# Supplementary material for: Two-Component System Genes in Brassica napus: Identification, Analysis, and Expression Patterns in Response to Abiotic and Biotic Stresses
Source: Int J Mol Sci. 2023 Dec 9;24(24):17308. doi: 10.3390/ijms242417308 (PMC10743665; doi:10.3390/ijms242417308)
Supplement: Supplementary file 1 [file ijms-24-17308-s001.zip]

Archive with 8 entries (7 files):
- ijms-2720240-supplementary files/
- ijms-2720240-supplementary files/SNPs and small Indels of BnaTCSs in 525 accessions.vcf
- ijms-2720240-supplementary files/Supplementary Figures.pdf
- ijms-2720240-supplementary files/Supplementary Table S1, S2, and S3.xlsx
- ijms-2720240-supplementary files/Supplementary Table S11.xlsx
- ijms-2720240-supplementary files/Supplementary Table S4.xlsx
- ijms-2720240-supplementary files/Supplementary Table S5, S6, and S7.xlsx
- ijms-2720240-supplementary files/Supplementary Table S8, S9, and S10.xlsx
