# Supplementary material for: Two-Component System Genes in Brassica napus: Identification, Analysis, and Expression Patterns in Response to Abiotic and Biotic Stresses
Source: Int J Mol Sci. 2023 Dec 9;24(24):17308. doi: 10.3390/ijms242417308 (PMC10743665; doi:10.3390/ijms242417308)
Supplement: Supplementary file 1 [file ijms-24-17308-s001.zip › ijms-2720240-supplementary files/SNPs and small Indels of BnaTCSs in 525 accessions.vcf]

#CHROM	POS	ID	REF	ALT	QUAL	FILTER	INFO	FORMAT	1	2	3	4	5	6	7	8	9	10	11	12	13	14	15	16	17	18	19	20	21	22	23	24	25	26	27	28	29	30	31	32	33	34	35	36	37	38	39	40	41
scaffoldA01	5191101	.	TTGGACA	T	2585.73	.	ExcessHet=3.0103;FS=0;MQ=54.46;QD=43.04;SOR=2.419;BaseQRankSum=0;ClippingRankSum=0;MQRankSum=-1.924;ReadPosRankSum=-1.056;RAW_MQandDP=11368,5;DP=5109;AF=1;MLEAC=2;MLEAF=1;AN=476;AC=439;A./.OVAR_DATE=2016-05-11;Func.refGene=exonic;Gene.refGene=BnaPRR2a;GeneDetail.refGene=.;ExonicFunc.refGene=nonframeshift_deletion;AAChange.refGene=BnaPRR2a:BnaPRR2a:exon9:c.1486_1491del:p.496_497del;ALLELE_END	GT:AD:DP:GQ:PL	1/1:0,15:15:45:668,45,0	0/0	0/0	0/0	0/0	0/0	0/0	0/0	1/1:0,17:17:51:765,51,0	1/1:0,16:16:48:720,48,0	0/0	0/0	0/0	0/0	0/1:2,17:19:99:708,0,114	0/0	0/0	1/1:0,19:19:57:850,57,0	0/0	1/1:0,29:29:87:1296,87,0	0/0	0/0	0/0	0/0	0/0	0/0	0/0	1/1:0,20:20:60:873,60,0	0/0	1/1:0,16:16:48:720,48,0	1/1:0,18:18:55:804,55,0	1/1:0,6:6:18:270,18,0	1/1:0,25:25:75:1109,75,0	1/1:0,23:23:69:1028,69,0	0/0	0/0	1/1:0,36:36:99:1603,108,0	0/0	0/0	0/0	0/0
scaffoldA01	5191206	.	A	G	2023.77	.	ExcessHet=3.0103;FS=0;MQ=54.58;QD=38.72;SOR=1.085;BaseQRankSum=-0.163;ClippingRankSum=0;MQRankSum=0.18;ReadPosRankSum=-0.367;RAW_MQandDP=10400,4;DP=5857;AF=1;MLEAC=2;MLEAF=1;AN=474;AC=442;A./.OVAR_DATE=2016-05-11;Func.refGene=exonic;Gene.refGene=BnaPRR2a;GeneDetail.refGene=.;ExonicFunc.refGene=synonymous_SNV;AAChange.refGene=BnaPRR2a:BnaPRR2a:exon9:c.T1387C:p.L463L;ALLELE_END	GT:AD:DP:GQ:PL	1/1:0,21:21:63:811,63,0	0/0	0/0	0/0	0/0	0/0	0/0	0/0	1/1:0,19:19:57:790,57,0	1/1:0,30:30:90:1219,90,0	0/0	0/0	0/0	0/0	0/1:2,12:14:41:459,0,41	0/0	0/0	1/1:0,17:17:51:693,51,0	0/0	1/1:0,37:37:99:1533,111,0	0/0	0/0	0/0	0/0	0/0	0/0	0/0	1/1:0,22:22:66:893,66,0	0/0	1/1:0,18:18:54:752,54,0	1/1:0,27:27:81:1070,81,0	1/1:0,15:15:45:627,45,0	1/1:0,25:25:75:964,75,0	1/1:0,33:33:99:1310,99,0	0/0	0/0	1/1:0,28:28:84:1166,84,0	0/0	0/0	0/0	0/0
scaffoldA01	5191410	.	C	T	2664.77	.	ExcessHet=3.0103;FS=0;MQ=60;QD=44.03;SOR=0.906;BaseQRankSum=0.912;ClippingRankSum=0;MQRankSum=0;ReadPosRankSum=0.836;RAW_MQandDP=25200,7;DP=5924;AF=1;MLEAC=2;MLEAF=1;AN=474;AC=425;A./.OVAR_DATE=2016-05-11;Func.refGene=exonic;Gene.refGene=BnaPRR2a;GeneDetail.refGene=.;ExonicFunc.refGene=nonsynonymous_SNV;AAChange.refGene=BnaPRR2a:BnaPRR2a:exon8:c.G1258A:p.V420I;ALLELE_END	GT:AD:DP:GQ:PL	1/1:0,24:24:72:1080,72,0	0/0	0/0	0/0	0/0	0/0	0/0	0/0	1/1:0,25:25:75:1125,75,0	1/1:0,36:36:99:1615,108,0	0/0	0/0	0/0	0/0	0/1:1,18:19:26:753,0,26	0/0	0/0	1/1:0,30:30:90:1350,90,0	0/0	1/1:0,29:29:87:1305,87,0	0/0	0/0	0/0	0/0	0/0	0/0	0/0	1/1:0,16:16:48:720,48,0	0/0	1/1:0,30:30:90:1345,90,0	1/1:0,29:29:87:1299,87,0	1/1:0,17:17:51:765,51,0	1/1:0,24:24:72:1077,72,0	1/1:0,23:23:69:1035,69,0	0/0	0/0	1/1:0,41:41:99:1836,123,0	0/0	0/0	0/0	0/0
scaffoldA01	5191411	.	C	A	2664.77	.	ExcessHet=3.0103;FS=0;MQ=60;QD=44.03;SOR=0.906;BaseQRankSum=0.912;ClippingRankSum=0;MQRankSum=0;ReadPosRankSum=0.836;RAW_MQandDP=25200,7;DP=5903;AF=1;MLEAC=2;MLEAF=1;AN=474;AC=425;A./.OVAR_DATE=2016-05-11;Func.refGene=exonic;Gene.refGene=BnaPRR2a;GeneDetail.refGene=.;ExonicFunc.refGene=synonymous_SNV;AAChange.refGene=BnaPRR2a:BnaPRR2a:exon8:c.G1257T:p.P419P;ALLELE_END	GT:AD:DP:GQ:PL	1/1:0,24:24:72:1080,72,0	0/0	0/0	0/0	0/0	0/0	0/0	0/0	1/1:0,25:25:75:1125,75,0	1/1:0,35:35:99:1615,108,0	0/0	0/0	0/0	0/0	0/1:1,18:19:26:753,0,26	0/0	0/0	1/1:0,30:30:90:1350,90,0	0/0	1/1:0,29:29:87:1305,87,0	0/0	0/0	0/0	0/0	0/0	0/0	0/0	1/1:0,16:16:48:720,48,0	0/0	1/1:0,29:29:90:1345,90,0	1/1:0,29:29:87:1299,87,0	1/1:0,17:17:51:765,51,0	1/1:0,24:24:72:1077,72,0	1/1:0,23:23:69:1035,69,0	0/0	0/0	1/1:0,40:40:99:1836,123,0	0/0	0/0	0/0	0/0
scaffoldA01	5191699	.	A	G	2011.77	.	ExcessHet=3.0103;FS=0;MQ=59.9;QD=37.89;SOR=0.76;BaseQRankSum=1.94;ClippingRankSum=0;MQRankSum=0;ReadPosRankSum=-1.79;RAW_MQandDP=72000,20;DP=8458;AF=1;MLEAC=2;MLEAF=1;AN=680;AC=656;A./.OVAR_DATE=2016-05-11;Func.refGene=exonic;Gene.refGene=BnaPRR2a;GeneDetail.refGene=.;ExonicFunc.refGene=synonymous_SNV;AAChange.refGene=BnaPRR2a:BnaPRR2a:exon7:c.T1195C:p.L399L;ALLELE_END	GT:AD:DP:GQ:PL	1/1:0,21:21:63:873,63,0	0/0	1/1:0,20:20:60:803,60,0	0/0	0/0	1/1:0,17:17:51:710,51,0	1/1:0,20:20:60:791,60,0	0/0	1/1:0,32:32:96:1232,96,0	1/1:0,27:27:81:1082,81,0	0/0	0/0	0/0	0/0	1/1:0,19:19:57:794,57,0	0/0	0/0	1/1:0,33:33:99:1332,99,0	1/1:0,29:29:86:1135,86,0	1/1:0,25:25:75:1006,75,0	0/0	0/0	0/0	0/0	1/1:0,23:23:69:948,69,0	0/0	0/0	1/1:0,28:28:84:1131,84,0	0/0	1/1:0,23:23:69:951,69,0	1/1:0,33:33:99:1354,99,0	1/1:0,14:14:42:551,42,0	1/1:0,19:19:57:794,57,0	1/1:0,24:24:72:1002,72,0	0/0	0/0	1/1:0,38:38:99:1551,114,0	1/1:0,17:17:51:678,51,0	0/0	1/1:0,34:34:99:1344,101,0	1/1:0,23:23:69:927,69,0
scaffoldA01	5191769	.	A	G	1796.77	.	ExcessHet=3.0103;FS=0;MQ=56.8;QD=38.69;SOR=1.371;BaseQRankSum=-0;ClippingRankSum=-0;MQRankSum=-2.015;ReadPosRankSum=0.405;RAW_MQandDP=21543,13;DP=6995;AF=0.5;MLEAC=2;MLEAF=1;AN=612;AC=583;A./.OVAR_DATE=2016-05-11;Func.refGene=exonic;Gene.refGene=BnaPRR2a;GeneDetail.refGene=.;ExonicFunc.refGene=synonymous_SNV;AAChange.refGene=BnaPRR2a:BnaPRR2a:exon7:c.T1125C:p.G375G;ALLELE_END	GT:AD:DP:GQ:PL	0/0	0/0	1/1:0,14:14:42:585,42,0	0/0	0/0	1/1:0,13:13:39:527,39,0	1/1:0,20:20:60:821,60,0	0/0	0/0	1/1:0,26:26:78:1072,78,0	0/0	0/0	0/0	0/0	1/1:0,18:18:54:730,54,0	0/0	0/0	1/1:0,24:24:72:968,72,0	1/1:0,23:23:69:928,69,0	1/1:0,26:26:78:1050,78,0	0/0	0/0	0/0	0/0	1/1:0,20:20:60:791,60,0	0/0	0/0	1/1:0,24:24:72:946,72,0	0/0	1/1:0,19:19:57:717,57,0	0/0	0/0	0/0	1/1:0,30:30:90:1185,90,0	0/0	0/0	1/1:0,34:34:99:1360,102,0	1/1:0,19:19:57:782,57,0	0/0	1/1:0,22:22:66:885,66,0	1/1:0,23:23:69:879,69,0
scaffoldA01	5191847	.	C	T	2014.77	.	ExcessHet=3.0103;FS=0;MQ=42.27;QD=36.78;SOR=1.292;BaseQRankSum=1.087;ClippingRankSum=-0;MQRankSum=-3.782;ReadPosRankSum=0.623;RAW_MQandDP=1323,3;DP=6508;AF=0.5;MLEAC=2;MLEAF=1;AN=610;AC=581;A./.OVAR_DATE=2016-05-11;Func.refGene=exonic;Gene.refGene=BnaPRR2a;GeneDetail.refGene=.;ExonicFunc.refGene=synonymous_SNV;AAChange.refGene=BnaPRR2a:BnaPRR2a:exon7:c.G1047A:p.E349E;ALLELE_END	GT:AD:DP:GQ:PL	0/0	0/0	1/1:0,20:20:60:823,60,0	0/0	0/0	1/1:0,18:18:54:651,54,0	1/1:0,17:17:51:666,51,0	0/0	0/0	1/1:0,28:28:84:1143,84,0	0/0	0/0	0/0	0/0	1/1:0,13:13:39:524,39,0	0/0	0/0	1/1:0,21:21:63:877,63,0	1/1:0,26:26:78:988,78,0	1/1:0,20:20:60:803,60,0	0/0	0/0	0/0	0/0	1/1:0,17:17:51:642,51,0	0/0	0/0	1/1:0,23:23:69:889,69,0	0/0	1/1:0,15:15:45:577,45,0	0/0	0/0	0/0	1/1:0,21:21:63:853,63,0	0/0	0/0	1/1:0,31:31:93:1149,93,0	1/1:0,23:23:69:921,69,0	0/0	1/1:0,25:25:75:1028,75,0	1/1:0,19:19:57:782,57,0
scaffoldA01	5191862	.	A	C	1951.77	.	ExcessHet=3.0103;FS=0;MQ=38.77;QD=41.83;SOR=1.022;BaseQRankSum=0.33;ClippingRankSum=-0;MQRankSum=-4.101;ReadPosRankSum=0.919;RAW_MQandDP=882,2;DP=6259;AF=0.5;MLEAC=2;MLEAF=1;AN=610;AC=575;A./.OVAR_DATE=2016-05-11;Func.refGene=exonic;Gene.refGene=BnaPRR2a;GeneDetail.refGene=.;ExonicFunc.refGene=stopgain;AAChange.refGene=BnaPRR2a:BnaPRR2a:exon7:c.T1032G:p.Y344X;ALLELE_END	GT:AD:DP:GQ:PL	0/0	0/0	1/1:0,20:20:60:900,60,0	0/0	0/0	1/1:0,17:17:51:765,51,0	1/1:0,19:19:60:876,60,0	0/0	0/0	1/1:0,28:28:87:1302,87,0	0/0	0/0	0/0	0/0	1/1:0,16:16:48:720,48,0	0/0	0/0	1/1:0,21:21:63:945,63,0	1/1:0,24:24:72:1080,72,0	1/1:0,17:17:51:765,51,0	0/0	0/0	0/0	0/0	1/1:0,17:17:51:765,51,0	0/0	0/0	1/1:0,22:22:66:990,66,0	0/0	1/1:0,18:18:57:840,57,0	0/0	0/0	0/0	1/1:0,20:20:60:895,60,0	0/0	0/0	1/1:0,28:28:84:1260,84,0	1/1:0,22:22:66:990,66,0	0/0	1/1:0,25:25:75:1115,75,0	1/1:0,19:19:57:855,57,0
scaffoldA01	5191863	.	T	C	1951.77	.	ExcessHet=3.0103;FS=0;MQ=38.77;QD=41.83;SOR=1.022;BaseQRankSum=0.059;ClippingRankSum=-0;MQRankSum=-4.101;ReadPosRankSum=0.871;RAW_MQandDP=882,2;DP=6269;AF=0.5;MLEAC=2;MLEAF=1;AN=610;AC=575;A./.OVAR_DATE=2016-05-11;Func.refGene=exonic;Gene.refGene=BnaPRR2a;GeneDetail.refGene=.;ExonicFunc.refGene=nonsynonymous_SNV;AAChange.refGene=BnaPRR2a:BnaPRR2a:exon7:c.A1031G:p.Y344C;ALLELE_END	GT:AD:DP:GQ:PL	0/0	0/0	1/1:0,20:20:60:900,60,0	0/0	0/0	1/1:0,17:17:51:765,51,0	1/1:0,19:19:60:876,60,0	0/0	0/0	1/1:0,29:29:87:1302,87,0	0/0	0/0	0/0	0/0	1/1:0,16:16:48:720,48,0	0/0	0/0	1/1:0,21:21:63:945,63,0	1/1:0,24:24:72:1080,72,0	1/1:0,17:17:51:765,51,0	0/0	0/0	0/0	0/0	1/1:0,17:17:51:765,51,0	0/0	0/0	1/1:0,22:22:66:990,66,0	0/0	1/1:0,19:19:57:840,57,0	0/0	0/0	0/0	1/1:0,19:19:60:895,60,0	0/0	0/0	1/1:0,28:28:84:1260,84,0	1/1:0,22:22:66:990,66,0	0/0	1/1:0,25:25:75:1115,75,0	1/1:0,19:19:57:855,57,0
scaffoldA01	5191886	.	T	A	26.64	.	BaseQRankSum=-1.645;ExcessHet=3.0103;MQRankSum=-1.036;RAW_MQandDP=5490,7;ReadPosRankSum=0.524;DP=7;MLEAC=1;MLEAF=0.5;AN=2;AC=1;A./.OVAR_DATE=2016-05-11;Func.refGene=exonic;Gene.refGene=BnaPRR2a;GeneDetail.refGene=.;ExonicFunc.refGene=synonymous_SNV;AAChange.refGene=BnaPRR2a:BnaPRR2a:exon7:c.A1008T:p.P336P;ALLELE_END	GT:AD:DP:GQ:PL	0/0	0/0	0/0	0/0	0/0	0/0	0/0	0/0	0/0	0/0	0/0	0/0	0/0	0/0	0/0	0/0	0/0	0/0	0/0	0/0	0/0	0/0	0/0	0/0	0/0	0/0	0/0	0/0	0/0	0/0	0/0	0/0	0/0	0/0	0/0	0/0	0/0	0/0	0/0	0/0	0/0
scaffoldA01	5191904	.	G	A	1796.77	.	ExcessHet=3.0103;FS=0;MQ=39.13;QD=38.4;SOR=0.693;BaseQRankSum=0.912;ClippingRankSum=0;MQRankSum=-1.741;ReadPosRankSum=1.805;RAW_MQandDP=75010,30;DP=7724;AF=1;MLEAC=1;MLEAF=0.5;AN=682;AC=656;A./.OVAR_DATE=2016-05-11;Func.refGene=exonic;Gene.refGene=BnaPRR2a;GeneDetail.refGene=.;ExonicFunc.refGene=synonymous_SNV;AAChange.refGene=BnaPRR2a:BnaPRR2a:exon7:c.C990T:p.H330H;ALLELE_END	GT:AD:DP:GQ:PL	1/1:0,23:23:69:879,69,0	0/0	1/1:0,26:26:78:1086,78,0	0/0	0/0	1/1:0,24:24:72:944,72,0	1/1:0,20:20:60:814,60,0	0/0	1/1:0,23:23:69:927,69,0	1/1:0,28:28:84:1145,84,0	0/0	0/0	0/0	0/0	1/1:0,18:18:54:742,54,0	0/0	0/0	1/1:0,22:22:65:842,65,0	1/1:0,32:32:96:1271,96,0	1/1:0,18:18:54:736,54,0	0/0	0/0	0/0	0/0	1/1:0,21:21:63:820,63,0	0/0	0/0	1/1:0,21:21:63:821,63,0	0/0	1/1:0,22:22:65:790,65,0	1/1:0,31:31:93:1202,93,0	1/1:0,14:14:42:539,42,0	1/1:0,24:24:72:898,72,0	1/1:0,16:16:48:658,48,0	0/0	0/0	1/1:0,27:27:81:1034,81,0	1/1:0,19:19:57:782,57,0	0/0	1/1:0,33:33:99:1273,99,0	1/1:0,17:17:51:694,51,0
scaffoldA01	5192044	.	T	C	2074.77	.	ExcessHet=3.0103;FS=0;MQ=47.84;QD=45.74;SOR=0.869;BaseQRankSum=-1.139;ClippingRankSum=0;MQRankSum=-3.64;ReadPosRankSum=-1.182;RAW_MQandDP=51104,31;DP=928;AF=1;MLEAC=2;MLEAF=1;AN=78;AC=64;A./.OVAR_DATE=2016-05-11;Func.refGene=exonic;Gene.refGene=BnaPRR2a;GeneDetail.refGene=.;ExonicFunc.refGene=synonymous_SNV;AAChange.refGene=BnaPRR2a:BnaPRR2a:exon6:c.A924G:p.E308E;ALLELE_END	GT:AD:DP:GQ:PL	1/1:0,22:22:66:990,66,0	0/0	0/0	0/0	0/0	0/0	0/0	0/0	1/1:0,18:18:54:810,54,0	0/0	0/0	0/0	0/0	0/0	0/0	0/0	0/0	0/0	0/0	0/0	0/0	0/0	0/0	0/0	0/0	0/0	0/0	0/0	0/0	0/0	1/1:0,28:28:84:1232,84,0	1/1:0,5:5:15:225,15,0	1/1:0,21:21:63:945,63,0	0/0	0/0	0/0	0/0	0/0	0/0	0/0	0/0
scaffoldA01	5192047	.	A	G	2037.77	.	ExcessHet=3.0103;FS=0;MQ=47.6;QD=43.26;SOR=0.859;BaseQRankSum=-0.424;ClippingRankSum=0;MQRankSum=-3.399;ReadPosRankSum=-0.945;RAW_MQandDP=53505,32;DP=927;AF=1;MLEAC=2;MLEAF=1;AN=78;AC=64;A./.OVAR_DATE=2016-05-11;Func.refGene=exonic;Gene.refGene=BnaPRR2a;GeneDetail.refGene=.;ExonicFunc.refGene=synonymous_SNV;AAChange.refGene=BnaPRR2a:BnaPRR2a:exon6:c.T921C:p.L307L;ALLELE_END	GT:AD:DP:GQ:PL	1/1:0,22:22:66:990,66,0	0/0	0/0	0/0	0/0	0/0	0/0	0/0	1/1:0,18:18:54:810,54,0	0/0	0/0	0/0	0/0	0/0	0/0	0/0	0/0	0/0	0/0	0/0	0/0	0/0	0/0	0/0	0/0	0/0	0/0	0/0	0/0	0/0	1/1:0,26:26:84:1232,84,0	1/1:0,5:5:15:225,15,0	1/1:0,21:21:63:945,63,0	0/0	0/0	0/0	0/0	0/0	0/0	0/0	0/0
scaffoldA01	5192228	.	A	T	2258.77	.	BaseQRankSum=0;ClippingRankSum=0;ExcessHet=3.0103;FS=0;MQ=58.44;MQRankSum=-2.876;QD=15.8;ReadPosRankSum=-0.669;SOR=0.892;RAW_MQandDP=27613,13;DP=2065;AF=1;MLEAC=1;MLEAF=0.5;AN=152;AC=143;A./.OVAR_DATE=2016-05-11;Func.refGene=exonic;Gene.refGene=BnaPRR2a;GeneDetail.refGene=.;ExonicFunc.refGene=synonymous_SNV;AAChange.refGene=BnaPRR2a:BnaPRR2a:exon5:c.T822A:p.P274P;ALLELE_END	GT:AD:DP:GQ:PL	0/0	0/0	0/0	1/1:0,26:26:78:1062,78,0	0/0	0/0	0/0	0/0	0/0	0/0	0/0	0/0	0/0	0/0	0/0	0/0	0/0	0/0	0/0	0/0	1/1:0,24:24:72:958,72,0	0/0	0/0	0/0	0/0	0/0	1/1:0,21:21:63:867,63,0	0/0	1/1:0,7:7:21:292,21,0	0/0	0/0	0/0	0/0	0/0	0/0	0/0	0/0	0/0	0/0	0/0	0/0
scaffoldA01	5192246	.	G	A	2484.77	.	BaseQRankSum=-1.109;ClippingRankSum=0;ExcessHet=3.0103;FS=1.713;MQ=58.73;MQRankSum=-2.913;QD=14.13;ReadPosRankSum=1.604;SOR=1.207;RAW_MQandDP=28012,13;DP=2085;AF=1;MLEAC=1;MLEAF=0.5;AN=152;AC=143;A./.OVAR_DATE=2016-05-11;Func.refGene=exonic;Gene.refGene=BnaPRR2a;GeneDetail.refGene=.;ExonicFunc.refGene=synonymous_SNV;AAChange.refGene=BnaPRR2a:BnaPRR2a:exon5:c.C804T:p.N268N;ALLELE_END	GT:AD:DP:GQ:PL	0/0	0/0	0/0	1/1:0,24:24:72:968,72,0	0/0	0/0	0/0	0/0	0/0	0/0	0/0	0/0	0/0	0/0	0/0	0/0	0/0	0/0	0/0	0/0	1/1:1,20:21:53:819,53,0	0/0	0/0	0/0	0/0	0/0	1/1:0,19:19:57:740,57,0	0/0	1/1:0,7:7:21:268,21,0	0/0	0/0	0/0	0/0	0/0	0/0	0/0	0/0	0/0	0/0	0/0	0/0
scaffoldA01	5192252	.	G	A	1856.77	.	ExcessHet=3.0103;FS=0;MQ=60;QD=39.7;SOR=0.892;BaseQRankSum=1.294;ClippingRankSum=0;MQRankSum=3.004;ReadPosRankSum=-1.805;RAW_MQandDP=73808,24;DP=1033;AF=1;MLEAC=2;MLEAF=1;AN=82;AC=75;A./.OVAR_DATE=2016-05-11;Func.refGene=exonic;Gene.refGene=BnaPRR2a;GeneDetail.refGene=.;ExonicFunc.refGene=synonymous_SNV;AAChange.refGene=BnaPRR2a:BnaPRR2a:exon5:c.C798T:p.I266I;ALLELE_END	GT:AD:DP:GQ:PL	1/1:0,24:24:72:1002,72,0	0/0	0/0	0/0	0/0	0/0	0/0	0/0	1/1:0,21:21:63:809,63,0	0/0	0/0	0/0	0/0	0/0	0/0	0/0	0/0	0/0	0/0	0/0	0/0	0/0	0/0	0/0	0/0	0/0	0/0	0/0	0/0	0/0	1/1:1,24:25:33:904,33,0	1/1:0,11:11:33:447,33,0	1/1:0,20:20:60:798,60,0	0/0	0/0	0/0	0/0	0/0	0/0	0/0	0/0
scaffoldA01	5192270	.	G	A	2602.77	.	BaseQRankSum=1.044;ClippingRankSum=0;ExcessHet=3.0103;FS=3.834;MQ=58.79;MQRankSum=-2.517;QD=16.03;ReadPosRankSum=0.123;SOR=1.139;RAW_MQandDP=22851,11;DP=2080;AF=1;MLEAC=1;MLEAF=0.5;AN=152;AC=143;A./.OVAR_DATE=2016-05-11;Func.refGene=exonic;Gene.refGene=BnaPRR2a;GeneDetail.refGene=.;ExonicFunc.refGene=synonymous_SNV;AAChange.refGene=BnaPRR2a:BnaPRR2a:exon5:c.C780T:p.N260N;ALLELE_END	GT:AD:DP:GQ:PL	0/0	0/0	0/0	1/1:0,21:21:63:819,63,0	0/0	0/0	0/0	0/0	0/0	0/0	0/0	0/0	0/0	0/0	0/0	0/0	0/0	0/0	0/0	0/0	1/1:0,17:17:51:677,51,0	0/0	0/0	0/0	0/0	0/0	1/1:0,21:21:63:809,63,0	0/0	1/1:0,11:11:33:459,33,0	0/0	0/0	0/0	0/0	0/0	0/0	0/0	0/0	0/0	0/0	0/0	0/0
scaffoldA01	5192289	.	T	C	3243.77	.	BaseQRankSum=1.003;ClippingRankSum=0;ExcessHet=3.0103;FS=3.834;MQ=58.84;MQRankSum=-2.613;QD=16.45;ReadPosRankSum=0.522;SOR=1.1;RAW_MQandDP=32522,12;DP=2051;AF=1;MLEAC=1;MLEAF=0.5;AN=152;AC=143;A./.OVAR_DATE=2016-05-11;Func.refGene=exonic;Gene.refGene=BnaPRR2a;GeneDetail.refGene=.;ExonicFunc.refGene=nonsynonymous_SNV;AAChange.refGene=BnaPRR2a:BnaPRR2a:exon5:c.A761G:p.D254G;ALLELE_END	GT:AD:DP:GQ:PL	0/0	0/0	0/0	1/1:0,25:25:75:1095,75,0	0/0	0/0	0/0	0/0	0/0	0/0	0/0	0/0	0/0	0/0	0/0	0/0	0/0	0/0	0/0	0/0	1/1:0,17:17:54:803,54,0	0/0	0/0	0/0	0/0	0/0	1/1:0,22:22:69:1021,69,0	0/0	1/1:0,14:14:42:627,42,0	0/0	0/0	0/0	0/0	0/0	0/0	0/0	0/0	0/0	0/0	0/0	0/0
scaffoldA01	5192297	.	C	T	3202.77	.	BaseQRankSum=0.138;ClippingRankSum=0;ExcessHet=3.0103;FS=4.036;MQ=58.67;MQRankSum=-2.311;QD=18.94;ReadPosRankSum=-0.67;SOR=1.122;RAW_MQandDP=36122,13;DP=1987;AF=1;MLEAC=1;MLEAF=0.5;AN=152;AC=143;A./.OVAR_DATE=2016-05-11;Func.refGene=exonic;Gene.refGene=BnaPRR2a;GeneDetail.refGene=.;ExonicFunc.refGene=synonymous_SNV;AAChange.refGene=BnaPRR2a:BnaPRR2a:exon5:c.G753A:p.K251K;ALLELE_END	GT:AD:DP:GQ:PL	0/0	0/0	0/0	1/1:0,24:24:72:1058,72,0	0/0	0/0	0/0	0/0	0/0	0/0	0/0	0/0	0/0	0/0	0/0	0/0	0/0	0/0	0/0	0/0	1/1:0,17:17:51:762,51,0	0/0	0/0	0/0	0/0	0/0	1/1:0,22:22:66:980,66,0	0/0	1/1:0,13:13:39:585,39,0	0/0	0/0	0/0	0/0	0/0	0/0	0/0	0/0	0/0	0/0	0/0	0/0
scaffoldA01	5192312	.	T	C	1734.77	.	ExcessHet=3.0103;FS=0;MQ=60;QD=37.53;SOR=0.826;BaseQRankSum=2.299;ClippingRankSum=0;MQRankSum=0;ReadPosRankSum=-1.117;RAW_MQandDP=70208,23;DP=964;AF=1;MLEAC=2;MLEAF=1;AN=76;AC=71;A./.OVAR_DATE=2016-05-11;Func.refGene=exonic;Gene.refGene=BnaPRR2a;GeneDetail.refGene=.;ExonicFunc.refGene=synonymous_SNV;AAChange.refGene=BnaPRR2a:BnaPRR2a:exon5:c.A738G:p.S246S;ALLELE_END	GT:AD:DP:GQ:PL	1/1:0,20:20:60:811,60,0	0/0	0/0	0/0	0/0	0/0	0/0	0/0	1/1:0,27:27:81:1104,81,0	0/0	0/0	0/0	0/0	0/0	0/0	0/0	0/0	0/0	0/0	0/0	0/0	0/0	0/0	0/0	0/0	0/0	0/0	0/0	0/0	0/0	1/1:0,24:24:72:944,72,0	1/1:0,9:9:27:371,27,0	1/1:0,20:20:60:801,60,0	0/0	0/0	0/0	0/0	0/0	0/0	0/0	0/0
scaffoldA01	5192333	.	C	T	1714.77	.	ExcessHet=3.0103;FS=0;MQ=60;QD=40.1;SOR=1.101;BaseQRankSum=1.66;ClippingRankSum=0;MQRankSum=0;ReadPosRankSum=-1.358;RAW_MQandDP=80088,24;DP=961;AF=1;MLEAC=2;MLEAF=1;AN=76;AC=71;A./.OVAR_DATE=2016-05-11;Func.refGene=exonic;Gene.refGene=BnaPRR2a;GeneDetail.refGene=.;ExonicFunc.refGene=synonymous_SNV;AAChange.refGene=BnaPRR2a:BnaPRR2a:exon5:c.G717A:p.T239T;ALLELE_END	GT:AD:DP:GQ:PL	1/1:0,22:22:66:907,66,0	0/0	0/0	0/0	0/0	0/0	0/0	0/0	1/1:0,26:26:78:1082,78,0	0/0	0/0	0/0	0/0	0/0	0/0	0/0	0/0	0/0	0/0	0/0	0/0	0/0	0/0	0/0	0/0	0/0	0/0	0/0	0/0	0/0	1/1:0,24:24:72:954,72,0	1/1:0,7:7:21:289,21,0	1/1:0,21:21:63:831,63,0	0/0	0/0	0/0	0/0	0/0	0/0	0/0	0/0
scaffoldA01	5192494	.	A	G	1614.77	.	BaseQRankSum=0.473;ClippingRankSum=-0;ExcessHet=3.0103;FS=0;MQ=52.68;MQRankSum=-2.965;QD=8.16;ReadPosRankSum=-0.908;SOR=0.693;DP=1244;AF=1;MLEAC=2;MLEAF=1;AN=150;AC=142;A./.OVAR_DATE=2016-05-11;Func.refGene=exonic;Gene.refGene=BnaPRR2a;GeneDetail.refGene=.;ExonicFunc.refGene=synonymous_SNV;AAChange.refGene=BnaPRR2a:BnaPRR2a:exon5:c.T556C:p.L186L;ALLELE_END	GT:AD:DP:GQ:PL	0/0	0/0	0/0	1/1:0,19:19:57:753,57,0	0/0	0/0	0/0	0/0	0/0	0/0	0/0	0/0	0/0	0/0	0/0	0/0	0/0	0/0	0/0	0/0	1/1:0,11:11:33:447,33,0	0/0	0/0	0/0	0/0	0/0	1/1:0,19:19:57:768,57,0	0/0	1/1:0,12:12:36:491,36,0	0/0	0/0	0/0	0/0	0/0	0/0	0/0	0/0	0/0	0/0	0/0	0/0
scaffoldA01	5192510	.	C	T	1569.77	.	ExcessHet=3.0103;FS=0;MQ=40.27;QD=39.99;SOR=1.426;BaseQRankSum=0.502;ClippingRankSum=-0;MQRankSum=-3.361;ReadPosRankSum=-0.619;RAW_MQandDP=21319,17;DP=1966;AF=1;MLEAC=2;MLEAF=1;AN=226;AC=213;A./.OVAR_DATE=2016-05-11;Func.refGene=exonic;Gene.refGene=BnaPRR2a;GeneDetail.refGene=.;ExonicFunc.refGene=synonymous_SNV;AAChange.refGene=BnaPRR2a:BnaPRR2a:exon5:c.G540A:p.L180L;ALLELE_END	GT:AD:DP:GQ:PL	1/1:0,13:13:39:543,39,0	0/0	0/0	1/1:0,17:17:51:688,51,0	0/0	0/0	0/0	0/0	1/1:0,16:16:48:624,48,0	0/0	0/0	0/0	0/0	0/0	0/0	0/0	0/0	0/0	0/0	0/0	1/1:0,12:12:36:501,36,0	0/0	0/0	0/0	0/0	0/0	1/1:0,20:20:60:755,60,0	0/0	1/1:0,13:13:39:485,39,0	0/0	1/1:1,24:25:33:894,33,0	1/1:0,11:11:33:459,33,0	1/1:0,15:15:45:627,45,0	0/0	0/0	0/0	0/0	0/0	0/0	0/0	0/0
scaffoldA01	5192534	.	A	G	1514.77	.	ExcessHet=3.0103;FS=0;MQ=46.06;QD=40.25;SOR=2.066;BaseQRankSum=2.383;ClippingRankSum=0;MQRankSum=-3.516;ReadPosRankSum=-1.051;RAW_MQandDP=23216,18;DP=765;AF=1;MLEAC=2;MLEAF=1;AN=76;AC=71;A./.OVAR_DATE=2016-05-11;Func.refGene=exonic;Gene.refGene=BnaPRR2a;GeneDetail.refGene=.;ExonicFunc.refGene=synonymous_SNV;AAChange.refGene=BnaPRR2a:BnaPRR2a:exon5:c.T516C:p.D172D;ALLELE_END	GT:AD:DP:GQ:PL	1/1:0,12:12:36:498,36,0	0/0	0/0	0/0	0/0	0/0	0/0	0/0	1/1:0,15:15:45:627,45,0	0/0	0/0	0/0	0/0	0/0	0/0	0/0	0/0	0/0	0/0	0/0	0/0	0/0	0/0	0/0	0/0	0/0	0/0	0/0	0/0	0/0	1/1:0,24:24:72:942,72,0	1/1:0,7:7:21:292,21,0	1/1:0,16:16:48:668,48,0	0/0	0/0	0/0	0/0	0/0	0/0	0/0	0/0
scaffoldA01	5192561	.	G	A	1356.77	.	ExcessHet=3.0103;FS=0;MQ=49.3;QD=40.34;SOR=1.688;BaseQRankSum=-0.964;ClippingRankSum=0;MQRankSum=-1.705;ReadPosRankSum=-0.918;RAW_MQandDP=33459,20;DP=791;AF=1;MLEAC=2;MLEAF=1;AN=78;AC=72;A./.OVAR_DATE=2016-05-11;Func.refGene=exonic;Gene.refGene=BnaPRR2a;GeneDetail.refGene=.;ExonicFunc.refGene=synonymous_SNV;AAChange.refGene=BnaPRR2a:BnaPRR2a:exon5:c.C489T:p.D163D;ALLELE_END	GT:AD:DP:GQ:PL	1/1:0,14:14:42:549,42,0	0/0	0/0	0/0	0/0	0/0	0/0	0/0	1/1:0,17:17:51:654,51,0	0/0	0/0	0/0	0/0	0/0	0/0	0/0	0/0	0/0	0/0	0/0	0/0	0/0	0/0	0/0	0/0	0/0	0/0	0/0	0/0	0/0	1/1:0,22:22:66:799,66,0	1/1:0,7:7:21:260,21,0	1/1:0,16:16:48:656,48,0	0/0	0/0	0/0	0/0	0/0	0/0	0/0	0/0
scaffoldA01	5192612	.	G	A	1989.77	.	ExcessHet=3.0103;FS=0;MQ=54.73;QD=45.6;SOR=1.179;BaseQRankSum=-0.568;ClippingRankSum=0;MQRankSum=1.176;ReadPosRankSum=2.046;RAW_MQandDP=99390,35;DP=849;AF=1;MLEAC=2;MLEAF=1;AN=76;AC=62;A./.OVAR_DATE=2016-05-11;Func.refGene=exonic;Gene.refGene=BnaPRR2a;GeneDetail.refGene=.;ExonicFunc.refGene=synonymous_SNV;AAChange.refGene=BnaPRR2a:BnaPRR2a:exon5:c.C438T:p.S146S;ALLELE_END	GT:AD:DP:GQ:PL	1/1:0,12:12:36:540,36,0	0/0	0/0	0/0	0/0	0/0	0/0	0/0	1/1:0,14:14:45:672,45,0	0/0	0/0	0/0	0/0	0/0	0/0	0/0	0/0	0/0	0/0	0/0	0/0	0/0	0/0	0/0	0/0	0/0	0/0	0/0	0/0	0/0	1/1:0,21:21:69:1029,69,0	1/1:0,4:4:12:180,12,0	1/1:0,23:23:69:1013,69,0	0/0	0/0	0/0	0/0	0/0	0/0	0/0	0/0
scaffoldA01	5192618	.	A	G	1993.77	.	ExcessHet=3.0103;FS=0;MQ=55.17;QD=43.59;SOR=1.136;BaseQRankSum=-0.612;ClippingRankSum=0;MQRankSum=1.583;ReadPosRankSum=1.871;RAW_MQandDP=107060,36;DP=863;AF=1;MLEAC=2;MLEAF=1;AN=76;AC=62;A./.OVAR_DATE=2016-05-11;Func.refGene=exonic;Gene.refGene=BnaPRR2a;GeneDetail.refGene=.;ExonicFunc.refGene=synonymous_SNV;AAChange.refGene=BnaPRR2a:BnaPRR2a:exon5:c.T432C:p.D144D;ALLELE_END	GT:AD:DP:GQ:PL	1/1:0,12:12:36:540,36,0	0/0	0/0	0/0	0/0	0/0	0/0	0/0	1/1:0,15:15:45:672,45,0	0/0	0/0	0/0	0/0	0/0	0/0	0/0	0/0	0/0	0/0	0/0	0/0	0/0	0/0	0/0	0/0	0/0	0/0	0/0	0/0	0/0	1/1:0,23:23:69:1029,69,0	1/1:0,5:5:15:222,15,0	1/1:0,21:21:63:942,63,0	0/0	0/0	0/0	0/0	0/0	0/0	0/0	0/0
scaffoldA01	5192633	.	A	G	1996.77	.	ExcessHet=3.0103;FS=0;MQ=56.45;QD=38.74;SOR=1.051;BaseQRankSum=0;ClippingRankSum=0;MQRankSum=2.38;ReadPosRankSum=1.294;RAW_MQandDP=113931,36;DP=855;AF=1;MLEAC=2;MLEAF=1;AN=76;AC=70;A./.OVAR_DATE=2016-05-11;Func.refGene=exonic;Gene.refGene=BnaPRR2a;GeneDetail.refGene=.;ExonicFunc.refGene=synonymous_SNV;AAChange.refGene=BnaPRR2a:BnaPRR2a:exon5:c.T417C:p.N139N;ALLELE_END	GT:AD:DP:GQ:PL	1/1:0,11:11:33:427,33,0	0/0	0/0	0/0	0/0	0/0	0/0	0/0	1/1:0,16:16:48:668,48,0	0/0	0/0	0/0	0/0	0/0	0/0	0/0	0/0	0/0	0/0	0/0	0/0	0/0	0/0	0/0	0/0	0/0	0/0	0/0	0/0	0/0	1/1:0,20:20:60:757,60,0	1/1:0,5:5:15:209,15,0	1/1:0,23:23:69:958,69,0	0/0	0/0	0/0	0/0	0/0	0/0	0/0	0/0
scaffoldA01	5192642	.	C	CTAACAT	862.73	.	ExcessHet=3.0103;FS=0;MQ=31.87;QD=43.04;SOR=2.948;BaseQRankSum=0.566;ClippingRankSum=-0;MQRankSum=-3.588;ReadPosRankSum=-1.955;RAW_MQandDP=8959,5;DP=2558;AF=1;MLEAC=2;MLEAF=1;AN=562;AC=539;A./.OVAR_DATE=2016-05-11;Func.refGene=splicing;Gene.refGene=BnaPRR2a;GeneDetail.refGene=BnaPRR2a:exon5:c.409-1->ATGTTA;ExonicFunc.refGene=.;AAChange.refGene=.;ALLELE_END	GT:AD:DP:GQ:PL	0/0	1/1:0,2:2:6:90,6,0	0/0	1/1:0,7:7:24:360,24,0	0/0	0/0	0/0	1/1:0,5:5:15:219,15,0	0/0	0/0	1/1:0,6:6:18:270,18,0	1/1:0,4:4:12:179,12,0	1/1:0,3:3:9:129,9,0	0/0	1/1:0,8:8:27:405,27,0	1/1:0,7:7:21:315,21,0	1/1:0,5:5:21:315,21,0	1/1:0,10:10:33:495,33,0	0/0	0/0	1/1:0,5:5:15:225,15,0	1/1:0,5:5:15:225,15,0	0/0	1/1:0,6:6:18:270,18,0	0/0	1/1:0,6:6:18:270,18,0	1/1:0,5:5:15:225,15,0	0/0	1/1:0,5:5:18:270,18,0	1/1:0,9:9:27:405,27,0	0/0	0/0	0/0	0/0	1/1:0,9:9:27:399,27,0	1/1:0,4:4:18:262,18,0	0/0	0/0	1/1:0,5:5:18:264,18,0	0/0	0/0
scaffoldA01	5192748	.	C	A	1641.77	.	ExcessHet=3.0103;FS=0;MQ=58.28;QD=39.99;SOR=1.244;BaseQRankSum=-0.714;ClippingRankSum=0;MQRankSum=0.718;ReadPosRankSum=1.995;RAW_MQandDP=81773,29;DP=767;AF=1;MLEAC=2;MLEAF=1;AN=76;AC=71;A./.OVAR_DATE=2016-05-11;Func.refGene=exonic;Gene.refGene=BnaPRR2a;GeneDetail.refGene=.;ExonicFunc.refGene=nonsynonymous_SNV;AAChange.refGene=BnaPRR2a:BnaPRR2a:exon4:c.G372T:p.E124D;ALLELE_END	GT:AD:DP:GQ:PL	1/1:0,13:13:39:509,39,0	0/0	0/0	0/0	0/0	0/0	0/0	0/0	1/1:0,27:27:81:1117,81,0	0/0	0/0	0/0	0/0	0/0	0/0	0/0	0/0	0/0	0/0	0/0	0/0	0/0	0/0	0/0	0/0	0/0	0/0	0/0	0/0	0/0	1/1:0,8:8:24:318,24,0	1/1:0,11:11:33:459,33,0	1/1:0,13:13:39:543,39,0	0/0	0/0	0/0	0/0	0/0	0/0	0/0	0/0
scaffoldA01	5192899	.	T	A	1515.77	.	ExcessHet=3.0103;FS=0;MQ=57.66;QD=38.88;SOR=0.914;BaseQRankSum=1.415;ClippingRankSum=0;MQRankSum=-0.888;ReadPosRankSum=-1.871;RAW_MQandDP=87494,28;DP=5034;AF=1;MLEAC=2;MLEAF=1;AN=494;AC=466;A./.OVAR_DATE=2016-05-11;Func.refGene=exonic;Gene.refGene=BnaPRR2a;GeneDetail.refGene=.;ExonicFunc.refGene=synonymous_SNV;AAChange.refGene=BnaPRR2a:BnaPRR2a:exon3:c.A312T:p.T104T;ALLELE_END	GT:AD:DP:GQ:PL	1/1:0,16:16:48:595,48,0	1/1:0,15:15:45:602,45,0	0/0	1/1:0,18:18:54:722,54,0	0/0	0/0	0/0	1/1:0,16:16:48:622,48,0	1/1:0,17:17:51:661,51,0	0/0	1/1:0,25:25:75:955,75,0	1/1:0,22:22:66:769,66,0	1/1:0,16:16:48:596,48,0	0/0	0/0	1/1:0,26:26:78:961,78,0	1/1:0,16:16:48:668,48,0	0/0	0/0	0/0	1/1:0,17:17:51:671,51,0	1/1:0,21:21:63:821,63,0	0/0	1/1:0,34:34:99:1350,102,0	0/0	1/1:0,12:12:36:464,36,0	1/1:0,18:18:54:709,54,0	0/0	1/1:0,17:17:51:671,51,0	0/0	1/1:0,11:11:32:395,32,0	1/1:0,9:9:27:376,27,0	1/1:0,24:24:72:908,72,0	0/0	1/1:0,23:23:69:878,69,0	1/1:0,6:6:18:247,18,0	0/0	0/0	1/1:0,24:24:72:982,72,0	0/0	0/0
scaffoldA01	5193075	.	C	T	1718.77	.	BaseQRankSum=-0;ClippingRankSum=-0;ExcessHet=3.0103;FS=0;MQ=46.54;MQRankSum=-1.616;QD=8.16;ReadPosRankSum=0.329;SOR=0.495;RAW_MQandDP=19571,8;DP=3828;AF=0.5;MLEAC=1;MLEAF=0.5;AN=412;AC=382;A./.OVAR_DATE=2016-05-11;Func.refGene=exonic;Gene.refGene=BnaPRR2a;GeneDetail.refGene=.;ExonicFunc.refGene=nonsynonymous_SNV;AAChange.refGene=BnaPRR2a:BnaPRR2a:exon2:c.G224A:p.S75N;ALLELE_END	GT:AD:DP:GQ:PL	0/0	1/1:0,22:22:66:901,66,0	0/0	1/1:0,16:16:48:646,48,0	0/0	0/0	0/0	1/1:0,12:12:36:501,36,0	0/0	0/0	1/1:0,20:20:60:789,60,0	1/1:0,25:25:75:939,75,0	1/1:0,17:17:51:620,51,0	0/0	0/0	1/1:0,18:18:54:718,54,0	1/1:0,17:17:51:700,51,0	0/0	0/0	0/0	1/1:0,14:14:42:504,42,0	1/1:0,20:20:60:823,60,0	0/0	1/1:0,27:27:81:996,81,0	0/0	1/1:0,13:13:39:527,39,0	1/1:0,21:21:63:810,63,0	0/0	0/1:2,20:22:1:715,0,1	0/0	0/0	0/0	0/0	0/0	1/1:0,14:14:42:565,42,0	1/1:0,12:12:36:485,36,0	0/0	0/0	1/1:0,15:15:45:586,45,0	0/0	0/0
scaffoldA01	5193122	.	G	C	28.77	.	BaseQRankSum=0.431;ClippingRankSum=-0;ExcessHet=3.0103;FS=3.979;MQ=37.81;MQRankSum=-1.834;QD=4.8;ReadPosRankSum=-0;SOR=2.225;DP=6;AF=0.5;MLEAC=1;MLEAF=0.5;AN=2;AC=1;A./.OVAR_DATE=2016-05-11;Func.refGene=exonic;Gene.refGene=BnaPRR2a;GeneDetail.refGene=.;ExonicFunc.refGene=nonsynonymous_SNV;AAChange.refGene=BnaPRR2a:BnaPRR2a:exon2:c.C177G:p.F59L;ALLELE_END	GT:AD:DP:GQ:PL	0/0	0/0	0/0	0/0	0/0	0/0	0/0	0/0	0/0	0/0	0/0	0/0	0/0	0/0	0/0	0/0	0/0	0/0	0/0	0/0	0/0	0/0	0/0	0/0	0/0	0/0	0/0	0/0	0/0	0/0	0/0	./.	0/0	0/0	0/0	0/0	0/0	0/0	0/0	0/0	0/0
scaffoldA01	5193124	.	A	T	1456.77	.	ExcessHet=3.0103;FS=0;MQ=38.39;QD=37.99;SOR=1.022;BaseQRankSum=1.335;ClippingRankSum=-0;MQRankSum=-3.067;ReadPosRankSum=1.876;RAW_MQandDP=4370,4;DP=4168;AF=1;MLEAC=2;MLEAF=1;AN=508;AC=474;A./.OVAR_DATE=2016-05-11;Func.refGene=exonic;Gene.refGene=BnaPRR2a;GeneDetail.refGene=.;ExonicFunc.refGene=nonsynonymous_SNV;AAChange.refGene=BnaPRR2a:BnaPRR2a:exon2:c.T175A:p.F59I;ALLELE_END	GT:AD:DP:GQ:PL	1/1:0,16:16:48:664,48,0	1/1:0,14:14:42:569,42,0	0/0	1/1:0,12:12:36:491,36,0	0/0	0/0	0/0	1/1:0,11:11:33:415,33,0	1/1:0,13:13:39:527,39,0	0/0	1/1:0,18:18:54:708,54,0	1/1:0,24:24:72:916,72,0	1/1:0,18:18:54:714,54,0	0/0	0/0	1/1:0,20:20:60:809,60,0	1/1:0,8:8:24:324,24,0	0/0	0/0	0/0	1/1:0,9:9:27:366,27,0	1/1:0,17:17:51:706,51,0	0/0	1/1:0,26:26:78:1080,78,0	0/0	1/1:0,12:12:36:497,36,0	1/1:0,22:22:66:919,66,0	0/0	1/1:0,18:18:54:716,54,0	0/0	1/1:0,14:14:42:575,42,0	1/1:0,4:4:12:167,12,0	1/1:0,16:16:48:654,48,0	0/1:10,5:15:99:138,0,373	1/1:0,17:17:51:676,51,0	1/1:0,12:12:36:479,36,0	0/0	0/0	1/1:0,15:15:45:615,45,0	0/0	0/0
scaffoldA01	5193598	.	G	T	161.77	.	ExcessHet=3.0103;FS=0;MQ=35.92;QD=30.76;SOR=3.258;BaseQRankSum=0.915;ClippingRankSum=0;MQRankSum=-0.974;ReadPosRankSum=-1.067;DP=333;AF=0.5;MLEAC=1;MLEAF=0.5;AN=26;AC=14;A./.OVAR_DATE=2016-05-11;Func.refGene=exonic;Gene.refGene=BnaPRR2a;GeneDetail.refGene=.;ExonicFunc.refGene=synonymous_SNV;AAChange.refGene=BnaPRR2a:BnaPRR2a:exon1:c.C132A:p.I44I;ALLELE_END	GT:AD:DP:GQ:PL	0/0	0/0	0/0	0/0	0/0	0/0	0/0	0/0	0/0	0/0	0/1:22,5:27:99:127,0,766	0/0	0/0	0/0	0/0	0/0	0/0	0/0	0/0	0/0	0/0	0/0	0/0	0/0	0/0	0/0	0/0	0/0	0/0	0/0	0/0	0/0	0/0	0/0	0/0	0/0	0/0	0/0	0/0	0/0	0/0
scaffoldA01	5193719	.	G	A	1748.77	.	ExcessHet=3.0103;FS=0;MQ=46.91;QD=40.23;SOR=1.136;BaseQRankSum=-0.49;ClippingRankSum=0;MQRankSum=1.049;ReadPosRankSum=-0.489;RAW_MQandDP=14019,8;DP=1848;AF=0.5;MLEAC=2;MLEAF=1;AN=152;AC=122;A./.OVAR_DATE=2016-05-11;Func.refGene=exonic;Gene.refGene=BnaPRR2a;GeneDetail.refGene=.;ExonicFunc.refGene=nonsynonymous_SNV;AAChange.refGene=BnaPRR2a:BnaPRR2a:exon1:c.C11T:p.T4I;ALLELE_END	GT:AD:DP:GQ:PL	0/0	0/0	0/0	0/0	0/0	0/0	0/0	0/0	0/0	1/1:0,12:12:36:491,36,0	0/0	0/0	0/0	0/0	0/0	0/0	0/0	0/0	0/0	1/1:0,36:36:99:1412,108,0	0/0	0/0	0/0	0/0	0/0	0/0	0/0	0/0	0/0	1/1:0,17:17:51:675,51,0	0/0	0/0	0/0	1/1:1,27:28:42:947,42,0	0/0	0/0	1/1:1,40:41:82:1584,82,0	0/0	0/0	0/0	0/0
scaffoldA01	5193832	.	T	C	1825.77	.	BaseQRankSum=0.463;ClippingRankSum=0;ExcessHet=3.0103;FS=1.808;MQ=56.48;MQRankSum=2.107;QD=14.04;ReadPosRankSum=2.107;SOR=1.371;RAW_MQandDP=47005,16;DP=4894;AF=1;MLEAC=1;MLEAF=0.5;AN=420;AC=395;A./.OVAR_DATE=2016-05-11;Func.refGene=upstream;Gene.refGene=BnaPRR2a;GeneDetail.refGene=.;ExonicFunc.refGene=.;AAChange.refGene=.;ALLELE_END	GT:AD:DP:GQ:PL	0/0	1/1:0,19:19:57:714,57,0	0/0	1/1:0,20:20:60:801,60,0	0/0	0/0	0/0	1/1:0,24:24:72:860,72,0	0/0	0/0	1/1:0,25:25:75:978,75,0	1/1:0,31:31:93:1200,93,0	1/1:0,40:40:99:1559,120,0	0/0	0/0	1/1:0,18:18:54:674,54,0	1/1:0,13:13:39:533,39,0	0/0	0/0	0/0	1/1:0,21:21:63:815,63,0	1/1:0,26:26:78:1020,78,0	0/0	1/1:0,17:17:51:676,51,0	0/0	1/1:0,17:17:51:662,51,0	1/1:0,17:17:51:698,51,0	0/0	1/1:0,22:22:66:805,66,0	0/0	0/0	0/0	0/0	0/0	1/1:0,18:18:54:730,54,0	1/1:0,12:12:36:501,36,0	0/0	0/0	1/1:0,18:18:54:686,54,0	0/0	0/0
scaffoldA01	5193833	.	G	A	1827.77	.	ExcessHet=3.0103;FS=0;MQ=56.66;QD=38.05;SOR=0.752;BaseQRankSum=-1.383;ClippingRankSum=0;MQRankSum=-2.099;ReadPosRankSum=-0.878;RAW_MQandDP=61151,19;DP=959;AF=1;MLEAC=2;MLEAF=1;AN=82;AC=74;A./.OVAR_DATE=2016-05-11;Func.refGene=upstream;Gene.refGene=BnaPRR2a;GeneDetail.refGene=.;ExonicFunc.refGene=.;AAChange.refGene=.;ALLELE_END	GT:AD:DP:GQ:PL	1/1:0,29:29:87:1101,87,0	0/0	0/0	0/0	0/0	0/0	0/0	0/0	1/1:0,26:26:78:1052,78,0	0/0	0/0	0/0	0/0	0/0	0/0	0/0	0/0	0/0	0/0	0/0	0/0	0/0	0/0	0/0	0/0	0/0	0/0	0/0	0/0	0/0	1/1:0,27:27:81:1073,81,0	1/1:0,9:9:27:376,27,0	1/1:0,10:10:30:406,30,0	0/0	0/0	0/0	0/0	0/0	0/0	0/0	0/0
scaffoldA01	5193847	.	T	A	1810.77	.	ExcessHet=3.0103;FS=0;MQ=56.77;QD=38.93;SOR=0.752;BaseQRankSum=-1.629;ClippingRankSum=0;MQRankSum=-1.066;ReadPosRankSum=1.386;RAW_MQandDP=59522,18;DP=934;AF=1;MLEAC=2;MLEAF=1;AN=82;AC=74;A./.OVAR_DATE=2016-05-11;Func.refGene=upstream;Gene.refGene=BnaPRR2a;GeneDetail.refGene=.;ExonicFunc.refGene=.;AAChange.refGene=.;ALLELE_END	GT:AD:DP:GQ:PL	1/1:0,25:25:74:965,74,0	0/0	0/0	0/0	0/0	0/0	0/0	0/0	1/1:0,26:26:78:1013,78,0	0/0	0/0	0/0	0/0	0/0	0/0	0/0	0/0	0/0	0/0	0/0	0/0	0/0	0/0	0/0	0/0	0/0	0/0	0/0	0/0	0/0	1/1:0,25:25:75:1007,75,0	1/1:0,8:8:24:334,24,0	1/1:0,11:11:33:443,33,0	0/0	0/0	0/0	0/0	0/0	0/0	0/0	0/0
scaffoldA01	5194032	.	GT	G	1807.73	.	BaseQRankSum=-0.579;ClippingRankSum=-0;ExcessHet=3.0103;FS=2.331;MQ=48.88;MQRankSum=-1.352;QD=11.92;ReadPosRankSum=0.36;SOR=0.223;RAW_MQandDP=33174,11;DP=1452;AF=1;MLEAC=1;MLEAF=0.5;AN=152;AC=142;A./.OVAR_DATE=2016-05-11;Func.refGene=upstream;Gene.refGene=BnaPRR2a;GeneDetail.refGene=.;ExonicFunc.refGene=.;AAChange.refGene=.;ALLELE_END	GT:AD:DP:GQ:PL	0/0	0/0	0/0	1/1:0,15:15:45:675,45,0	0/0	0/0	0/0	0/0	0/0	0/0	0/0	0/0	0/0	0/0	0/0	0/0	0/0	0/0	0/0	0/0	1/1:0,22:22:66:987,66,0	0/0	0/0	0/0	0/0	0/0	1/1:0,18:18:57:855,57,0	0/0	1/1:0,17:17:51:765,51,0	0/0	0/0	0/0	0/0	0/0	0/0	0/0	0/0	0/0	0/0	0/0	0/0
scaffoldA01	5194035	.	T	A	1676.77	.	ExcessHet=3.0103;FS=0;MQ=47.5;QD=43.43;SOR=1.609;BaseQRankSum=-0;ClippingRankSum=-0;MQRankSum=1.352;ReadPosRankSum=-0.412;RAW_MQandDP=63802,26;DP=3182;AF=1;MLEAC=2;MLEAF=1;AN=350;AC=317;A./.OVAR_DATE=2016-05-11;Func.refGene=upstream;Gene.refGene=BnaPRR2a;GeneDetail.refGene=.;ExonicFunc.refGene=.;AAChange.refGene=.;ALLELE_END	GT:AD:DP:GQ:PL	1/1:0,26:26:81:1204,81,0	1/1:0,23:23:72:1080,72,0	0/0	./.	0/0	0/0	0/0	1/1:0,17:17:51:750,51,0	1/1:0,16:16:48:710,48,0	0/0	1/1:0,16:16:48:720,48,0	1/1:0,17:17:51:765,51,0	1/1:0,32:32:99:1475,99,0	0/0	0/0	1/1:0,10:10:30:450,30,0	1/1:0,12:12:36:527,36,0	0/0	0/0	0/0	./.	1/1:0,20:20:60:900,60,0	0/0	1/1:0,27:27:81:1200,81,0	0/0	1/1:0,15:15:45:665,45,0	./.	0/0	./.	0/0	1/1:0,13:13:42:630,42,0	1/1:0,9:9:27:405,27,0	1/1:0,9:9:27:405,27,0	0/0	1/1:0,20:20:60:900,60,0	1/1:0,16:16:48:699,48,0	0/0	0/0	1/1:0,13:13:39:585,39,0	0/0	0/0
scaffoldA01	5194038	.	G	A	1816.77	.	ExcessHet=3.0103;FS=0;MQ=47.79;QD=43.82;SOR=1.519;BaseQRankSum=-0.431;ClippingRankSum=-0;MQRankSum=-2.01;ReadPosRankSum=-0.414;RAW_MQandDP=63802,26;DP=4556;AF=1;MLEAC=2;MLEAF=1;AN=498;AC=459;A./.OVAR_DATE=2016-05-11;Func.refGene=upstream;Gene.refGene=BnaPRR2a;GeneDetail.refGene=.;ExonicFunc.refGene=.;AAChange.refGene=.;ALLELE_END	GT:AD:DP:GQ:PL	1/1:0,26:26:78:1170,78,0	1/1:0,24:24:72:1080,72,0	0/0	1/1:0,15:15:48:717,48,0	0/0	0/0	0/0	1/1:0,16:16:48:720,48,0	1/1:0,15:15:48:710,48,0	0/0	1/1:0,16:16:51:765,51,0	1/1:0,17:17:51:765,51,0	1/1:0,32:32:99:1520,102,0	0/0	0/0	1/1:0,10:10:30:450,30,0	1/1:0,11:11:36:527,36,0	0/0	0/0	0/0	1/1:0,22:22:66:987,66,0	1/1:0,20:20:60:900,60,0	0/0	1/1:0,26:26:78:1170,78,0	0/0	1/1:0,14:14:45:665,45,0	1/1:0,19:19:57:855,57,0	0/0	1/1:0,17:17:51:765,51,0	0/0	1/1:0,14:14:42:630,42,0	1/1:0,9:9:27:405,27,0	1/1:0,9:9:27:405,27,0	0/0	1/1:0,20:20:60:900,60,0	1/1:0,15:15:45:675,45,0	0/0	0/0	1/1:0,13:13:39:585,39,0	0/0	0/0
scaffoldA01	5194045	.	A	T	1477.77	.	ExcessHet=3.0103;FS=0;MQ=51.99;QD=45.76;SOR=0.693;BaseQRankSum=-0;ClippingRankSum=-0;MQRankSum=-2.219;ReadPosRankSum=-0.259;DP=2401;AF=0.5;MLEAC=1;MLEAF=0.5;AN=268;AC=251;A./.OVAR_DATE=2016-05-11;Func.refGene=upstream;Gene.refGene=BnaPRR2a;GeneDetail.refGene=.;ExonicFunc.refGene=.;AAChange.refGene=.;ALLELE_END	GT:AD:DP:GQ:PL	0/0	1/1:0,22:22:69:1035,69,0	0/0	0/0	0/0	0/0	0/0	1/1:0,17:17:51:765,51,0	0/0	0/0	1/1:0,17:17:54:775,54,0	1/1:0,20:20:63:942,63,0	1/1:0,31:31:99:1506,102,0	0/0	0/0	1/1:0,11:11:33:495,33,0	1/1:0,11:11:33:495,33,0	0/0	0/0	0/0	0/0	1/1:0,21:21:63:945,63,0	0/0	1/1:0,27:27:81:1215,81,0	0/0	1/1:0,13:13:42:630,42,0	0/0	0/0	0/0	0/0	0/0	0/0	0/0	0/0	1/1:0,21:21:66:987,66,0	1/1:0,17:17:51:765,51,0	0/0	0/0	1/1:0,15:15:48:720,48,0	0/0	0/0
scaffoldA01	5194057	.	C	T	1970.77	.	ExcessHet=3.0103;FS=0;MQ=49.55;QD=43.47;SOR=1.893;BaseQRankSum=-0;ClippingRankSum=-0;MQRankSum=-1.59;ReadPosRankSum=1.294;RAW_MQandDP=72200,26;DP=4552;AF=1;MLEAC=2;MLEAF=1;AN=498;AC=459;A./.OVAR_DATE=2016-05-11;Func.refGene=upstream;Gene.refGene=BnaPRR2a;GeneDetail.refGene=.;ExonicFunc.refGene=.;AAChange.refGene=.;ALLELE_END	GT:AD:DP:GQ:PL	1/1:0,26:26:78:1152,78,0	1/1:0,19:19:57:855,57,0	0/0	1/1:0,14:14:42:624,42,0	0/0	0/0	0/0	1/1:0,15:15:48:720,48,0	1/1:0,13:13:42:630,42,0	0/0	1/1:0,19:19:57:813,57,0	1/1:0,20:20:63:935,63,0	1/1:0,31:31:99:1458,99,0	0/0	0/0	1/1:0,12:12:36:534,36,0	1/1:0,10:10:30:430,30,0	0/0	0/0	0/0	1/1:0,18:18:54:810,54,0	1/1:0,21:21:63:939,63,0	0/0	1/1:0,26:26:81:1208,81,0	0/0	1/1:0,14:14:42:627,42,0	1/1:0,19:19:57:849,57,0	0/0	1/1:0,15:15:45:672,45,0	0/0	1/1:0,14:14:42:606,42,0	1/1:0,7:7:24:360,24,0	1/1:0,10:10:30:440,30,0	0/0	1/1:0,23:23:69:1011,69,0	1/1:0,17:17:51:765,51,0	0/0	0/0	1/1:0,16:16:48:696,48,0	0/0	0/0
scaffoldA01	5194218	.	C	G	1807.77	.	ExcessHet=3.0103;FS=0;MQ=58.7;QD=45.83;SOR=0.836;BaseQRankSum=3.37;ClippingRankSum=0;MQRankSum=-1.133;ReadPosRankSum=-0.049;RAW_MQandDP=84166,24;DP=4381;AF=1;MLEAC=2;MLEAF=1;AN=494;AC=458;A./.OVAR_DATE=2016-05-11;Func.refGene=upstream;Gene.refGene=BnaPRR2a;GeneDetail.refGene=.;ExonicFunc.refGene=.;AAChange.refGene=.;ALLELE_END	GT:AD:DP:GQ:PL	1/1:0,16:16:48:717,48,0	1/1:0,15:15:45:666,45,0	0/0	1/1:0,19:19:57:852,57,0	0/0	0/0	0/0	1/1:0,22:22:66:987,66,0	1/1:0,14:14:42:630,42,0	0/0	1/1:0,25:25:75:1110,75,0	1/1:0,16:16:48:720,48,0	1/1:0,21:21:63:921,63,0	0/0	0/0	1/1:0,18:18:54:795,54,0	1/1:0,15:15:45:665,45,0	0/0	0/0	0/0	1/1:0,15:15:45:672,45,0	1/1:0,19:19:60:865,60,0	0/0	1/1:0,15:15:45:675,45,0	0/0	1/1:0,18:18:54:786,54,0	1/1:0,19:19:57:855,57,0	0/0	1/1:0,11:11:33:489,33,0	0/0	1/1:0,21:21:63:945,63,0	1/1:0,13:13:39:585,39,0	1/1:0,20:20:63:921,63,0	0/0	1/1:0,23:23:69:1029,69,0	1/1:0,11:11:33:492,33,0	0/0	0/0	1/1:0,18:18:57:848,57,0	0/0	0/0
scaffoldA01	5194228	.	G	A	1825.77	.	ExcessHet=3.0103;FS=0;MQ=57.33;QD=42.6;SOR=1.179;BaseQRankSum=3.164;ClippingRankSum=-0;MQRankSum=-1.111;ReadPosRankSum=0.056;RAW_MQandDP=84166,24;DP=4263;AF=1;MLEAC=2;MLEAF=1;AN=494;AC=458;A./.OVAR_DATE=2016-05-11;Func.refGene=upstream;Gene.refGene=BnaPRR2a;GeneDetail.refGene=.;ExonicFunc.refGene=.;AAChange.refGene=.;ALLELE_END	GT:AD:DP:GQ:PL	1/1:0,16:16:51:741,51,0	1/1:0,15:15:45:662,45,0	0/0	1/1:0,18:18:54:810,54,0	0/0	0/0	0/0	1/1:0,21:21:63:945,63,0	1/1:0,14:14:42:630,42,0	0/0	1/1:0,24:24:72:1080,72,0	1/1:0,16:16:48:720,48,0	1/1:0,19:19:57:855,57,0	0/0	0/0	1/1:0,17:17:51:765,51,0	1/1:0,13:13:42:627,42,0	0/0	0/0	0/0	1/1:0,16:16:48:700,48,0	1/1:0,20:20:60:865,60,0	0/0	1/1:0,17:17:51:739,51,0	0/0	1/1:0,16:16:48:720,48,0	1/1:0,19:19:57:855,57,0	0/0	1/1:0,9:9:30:447,30,0	0/0	1/1:0,23:23:69:1007,69,0	1/1:0,13:13:39:585,39,0	1/1:0,20:20:63:921,63,0	0/0	1/1:0,23:23:69:1028,69,0	1/1:0,10:10:33:492,33,0	0/0	0/0	1/1:0,18:18:54:807,54,0	0/0	0/0
scaffoldA01	5194258	.	T	A	1486.77	.	ExcessHet=3.0103;FS=0;MQ=56.83;QD=42.16;SOR=0.859;BaseQRankSum=2.166;ClippingRankSum=-0;MQRankSum=-1.207;ReadPosRankSum=-0.159;RAW_MQandDP=65372,21;DP=3483;AF=1;MLEAC=2;MLEAF=1;AN=492;AC=454;A./.OVAR_DATE=2016-05-11;Func.refGene=upstream;Gene.refGene=BnaPRR2a;GeneDetail.refGene=.;ExonicFunc.refGene=.;AAChange.refGene=.;ALLELE_END	GT:AD:DP:GQ:PL	1/1:0,15:15:45:668,45,0	1/1:0,10:10:30:447,30,0	0/0	1/1:0,11:11:33:492,33,0	0/0	0/0	0/0	1/1:0,19:19:57:855,57,0	1/1:0,12:12:36:537,36,0	0/0	1/1:0,17:17:51:754,51,0	1/1:0,13:13:39:582,39,0	1/1:0,15:15:45:672,45,0	0/0	0/0	1/1:0,16:16:48:701,48,0	1/1:0,10:10:30:447,30,0	0/0	0/0	0/0	1/1:0,13:13:39:569,39,0	1/1:0,17:17:51:753,51,0	0/0	1/1:0,13:13:39:579,39,0	0/0	1/1:0,15:15:45:675,45,0	1/1:0,13:13:39:570,39,0	0/0	1/1:0,6:6:18:270,18,0	0/0	1/1:0,20:20:60:870,60,0	1/1:0,10:10:30:411,30,0	1/1:0,20:20:60:897,60,0	0/0	1/1:0,20:20:60:890,60,0	1/1:0,7:7:21:312,21,0	0/0	0/0	1/1:0,12:12:36:530,36,0	0/0	0/0
scaffoldA01	5194272	.	A	G	1456.77	.	ExcessHet=3.0103;FS=0;MQ=56.5;QD=42.18;SOR=1.085;BaseQRankSum=1.663;ClippingRankSum=-0;MQRankSum=-1.207;ReadPosRankSum=0.389;RAW_MQandDP=48101,17;DP=3129;AF=1;MLEAC=2;MLEAF=1;AN=492;AC=454;A./.OVAR_DATE=2016-05-11;Func.refGene=upstream;Gene.refGene=BnaPRR2a;GeneDetail.refGene=.;ExonicFunc.refGene=.;AAChange.refGene=.;ALLELE_END	GT:AD:DP:GQ:PL	1/1:0,13:13:39:585,39,0	1/1:0,9:9:27:405,27,0	0/0	1/1:0,10:10:30:450,30,0	0/0	./.	0/0	1/1:0,19:19:57:855,57,0	1/1:0,11:11:33:495,33,0	0/0	1/1:0,15:15:45:675,45,0	1/1:0,12:12:36:540,36,0	1/1:0,15:15:45:672,45,0	0/0	0/0	1/1:0,12:12:36:540,36,0	1/1:0,9:9:27:405,27,0	0/0	0/0	0/0	1/1:0,9:9:27:402,27,0	1/1:0,15:15:45:675,45,0	0/0	1/1:0,13:13:39:579,39,0	0/0	1/1:0,15:15:45:675,45,0	1/1:0,10:10:30:450,30,0	0/0	1/1:0,6:6:18:270,18,0	0/0	1/1:0,16:16:51:762,51,0	1/1:0,8:8:24:360,24,0	1/1:0,19:19:57:855,57,0	0/0	1/1:0,18:18:54:807,54,0	1/1:0,6:6:18:270,18,0	0/0	0/0	1/1:0,9:9:27:405,27,0	0/0	0/0
scaffoldA01	5194292	.	G	A	1231.77	.	BaseQRankSum=-0;ClippingRankSum=-0;ExcessHet=3.0103;FS=0;MQ=47.3;MQRankSum=0.18;QD=15.47;ReadPosRankSum=-0.272;SOR=1.329;RAW_MQandDP=27812,9;DP=790;AF=1;MLEAC=1;MLEAF=0.5;AN=152;AC=142;A./.OVAR_DATE=2016-05-11;Func.refGene=upstream;Gene.refGene=BnaPRR2a;GeneDetail.refGene=.;ExonicFunc.refGene=.;AAChange.refGene=.;ALLELE_END	GT:AD:DP:GQ:PL	0/0	0/0	0/0	1/1:0,7:7:21:315,21,0	0/0	0/0	0/0	0/0	0/0	0/0	0/0	0/0	0/0	0/0	0/0	0/0	0/0	0/0	0/0	0/0	1/1:0,8:8:24:357,24,0	0/0	0/0	0/0	0/0	0/0	1/1:0,9:9:27:405,27,0	0/0	1/1:0,5:5:15:225,15,0	0/0	0/0	0/0	0/0	0/0	0/0	0/0	0/0	0/0	0/0	0/0	0/0
scaffoldA01	5194328	.	A	C	771.77	.	ExcessHet=3.0103;FS=0;MQ=51.56;QD=39.97;SOR=4.174;BaseQRankSum=-0.967;ClippingRankSum=-0;MQRankSum=-1.732;ReadPosRankSum=-0.12;RAW_MQandDP=7135,5;DP=1685;AF=1;MLEAC=2;MLEAF=1;AN=462;AC=433;A./.OVAR_DATE=2016-05-11;Func.refGene=upstream;Gene.refGene=BnaPRR2a;GeneDetail.refGene=.;ExonicFunc.refGene=.;AAChange.refGene=.;ALLELE_END	GT:AD:DP:GQ:PL	1/1:0,7:7:21:315,21,0	1/1:0,5:5:18:263,18,0	0/0	1/1:0,4:4:12:180,12,0	0/0	0/0	0/0	1/1:0,8:8:24:341,24,0	1/1:0,6:6:18:270,18,0	0/0	1/1:0,6:6:18:270,18,0	1/1:0,5:5:15:219,15,0	1/1:0,8:8:24:355,24,0	0/0	0/0	1/1:0,7:7:24:353,24,0	1/1:0,4:4:12:177,12,0	0/0	0/0	0/0	1/1:0,7:7:21:312,21,0	1/1:0,11:11:33:489,33,0	0/0	1/1:0,7:7:21:312,21,0	0/0	1/1:0,8:8:24:342,24,0	1/1:0,3:3:15:225,15,0	0/0	1/1:0,2:2:6:90,6,0	0/0	1/1:0,12:12:36:510,36,0	1/1:0,5:5:15:225,15,0	1/1:0,13:13:39:570,39,0	0/0	1/1:0,10:10:33:471,33,0	1/1:0,4:4:15:222,15,0	0/0	0/0	1/1:0,7:7:21:308,21,0	0/0	0/0
scaffoldA01	5194336	.	T	A	732.77	.	ExcessHet=3.0103;FS=0;MQ=48.15;QD=40.31;SOR=3.912;BaseQRankSum=-0;ClippingRankSum=-0;MQRankSum=-2.1;ReadPosRankSum=-0;RAW_MQandDP=7135,5;DP=1633;AF=1;MLEAC=1;MLEAF=0.5;AN=458;AC=429;A./.OVAR_DATE=2016-05-11;Func.refGene=upstream;Gene.refGene=BnaPRR2a;GeneDetail.refGene=.;ExonicFunc.refGene=.;AAChange.refGene=.;ALLELE_END	GT:AD:DP:GQ:PL	1/1:0,7:7:21:315,21,0	1/1:0,4:4:12:180,12,0	0/0	1/1:0,4:4:12:180,12,0	0/0	0/0	0/0	1/1:0,9:9:33:471,33,0	1/1:0,7:7:21:315,21,0	0/0	1/1:0,7:7:21:315,21,0	1/1:0,3:3:12:177,12,0	1/1:0,8:8:24:360,24,0	0/0	0/0	1/1:0,7:7:24:352,24,0	1/1:0,3:3:9:135,9,0	0/0	0/0	0/0	1/1:0,7:7:21:315,21,0	1/1:0,10:10:33:492,33,0	0/0	1/1:0,7:7:21:315,21,0	0/0	1/1:0,9:9:30:435,30,0	1/1:0,6:6:18:270,18,0	0/0	1/1:0,2:2:6:90,6,0	0/0	1/1:0,10:10:30:450,30,0	1/1:0,5:5:15:225,15,0	1/1:0,9:9:30:447,30,0	0/0	1/1:0,9:9:33:488,33,0	1/1:0,4:4:15:222,15,0	0/0	0/0	1/1:0,7:7:24:352,24,0	0/0	0/0
scaffoldA01	5194337	.	A	C	732.77	.	ExcessHet=3.0103;FS=0;MQ=45.41;QD=48.37;SOR=3.611;BaseQRankSum=-0;ClippingRankSum=-0;MQRankSum=-1.981;ReadPosRankSum=-0.366;RAW_MQandDP=7135,5;DP=1624;AF=1;MLEAC=1;MLEAF=0.5;AN=458;AC=429;A./.OVAR_DATE=2016-05-11;Func.refGene=upstream;Gene.refGene=BnaPRR2a;GeneDetail.refGene=.;ExonicFunc.refGene=.;AAChange.refGene=.;ALLELE_END	GT:AD:DP:GQ:PL	1/1:0,7:7:21:315,21,0	1/1:0,4:4:12:180,12,0	0/0	1/1:0,4:4:12:180,12,0	0/0	0/0	0/0	1/1:0,10:10:33:471,33,0	1/1:0,7:7:21:315,21,0	0/0	1/1:0,7:7:21:315,21,0	1/1:0,3:3:9:135,9,0	1/1:0,7:7:24:360,24,0	0/0	0/0	1/1:0,7:7:21:310,21,0	1/1:0,3:3:9:135,9,0	0/0	0/0	0/0	1/1:0,6:6:21:315,21,0	1/1:0,10:10:33:492,33,0	0/0	1/1:0,7:7:21:315,21,0	0/0	1/1:0,9:9:30:435,30,0	1/1:0,6:6:18:270,18,0	0/0	1/1:0,2:2:6:90,6,0	0/0	1/1:0,10:10:30:450,30,0	1/1:0,5:5:15:225,15,0	1/1:0,9:9:30:447,30,0	0/0	1/1:0,10:10:33:488,33,0	1/1:0,4:4:12:180,12,0	0/0	0/0	1/1:0,7:7:21:310,21,0	0/0	0/0
scaffoldA01	5194365	.	T	G	646.77	.	ExcessHet=3.0103;FS=0;MQ=53.04;QD=41.86;SOR=2.093;BaseQRankSum=0.939;ClippingRankSum=0;MQRankSum=-5.023;ReadPosRankSum=0.354;RAW_MQandDP=2329,2;DP=1658;AF=1;MLEAC=2;MLEAF=1;AN=444;AC=421;A./.OVAR_DATE=2016-05-11;Func.refGene=upstream;Gene.refGene=BnaPRR2a;GeneDetail.refGene=.;ExonicFunc.refGene=.;AAChange.refGene=.;ALLELE_END	GT:AD:DP:GQ:PL	1/1:0,3:3:9:135,9,0	1/1:0,7:7:21:315,21,0	0/0	./.	0/0	0/0	0/0	1/1:0,8:8:27:400,27,0	1/1:0,5:5:15:225,15,0	0/0	1/1:0,4:4:12:180,12,0	1/1:0,2:2:9:130,9,0	1/1:0,9:9:27:405,27,0	0/0	0/0	1/1:0,7:7:21:315,21,0	1/1:0,4:4:12:180,12,0	0/1:23,4:27:99:99,0,1304	0/0	0/0	1/1:0,5:5:18:260,18,0	1/1:0,12:12:36:540,36,0	0/0	1/1:0,9:9:33:474,33,0	0/0	1/1:0,15:15:45:675,45,0	1/1:0,9:9:27:405,27,0	0/0	./.	0/0	1/1:0,10:10:30:445,30,0	./.	1/1:0,8:8:24:360,24,0	0/0	1/1:0,10:10:30:450,30,0	1/1:0,5:5:15:225,15,0	0/0	0/0	1/1:0,6:6:18:270,18,0	0/0	0/0
scaffoldA01	5194367	.	G	A	646.77	.	ExcessHet=3.0103;FS=0;MQ=53.04;QD=41.86;SOR=2.093;BaseQRankSum=0.939;ClippingRankSum=0;MQRankSum=-5.023;ReadPosRankSum=0.354;RAW_MQandDP=2329,2;DP=1695;AF=1;MLEAC=2;MLEAF=1;AN=444;AC=421;A./.OVAR_DATE=2016-05-11;Func.refGene=upstream;Gene.refGene=BnaPRR2a;GeneDetail.refGene=.;ExonicFunc.refGene=.;AAChange.refGene=.;ALLELE_END	GT:AD:DP:GQ:PL	1/1:0,3:3:9:135,9,0	1/1:0,7:7:21:315,21,0	0/0	./.	0/0	0/0	0/0	1/1:0,9:9:27:400,27,0	1/1:0,5:5:15:225,15,0	0/0	1/1:0,4:4:12:180,12,0	1/1:0,3:3:9:130,9,0	1/1:0,9:9:27:405,27,0	0/0	0/0	1/1:0,7:7:21:315,21,0	1/1:0,4:4:12:180,12,0	0/1:23,4:27:99:99,0,1304	0/0	0/0	1/1:0,6:6:18:260,18,0	1/1:0,12:12:36:540,36,0	0/0	1/1:0,11:11:33:474,33,0	0/0	1/1:0,15:15:45:675,45,0	1/1:0,9:9:27:405,27,0	0/0	./.	0/0	1/1:0,9:9:30:445,30,0	./.	1/1:0,8:8:24:360,24,0	0/0	1/1:0,10:10:30:450,30,0	1/1:0,5:5:15:225,15,0	0/0	0/0	1/1:0,6:6:18:270,18,0	0/0	0/0
scaffoldA01	5194437	.	T	A	1528.77	.	BaseQRankSum=-0.804;ClippingRankSum=0;ExcessHet=3.0103;FS=3.067;MQ=56.54;MQRankSum=2.546;QD=29.31;ReadPosRankSum=1.211;SOR=0.148;RAW_MQandDP=63970,19;DP=4301;AF=1;MLEAC=2;MLEAF=1;AN=498;AC=442;A./.OVAR_DATE=2016-05-11;Func.refGene=upstream;Gene.refGene=BnaPRR2a;GeneDetail.refGene=.;ExonicFunc.refGene=.;AAChange.refGene=.;ALLELE_END	GT:AD:DP:GQ:PL	1/1:0,10:10:30:405,30,0	1/1:0,14:14:42:551,42,0	0/0	1/1:0,12:12:36:488,36,0	0/0	0/0	0/0	1/1:0,19:19:57:725,57,0	1/1:0,14:14:41:508,41,0	0/0	0/1:2,19:21:27:713,0,27	1/1:0,12:12:36:495,36,0	1/1:0,22:22:66:861,66,0	0/0	0/0	1/1:0,17:17:51:660,51,0	1/1:0,11:11:33:439,33,0	0/0	0/0	0/0	1/1:0,13:13:39:525,39,0	1/1:0,22:22:66:843,66,0	0/0	1/1:0,27:27:81:1026,81,0	0/0	1/1:0,22:22:66:901,66,0	1/1:0,20:20:60:775,60,0	0/0	0/1:2,11:13:51:408,0,51	0/0	1/1:0,22:22:66:827,66,0	1/1:0,12:12:36:495,36,0	1/1:0,17:17:51:692,51,0	0/0	1/1:0,18:18:54:708,54,0	1/1:0,16:16:48:611,48,0	0/0	0/0	1/1:0,19:19:57:776,57,0	0/0	0/0
scaffoldA01	5194444	.	A	C	355.77	.	BaseQRankSum=-2.14;ClippingRankSum=0;ExcessHet=3.0103;FS=0;MQ=58.79;MQRankSum=-2.429;QD=6.84;ReadPosRankSum=0.921;SOR=0.425;RAW_MQandDP=44047,16;DP=666;AF=0.5;MLEAC=1;MLEAF=0.5;AN=56;AC=28;A./.OVAR_DATE=2016-05-11;Func.refGene=upstream;Gene.refGene=BnaPRR2a;GeneDetail.refGene=.;ExonicFunc.refGene=.;AAChange.refGene=.;ALLELE_END	GT:AD:DP:GQ:PL	0/0	0/0	0/0	0/0	0/0	0/0	0/0	0/0	0/0	0/0	0/0	0/0	0/0	0/0	0/1:15,5:20:99:165,0,1017	0/0	0/0	0/1:28,7:35:99:228,0,1483	0/0	0/0	0/0	0/0	0/0	0/0	0/0	0/0	0/0	0/0	0/0	0/0	0/0	0/0	0/0	0/0	0/0	0/0	0/0	0/0	0/0	0/0	0/0
scaffoldA01	5194446	.	T	A	352.77	.	ExcessHet=3.0103;FS=0;MQ=53.89;QD=28.37;SOR=2.303;BaseQRankSum=-0.91;ClippingRankSum=0;MQRankSum=-1.664;ReadPosRankSum=1.477;RAW_MQandDP=22338,8;DP=944;AF=0.5;MLEAC=1;MLEAF=0.5;AN=86;AC=45;A./.OVAR_DATE=2016-05-11;Func.refGene=upstream;Gene.refGene=BnaPRR2a;GeneDetail.refGene=.;ExonicFunc.refGene=.;AAChange.refGene=.;ALLELE_END	GT:AD:DP:GQ:PL	0/0	0/0	0/0	0/0	0/0	0/1:13,4:17:84:84,0,480	0/0	0/0	0/0	0/0	0/0	0/0	0/0	0/0	0/1:14,5:19:99:165,0,1017	0/0	0/0	0/1:29,8:37:99:228,0,1483	0/0	0/0	0/0	0/0	0/0	0/0	0/0	0/0	0/0	0/0	0/0	0/0	0/0	0/0	0/0	0/0	0/0	0/0	0/0	0/0	0/0	0/0	0/0
scaffoldA01	5194449	.	A	AT	1416.73	.	BaseQRankSum=-0.804;ClippingRankSum=0;ExcessHet=3.0103;FS=3.183;MQ=56.02;MQRankSum=2.279;QD=23.4;ReadPosRankSum=1.315;SOR=0.105;RAW_MQandDP=69649,20;DP=4682;AF=1;MLEAC=2;MLEAF=1;AN=496;AC=440;A./.OVAR_DATE=2016-05-11;Func.refGene=upstream;Gene.refGene=BnaPRR2a;GeneDetail.refGene=.;ExonicFunc.refGene=.;AAChange.refGene=.;ALLELE_END	GT:AD:DP:GQ:PL	1/1:0,11:11:33:340,33,0	1/1:0,16:16:48:496,48,0	0/0	1/1:0,17:17:51:526,51,0	0/0	0/0	0/0	1/1:0,19:19:57:588,57,0	1/1:0,15:15:45:465,45,0	0/0	0/1:2,19:21:27:525,0,27	1/1:0,15:15:45:465,45,0	1/1:0,22:22:69:712,69,0	0/0	0/0	1/1:0,21:21:63:650,63,0	1/1:0,13:13:39:403,39,0	0/0	0/0	0/0	1/1:0,14:14:42:433,42,0	1/1:0,26:26:78:804,78,0	0/0	1/1:0,29:29:90:928,90,0	0/0	1/1:0,24:24:72:743,72,0	1/1:0,21:21:63:650,63,0	0/0	0/1:2,13:15:45:357,0,45	0/0	1/1:0,23:23:69:712,69,0	1/1:0,12:12:36:372,36,0	1/1:0,18:18:54:557,54,0	0/0	1/1:0,20:20:60:619,60,0	1/1:0,17:17:51:526,51,0	0/0	0/0	1/1:0,21:21:63:647,63,0	0/0	0/0
scaffoldA01	5194460	.	G	T	2037.77	.	BaseQRankSum=1.163;ClippingRankSum=-0;ExcessHet=3.0103;FS=0;MQ=54.69;MQRankSum=-0.664;QD=13.21;ReadPosRankSum=1.272;SOR=0.495;RAW_MQandDP=54000,15;DP=1461;AF=1;MLEAC=1;MLEAF=0.5;AN=152;AC=134;A./.OVAR_DATE=2016-05-11;Func.refGene=upstream;Gene.refGene=BnaPRR2a;GeneDetail.refGene=.;ExonicFunc.refGene=.;AAChange.refGene=.;ALLELE_END	GT:AD:DP:GQ:PL	0/0	0/0	0/0	1/1:0,18:18:54:736,54,0	0/0	0/0	0/0	0/0	0/0	0/0	0/0	0/0	0/0	0/0	0/0	0/0	0/0	0/0	0/0	0/0	1/1:1,15:16:6:585,6,0	0/0	0/0	0/0	0/0	0/0	1/1:0,23:23:69:948,69,0	0/0	0/1:2,13:15:35:498,0,35	0/0	0/0	0/0	0/0	0/0	0/0	0/0	0/0	0/0	0/0	0/0	0/0
scaffoldA01	5194474	.	T	C	1429.77	.	ExcessHet=3.0103;FS=0;MQ=58.31;QD=37.61;SOR=1.022;BaseQRankSum=2.295;ClippingRankSum=0;MQRankSum=0.15;ReadPosRankSum=0.384;DP=345;AF=0.5;MLEAC=1;MLEAF=0.5;AN=28;AC=21;A./.OVAR_DATE=2016-05-11;Func.refGene=upstream;Gene.refGene=BnaPRR2a;GeneDetail.refGene=.;ExonicFunc.refGene=.;AAChange.refGene=.;ALLELE_END	GT:AD:DP:GQ:PL	0/0	0/0	0/0	0/0	0/0	0/0	0/0	0/0	0/0	0/0	0/0	0/0	0/0	0/0	0/0	0/0	0/0	0/0	1/1:0,26:26:78:1006,78,0	0/0	0/0	0/0	0/0	0/0	0/0	0/0	0/0	0/0	0/0	0/0	0/0	0/0	0/0	0/0	0/0	0/0	0/0	0/0	0/0	0/0	1/1:0,23:23:69:915,69,0
scaffoldA01	5194552	.	C	G	1198.77	.	ExcessHet=3.0103;FS=0;MQ=57.71;QD=39.99;SOR=2.049;BaseQRankSum=2.288;ClippingRankSum=0;MQRankSum=3.572;ReadPosRankSum=1.226;DP=2415;AF=0.5;MLEAC=1;MLEAF=0.5;AN=266;AC=240;A./.OVAR_DATE=2016-05-11;Func.refGene=upstream;Gene.refGene=BnaPRR2a;GeneDetail.refGene=.;ExonicFunc.refGene=.;AAChange.refGene=.;ALLELE_END	GT:AD:DP:GQ:PL	0/0	1/1:0,16:16:48:668,48,0	0/0	0/0	0/0	0/0	0/0	1/1:0,15:15:45:626,45,0	0/0	0/0	0/1:3,18:21:28:655,0,28	1/1:0,16:16:48:634,48,0	1/1:0,22:22:66:861,66,0	0/0	0/0	1/1:0,21:21:63:843,63,0	1/1:0,12:12:36:489,36,0	0/0	0/0	0/0	0/0	1/1:0,25:25:75:1010,75,0	0/0	1/1:0,23:23:69:912,69,0	0/0	1/1:0,17:17:51:675,51,0	0/0	0/0	0/0	0/0	0/0	0/0	0/0	0/0	1/1:0,21:21:63:795,63,0	1/1:0,18:18:54:669,54,0	0/0	0/0	1/1:0,21:21:63:775,63,0	0/0	0/0
scaffoldA01	5194664	.	GAAGATAT	G	112.78	.	BaseQRankSum=0.641;ClippingRankSum=0;ExcessHet=3.0103;FS=2.865;MQ=57.53;MQRankSum=-3.684;QD=2.14;ReadPosRankSum=-2.17;SOR=2.012;RAW_MQandDP=9538,5;DP=70;AF=0.5;MLEAC=1;MLEAF=0.5;AN=10;AC=6;A./.OVAR_DATE=2016-05-11;Func.refGene=upstream;Gene.refGene=BnaPRR2a;GeneDetail.refGene=.;ExonicFunc.refGene=.;AAChange.refGene=.;ALLELE_END	GT:AD:DP:GQ:PL	0/0	0/0	0/0	0/0	0/0	0/0	0/0	0/0	0/0	0/0	0/0	0/0	0/0	0/0	0/0	0/0	0/0	0/0	0/0	0/0	0/0	0/0	0/0	0/0	0/0	0/0	0/0	0/0	0/0	0/0	0/0	0/0	0/0	0/0	0/0	0/0	0/0	0/0	0/0	0/0	0/0
scaffoldA01	5194687	.	T	C	2160.77	.	ExcessHet=3.0103;FS=0;MQ=58.72;QD=35.63;SOR=0.836;BaseQRankSum=0.076;ClippingRankSum=0;MQRankSum=0;ReadPosRankSum=1.217;RAW_MQandDP=104400,29;DP=5161;AF=1;MLEAC=2;MLEAF=1;AN=500;AC=471;A./.OVAR_DATE=2016-05-11;Func.refGene=upstream;Gene.refGene=BnaPRR2a;GeneDetail.refGene=.;ExonicFunc.refGene=.;AAChange.refGene=.;ALLELE_END	GT:AD:DP:GQ:PL	1/1:0,18:18:54:683,54,0	1/1:0,25:25:75:1015,75,0	0/0	1/1:0,19:19:57:776,57,0	0/0	0/0	0/0	1/1:0,15:15:45:615,45,0	1/1:0,21:21:63:819,63,0	0/0	1/1:0,18:18:53:687,53,0	1/1:0,25:25:75:1005,75,0	1/1:0,19:19:57:770,57,0	0/0	0/0	1/1:0,20:20:60:789,60,0	1/1:1,15:16:6:585,6,0	0/0	0/0	0/0	1/1:0,20:20:60:761,60,0	1/1:0,19:19:57:725,57,0	0/0	1/1:0,32:32:96:1291,96,0	0/0	1/1:0,20:20:60:791,60,0	1/1:0,25:25:75:1000,75,0	0/0	1/1:0,11:11:33:425,33,0	0/0	1/1:0,21:21:63:809,63,0	1/1:0,9:9:27:318,27,0	1/1:0,17:17:51:680,51,0	0/0	1/1:0,20:20:60:835,60,0	1/1:0,20:20:60:749,60,0	0/0	0/0	1/1:0,22:22:66:855,66,0	0/0	0/0
scaffoldA01	5194716	.	A	G	1512.77	.	ExcessHet=3.0103;FS=0;MQ=60;QD=38.03;SOR=0.776;BaseQRankSum=-0.842;ClippingRankSum=-0;MQRankSum=-0;ReadPosRankSum=-0.842;RAW_MQandDP=36000,10;DP=739;AF=0.5;MLEAC=2;MLEAF=1;AN=70;AC=61;A./.OVAR_DATE=2016-05-11;Func.refGene=upstream;Gene.refGene=BnaPRR2a;GeneDetail.refGene=.;ExonicFunc.refGene=.;AAChange.refGene=.;ALLELE_END	GT:AD:DP:GQ:PL	1/1:0,20:20:60:789,60,0	0/0	0/0	0/0	0/0	0/0	0/0	0/0	1/1:0,22:22:66:886,66,0	0/0	0/0	0/0	0/0	0/0	0/0	0/0	0/0	0/0	0/0	0/0	0/0	0/0	0/0	0/0	0/0	0/0	0/0	0/0	0/0	0/0	1/1:0,18:18:54:718,54,0	1/1:0,9:9:27:342,27,0	1/1:0,20:20:60:799,60,0	0/0	0/0	0/0	0/0	0/0	0/0	0/0	0/0
scaffoldA01	5215565	.	C	A	1421.77	.	ExcessHet=3.0103;FS=0;MQ=60;QD=40.62;SOR=0.749;BaseQRankSum=1.217;ClippingRankSum=0;MQRankSum=0;ReadPosRankSum=1.954;RAW_MQandDP=30400,9;DP=323;AF=1;MLEAC=2;MLEAF=1;AN=26;AC=21;A./.OVAR_DATE=2016-05-11;Func.refGene=exonic;Gene.refGene=BnaPHYEa;GeneDetail.refGene=.;ExonicFunc.refGene=synonymous_SNV;AAChange.refGene=BnaPHYEa:BnaPHYEa:exon3:c.G3252T:p.V1084V;ALLELE_END	GT:AD:DP:GQ:PL	0/0	0/0	0/0	0/0	0/0	0/0	0/0	0/0	0/0	0/0	0/0	0/0	0/0	0/0	0/0	0/0	0/0	0/0	0/0	0/0	0/0	0/0	0/0	0/0	0/0	0/0	0/0	0/0	0/0	0/0	0/0	0/0	0/0	0/0	0/0	0/0	1/1:0,35:35:99:1450,105,0	0/0	0/0	0/0	0/0
scaffoldA01	5215591	.	A	G	2653.77	.	ExcessHet=3.0103;FS=0;MQ=53.02;QD=43.91;SOR=0.846;BaseQRankSum=2.744;ClippingRankSum=0;MQRankSum=-1.494;ReadPosRankSum=0.319;RAW_MQandDP=44857,22;DP=5102;AF=1;MLEAC=2;MLEAF=1;AN=408;AC=344;A./.OVAR_DATE=2016-05-11;Func.refGene=exonic;Gene.refGene=BnaPHYEa;GeneDetail.refGene=.;ExonicFunc.refGene=synonymous_SNV;AAChange.refGene=BnaPHYEa:BnaPHYEa:exon3:c.T3226C:p.L1076L;ALLELE_END	GT:AD:DP:GQ:PL	1/1:0,23:23:69:1020,69,0	0/0	0/0	1/1:0,30:30:90:1350,90,0	0/0	0/0	0/0	0/0	1/1:0,20:20:60:900,60,0	1/1:0,24:24:75:1109,75,0	./.	0/0	0/0	0/0	0/1:24,4:28:96:96,0,1619	0/0	0/0	0/1:24,7:31:99:222,0,1564	1/1:0,27:27:84:1242,84,0	1/1:0,24:24:72:1080,72,0	1/1:0,22:22:66:987,66,0	0/0	0/0	0/0	0/0	0/0	1/1:0,17:17:54:804,54,0	0/0	1/1:0,17:17:51:765,51,0	1/1:0,15:15:45:675,45,0	0/0	1/1:0,13:13:39:576,39,0	1/1:0,24:24:72:1054,72,0	0/0	0/0	0/0	0/0	0/0	0/0	0/0	1/1:0,21:21:63:939,63,0
scaffoldA01	5215597	.	G	T	2706.77	.	ExcessHet=3.0103;FS=0;MQ=53.3;QD=43.84;SOR=0.765;BaseQRankSum=1.202;ClippingRankSum=0;MQRankSum=-4.51;ReadPosRankSum=0.169;RAW_MQandDP=50457,23;DP=10280;AF=1;MLEAC=2;MLEAF=1;AN=814;AC=777;A./.OVAR_DATE=2016-05-11;Func.refGene=exonic;Gene.refGene=BnaPHYEa;GeneDetail.refGene=.;ExonicFunc.refGene=synonymous_SNV;AAChange.refGene=BnaPHYEa:BnaPHYEa:exon3:c.C3220A:p.R1074R;ALLELE_END	GT:AD:DP:GQ:PL	1/1:0,22:22:66:990,66,0	0/0	1/1:0,27:27:81:1069,81,0	1/1:0,30:30:90:1350,90,0	0/0	1/1:0,26:26:78:1039,78,0	1/1:0,19:19:57:782,57,0	1/1:0,25:25:75:960,75,0	1/1:0,20:20:60:900,60,0	1/1:0,23:23:69:1029,69,0	0/1:26,4:30:90:90,0,1552	1/1:0,38:38:99:1524,114,0	0/0	0/0	0/1:25,4:29:93:93,0,1658	1/1:0,22:22:65:820,65,0	1/1:0,20:20:60:706,60,0	0/1:24,7:31:99:222,0,1580	1/1:0,25:25:78:1160,78,0	1/1:0,25:25:75:1122,75,0	1/1:0,22:22:66:983,66,0	1/1:0,28:28:83:1075,83,0	1/1:0,25:25:75:1044,75,0	0/0	1/1:0,25:25:75:993,75,0	0/0	1/1:0,17:17:54:804,54,0	0/0	1/1:0,19:19:57:845,57,0	1/1:0,15:15:45:675,45,0	1/1:0,17:17:51:664,51,0	1/1:0,11:11:33:495,33,0	1/1:0,24:24:72:1054,72,0	1/1:0,25:25:75:961,75,0	0/0	1/1:0,24:24:72:943,72,0	0/0	1/1:0,19:19:57:727,57,0	1/1:0,21:21:63:809,63,0	1/1:0,27:27:81:1060,81,0	1/1:0,19:19:60:897,60,0
scaffoldA01	5215642	.	T	G	675.77	.	BaseQRankSum=1.476;ClippingRankSum=0;ExcessHet=3.0103;FS=11.048;MQ=58.87;MQRankSum=-1.492;QD=8.67;ReadPosRankSum=-0.672;SOR=2.484;RAW_MQandDP=54604,17;DP=2422;AF=0.5;MLEAC=1;MLEAF=0.5;AN=146;AC=73;A./.OVAR_DATE=2016-05-11;Func.refGene=exonic;Gene.refGene=BnaPHYEa;GeneDetail.refGene=.;ExonicFunc.refGene=synonymous_SNV;AAChange.refGene=BnaPHYEa:BnaPHYEa:exon3:c.A3175C:p.R1059R;ALLELE_END	GT:AD:DP:GQ:PL	0/0	0/0	0/0	0/0	0/0	0/0	0/0	0/0	0/0	0/0	0/1:20,4:24:99:178,0,1177	0/0	0/0	0/0	0/1:28,8:36:99:252,0,1814	0/0	0/0	0/1:24,13:37:99:509,0,1542	0/0	0/0	0/0	0/0	0/0	0/0	0/0	0/0	0/0	0/0	0/0	0/0	0/0	0/0	0/0	0/1:28,5:33:99:126,0,1154	0/0	0/0	0/0	0/0	0/0	0/0	0/0
scaffoldA01	5215643	.	A	G	675.77	.	BaseQRankSum=0.939;ClippingRankSum=0;ExcessHet=3.0103;FS=11.349;MQ=59.27;MQRankSum=-2.245;QD=8.89;ReadPosRankSum=-0.956;SOR=2.475;RAW_MQandDP=54604,17;DP=2432;AF=0.5;MLEAC=1;MLEAF=0.5;AN=146;AC=73;A./.OVAR_DATE=2016-05-11;Func.refGene=exonic;Gene.refGene=BnaPHYEa;GeneDetail.refGene=.;ExonicFunc.refGene=synonymous_SNV;AAChange.refGene=BnaPHYEa:BnaPHYEa:exon3:c.T3174C:p.T1058T;ALLELE_END	GT:AD:DP:GQ:PL	0/0	0/0	0/0	0/0	0/0	0/0	0/0	0/0	0/0	0/0	0/1:18,6:24:99:178,0,1177	0/0	0/0	0/0	0/1:28,8:36:99:252,0,1814	0/0	0/0	0/1:24,14:38:99:509,0,1542	0/0	0/0	0/0	0/0	0/0	0/0	0/0	0/0	0/0	0/0	0/0	0/0	0/0	0/0	0/0	0/1:27,5:32:99:126,0,1154	0/0	0/0	0/0	0/0	0/0	0/0	0/0
scaffoldA01	5215682	.	C	T	993.77	.	ExcessHet=3.0103;FS=0;MQ=57.85;QD=45.17;SOR=1.609;DP=64;AF=1;MLEAC=2;MLEAF=1;AN=6;AC=6;A./.OVAR_DATE=2016-05-11;Func.refGene=exonic;Gene.refGene=BnaPHYEa;GeneDetail.refGene=.;ExonicFunc.refGene=synonymous_SNV;AAChange.refGene=BnaPHYEa:BnaPHYEa:exon3:c.G3135A:p.K1045K;ALLELE_END	GT:AD:DP:GQ:PL	0/0	0/0	0/0	0/0	0/0	0/0	0/0	0/0	0/0	0/0	0/0	0/0	0/0	0/0	0/0	0/0	0/0	0/0	0/0	0/0	0/0	0/0	0/0	0/0	0/0	0/0	0/0	0/0	0/0	0/0	0/0	0/0	0/0	0/0	0/0	0/0	0/0	0/0	0/0	0/0	0/0
scaffoldA01	5215685	.	T	C	997.77	.	ExcessHet=3.0103;FS=0;MQ=57.85;QD=43.63;SOR=1.329;DP=65;AF=1;MLEAC=2;MLEAF=1;AN=6;AC=6;A./.OVAR_DATE=2016-05-11;Func.refGene=exonic;Gene.refGene=BnaPHYEa;GeneDetail.refGene=.;ExonicFunc.refGene=synonymous_SNV;AAChange.refGene=BnaPHYEa:BnaPHYEa:exon3:c.A3132G:p.G1044G;ALLELE_END	GT:AD:DP:GQ:PL	0/0	0/0	0/0	0/0	0/0	0/0	0/0	0/0	0/0	0/0	0/0	0/0	0/0	0/0	0/0	0/0	0/0	0/0	0/0	0/0	0/0	0/0	0/0	0/0	0/0	0/0	0/0	0/0	0/0	0/0	0/0	0/0	0/0	0/0	0/0	0/0	0/0	0/0	0/0	0/0	0/0
scaffoldA01	5215789	.	A	C	1288.77	.	BaseQRankSum=0.299;ClippingRankSum=0;ExcessHet=3.0103;FS=0;MQ=59.97;MQRankSum=-1.212;QD=11.3;ReadPosRankSum=0.751;SOR=0.519;RAW_MQandDP=61200,17;DP=3531;AF=0.5;MLEAC=1;MLEAF=0.5;AN=158;AC=79;A./.OVAR_DATE=2016-05-11;Func.refGene=exonic;Gene.refGene=BnaPHYEa;GeneDetail.refGene=.;ExonicFunc.refGene=nonsynonymous_SNV;AAChange.refGene=BnaPHYEa:BnaPHYEa:exon2:c.T3113G:p.F1038C;ALLELE_END	GT:AD:DP:GQ:PL	0/0	0/0	0/0	0/0	0/0	0/0	0/0	0/0	0/0	0/0	0/1:21,20:41:99:712,0,707	0/0	0/0	0/0	0/1:21,13:34:99:438,0,741	0/0	0/0	0/1:21,19:40:99:673,0,723	0/0	0/0	0/0	0/0	0/0	0/0	0/0	0/0	0/0	0/0	0/0	0/0	0/0	0/0	0/0	0/1:34,17:51:99:518,0,1377	0/0	0/0	0/0	0/0	0/0	0/0	0/0
scaffoldA01	5215794	.	A	T	2237.77	.	ExcessHet=3.0103;FS=0;MQ=60;QD=38.51;SOR=0.784;BaseQRankSum=0.278;ClippingRankSum=0;MQRankSum=1.39;ReadPosRankSum=-1.278;RAW_MQandDP=129600,36;DP=9619;AF=1;MLEAC=2;MLEAF=1;AN=642;AC=557;A./.OVAR_DATE=2016-05-11;Func.refGene=exonic;Gene.refGene=BnaPHYEa;GeneDetail.refGene=.;ExonicFunc.refGene=synonymous_SNV;AAChange.refGene=BnaPHYEa:BnaPHYEa:exon2:c.T3108A:p.L1036L;ALLELE_END	GT:AD:DP:GQ:PL	0/0	0/0	1/1:0,18:18:54:752,54,0	0/0	0/0	1/1:1,31:32:66:1137,66,0	1/1:0,29:29:87:1137,87,0	1/1:0,19:19:57:759,57,0	0/0	1/1:0,22:22:66:872,66,0	0/0	1/1:0,28:28:83:1120,83,0	0/0	0/0	0/0	1/1:0,29:29:87:1162,87,0	1/1:0,13:13:39:511,39,0	0/0	1/1:0,16:16:48:644,48,0	1/1:0,34:34:99:1281,102,0	0/0	1/1:0,33:33:99:1275,99,0	1/1:0,34:34:99:1327,102,0	0/0	1/1:0,18:18:54:740,54,0	0/0	0/0	0/0	1/1:0,18:18:54:651,54,0	1/1:0,20:20:60:785,60,0	1/1:0,12:12:36:501,36,0	0/0	0/0	0/1:16,34:50:99:1211,0,570	0/0	1/1:0,26:26:78:1073,78,0	1/1:0,37:37:99:1533,111,0	1/1:0,21:21:63:873,63,0	1/1:0,21:21:63:829,63,0	1/1:0,25:25:75:988,75,0	1/1:0,23:23:69:926,69,0
scaffoldA01	5215869	.	A	G	1134.77	.	BaseQRankSum=1.346;ClippingRankSum=0;ExcessHet=3.0103;FS=6.301;MQ=59.3;MQRankSum=-2.873;QD=11.16;ReadPosRankSum=1.54;SOR=2.133;RAW_MQandDP=28739,10;DP=3616;AF=0.5;MLEAC=1;MLEAF=0.5;AN=200;AC=100;A./.OVAR_DATE=2016-05-11;Func.refGene=exonic;Gene.refGene=BnaPHYEa;GeneDetail.refGene=.;ExonicFunc.refGene=synonymous_SNV;AAChange.refGene=BnaPHYEa:BnaPHYEa:exon2:c.T3033C:p.F1011F;ALLELE_END	GT:AD:DP:GQ:PL	0/0	0/0	0/0	0/0	0/0	0/0	0/0	0/0	0/0	0/0	0/1:22,17:39:99:648,0,2509	0/0	0/0	0/0	0/1:21,9:30:99:315,0,855	0/0	0/0	0/1:23,19:42:99:771,0,2613	0/0	0/0	0/0	0/0	0/0	0/0	0/0	0/0	0/0	0/0	0/0	0/0	0/0	0/0	0/0	0/1:31,14:45:99:471,0,1278	0/0	0/1:25,4:29:93:93,0,1014	0/0	0/0	0/1:20,4:24:99:129,0,1456	0/0	0/0
scaffoldA01	5215872	.	C	T,G	2857.77	.	ExcessHet=3.0103;FS=0;MQ=59.24;QD=41.29;SOR=1.302;BaseQRankSum=0.949;ClippingRankSum=-0;MQRankSum=-0;ReadPosRankSum=0.459;RAW_MQandDP=36000,10;DP=7211;AF=1,0.5;MLEAC=1,1;MLEAF=0.5,0.5;AN=480;AC=312,94;A./.OVAR_DATE=2016-05-11;Func.refGene=exonic;Gene.refGene=BnaPHYEa;GeneDetail.refGene=.;ExonicFunc.refGene=synonymous_SNV;AAChange.refGene=BnaPHYEa:BnaPHYEa:exon2:c.G3030A:p.P1010P;ALLELE_END;A./.OV…	GT:AD:DP:GQ:PL	0/0	0/0	1/1:0,16,.:16:48:668,48,0,.,.,.	0/0	0/0	1/1:0,25,.:25:75:1012,75,0,.,.,.	1/1:0,19,.:19:56:717,56,0,.,.,.	0/0	0/0	0/0	0/2:21,.,17:38:99:648,.,.,0,.,2509	1/1:0,31,.:31:93:1258,93,0,.,.,.	0/0	0/0	0/2:21,.,9:30:99:315,.,.,0,.,855	1/1:0,20,.:20:60:831,60,0,.,.,.	0/0	0/2:23,.,20:43:99:771,.,.,0,.,2613	0/0	0/0	0/0	0/0	1/1:0,30,.:30:90:1253,90,0,.,.,.	0/0	1/1:0,19,.:19:57:701,57,0,.,.,.	0/0	0/0	0/0	0/0	0/0	1/1:0,12,.:12:36:484,36,0,.,.,.	0/0	0/0	1/2:0,30,12:42:99:1647,564,474,1130,0,1278	0/0	1/2:0,23,4:27:96:966,164,96,840,0,992	0/0	1/1:0,25,.:25:75:943,75,0,.,.,.	0/2:19,.,5:24:99:129,.,.,0,.,1456	1/1:0,22,.:22:66:917,66,0,.,.,.	0/0
scaffoldA01	5215881	.	A	G	1168.77	.	BaseQRankSum=0;ClippingRankSum=0;ExcessHet=3.0103;FS=9.616;MQ=58.56;MQRankSum=-3.03;QD=13.11;ReadPosRankSum=-0.115;SOR=2.266;DP=3069;AF=0.5;MLEAC=1;MLEAF=0.5;AN=158;AC=79;A./.OVAR_DATE=2016-05-11;Func.refGene=exonic;Gene.refGene=BnaPHYEa;GeneDetail.refGene=.;ExonicFunc.refGene=synonymous_SNV;AAChange.refGene=BnaPHYEa:BnaPHYEa:exon2:c.T3021C:p.N1007N;ALLELE_END	GT:AD:DP:GQ:PL	0/0	0/0	0/0	0/0	0/0	0/0	0/0	0/0	0/0	0/0	0/1:25,15:40:99:597,0,2616	0/0	0/0	0/0	0/1:21,10:31:99:353,0,845	0/0	0/0	0/1:24,20:44:99:768,0,2644	0/0	0/0	0/0	0/0	0/0	0/0	0/0	0/0	0/0	0/0	0/0	0/0	0/0	0/0	0/0	0/1:31,12:43:99:445,0,1249	0/0	0/0	0/0	0/0	0/0	0/0	0/0
scaffoldA01	5215927	.	A	C	2244.77	.	ExcessHet=3.0103;FS=0;MQ=59.88;QD=40.37;SOR=1.27;BaseQRankSum=-0.226;ClippingRankSum=0;MQRankSum=5.48;ReadPosRankSum=-0.478;RAW_MQandDP=30230,15;DP=777;AF=0.5;MLEAC=2;MLEAF=1;AN=64;AC=53;A./.OVAR_DATE=2016-05-11;Func.refGene=exonic;Gene.refGene=BnaPHYEa;GeneDetail.refGene=.;ExonicFunc.refGene=nonsynonymous_SNV;AAChange.refGene=BnaPHYEa:BnaPHYEa:exon2:c.T2975G:p.V992G;ALLELE_END	GT:AD:DP:GQ:PL	1/1:0,16:16:48:597,48,0	0/0	0/0	0/0	0/0	0/0	0/0	0/0	1/1:0,21:21:63:827,63,0	0/0	0/0	0/0	0/0	0/0	0/0	0/0	0/0	0/0	0/0	0/0	0/0	0/0	0/0	0/0	0/0	0/0	0/0	0/0	0/0	0/0	0/0	1/1:0,13:13:39:475,39,0	1/1:0,18:18:54:684,54,0	0/0	0/0	0/0	0/0	0/0	0/0	0/0	0/0
scaffoldA01	5215932	.	G	A	513.77	.	BaseQRankSum=1.577;ClippingRankSum=0;ExcessHet=3.0103;FS=11.364;MQ=58.03;MQRankSum=-4.804;QD=5.87;ReadPosRankSum=-0.554;SOR=2.238;RAW_MQandDP=33417,13;DP=2495;AF=0.5;MLEAC=1;MLEAF=0.5;AN=146;AC=73;A./.OVAR_DATE=2016-05-11;Func.refGene=exonic;Gene.refGene=BnaPHYEa;GeneDetail.refGene=.;ExonicFunc.refGene=synonymous_SNV;AAChange.refGene=BnaPHYEa:BnaPHYEa:exon2:c.C2970T:p.D990D;ALLELE_END	GT:AD:DP:GQ:PL	0/0	0/0	0/0	0/0	0/0	0/0	0/0	0/0	0/0	0/0	0/1:19,11:30:99:353,0,703	0/0	0/0	0/0	0/1:21,7:28:99:216,0,759	0/0	0/0	0/1:21,17:38:99:518,0,762	0/0	0/0	0/0	0/0	0/0	0/0	0/0	0/0	0/0	0/0	0/0	0/0	0/0	0/0	0/0	0/1:31,8:39:99:169,0,1144	0/0	0/0	0/0	0/0	0/0	0/0	0/0
scaffoldA01	5215941	.	G	T	268.77	.	BaseQRankSum=-1.566;ClippingRankSum=0;ExcessHet=3.0103;FS=5.929;MQ=55.65;MQRankSum=-4.261;QD=4.44;ReadPosRankSum=1.822;SOR=1.447;RAW_MQandDP=20907,8;DP=1308;AF=0.5;MLEAC=1;MLEAF=0.5;AN=108;AC=54;A./.OVAR_DATE=2016-05-11;Func.refGene=exonic;Gene.refGene=BnaPHYEa;GeneDetail.refGene=.;ExonicFunc.refGene=synonymous_SNV;AAChange.refGene=BnaPHYEa:BnaPHYEa:exon2:c.C2961A:p.L987L;ALLELE_END	GT:AD:DP:GQ:PL	0/0	0/0	0/0	0/0	0/0	0/0	0/0	0/0	0/0	0/0	0/0	0/0	0/1:19,4:23:99:108,0,1352	0/0	0/0	0/0	0/0	0/0	0/0	0/0	0/0	0/0	0/0	0/0	0/0	0/1:25,4:29:93:93,0,1478	0/0	0/0	0/0	0/0	0/0	0/0	0/0	0/0	0/0	0/1:23,4:27:99:99,0,942	0/0	0/0	0/1:19,7:26:99:237,0,756	0/0	0/0
scaffoldA01	5215950	.	C	A	2137.77	.	ExcessHet=3.0103;FS=0;MQ=59.88;QD=39.16;SOR=1.519;BaseQRankSum=-1.386;ClippingRankSum=0;MQRankSum=-4.379;ReadPosRankSum=1.389;RAW_MQandDP=24507,9;DP=5419;AF=0.5;MLEAC=1;MLEAF=0.5;AN=396;AC=272;A./.OVAR_DATE=2016-05-11;Func.refGene=exonic;Gene.refGene=BnaPHYEa;GeneDetail.refGene=.;ExonicFunc.refGene=synonymous_SNV;AAChange.refGene=BnaPHYEa:BnaPHYEa:exon2:c.G2952T:p.T984T;ALLELE_END	GT:AD:DP:GQ:PL	1/1:0,17:17:51:710,51,0	0/0	0/0	1/1:0,35:35:99:1411,105,0	0/0	0/0	0/0	0/0	1/1:0,18:18:54:706,54,0	0/0	0/1:20,9:29:99:273,0,747	0/0	0/1:20,4:24:99:108,0,1352	0/0	0/1:22,4:26:95:95,0,805	0/0	0/0	0/1:17,11:28:99:308,0,602	0/0	0/0	1/1:1,22:23:27:864,27,0	0/0	0/0	0/0	0/0	0/1:21,4:25:99:102,0,1414	1/1:0,29:29:87:1107,87,0	0/0	0/0	0/0	0/0	1/1:0,14:14:42:551,42,0	1/1:0,19:19:57:757,57,0	0/1:38,9:47:99:186,0,1326	0/0	0/1:22,4:26:99:102,0,909	0/0	0/0	0/1:19,7:26:99:234,0,795	0/0	0/0
scaffoldA01	5215968	.	G	T	132.77	.	BaseQRankSum=-1.832;ClippingRankSum=0;ExcessHet=3.0103;FS=14.537;MQ=55.8;MQRankSum=-5.197;QD=4.58;ReadPosRankSum=0.859;SOR=2.534;RAW_MQandDP=45838,14;DP=43;AF=0.5;MLEAC=1;MLEAF=0.5;AN=4;AC=2;A./.OVAR_DATE=2016-05-11;Func.refGene=exonic;Gene.refGene=BnaPHYEa;GeneDetail.refGene=.;ExonicFunc.refGene=synonymous_SNV;AAChange.refGene=BnaPHYEa:BnaPHYEa:exon2:c.C2934A:p.V978V;ALLELE_END	GT:AD:DP:GQ:PL	0/0	0/0	0/0	0/0	0/0	0/0	0/0	0/0	0/0	0/0	0/0	0/0	0/0	0/0	0/0	0/0	0/0	0/0	0/0	0/0	0/0	0/0	0/0	0/0	0/0	0/0	0/0	0/0	0/0	0/0	0/0	0/0	0/0	0/0	0/0	0/0	0/0	0/0	0/0	0/0	0/0
scaffoldA01	5215983	.	C	T	2059.77	.	ExcessHet=3.0103;FS=0;MQ=60;QD=40.49;SOR=1.085;BaseQRankSum=-0.452;ClippingRankSum=0;MQRankSum=0;ReadPosRankSum=2.413;RAW_MQandDP=28539,10;DP=7748;AF=1;MLEAC=1;MLEAF=0.5;AN=592;AC=509;A./.OVAR_DATE=2016-05-11;Func.refGene=exonic;Gene.refGene=BnaPHYEa;GeneDetail.refGene=.;ExonicFunc.refGene=synonymous_SNV;AAChange.refGene=BnaPHYEa:BnaPHYEa:exon2:c.G2919A:p.Q973Q;ALLELE_END	GT:AD:DP:GQ:PL	1/1:0,20:20:60:775,60,0	0/0	0/0	1/1:0,36:36:99:1399,108,0	0/0	0/0	0/0	1/1:0,25:25:75:976,75,0	1/1:0,16:16:48:644,48,0	1/1:0,22:22:66:894,66,0	./.	0/0	./.	0/0	0/1:20,4:24:95:95,0,729	0/0	1/1:0,14:14:42:553,42,0	0/1:18,7:25:99:214,0,606	1/1:0,20:20:60:831,60,0	1/1:0,28:28:84:1091,84,0	1/1:1,21:22:24:796,24,0	1/1:0,24:24:72:978,72,0	0/0	0/0	0/0	0/0	1/1:0,28:28:84:1101,84,0	0/0	1/1:0,16:16:48:643,48,0	1/1:0,24:24:72:966,72,0	0/0	1/1:0,14:14:42:585,42,0	1/1:0,20:20:59:747,59,0	./.	0/0	0/0	1/1:0,40:40:99:1547,120,0	0/0	1/1:0,26:26:78:1040,78,0	0/0	1/1:0,15:15:45:580,45,0
scaffoldA01	5216022	.	A	T	395.77	.	BaseQRankSum=-0.653;ClippingRankSum=0;ExcessHet=3.0103;FS=5.409;MQ=58.86;MQRankSum=-2.759;QD=2.27;ReadPosRankSum=1.405;SOR=1.485;RAW_MQandDP=28139,11;DP=1747;AF=0.5;MLEAC=1;MLEAF=0.5;AN=120;AC=60;A./.OVAR_DATE=2016-05-11;Func.refGene=exonic;Gene.refGene=BnaPHYEa;GeneDetail.refGene=.;ExonicFunc.refGene=synonymous_SNV;AAChange.refGene=BnaPHYEa:BnaPHYEa:exon2:c.T2880A:p.I960I;ALLELE_END	GT:AD:DP:GQ:PL	0/0	0/0	0/0	0/0	0/0	0/0	0/0	0/0	0/0	0/0	0/1:26,8:34:99:229,0,874	0/0	0/1:17,5:22:80:80,0,572	0/0	./.	0/0	0/0	0/1:20,5:25:99:117,0,714	0/0	0/0	0/0	0/0	0/0	0/0	0/0	0/1:19,5:24:99:126,0,687	0/0	0/0	0/0	0/0	0/0	0/0	0/0	./.	0/0	0/0	0/0	0/0	0/0	0/0	0/0
scaffoldA01	5216037	.	G	A	436.77	.	BaseQRankSum=-0.958;ClippingRankSum=0;ExcessHet=3.0103;FS=4.993;MQ=58.76;MQRankSum=-2.585;QD=3.12;ReadPosRankSum=1.838;SOR=1.518;RAW_MQandDP=23450,9;DP=1356;AF=0.5;MLEAC=1;MLEAF=0.5;AN=104;AC=52;A./.OVAR_DATE=2016-05-11;Func.refGene=exonic;Gene.refGene=BnaPHYEa;GeneDetail.refGene=.;ExonicFunc.refGene=synonymous_SNV;AAChange.refGene=BnaPHYEa:BnaPHYEa:exon2:c.C2865T:p.V955V;ALLELE_END	GT:AD:DP:GQ:PL	0/0	0/0	0/0	0/0	0/0	0/0	0/0	0/0	0/0	0/0	0/0	0/0	0/1:19,7:26:99:237,0,777	0/0	0/0	0/0	0/0	0/0	0/0	0/0	0/0	0/0	0/0	0/0	0/0	0/1:21,4:25:99:144,0,867	0/0	0/0	0/0	0/0	0/0	0/0	0/0	0/0	0/0	0/0	0/0	0/0	0/1:22,4:26:99:137,0,936	0/0	0/0
scaffoldA01	5216040	.	G	A	430.77	.	BaseQRankSum=-1.259;ClippingRankSum=0;ExcessHet=3.0103;FS=2.318;MQ=58.7;MQRankSum=-2.494;QD=3.4;ReadPosRankSum=1.63;SOR=1.541;RAW_MQandDP=24539,10;DP=1407;AF=0.5;MLEAC=1;MLEAF=0.5;AN=106;AC=53;A./.OVAR_DATE=2016-05-11;Func.refGene=exonic;Gene.refGene=BnaPHYEa;GeneDetail.refGene=.;ExonicFunc.refGene=synonymous_SNV;AAChange.refGene=BnaPHYEa:BnaPHYEa:exon2:c.C2862T:p.S954S;ALLELE_END	GT:AD:DP:GQ:PL	0/0	0/0	0/0	0/0	0/0	0/0	0/0	0/0	0/0	0/0	0/0	0/0	0/1:19,7:26:99:237,0,777	0/0	0/0	0/0	0/0	0/0	0/0	0/0	0/0	0/0	0/0	0/0	0/0	0/1:22,6:28:99:169,0,902	0/0	0/0	0/0	0/0	0/0	0/0	0/0	0/0	0/0	0/0	0/0	0/0	0/1:21,6:27:99:166,0,933	0/0	0/0
scaffoldA01	5216061	.	T	C	1768.77	.	ExcessHet=3.0103;FS=0;MQ=57.82;QD=33.48;SOR=2.67;DP=52;AF=1;MLEAC=2;MLEAF=1;AN=4;AC=4;A./.OVAR_DATE=2016-05-11;Func.refGene=exonic;Gene.refGene=BnaPHYEa;GeneDetail.refGene=.;ExonicFunc.refGene=synonymous_SNV;AAChange.refGene=BnaPHYEa:BnaPHYEa:exon2:c.A2841G:p.T947T;ALLELE_END	GT:AD:DP:GQ:PL	0/0	0/0	0/0	0/0	0/0	0/0	0/0	0/0	0/0	0/0	0/0	0/0	0/0	0/0	0/0	0/0	0/0	0/0	0/0	0/0	0/0	0/0	0/0	0/0	0/0	0/0	0/0	0/0	0/0	0/0	0/0	0/0	0/0	0/0	0/0	0/0	0/0	0/0	0/0	0/0	0/0
scaffoldA01	5216064	.	C	T	231.77	.	BaseQRankSum=0.755;ClippingRankSum=0;ExcessHet=3.0103;FS=20.775;MQ=57.07;MQRankSum=-5.843;QD=4.24;ReadPosRankSum=0.9;SOR=4.167;DP=424;AF=0.5;MLEAC=1;MLEAF=0.5;AN=30;AC=15;A./.OVAR_DATE=2016-05-11;Func.refGene=exonic;Gene.refGene=BnaPHYEa;GeneDetail.refGene=.;ExonicFunc.refGene=synonymous_SNV;AAChange.refGene=BnaPHYEa:BnaPHYEa:exon2:c.G2838A:p.E946E;ALLELE_END	GT:AD:DP:GQ:PL	0/0	0/0	0/0	0/0	0/0	0/0	0/0	0/0	0/0	0/0	0/1:29,7:36:99:181,0,1183	0/0	0/0	0/0	./.	0/0	0/0	./.	0/0	0/0	0/0	0/0	0/0	0/0	0/0	0/0	0/0	0/0	0/0	0/0	0/0	0/0	0/0	./.	0/0	0/0	0/0	0/0	0/0	0/0	0/0
scaffoldA01	5216069	.	T	G	205.77	.	BaseQRankSum=0.532;ClippingRankSum=0;ExcessHet=3.0103;FS=21.178;MQ=56.98;MQRankSum=-5.755;QD=4.45;ReadPosRankSum=0.703;SOR=4.166;DP=391;AF=0.5;MLEAC=1;MLEAF=0.5;AN=28;AC=14;A./.OVAR_DATE=2016-05-11;Func.refGene=exonic;Gene.refGene=BnaPHYEa;GeneDetail.refGene=.;ExonicFunc.refGene=nonsynonymous_SNV;AAChange.refGene=BnaPHYEa:BnaPHYEa:exon2:c.A2833C:p.M945L;ALLELE_END	GT:AD:DP:GQ:PL	0/0	0/0	0/0	0/0	0/0	0/0	0/0	0/0	0/0	0/0	0/1:28,7:35:99:184,0,1144	0/0	0/0	0/0	./.	0/0	0/0	./.	0/0	0/0	0/0	0/0	0/0	0/0	0/0	0/0	0/0	0/0	0/0	0/0	0/0	0/0	0/0	./.	0/0	0/0	0/0	0/0	0/0	0/0	0/0
scaffoldA01	5216079	.	G	T	1906.77	.	ExcessHet=3.0103;FS=0;MQ=57.38;QD=27.88;SOR=2.303;DP=53;AF=1;MLEAC=2;MLEAF=1;AN=4;AC=4;A./.OVAR_DATE=2016-05-11;Func.refGene=exonic;Gene.refGene=BnaPHYEa;GeneDetail.refGene=.;ExonicFunc.refGene=synonymous_SNV;AAChange.refGene=BnaPHYEa:BnaPHYEa:exon2:c.C2823A:p.G941G;ALLELE_END	GT:AD:DP:GQ:PL	0/0	0/0	0/0	0/0	0/0	0/0	0/0	0/0	0/0	0/0	0/0	0/0	0/0	0/0	0/0	0/0	0/0	0/0	0/0	0/0	0/0	0/0	0/0	0/0	0/0	0/0	0/0	0/0	0/0	0/0	0/0	0/0	0/0	0/0	0/0	0/0	0/0	0/0	0/0	0/0	0/0
scaffoldA01	5216203	.	G	T	1218.77	.	BaseQRankSum=-4.549;ClippingRankSum=0;ExcessHet=3.0103;FS=3.873;MQ=56.8;MQRankSum=-5.338;QD=2.99;ReadPosRankSum=-2.155;SOR=1.569;RAW_MQandDP=13410,5;DP=1355;AF=0.5;MLEAC=1;MLEAF=0.5;AN=100;AC=54;A./.OVAR_DATE=2016-05-11;Func.refGene=exonic;Gene.refGene=BnaPHYEa;GeneDetail.refGene=.;ExonicFunc.refGene=synonymous_SNV;AAChange.refGene=BnaPHYEa:BnaPHYEa:exon1:c.C2790A:p.I930I;ALLELE_END	GT:AD:DP:GQ:PL	0/0	0/0	0/0	0/1:23,7:30:99:218,0,945	0/0	0/0	0/0	0/0	0/0	0/0	0/0	0/0	0/0	0/0	0/0	0/0	0/0	0/0	0/0	0/0	0/0	0/0	0/0	0/0	0/0	0/1:21,8:29:99:256,0,1351	0/0	0/0	0/0	0/0	0/0	0/0	0/0	0/0	0/0	0/1:23,5:28:99:137,0,951	0/0	0/0	0/1:17,5:22:99:142,0,699	0/0	0/0
scaffoldA01	5216209	.	T	C	397.77	.	BaseQRankSum=0.614;ClippingRankSum=0;ExcessHet=3.0103;FS=13.191;MQ=57.73;MQRankSum=-4.777;QD=2.18;ReadPosRankSum=-0.449;SOR=3.603;RAW_MQandDP=11889,4;DP=983;AF=0.5;MLEAC=1;MLEAF=0.5;AN=76;AC=38;A./.OVAR_DATE=2016-05-11;Func.refGene=exonic;Gene.refGene=BnaPHYEa;GeneDetail.refGene=.;ExonicFunc.refGene=synonymous_SNV;AAChange.refGene=BnaPHYEa:BnaPHYEa:exon1:c.A2784G:p.T928T;ALLELE_END	GT:AD:DP:GQ:PL	0/0	0/0	0/0	0/1:26,7:33:99:216,0,1071	0/0	0/0	0/0	0/0	0/0	0/0	0/0	0/0	0/0	0/0	0/0	0/0	0/0	0/0	0/0	0/0	0/0	0/0	0/0	0/0	0/0	0/1:21,6:27:99:217,0,1399	0/0	0/0	0/0	0/0	0/0	0/0	0/0	0/0	0/0	0/1:23,4:27:99:137,0,951	0/0	0/0	0/1:17,3:20:99:142,0,699	0/0	0/0
scaffoldA01	5216212	.	C	T	439.77	.	BaseQRankSum=0.571;ClippingRankSum=0;ExcessHet=3.0103;FS=9.739;MQ=57.74;MQRankSum=-5.857;QD=2.22;ReadPosRankSum=0.573;SOR=3.25;RAW_MQandDP=11889,4;DP=914;AF=0.5;MLEAC=1;MLEAF=0.5;AN=70;AC=35;A./.OVAR_DATE=2016-05-11;Func.refGene=exonic;Gene.refGene=BnaPHYEa;GeneDetail.refGene=.;ExonicFunc.refGene=synonymous_SNV;AAChange.refGene=BnaPHYEa:BnaPHYEa:exon1:c.G2781A:p.A927A;ALLELE_END	GT:AD:DP:GQ:PL	0/0	0/0	0/0	0/1:26,7:33:99:213,0,1109	0/0	0/0	0/0	0/0	0/0	0/0	0/0	0/0	0/0	0/0	0/0	0/0	0/0	0/0	0/0	0/0	0/0	0/0	0/0	0/0	0/0	0/1:20,6:26:99:192,0,1360	0/0	0/0	0/0	0/0	0/0	0/0	0/0	0/0	0/0	0/1:23,2:25:99:99,0,954	0/0	0/0	0/1:17,3:20:75:75,0,705	0/0	0/0
scaffoldA01	5216215	.	A	G	1220.77	.	BaseQRankSum=-1.853;ClippingRankSum=0;ExcessHet=3.0103;FS=1.96;MQ=55.44;MQRankSum=-5.26;QD=5.6;ReadPosRankSum=-1.603;SOR=1.473;RAW_MQandDP=15489,5;DP=658;AF=0.5;MLEAC=1;MLEAF=0.5;AN=54;AC=31;A./.OVAR_DATE=2016-05-11;Func.refGene=exonic;Gene.refGene=BnaPHYEa;GeneDetail.refGene=.;ExonicFunc.refGene=synonymous_SNV;AAChange.refGene=BnaPHYEa:BnaPHYEa:exon1:c.T2778C:p.I926I;ALLELE_END	GT:AD:DP:GQ:PL	0/0	0/0	0/0	0/1:27,6:33:99:213,0,1109	0/0	0/0	0/0	0/0	0/0	0/0	0/0	0/0	0/0	0/0	0/0	0/0	0/0	0/0	0/0	0/0	0/0	0/0	0/0	0/0	0/0	0/1:20,4:24:99:192,0,1360	0/0	0/0	0/0	0/0	0/0	0/0	0/0	0/0	0/0	0/0	0/0	0/0	0/1:17,3:20:75:75,0,705	0/0	0/0
scaffoldA01	5216227	.	A	G	1132.77	.	ExcessHet=3.0103;FS=0;MQ=51.38;QD=39.15;SOR=0.77;DP=101;AF=1;MLEAC=2;MLEAF=1;AN=8;AC=8;A./.OVAR_DATE=2016-05-11;Func.refGene=exonic;Gene.refGene=BnaPHYEa;GeneDetail.refGene=.;ExonicFunc.refGene=synonymous_SNV;AAChange.refGene=BnaPHYEa:BnaPHYEa:exon1:c.T2766C:p.C922C;ALLELE_END	GT:AD:DP:GQ:PL	0/0	0/0	0/0	0/0	0/0	0/0	0/0	0/0	0/0	0/0	0/0	0/0	0/0	0/0	0/0	0/0	0/0	0/0	0/0	0/0	0/0	0/0	0/0	0/0	0/0	0/0	0/0	0/0	0/0	0/0	0/0	0/0	0/0	0/0	0/0	0/0	0/0	0/0	0/0	0/0	0/0
scaffoldA01	5216236	.	A	G	397.77	.	BaseQRankSum=0.635;ClippingRankSum=0;ExcessHet=3.0103;FS=5.654;MQ=55.97;MQRankSum=-4.239;QD=2.06;ReadPosRankSum=-0.122;SOR=2.439;RAW_MQandDP=39058,13;DP=265;AF=0.5;MLEAC=1;MLEAF=0.5;AN=22;AC=11;A./.OVAR_DATE=2016-05-11;Func.refGene=exonic;Gene.refGene=BnaPHYEa;GeneDetail.refGene=.;ExonicFunc.refGene=synonymous_SNV;AAChange.refGene=BnaPHYEa:BnaPHYEa:exon1:c.T2757C:p.S919S;ALLELE_END	GT:AD:DP:GQ:PL	0/0	0/0	0/0	0/1:26,4:30:90:90,0,1076	0/0	0/0	0/0	0/0	0/0	0/0	0/0	0/0	0/0	0/0	0/0	0/0	0/0	0/0	0/0	0/0	0/0	0/0	0/0	0/0	0/0	0/1:23,4:27:93:93,0,1490	0/0	0/0	0/0	0/0	0/0	0/0	0/0	0/0	0/0	0/0	0/0	0/0	0/0	0/0	0/0
scaffoldA01	5216239	.	A	G	397.77	.	BaseQRankSum=1.196;ClippingRankSum=0;ExcessHet=3.0103;FS=10.017;MQ=57.15;MQRankSum=-5.318;QD=2.06;ReadPosRankSum=0.397;SOR=3.241;RAW_MQandDP=41558,14;DP=248;AF=0.5;MLEAC=1;MLEAF=0.5;AN=22;AC=11;A./.OVAR_DATE=2016-05-11;Func.refGene=exonic;Gene.refGene=BnaPHYEa;GeneDetail.refGene=.;ExonicFunc.refGene=synonymous_SNV;AAChange.refGene=BnaPHYEa:BnaPHYEa:exon1:c.T2754C:p.T918T;ALLELE_END	GT:AD:DP:GQ:PL	0/0	0/0	0/0	0/0	0/0	0/0	0/0	0/0	0/0	0/0	0/0	0/0	0/0	0/0	0/0	0/0	0/0	0/0	0/0	0/0	0/0	0/0	0/0	0/0	0/0	0/1:26,4:30:90:90,0,1529	0/0	0/0	0/0	0/0	0/0	0/0	0/0	0/0	0/0	0/0	0/0	0/0	0/0	0/0	0/0
scaffoldA01	5216257	.	C	T	2529.77	.	ExcessHet=3.0103;FS=0;MQ=55.24;QD=43.18;SOR=1.022;BaseQRankSum=-0.509;ClippingRankSum=0;MQRankSum=2.765;ReadPosRankSum=-0.14;RAW_MQandDP=51983,17;DP=5527;AF=0.5;MLEAC=2;MLEAF=1;AN=446;AC=388;A./.OVAR_DATE=2016-05-11;Func.refGene=exonic;Gene.refGene=BnaPHYEa;GeneDetail.refGene=.;ExonicFunc.refGene=synonymous_SNV;AAChange.refGene=BnaPHYEa:BnaPHYEa:exon1:c.G2736A:p.Q912Q;ALLELE_END	GT:AD:DP:GQ:PL	1/1:0,21:21:66:977,66,0	0/0	0/0	0/1:3,23:26:57:957,0,57	0/0	0/0	0/0	0/1:2,20:22:21:856,0,21	1/1:0,18:18:54:806,54,0	1/1:0,25:25:75:1117,75,0	0/0	0/0	0/0	0/0	0/0	0/0	1/1:0,25:25:75:1105,75,0	0/0	0/0	1/1:0,34:34:99:1527,102,0	1/1:0,19:19:57:855,57,0	1/1:0,24:24:75:1101,75,0	0/0	0/0	0/0	0/0	1/1:0,29:29:93:1395,93,0	0/0	1/1:0,12:12:36:540,36,0	1/1:0,21:21:63:925,63,0	0/0	1/1:0,13:13:39:585,39,0	1/1:0,19:19:57:855,57,0	0/0	0/0	0/0	0/0	0/0	1/1:1,20:21:18:852,18,0	0/0	0/0
scaffoldA01	5216260	.	G	A	2529.77	.	ExcessHet=3.0103;FS=0;MQ=54.82;QD=43.82;SOR=1.27;BaseQRankSum=-0.509;ClippingRankSum=0;MQRankSum=2.765;ReadPosRankSum=0;RAW_MQandDP=44783,15;DP=5487;AF=0.5;MLEAC=2;MLEAF=1;AN=446;AC=387;A./.OVAR_DATE=2016-05-11;Func.refGene=exonic;Gene.refGene=BnaPHYEa;GeneDetail.refGene=.;ExonicFunc.refGene=synonymous_SNV;AAChange.refGene=BnaPHYEa:BnaPHYEa:exon1:c.C2733T:p.N911N;ALLELE_END	GT:AD:DP:GQ:PL	1/1:0,22:22:66:977,66,0	0/0	0/0	0/1:3,23:26:57:957,0,57	0/0	0/0	0/0	0/1:2,21:23:21:856,0,21	1/1:0,17:17:54:806,54,0	1/1:0,23:23:75:1117,75,0	0/0	0/0	0/0	0/0	0/0	0/0	1/1:0,24:24:75:1105,75,0	0/0	0/0	1/1:0,33:33:99:1527,102,0	1/1:0,19:19:57:855,57,0	1/1:0,26:26:78:1143,78,0	0/0	0/0	0/0	0/0	1/1:0,31:31:93:1395,93,0	0/0	1/1:0,12:12:36:540,36,0	1/1:0,20:20:63:925,63,0	0/0	1/1:0,13:13:39:585,39,0	1/1:0,19:19:57:855,57,0	0/0	0/0	0/0	0/0	0/0	1/1:1,20:21:18:852,18,0	0/0	0/0
scaffoldA01	5216275	.	T	C	2141.77	.	ExcessHet=3.0103;FS=0;MQ=54.3;QD=35.67;SOR=1.136;BaseQRankSum=-2.029;ClippingRankSum=0;MQRankSum=-1.608;ReadPosRankSum=-0.632;RAW_MQandDP=48501,20;DP=5489;AF=0.5;MLEAC=2;MLEAF=1;AN=454;AC=417;A./.OVAR_DATE=2016-05-11;Func.refGene=exonic;Gene.refGene=BnaPHYEa;GeneDetail.refGene=.;ExonicFunc.refGene=synonymous_SNV;AAChange.refGene=BnaPHYEa:BnaPHYEa:exon1:c.A2718G:p.S906S;ALLELE_END	GT:AD:DP:GQ:PL	1/1:0,24:24:72:956,72,0	0/0	0/0	1/1:0,27:27:81:1072,81,0	0/0	0/0	0/0	1/1:0,24:24:72:970,72,0	1/1:0,15:15:45:615,45,0	1/1:0,23:23:69:834,69,0	0/0	0/0	0/0	0/0	0/0	0/0	1/1:0,26:26:77:927,77,0	0/0	0/0	1/1:0,30:30:90:1202,90,0	1/1:0,17:17:51:710,51,0	1/1:0,21:21:63:759,63,0	0/0	0/0	0/0	0/0	1/1:0,29:29:87:1305,87,0	0/0	1/1:0,11:11:33:425,33,0	1/1:0,13:13:39:498,39,0	0/0	1/1:0,11:11:33:459,33,0	1/1:0,23:23:69:840,69,0	0/0	0/0	0/0	0/0	0/0	1/1:0,20:20:60:809,60,0	0/0	0/0
scaffoldA01	5216349	.	A	G	73.77	.	BaseQRankSum=0.546;ClippingRankSum=0;ExcessHet=3.0103;FS=5.31;MQ=52.48;MQRankSum=-2.179;QD=2.95;ReadPosRankSum=0.094;SOR=2.093;RAW_MQandDP=19544,8;DP=33;AF=0.5;MLEAC=1;MLEAF=0.5;AN=4;AC=2;A./.OVAR_DATE=2016-05-11;Func.refGene=exonic;Gene.refGene=BnaPHYEa;GeneDetail.refGene=.;ExonicFunc.refGene=synonymous_SNV;AAChange.refGene=BnaPHYEa:BnaPHYEa:exon1:c.T2644C:p.L882L;ALLELE_END	GT:AD:DP:GQ:PL	0/0	0/0	0/0	0/0	0/0	0/0	0/0	0/0	0/0	0/0	0/0	0/0	0/0	0/0	0/0	0/0	0/0	0/0	0/0	0/0	0/0	0/0	0/0	0/0	0/0	0/0	0/0	0/0	0/0	0/0	0/0	0/0	0/0	0/0	0/0	0/0	0/0	0/0	0/0	0/0	0/0
scaffoldA01	5216358	.	G	A	73.77	.	BaseQRankSum=0;ClippingRankSum=0;ExcessHet=3.0103;FS=5.31;MQ=52.48;MQRankSum=-2.179;QD=2.95;ReadPosRankSum=-0.094;SOR=2.093;DP=44;AF=0.5;MLEAC=1;MLEAF=0.5;AN=4;AC=2;A./.OVAR_DATE=2016-05-11;Func.refGene=exonic;Gene.refGene=BnaPHYEa;GeneDetail.refGene=.;ExonicFunc.refGene=nonsynonymous_SNV;AAChange.refGene=BnaPHYEa:BnaPHYEa:exon1:c.C2635T:p.L879F;ALLELE_END	GT:AD:DP:GQ:PL	0/0	0/0	0/0	0/0	0/0	0/0	0/0	0/0	0/0	0/0	0/0	0/0	0/0	0/0	0/0	0/0	0/0	0/0	0/0	0/0	0/0	0/0	0/0	0/0	0/0	0/0	0/0	0/0	0/0	0/0	0/0	0/0	0/0	0/0	0/0	0/0	0/0	0/0	0/0	0/0	0/0
scaffoldA01	5216359	.	A	G	1859.77	.	ExcessHet=3.0103;FS=0;MQ=53.11;QD=37.74;SOR=1.179;BaseQRankSum=1.186;ClippingRankSum=0;MQRankSum=-1.11;ReadPosRankSum=0.06;RAW_MQandDP=31012,10;DP=1934;AF=1;MLEAC=2;MLEAF=1;AN=160;AC=150;A./.OVAR_DATE=2016-05-11;Func.refGene=exonic;Gene.refGene=BnaPHYEa;GeneDetail.refGene=.;ExonicFunc.refGene=synonymous_SNV;AAChange.refGene=BnaPHYEa:BnaPHYEa:exon1:c.T2634C:p.S878S;ALLELE_END	GT:AD:DP:GQ:PL	1/1:0,20:20:60:811,60,0	0/0	0/0	1/1:0,24:24:72:968,72,0	0/0	0/0	0/0	0/0	1/1:0,20:20:60:835,60,0	0/0	0/0	0/0	0/0	0/0	0/0	0/0	0/0	0/0	0/0	0/0	1/1:0,18:18:54:751,54,0	0/0	0/0	0/0	0/0	0/0	1/1:0,27:27:81:1036,81,0	0/0	0/0	0/0	0/0	1/1:0,10:10:30:406,30,0	1/1:0,20:20:60:791,60,0	0/0	0/0	0/0	0/0	0/0	0/0	0/0	0/0
scaffoldA01	5216450	.	C	T	2649.77	.	ExcessHet=3.0103;FS=0;MQ=56.92;QD=44.03;SOR=1.255;BaseQRankSum=-0;ClippingRankSum=-0;MQRankSum=-0.615;ReadPosRankSum=2.308;RAW_MQandDP=121930,34;DP=3667;AF=0.5;MLEAC=1;MLEAF=0.5;AN=290;AC=253;A./.OVAR_DATE=2016-05-11;Func.refGene=exonic;Gene.refGene=BnaPHYEa;GeneDetail.refGene=.;ExonicFunc.refGene=nonsynonymous_SNV;AAChange.refGene=BnaPHYEa:BnaPHYEa:exon1:c.G2543A:p.G848E;ALLELE_END	GT:AD:DP:GQ:PL	0/0	0/0	0/0	0/0	0/0	0/0	0/0	1/1:0,14:14:45:675,45,0	0/0	1/1:0,27:27:81:1215,81,0	0/0	0/0	0/0	0/0	0/0	0/0	1/1:0,22:22:66:990,66,0	0/0	0/0	1/1:0,41:41:99:1932,129,0	0/0	1/1:0,19:19:57:847,57,0	0/0	0/0	0/0	0/0	0/0	0/0	1/1:0,18:18:57:855,57,0	1/1:0,15:15:48:720,48,0	0/0	0/0	0/0	0/0	0/0	0/0	0/0	0/0	1/1:0,17:17:54:810,54,0	0/0	0/0
scaffoldA01	5216454	.	T	C	2826.77	.	ExcessHet=3.0103;FS=0;MQ=56.96;QD=44.06;SOR=1.143;BaseQRankSum=-0;ClippingRankSum=-0;MQRankSum=-0.615;ReadPosRankSum=2.308;RAW_MQandDP=118330,33;DP=3738;AF=0.5;MLEAC=1;MLEAF=0.5;AN=294;AC=257;A./.OVAR_DATE=2016-05-11;Func.refGene=exonic;Gene.refGene=BnaPHYEa;GeneDetail.refGene=.;ExonicFunc.refGene=nonsynonymous_SNV;AAChange.refGene=BnaPHYEa:BnaPHYEa:exon1:c.A2539G:p.S847G;ALLELE_END	GT:AD:DP:GQ:PL	0/0	0/0	0/0	0/0	0/0	0/0	0/0	1/1:0,15:15:48:717,48,0	0/0	1/1:0,28:28:84:1260,84,0	0/0	0/0	0/0	0/0	0/0	0/0	1/1:0,22:22:66:990,66,0	0/0	0/0	1/1:0,43:43:99:1977,132,0	0/0	1/1:0,19:19:66:979,66,0	0/0	0/0	0/0	0/0	0/0	0/0	1/1:0,19:19:60:887,60,0	1/1:0,17:17:54:807,54,0	0/0	0/0	0/0	0/0	0/0	0/0	0/0	0/0	1/1:0,18:18:57:840,57,0	0/0	0/0
scaffoldA01	5216455	.	A	G	2826.77	.	ExcessHet=3.0103;FS=0;MQ=56.85;QD=45.58;SOR=1.071;BaseQRankSum=-0;ClippingRankSum=-0;MQRankSum=-0.615;ReadPosRankSum=2.308;RAW_MQandDP=118330,33;DP=3699;AF=0.5;MLEAC=1;MLEAF=0.5;AN=290;AC=253;A./.OVAR_DATE=2016-05-11;Func.refGene=exonic;Gene.refGene=BnaPHYEa;GeneDetail.refGene=.;ExonicFunc.refGene=synonymous_SNV;AAChange.refGene=BnaPHYEa:BnaPHYEa:exon1:c.T2538C:p.N846N;ALLELE_END	GT:AD:DP:GQ:PL	0/0	0/0	0/0	0/0	0/0	0/0	0/0	1/1:0,16:16:48:717,48,0	0/0	1/1:0,27:27:84:1260,84,0	0/0	0/0	0/0	0/0	0/0	0/0	1/1:0,22:22:66:990,66,0	0/0	0/0	1/1:0,43:43:99:1977,132,0	0/0	1/1:0,20:20:60:897,60,0	0/0	0/0	0/0	0/0	0/0	0/0	1/1:0,20:20:60:887,60,0	1/1:0,18:18:54:807,54,0	0/0	0/0	0/0	0/0	0/0	0/0	0/0	0/0	1/1:0,19:19:57:840,57,0	0/0	0/0
scaffoldA01	5216470	.	C	G	1937.77	.	ExcessHet=3.0103;FS=0;MQ=60;QD=37.14;SOR=1.329;DP=56;AF=1;MLEAC=2;MLEAF=1;AN=4;AC=4;A./.OVAR_DATE=2016-05-11;Func.refGene=exonic;Gene.refGene=BnaPHYEa;GeneDetail.refGene=.;ExonicFunc.refGene=synonymous_SNV;AAChange.refGene=BnaPHYEa:BnaPHYEa:exon1:c.G2523C:p.A841A;ALLELE_END	GT:AD:DP:GQ:PL	0/0	0/0	0/0	0/0	0/0	0/0	0/0	0/0	0/0	0/0	0/0	0/0	0/0	0/0	0/0	0/0	0/0	0/0	0/0	0/0	0/0	0/0	0/0	0/0	0/0	0/0	0/0	0/0	0/0	0/0	0/0	0/0	0/0	0/0	0/0	0/0	0/0	0/0	0/0	0/0	0/0
scaffoldA01	5216479	.	G	T	2556.77	.	ExcessHet=3.0103;FS=0;MQ=56.33;QD=37.99;SOR=1.136;BaseQRankSum=-0;ClippingRankSum=-0;MQRankSum=-0.917;ReadPosRankSum=-0.286;RAW_MQandDP=132849,37;DP=3678;AF=0.5;MLEAC=1;MLEAF=0.5;AN=288;AC=258;A./.OVAR_DATE=2016-05-11;Func.refGene=exonic;Gene.refGene=BnaPHYEa;GeneDetail.refGene=.;ExonicFunc.refGene=synonymous_SNV;AAChange.refGene=BnaPHYEa:BnaPHYEa:exon1:c.C2514A:p.S838S;ALLELE_END	GT:AD:DP:GQ:PL	0/0	0/0	0/0	0/0	0/0	0/0	0/0	1/1:0,16:16:48:668,48,0	0/0	1/1:0,22:22:66:865,66,0	0/0	0/0	0/0	0/0	0/0	0/0	1/1:0,22:22:66:871,66,0	0/0	0/0	1/1:0,39:39:99:1540,117,0	0/0	1/1:0,19:19:57:782,57,0	0/0	0/0	0/0	0/0	0/0	0/0	1/1:0,23:23:69:948,69,0	1/1:0,17:17:51:668,51,0	0/0	0/0	0/0	0/0	0/0	0/0	0/0	0/0	1/1:0,18:18:54:748,54,0	0/0	0/0
scaffoldA01	5216521	.	C	A	2210.77	.	ExcessHet=3.0103;FS=0;MQ=49.57;QD=40.97;SOR=2.584;DP=56;AF=1;MLEAC=2;MLEAF=1;AN=4;AC=4;A./.OVAR_DATE=2016-05-11;Func.refGene=exonic;Gene.refGene=BnaPHYEa;GeneDetail.refGene=.;ExonicFunc.refGene=synonymous_SNV;AAChange.refGene=BnaPHYEa:BnaPHYEa:exon1:c.G2472T:p.V824V;ALLELE_END	GT:AD:DP:GQ:PL	0/0	0/0	0/0	0/0	0/0	0/0	0/0	0/0	0/0	0/0	0/0	0/0	0/0	0/0	0/0	0/0	0/0	0/0	0/0	0/0	0/0	0/0	0/0	0/0	0/0	0/0	0/0	0/0	0/0	0/0	0/0	0/0	0/0	0/0	0/0	0/0	0/0	0/0	0/0	0/0	0/0
scaffoldA01	5216523	.	C	G	2210.77	.	ExcessHet=3.0103;FS=0;MQ=50.63;QD=36.75;SOR=0.99;BaseQRankSum=0;ClippingRankSum=0;MQRankSum=0;ReadPosRankSum=2.32;RAW_MQandDP=41787,14;DP=8596;AF=1;MLEAC=1;MLEAF=0.5;AN=750;AC=722;A./.OVAR_DATE=2016-05-11;Func.refGene=exonic;Gene.refGene=BnaPHYEa;GeneDetail.refGene=.;ExonicFunc.refGene=nonsynonymous_SNV;AAChange.refGene=BnaPHYEa:BnaPHYEa:exon1:c.G2470C:p.V824L;ALLELE_END	GT:AD:DP:GQ:PL	1/1:0,19:19:57:794,57,0	0/0	1/1:0,19:19:57:761,57,0	1/1:0,20:20:60:775,60,0	0/0	1/1:0,21:21:63:833,63,0	1/1:0,22:22:66:838,66,0	1/1:0,15:15:45:622,45,0	1/1:0,24:24:72:958,72,0	1/1:0,15:15:45:607,45,0	0/0	1/1:0,43:43:99:1660,129,0	0/0	0/0	0/0	1/1:0,23:23:69:909,69,0	1/1:0,15:15:45:585,45,0	0/0	0/0	1/1:0,30:30:90:1185,90,0	1/1:1,20:21:21:794,21,0	1/1:1,18:19:47:694,47,0	1/1:0,21:21:63:843,63,0	0/0	1/1:0,21:21:63:823,63,0	0/0	1/1:0,23:23:69:961,69,0	0/0	1/1:0,23:23:69:908,69,0	1/1:0,19:19:57:721,57,0	1/1:0,18:18:54:739,54,0	1/1:0,13:13:39:495,39,0	1/1:0,20:20:60:819,60,0	1/1:0,16:16:48:658,48,0	0/0	1/1:0,23:23:69:909,69,0	0/0	1/1:0,18:18:54:671,54,0	1/1:0,15:15:45:595,45,0	1/1:0,27:27:80:1005,80,0	0/0
scaffoldA01	5216536	.	T	A	2098.77	.	ExcessHet=3.0103;FS=0;MQ=47.56;QD=36.08;SOR=0.784;BaseQRankSum=-0.154;ClippingRankSum=0;MQRankSum=0;ReadPosRankSum=1.113;RAW_MQandDP=45387,15;DP=8348;AF=1;MLEAC=2;MLEAF=1;AN=750;AC=722;A./.OVAR_DATE=2016-05-11;Func.refGene=exonic;Gene.refGene=BnaPHYEa;GeneDetail.refGene=.;ExonicFunc.refGene=synonymous_SNV;AAChange.refGene=BnaPHYEa:BnaPHYEa:exon1:c.A2457T:p.V819V;ALLELE_END	GT:AD:DP:GQ:PL	1/1:0,19:19:57:794,57,0	0/0	1/1:0,19:19:57:794,57,0	1/1:0,19:19:57:741,57,0	0/0	1/1:0,17:17:51:670,51,0	1/1:0,18:18:54:674,54,0	1/1:0,13:13:39:527,39,0	1/1:0,22:22:66:885,66,0	1/1:0,15:15:45:595,45,0	0/0	1/1:0,43:43:99:1700,129,0	0/0	0/0	0/0	1/1:0,23:23:69:913,69,0	1/1:0,16:16:48:614,48,0	0/0	0/0	1/1:0,30:30:90:1177,90,0	1/1:1,22:23:27:843,27,0	1/1:0,18:18:54:704,54,0	1/1:0,19:19:57:727,57,0	0/0	1/1:0,19:19:57:740,57,0	0/0	1/1:0,24:24:72:990,72,0	0/0	1/1:0,22:22:66:858,66,0	1/1:0,18:18:54:659,54,0	1/1:0,20:20:60:791,60,0	1/1:0,13:13:39:507,39,0	1/1:0,17:17:51:706,51,0	1/1:0,16:16:48:648,48,0	0/0	1/1:0,23:23:69:892,69,0	0/0	1/1:0,18:18:54:683,54,0	1/1:0,13:13:39:523,39,0	1/1:0,28:28:84:1101,84,0	0/0
scaffoldA01	5216566	.	C	T	1896.77	.	ExcessHet=3.0103;FS=0;MQ=46.77;QD=39.52;SOR=0.818;BaseQRankSum=-0.151;ClippingRankSum=0;MQRankSum=0;ReadPosRankSum=-0.665;RAW_MQandDP=1458,2;DP=1834;AF=1;MLEAC=2;MLEAF=1;AN=160;AC=151;A./.OVAR_DATE=2016-05-11;Func.refGene=exonic;Gene.refGene=BnaPHYEa;GeneDetail.refGene=.;ExonicFunc.refGene=synonymous_SNV;AAChange.refGene=BnaPHYEa:BnaPHYEa:exon1:c.G2427A:p.L809L;ALLELE_END	GT:AD:DP:GQ:PL	1/1:0,15:15:45:627,45,0	0/0	0/0	1/1:0,19:19:57:760,57,0	0/0	0/0	0/0	0/0	1/1:0,19:19:57:794,57,0	0/0	0/0	0/0	0/0	0/0	0/0	0/0	0/0	0/0	0/0	0/0	1/1:1,23:24:30:885,30,0	0/0	0/0	0/0	0/0	0/0	1/1:0,22:22:66:906,66,0	0/0	0/0	0/0	0/0	1/1:0,13:13:39:485,39,0	1/1:0,19:19:57:744,57,0	0/0	0/0	0/0	0/0	0/0	0/0	0/0	0/0
scaffoldA01	5216592	.	C	T	1572.77	.	ExcessHet=3.0103;FS=0;MQ=41.69;QD=38.93;SOR=1.143;BaseQRankSum=-0.605;ClippingRankSum=-0;MQRankSum=-0.269;ReadPosRankSum=-0.087;RAW_MQandDP=1458,2;DP=545;AF=1;MLEAC=2;MLEAF=1;AN=58;AC=55;A./.OVAR_DATE=2016-05-11;Func.refGene=exonic;Gene.refGene=BnaPHYEa;GeneDetail.refGene=.;ExonicFunc.refGene=nonsynonymous_SNV;AAChange.refGene=BnaPHYEa:BnaPHYEa:exon1:c.G2401A:p.A801T;ALLELE_END	GT:AD:DP:GQ:PL	1/1:0,17:17:51:709,51,0	0/0	0/0	0/0	0/0	0/0	0/0	0/0	1/1:0,16:16:48:658,48,0	0/0	0/0	0/0	0/0	0/0	0/0	0/0	0/0	0/0	0/0	0/0	0/0	0/0	0/0	0/0	0/0	0/0	0/0	0/0	0/0	0/0	0/0	1/1:0,14:14:42:551,42,0	1/1:0,19:19:57:778,57,0	0/0	0/0	0/0	0/0	0/0	0/0	0/0	0/0
scaffoldA01	5216614	.	C	T	1638.77	.	ExcessHet=3.0103;FS=0;MQ=38.04;QD=35.52;SOR=3.126;BaseQRankSum=-0.152;ClippingRankSum=-0;MQRankSum=-3.481;ReadPosRankSum=-0.587;RAW_MQandDP=31129,10;DP=5200;AF=1;MLEAC=1;MLEAF=0.5;AN=644;AC=610;A./.OVAR_DATE=2016-05-11;Func.refGene=exonic;Gene.refGene=BnaPHYEa;GeneDetail.refGene=.;ExonicFunc.refGene=synonymous_SNV;AAChange.refGene=BnaPHYEa:BnaPHYEa:exon1:c.G2379A:p.L793L;ALLELE_END	GT:AD:DP:GQ:PL	1/1:0,13:13:39:532,39,0	0/0	1/1:0,15:15:45:572,45,0	0/0	0/0	1/1:0,15:15:44:450,44,0	1/1:0,13:13:39:531,39,0	1/1:0,11:11:33:445,33,0	1/1:0,17:17:51:688,51,0	1/1:0,14:14:42:540,42,0	0/0	1/1:0,22:22:66:841,66,0	0/0	0/0	0/0	1/1:0,18:18:54:722,54,0	1/1:0,11:11:33:428,33,0	0/0	0/0	1/1:0,19:19:57:743,57,0	0/0	1/1:0,14:14:42:571,42,0	1/1:0,15:15:45:601,45,0	0/0	1/1:0,10:10:30:362,30,0	0/0	0/0	0/0	1/1:0,18:18:54:642,54,0	1/1:0,14:14:42:542,42,0	1/1:0,18:18:54:709,54,0	1/1:0,12:12:36:465,36,0	1/1:0,18:18:54:751,54,0	1/1:0,10:10:30:374,30,0	0/0	1/1:0,16:16:48:605,48,0	0/0	1/1:0,12:12:36:447,36,0	1/1:0,9:9:27:346,27,0	1/1:0,17:17:51:690,51,0	0/0
scaffoldA01	5216644	.	C	T	1163.77	.	ExcessHet=3.0103;FS=0;MQ=42.38;QD=37.24;SOR=2.093;BaseQRankSum=0.849;ClippingRankSum=-0;MQRankSum=-2.807;ReadPosRankSum=0.487;RAW_MQandDP=23929,8;DP=4800;AF=1;MLEAC=2;MLEAF=1;AN=592;AC=557;A./.OVAR_DATE=2016-05-11;Func.refGene=exonic;Gene.refGene=BnaPHYEa;GeneDetail.refGene=.;ExonicFunc.refGene=synonymous_SNV;AAChange.refGene=BnaPHYEa:BnaPHYEa:exon1:c.G2349A:p.R783R;ALLELE_END	GT:AD:DP:GQ:PL	0/0	0/0	1/1:0,19:19:57:746,57,0	0/0	0/0	1/1:0,17:17:51:648,51,0	1/1:0,14:14:42:585,42,0	1/1:0,10:10:30:408,30,0	0/0	1/1:0,17:17:51:690,51,0	0/0	1/1:0,22:22:66:838,66,0	0/0	0/0	0/0	1/1:0,19:19:57:758,57,0	1/1:0,14:14:42:555,42,0	0/0	0/0	1/1:0,24:24:72:944,72,0	0/0	1/1:0,12:12:36:477,36,0	1/1:0,10:10:30:392,30,0	0/0	1/1:0,11:11:33:449,33,0	0/0	0/0	0/0	1/1:0,19:19:57:719,57,0	1/1:0,12:12:36:449,36,0	1/1:0,16:16:48:668,48,0	0/0	0/0	1/1:0,16:16:48:642,48,0	0/0	1/1:0,20:20:60:773,60,0	0/0	1/1:0,14:14:42:473,42,0	1/1:0,13:13:39:511,39,0	1/1:0,23:23:69:875,69,0	0/0
scaffoldA01	5216653	.	C	T	968.77	.	ExcessHet=3.0103;FS=0;MQ=57.88;QD=33.41;SOR=1.255;DP=30;AF=1;MLEAC=2;MLEAF=1;AN=2;AC=2;A./.OVAR_DATE=2016-05-11;Func.refGene=exonic;Gene.refGene=BnaPHYEa;GeneDetail.refGene=.;ExonicFunc.refGene=synonymous_SNV;AAChange.refGene=BnaPHYEa:BnaPHYEa:exon1:c.G2340A:p.V780V;ALLELE_END	GT:AD:DP:GQ:PL	0/0	0/0	0/0	0/0	0/0	0/0	0/0	0/0	0/0	0/0	0/0	0/0	0/0	0/0	0/0	0/0	0/0	0/0	0/0	0/0	0/0	0/0	0/0	0/0	0/0	0/0	0/0	0/0	0/0	0/0	0/0	0/0	0/0	0/0	0/0	0/0	0/0	0/0	0/0	0/0	0/0
scaffoldA01	5216677	.	G	A	975.77	.	ExcessHet=3.0103;FS=0;MQ=55.34;QD=38.72;SOR=1.022;BaseQRankSum=0.601;ClippingRankSum=0;MQRankSum=-4.774;ReadPosRankSum=1.614;RAW_MQandDP=20431,8;DP=124;AF=1;MLEAC=2;MLEAF=1;AN=12;AC=10;A./.OVAR_DATE=2016-05-11;Func.refGene=exonic;Gene.refGene=BnaPHYEa;GeneDetail.refGene=.;ExonicFunc.refGene=synonymous_SNV;AAChange.refGene=BnaPHYEa:BnaPHYEa:exon1:c.C2316T:p.L772L;ALLELE_END	GT:AD:DP:GQ:PL	0/0	0/0	0/0	0/0	0/0	0/0	0/0	0/0	0/0	0/0	0/0	0/0	0/0	0/0	0/0	0/0	0/0	0/0	0/0	0/0	0/0	0/0	0/0	0/0	0/0	0/0	0/0	0/0	0/0	0/0	0/0	0/0	0/0	0/0	0/0	0/0	0/0	0/0	0/0	0/0	0/0
scaffoldA01	5216714	.	G	C	869.77	.	ExcessHet=3.0103;FS=0;MQ=49.91;QD=38.76;SOR=0.693;DP=59;AF=1;MLEAC=2;MLEAF=1;AN=6;AC=6;A./.OVAR_DATE=2016-05-11;Func.refGene=exonic;Gene.refGene=BnaPHYEa;GeneDetail.refGene=.;ExonicFunc.refGene=nonsynonymous_SNV;AAChange.refGene=BnaPHYEa:BnaPHYEa:exon1:c.C2279G:p.A760G;ALLELE_END	GT:AD:DP:GQ:PL	0/0	0/0	0/0	0/0	0/0	0/0	0/0	0/0	0/0	0/0	0/0	0/0	0/0	0/0	0/0	0/0	0/0	0/0	0/0	0/0	0/0	0/0	0/0	0/0	0/0	0/0	0/0	0/0	0/0	0/0	0/0	0/0	0/0	0/0	0/0	0/0	0/0	0/0	0/0	0/0	0/0
scaffoldA01	5216743	.	A	G	2270.77	.	ExcessHet=3.0103;FS=0;MQ=58.65;QD=40.14;SOR=0.88;BaseQRankSum=2.943;ClippingRankSum=0;MQRankSum=4.23;ReadPosRankSum=0.852;RAW_MQandDP=61649,20;DP=673;AF=1;MLEAC=2;MLEAF=1;AN=56;AC=53;A./.OVAR_DATE=2016-05-11;Func.refGene=exonic;Gene.refGene=BnaPHYEa;GeneDetail.refGene=.;ExonicFunc.refGene=synonymous_SNV;AAChange.refGene=BnaPHYEa:BnaPHYEa:exon1:c.T2250C:p.I750I;ALLELE_END	GT:AD:DP:GQ:PL	1/1:0,15:15:45:617,45,0	0/0	0/0	0/0	0/0	0/0	0/0	0/0	1/1:0,21:21:63:865,63,0	0/0	0/0	0/0	0/0	0/0	0/0	0/0	0/0	0/0	0/0	0/0	0/0	0/0	0/0	0/0	0/0	0/0	0/0	0/0	0/0	0/0	0/0	1/1:0,8:8:24:326,24,0	1/1:0,24:24:72:963,72,0	0/0	0/0	0/0	0/0	0/0	0/0	0/0	0/0
scaffoldA01	5216770	.	G	A	850.77	.	ExcessHet=3.0103;FS=0;MQ=40.61;QD=38.34;SOR=2.303;DP=52;AF=1;MLEAC=2;MLEAF=1;AN=6;AC=6;A./.OVAR_DATE=2016-05-11;Func.refGene=exonic;Gene.refGene=BnaPHYEa;GeneDetail.refGene=.;ExonicFunc.refGene=synonymous_SNV;AAChange.refGene=BnaPHYEa:BnaPHYEa:exon1:c.C2223T:p.T741T;ALLELE_END	GT:AD:DP:GQ:PL	0/0	0/0	0/0	0/0	0/0	0/0	0/0	0/0	0/0	0/0	0/0	0/0	0/0	0/0	0/0	0/0	0/0	0/0	0/0	0/0	0/0	0/0	0/0	0/0	0/0	0/0	0/0	0/0	0/0	0/0	0/0	0/0	0/0	0/0	0/0	0/0	0/0	0/0	0/0	0/0	0/0
scaffoldA01	5216788	.	C	A	736.77	.	ExcessHet=3.0103;FS=0;MQ=38;QD=45.7;SOR=2.985;DP=46;AF=1;MLEAC=2;MLEAF=1;AN=6;AC=6;A./.OVAR_DATE=2016-05-11;Func.refGene=exonic;Gene.refGene=BnaPHYEa;GeneDetail.refGene=.;ExonicFunc.refGene=synonymous_SNV;AAChange.refGene=BnaPHYEa:BnaPHYEa:exon1:c.G2205T:p.L735L;ALLELE_END	GT:AD:DP:GQ:PL	0/0	0/0	0/0	0/0	0/0	0/0	0/0	0/0	0/0	0/0	0/0	0/0	0/0	0/0	0/0	0/0	0/0	0/0	0/0	0/0	0/0	0/0	0/0	0/0	0/0	0/0	0/0	0/0	0/0	0/0	0/0	0/0	0/0	0/0	0/0	0/0	0/0	0/0	0/0	0/0	0/0
scaffoldA01	5216791	.	C	T	1343.77	.	ExcessHet=3.0103;FS=0;MQ=34.04;QD=33.77;SOR=0.693;BaseQRankSum=-0;ClippingRankSum=-0;MQRankSum=-2.823;ReadPosRankSum=0.967;RAW_MQandDP=8223,6;DP=4911;AF=1;MLEAC=2;MLEAF=1;AN=590;AC=562;A./.OVAR_DATE=2016-05-11;Func.refGene=exonic;Gene.refGene=BnaPHYEa;GeneDetail.refGene=.;ExonicFunc.refGene=synonymous_SNV;AAChange.refGene=BnaPHYEa:BnaPHYEa:exon1:c.G2202A:p.R734R;ALLELE_END	GT:AD:DP:GQ:PL	0/0	0/0	1/1:0,17:17:51:690,51,0	0/0	0/0	1/1:0,16:16:48:634,48,0	1/1:0,11:11:33:425,33,0	1/1:0,15:15:45:597,45,0	0/0	1/1:0,12:12:36:453,36,0	0/0	1/1:0,30:30:90:1170,90,0	0/0	0/0	0/0	1/1:0,15:15:45:564,45,0	1/1:0,9:9:27:332,27,0	0/0	0/0	1/1:0,30:30:90:1170,90,0	0/0	1/1:0,19:19:57:717,57,0	1/1:0,12:12:36:491,36,0	0/0	1/1:0,12:12:36:463,36,0	0/0	0/0	0/0	1/1:0,15:15:45:612,45,0	1/1:0,8:8:24:304,24,0	1/1:0,13:13:39:497,39,0	0/0	0/0	1/1:0,16:16:48:658,48,0	0/0	1/1:0,16:16:48:622,48,0	0/0	1/1:0,15:15:45:562,45,0	1/1:0,16:16:48:584,48,0	1/1:0,13:13:39:530,39,0	0/0
scaffoldA01	5216806	.	T	C	1611.77	.	ExcessHet=3.0103;FS=0;MQ=34.94;QD=42.77;SOR=0.693;BaseQRankSum=-0;ClippingRankSum=-0;MQRankSum=-2.965;ReadPosRankSum=1.335;RAW_MQandDP=6405,4;DP=4713;AF=1;MLEAC=1;MLEAF=0.5;AN=594;AC=559;A./.OVAR_DATE=2016-05-11;Func.refGene=exonic;Gene.refGene=BnaPHYEa;GeneDetail.refGene=.;ExonicFunc.refGene=synonymous_SNV;AAChange.refGene=BnaPHYEa:BnaPHYEa:exon1:c.A2187G:p.T729T;ALLELE_END	GT:AD:DP:GQ:PL	0/0	0/0	1/1:0,19:19:57:855,57,0	0/0	0/0	1/1:0,16:16:48:717,48,0	1/1:0,10:10:30:450,30,0	1/1:0,14:14:42:630,42,0	0/0	1/1:0,16:16:48:720,48,0	0/0	1/1:0,28:28:84:1257,84,0	0/0	0/0	0/0	1/1:0,12:12:36:540,36,0	1/1:0,10:10:30:450,30,0	0/0	0/0	1/1:0,23:23:69:1013,69,0	0/0	1/1:0,20:20:60:892,60,0	1/1:0,12:12:36:529,36,0	0/0	1/1:0,12:12:36:540,36,0	0/0	0/0	0/0	1/1:0,13:13:39:570,39,0	1/1:0,8:8:24:360,24,0	1/1:0,13:13:39:582,39,0	0/0	0/0	1/1:0,17:17:54:810,54,0	0/0	1/1:0,16:16:48:720,48,0	0/0	1/1:0,11:11:33:476,33,0	1/1:0,16:16:48:704,48,0	1/1:0,12:12:36:537,36,0	0/0
scaffoldA01	5216809	.	T	G	2440.77	.	ExcessHet=3.0103;FS=0;MQ=57.09;QD=44.12;SOR=0.957;BaseQRankSum=1.65;ClippingRankSum=0;MQRankSum=3.738;ReadPosRankSum=0.921;RAW_MQandDP=4329,2;DP=638;AF=1;MLEAC=2;MLEAF=1;AN=58;AC=50;A./.OVAR_DATE=2016-05-11;Func.refGene=exonic;Gene.refGene=BnaPHYEa;GeneDetail.refGene=.;ExonicFunc.refGene=synonymous_SNV;AAChange.refGene=BnaPHYEa:BnaPHYEa:exon1:c.A2184C:p.I728I;ALLELE_END	GT:AD:DP:GQ:PL	1/1:0,18:18:57:855,57,0	0/0	0/0	0/0	0/0	0/0	0/0	0/0	1/1:0,15:15:45:675,45,0	0/0	0/0	0/0	0/0	0/0	0/0	0/0	0/0	0/0	0/0	0/0	0/0	0/0	0/0	0/0	0/0	0/0	0/0	0/0	0/0	0/0	0/0	1/1:0,8:8:24:360,24,0	1/1:0,25:25:75:1121,75,0	0/0	0/0	0/0	0/0	0/0	0/0	0/0	0/0
scaffoldA01	5216812	.	T	C	2446.77	.	ExcessHet=3.0103;FS=0;MQ=34.52;QD=46.06;SOR=0.836;BaseQRankSum=0.524;ClippingRankSum=-0;MQRankSum=-2.823;ReadPosRankSum=0.637;RAW_MQandDP=6405,4;DP=5293;AF=1;MLEAC=1;MLEAF=0.5;AN=642;AC=602;A./.OVAR_DATE=2016-05-11;Func.refGene=exonic;Gene.refGene=BnaPHYEa;GeneDetail.refGene=.;ExonicFunc.refGene=synonymous_SNV;AAChange.refGene=BnaPHYEa:BnaPHYEa:exon1:c.A2181G:p.A727A;ALLELE_END	GT:AD:DP:GQ:PL	1/1:0,19:19:57:855,57,0	0/0	1/1:0,19:19:57:855,57,0	0/0	0/0	1/1:0,15:15:45:675,45,0	1/1:0,11:11:33:495,33,0	1/1:0,14:14:42:630,42,0	1/1:0,16:16:48:720,48,0	1/1:0,16:16:48:720,48,0	0/0	1/1:0,28:28:90:1336,90,0	0/0	0/0	0/0	1/1:0,13:13:39:585,39,0	1/1:0,10:10:30:450,30,0	0/0	0/0	1/1:0,20:20:66:976,66,0	0/0	1/1:0,19:19:57:855,57,0	1/1:0,11:11:42:609,42,0	0/0	1/1:0,13:13:39:585,39,0	0/0	0/0	0/0	1/1:0,14:14:45:657,45,0	1/1:0,11:11:33:495,33,0	1/1:0,12:12:36:540,36,0	1/1:0,8:8:24:360,24,0	1/1:0,24:24:75:1121,75,0	1/1:0,20:20:60:900,60,0	0/0	1/1:0,16:16:51:750,51,0	0/0	1/1:0,10:10:30:450,30,0	1/1:0,14:14:48:704,48,0	1/1:0,12:12:39:582,39,0	0/0
scaffoldA01	5216815	.	C	T	2446.77	.	ExcessHet=3.0103;FS=0;MQ=34.52;QD=42.83;SOR=0.836;BaseQRankSum=1.05;ClippingRankSum=-0;MQRankSum=-3.195;ReadPosRankSum=1.426;RAW_MQandDP=6405,4;DP=5328;AF=1;MLEAC=1;MLEAF=0.5;AN=642;AC=602;A./.OVAR_DATE=2016-05-11;Func.refGene=exonic;Gene.refGene=BnaPHYEa;GeneDetail.refGene=.;ExonicFunc.refGene=synonymous_SNV;AAChange.refGene=BnaPHYEa:BnaPHYEa:exon1:c.G2178A:p.K726K;ALLELE_END	GT:AD:DP:GQ:PL	1/1:0,19:19:57:855,57,0	0/0	1/1:0,19:19:57:855,57,0	0/0	0/0	1/1:0,14:14:42:630,42,0	1/1:0,11:11:33:495,33,0	1/1:0,14:14:42:630,42,0	1/1:0,16:16:48:720,48,0	1/1:0,16:16:48:720,48,0	0/0	1/1:0,30:30:90:1319,90,0	0/0	0/0	0/0	1/1:0,11:11:33:495,33,0	1/1:0,10:10:30:450,30,0	0/0	0/0	1/1:0,20:20:60:890,60,0	0/0	1/1:0,19:19:57:846,57,0	1/1:0,13:13:39:567,39,0	0/0	1/1:0,13:13:39:585,39,0	0/0	0/0	0/0	1/1:0,16:16:48:692,48,0	1/1:0,11:11:33:495,33,0	1/1:0,13:13:39:564,39,0	1/1:0,8:8:24:360,24,0	1/1:0,24:24:72:1080,72,0	1/1:0,19:19:57:855,57,0	0/0	1/1:0,16:16:51:750,51,0	0/0	1/1:0,11:11:33:474,33,0	1/1:0,14:14:42:630,42,0	1/1:0,12:12:36:540,36,0	0/0
scaffoldA01	5216821	.	G	A	2311.77	.	ExcessHet=3.0103;FS=0;MQ=56.4;QD=44.09;SOR=0.892;BaseQRankSum=-0.814;ClippingRankSum=0;MQRankSum=2.452;ReadPosRankSum=0.289;RAW_MQandDP=5929,3;DP=672;AF=1;MLEAC=2;MLEAF=1;AN=64;AC=56;A./.OVAR_DATE=2016-05-11;Func.refGene=exonic;Gene.refGene=BnaPHYEa;GeneDetail.refGene=.;ExonicFunc.refGene=synonymous_SNV;AAChange.refGene=BnaPHYEa:BnaPHYEa:exon1:c.C2172T:p.S724S;ALLELE_END	GT:AD:DP:GQ:PL	1/1:0,19:19:57:855,57,0	0/0	0/0	0/0	0/0	0/0	0/0	0/0	1/1:0,15:15:45:675,45,0	0/0	0/0	0/0	0/0	0/0	0/0	0/0	0/0	0/0	0/0	0/0	0/0	0/0	0/0	0/0	0/0	0/0	0/0	0/0	0/0	0/0	0/0	1/1:0,8:8:24:360,24,0	1/1:0,24:24:72:1080,72,0	0/0	0/0	0/0	0/0	0/0	0/0	0/0	0/0
scaffoldA01	5216836	.	G	A	1914.77	.	ExcessHet=3.0103;FS=0;MQ=35.94;QD=35.75;SOR=0.836;BaseQRankSum=1.757;ClippingRankSum=0;MQRankSum=-3.46;ReadPosRankSum=-0.974;RAW_MQandDP=4289,3;DP=5280;AF=1;MLEAC=1;MLEAF=0.5;AN=646;AC=616;A./.OVAR_DATE=2016-05-11;Func.refGene=exonic;Gene.refGene=BnaPHYEa;GeneDetail.refGene=.;ExonicFunc.refGene=synonymous_SNV;AAChange.refGene=BnaPHYEa:BnaPHYEa:exon1:c.C2157T:p.G719G;ALLELE_END	GT:AD:DP:GQ:PL	1/1:0,21:21:63:795,63,0	0/0	1/1:0,15:15:45:577,45,0	0/0	0/0	1/1:0,17:17:51:696,51,0	1/1:0,12:12:36:455,36,0	1/1:0,12:12:36:481,36,0	1/1:0,15:15:45:615,45,0	1/1:0,17:17:51:662,51,0	0/0	1/1:0,28:28:84:1101,84,0	0/0	0/0	0/0	1/1:0,15:15:45:574,45,0	1/1:0,12:12:36:471,36,0	0/0	0/0	1/1:0,18:18:54:708,54,0	0/0	1/1:0,20:20:60:768,60,0	1/1:0,15:15:45:577,45,0	0/0	1/1:0,11:11:33:415,33,0	0/0	0/0	0/0	1/1:0,16:16:48:648,48,0	1/1:0,13:13:39:497,39,0	1/1:0,10:10:30:364,30,0	1/1:0,9:9:27:326,27,0	1/1:0,22:22:66:884,66,0	1/1:0,20:20:60:810,60,0	0/0	1/1:0,14:14:42:519,42,0	0/0	1/1:0,9:9:27:316,27,0	1/1:0,17:17:51:658,51,0	1/1:0,12:12:36:479,36,0	0/0
scaffoldA01	5216857	.	T	G	1587.77	.	ExcessHet=3.0103;FS=0;MQ=53.09;QD=45.56;SOR=0.976;BaseQRankSum=-1.712;ClippingRankSum=0;MQRankSum=2.085;ReadPosRankSum=0.921;RAW_MQandDP=2329,2;DP=596;AF=1;MLEAC=2;MLEAF=1;AN=58;AC=54;A./.OVAR_DATE=2016-05-11;Func.refGene=exonic;Gene.refGene=BnaPHYEa;GeneDetail.refGene=.;ExonicFunc.refGene=synonymous_SNV;AAChange.refGene=BnaPHYEa:BnaPHYEa:exon1:c.A2136C:p.I712I;ALLELE_END	GT:AD:DP:GQ:PL	1/1:0,21:21:63:821,63,0	0/0	0/0	0/0	0/0	0/0	0/0	0/0	1/1:0,11:11:33:459,33,0	0/0	0/0	0/0	0/0	0/0	0/0	0/0	0/0	0/0	0/0	0/0	0/0	0/0	0/0	0/0	0/0	0/0	0/0	0/0	0/0	0/0	0/0	1/1:0,8:8:24:284,24,0	1/1:0,21:21:63:843,63,0	0/0	0/0	0/0	0/0	0/0	0/0	0/0	0/0
scaffoldA01	5216875	.	T	C	1551.77	.	ExcessHet=3.0103;FS=0;MQ=51.94;QD=45.64;SOR=1.022;BaseQRankSum=-1.675;ClippingRankSum=0;MQRankSum=1.561;ReadPosRankSum=-1.225;RAW_MQandDP=3058,3;DP=568;AF=1;MLEAC=2;MLEAF=1;AN=58;AC=54;A./.OVAR_DATE=2016-05-11;Func.refGene=exonic;Gene.refGene=BnaPHYEa;GeneDetail.refGene=.;ExonicFunc.refGene=synonymous_SNV;AAChange.refGene=BnaPHYEa:BnaPHYEa:exon1:c.A2118G:p.R706R;ALLELE_END	GT:AD:DP:GQ:PL	1/1:0,21:21:63:787,63,0	0/0	0/0	0/0	0/0	0/0	0/0	0/0	1/1:0,11:11:33:459,33,0	0/0	0/0	0/0	0/0	0/0	0/0	0/0	0/0	0/0	0/0	0/0	0/0	0/0	0/0	0/0	0/0	0/0	0/0	0/0	0/0	0/0	0/0	1/1:0,6:6:18:235,18,0	1/1:0,19:19:57:734,57,0	0/0	0/0	0/0	0/0	0/0	0/0	0/0	0/0
scaffoldA01	5216926	.	C	T	1533.77	.	ExcessHet=3.0103;FS=0;MQ=48.71;QD=44.87;SOR=2.712;BaseQRankSum=0.862;ClippingRankSum=0;MQRankSum=-0.722;ReadPosRankSum=0.624;RAW_MQandDP=16951,11;DP=1384;AF=0.5;MLEAC=1;MLEAF=0.5;AN=130;AC=115;A./.OVAR_DATE=2016-05-11;Func.refGene=exonic;Gene.refGene=BnaPHYEa;GeneDetail.refGene=.;ExonicFunc.refGene=synonymous_SNV;AAChange.refGene=BnaPHYEa:BnaPHYEa:exon1:c.G2067A:p.K689K;ALLELE_END	GT:AD:DP:GQ:PL	0/0	0/0	0/0	1/1:0,17:17:51:765,51,0	0/0	0/0	0/0	0/0	0/0	0/0	0/0	0/0	0/0	0/0	0/0	0/0	0/0	0/0	0/0	0/0	1/1:0,17:17:54:803,54,0	0/0	0/0	0/0	0/0	0/0	1/1:0,21:21:63:945,63,0	0/0	0/0	0/0	0/0	0/0	0/0	0/0	0/0	0/0	0/0	0/0	0/0	0/0	0/0
scaffoldA01	5216928	.	T	C	1533.77	.	ExcessHet=3.0103;FS=0;MQ=48.26;QD=42.38;SOR=2.303;BaseQRankSum=0;ClippingRankSum=0;MQRankSum=-0.722;ReadPosRankSum=0.624;RAW_MQandDP=14451,10;DP=1371;AF=0.5;MLEAC=1;MLEAF=0.5;AN=130;AC=115;A./.OVAR_DATE=2016-05-11;Func.refGene=exonic;Gene.refGene=BnaPHYEa;GeneDetail.refGene=.;ExonicFunc.refGene=nonsynonymous_SNV;AAChange.refGene=BnaPHYEa:BnaPHYEa:exon1:c.A2065G:p.K689E;ALLELE_END	GT:AD:DP:GQ:PL	0/0	0/0	0/0	1/1:0,17:17:51:765,51,0	0/0	0/0	0/0	0/0	0/0	0/0	0/0	0/0	0/0	0/0	0/0	0/0	0/0	0/0	0/0	0/0	1/1:0,18:18:54:803,54,0	0/0	0/0	0/0	0/0	0/0	1/1:0,21:21:63:945,63,0	0/0	0/0	0/0	0/0	0/0	0/0	0/0	0/0	0/0	0/0	0/0	0/0	0/0	0/0
scaffoldA01	5216956	.	C	T,A	1269.77	.	ExcessHet=3.0103;FS=0;MQ=40.8;QD=38.25;SOR=1.292;BaseQRankSum=-1.231;ClippingRankSum=0;MQRankSum=-1.075;ReadPosRankSum=0.101;RAW_MQandDP=8052,7;DP=1847;AF=0.5,1;MLEAC=2,2;MLEAF=1,1;AN=194;AC=175,6;A./.OVAR_DATE=2016-05-11;Func.refGene=exonic;Gene.refGene=BnaPHYEa;GeneDetail.refGene=.;ExonicFunc.refGene=synonymous_SNV;AAChange.refGene=BnaPHYEa:BnaPHYEa:exon1:c.G2037A:p.V679V;ALLELE_END;A./.OVAR_DA…	GT:AD:DP:GQ:PL	1/1:0,22,.:22:66:883,66,0,.,.,.	0/0	0/0	1/1:0,13,.:13:39:526,39,0,.,.,.	0/0	0/0	0/0	0/0	1/1:0,22,.:22:66:892,66,0,.,.,.	0/0	0/0	0/0	0/0	0/0	0/0	0/0	0/0	0/0	0/0	0/0	1/1:0,17,.:17:51:698,51,0,.,.,.	0/0	0/0	0/0	0/0	0/0	1/1:0,20,.:20:60:831,60,0,.,.,.	0/0	0/0	0/0	0/0	1/1:0,7,.:7:21:276,21,0,.,.,.	1/1:0,17,.:17:51:705,51,0,.,.,.	0/0	0/0	0/0	0/0	0/0	0/0	0/0	0/0
scaffoldA01	5216978	.	C	T	1475.77	.	ExcessHet=3.0103;FS=0;MQ=38.41;QD=36.05;SOR=1.329;BaseQRankSum=-0.362;ClippingRankSum=0;MQRankSum=-1.812;ReadPosRankSum=1.203;RAW_MQandDP=8853,7;DP=1289;AF=0.5;MLEAC=1;MLEAF=0.5;AN=130;AC=119;A./.OVAR_DATE=2016-05-11;Func.refGene=exonic;Gene.refGene=BnaPHYEa;GeneDetail.refGene=.;ExonicFunc.refGene=nonsynonymous_SNV;AAChange.refGene=BnaPHYEa:BnaPHYEa:exon1:c.G2015A:p.R672Q;ALLELE_END	GT:AD:DP:GQ:PL	0/0	0/0	0/0	1/1:0,11:11:33:459,33,0	0/0	0/0	0/0	0/0	0/0	0/0	0/0	0/0	0/0	0/0	0/0	0/0	0/0	0/0	0/0	0/0	0/1:1,12:13:3:401,0,3	0/0	0/0	0/0	0/0	0/0	1/1:0,17:17:51:693,51,0	0/0	0/0	0/0	0/0	./.	0/0	0/0	0/0	0/0	0/0	0/0	0/0	0/0	0/0
scaffoldA01	5217010	.	T	C	1772.77	.	ExcessHet=3.0103;FS=0;MQ=55.51;QD=33.62;SOR=1.051;BaseQRankSum=-0;ClippingRankSum=-0;MQRankSum=-1.198;ReadPosRankSum=0.194;DP=2594;AF=0.5;MLEAC=1;MLEAF=0.5;AN=236;AC=215;A./.OVAR_DATE=2016-05-11;Func.refGene=exonic;Gene.refGene=BnaPHYEa;GeneDetail.refGene=.;ExonicFunc.refGene=synonymous_SNV;AAChange.refGene=BnaPHYEa:BnaPHYEa:exon1:c.A1983G:p.G661G;ALLELE_END	GT:AD:DP:GQ:PL	0/0	0/0	0/0	0/0	0/0	0/0	0/0	1/1:0,20:20:60:818,60,0	0/0	1/1:0,26:26:78:926,78,0	0/0	0/0	0/0	0/0	0/0	0/0	1/1:0,20:20:60:761,60,0	0/0	0/0	1/1:0,26:26:78:1029,78,0	0/0	1/1:0,20:20:60:752,60,0	0/0	0/0	0/0	0/0	0/0	0/0	1/1:0,18:18:54:742,54,0	1/1:0,16:16:48:620,48,0	0/0	./.	0/0	0/0	0/0	0/0	0/0	0/0	1/1:0,19:19:57:716,57,0	0/0	0/0
scaffoldA01	5217016	.	T	C	739.77	.	ExcessHet=3.0103;FS=0;MQ=47.42;QD=38.94;SOR=1.022;DP=42;AF=1;MLEAC=2;MLEAF=1;AN=6;AC=6;A./.OVAR_DATE=2016-05-11;Func.refGene=exonic;Gene.refGene=BnaPHYEa;GeneDetail.refGene=.;ExonicFunc.refGene=synonymous_SNV;AAChange.refGene=BnaPHYEa:BnaPHYEa:exon1:c.A1977G:p.S659S;ALLELE_END	GT:AD:DP:GQ:PL	0/0	0/0	0/0	0/0	0/0	0/0	0/0	0/0	0/0	0/0	0/0	0/0	0/0	0/0	0/0	0/0	0/0	0/0	0/0	0/0	0/0	0/0	0/0	0/0	0/0	0/0	0/0	0/0	0/0	0/0	0/0	0/0	0/0	0/0	0/0	0/0	0/0	0/0	0/0	0/0	0/0
scaffoldA01	5217038	.	T	C	871.77	.	ExcessHet=3.0103;FS=0;MQ=50.16;QD=43.59;SOR=1.402;DP=52;AF=1;MLEAC=2;MLEAF=1;AN=6;AC=6;A./.OVAR_DATE=2016-05-11;Func.refGene=exonic;Gene.refGene=BnaPHYEa;GeneDetail.refGene=.;ExonicFunc.refGene=nonsynonymous_SNV;AAChange.refGene=BnaPHYEa:BnaPHYEa:exon1:c.A1955G:p.D652G;ALLELE_END	GT:AD:DP:GQ:PL	0/0	0/0	0/0	0/0	0/0	0/0	0/0	0/0	0/0	0/0	0/0	0/0	0/0	0/0	0/0	0/0	0/0	0/0	0/0	0/0	0/0	0/0	0/0	0/0	0/0	0/0	0/0	0/0	0/0	0/0	0/0	0/0	0/0	0/0	0/0	0/0	0/0	0/0	0/0	0/0	0/0
scaffoldA01	5217040	.	G	C	871.77	.	ExcessHet=3.0103;FS=0;MQ=50.16;QD=43.59;SOR=1.402;DP=53;AF=1;MLEAC=2;MLEAF=1;AN=6;AC=6;A./.OVAR_DATE=2016-05-11;Func.refGene=exonic;Gene.refGene=BnaPHYEa;GeneDetail.refGene=.;ExonicFunc.refGene=synonymous_SNV;AAChange.refGene=BnaPHYEa:BnaPHYEa:exon1:c.C1953G:p.A651A;ALLELE_END	GT:AD:DP:GQ:PL	0/0	0/0	0/0	0/0	0/0	0/0	0/0	0/0	0/0	0/0	0/0	0/0	0/0	0/0	0/0	0/0	0/0	0/0	0/0	0/0	0/0	0/0	0/0	0/0	0/0	0/0	0/0	0/0	0/0	0/0	0/0	0/0	0/0	0/0	0/0	0/0	0/0	0/0	0/0	0/0	0/0
scaffoldA01	5217041	.	G	A	2007.77	.	ExcessHet=3.0103;FS=0;MQ=58.38;QD=36.9;SOR=0.963;BaseQRankSum=0;ClippingRankSum=0;MQRankSum=-0.772;ReadPosRankSum=-1.568;RAW_MQandDP=22649,14;DP=4056;AF=0.5;MLEAC=1;MLEAF=0.5;AN=376;AC=352;A./.OVAR_DATE=2016-05-11;Func.refGene=exonic;Gene.refGene=BnaPHYEa;GeneDetail.refGene=.;ExonicFunc.refGene=nonsynonymous_SNV;AAChange.refGene=BnaPHYEa:BnaPHYEa:exon1:c.C1952T:p.A651V;ALLELE_END	GT:AD:DP:GQ:PL	0/0	0/0	0/0	1/1:0,9:9:27:376,27,0	0/0	0/0	0/0	1/1:0,20:20:60:803,60,0	0/0	1/1:0,24:24:72:964,72,0	0/0	0/0	0/0	0/0	0/0	0/0	1/1:0,20:20:60:829,60,0	0/0	0/0	1/1:0,29:29:87:1150,87,0	1/1:1,15:16:6:484,6,0	1/1:0,19:19:57:767,57,0	0/0	0/0	0/0	0/0	1/1:0,20:20:60:801,60,0	0/0	1/1:0,18:18:54:718,54,0	1/1:0,13:13:39:543,39,0	0/0	0/0	0/0	0/0	0/0	0/0	0/0	0/0	1/1:0,21:21:63:822,63,0	0/0	0/0
scaffoldA01	5217075	.	A	G	1255.77	.	ExcessHet=3.0103;FS=0;MQ=42.53;QD=36.12;SOR=0.818;BaseQRankSum=1.909;ClippingRankSum=0;MQRankSum=-0.318;ReadPosRankSum=-0.318;RAW_MQandDP=30713,18;DP=1329;AF=0.5;MLEAC=1;MLEAF=0.5;AN=134;AC=125;A./.OVAR_DATE=2016-05-11;Func.refGene=exonic;Gene.refGene=BnaPHYEa;GeneDetail.refGene=.;ExonicFunc.refGene=synonymous_SNV;AAChange.refGene=BnaPHYEa:BnaPHYEa:exon1:c.T1918C:p.L640L;ALLELE_END	GT:AD:DP:GQ:PL	0/0	0/0	0/0	1/1:0,11:11:33:447,33,0	0/0	0/0	0/0	0/0	0/0	0/0	0/0	0/0	0/0	0/0	0/0	0/0	0/0	0/0	0/0	0/0	1/1:1,15:16:18:547,18,0	0/0	0/0	0/0	0/0	0/0	1/1:0,16:16:48:668,48,0	0/0	0/0	0/0	0/0	0/0	0/0	0/0	0/0	0/0	0/0	0/0	0/0	0/0	0/0
scaffoldA01	5217091	.	T	G	2236.77	.	ExcessHet=3.0103;FS=0;MQ=59.85;QD=34.78;SOR=0.88;BaseQRankSum=-1.135;ClippingRankSum=0;MQRankSum=-1.133;ReadPosRankSum=1.319;RAW_MQandDP=36293,21;DP=3491;AF=0.5;MLEAC=2;MLEAF=1;AN=320;AC=295;A./.OVAR_DATE=2016-05-11;Func.refGene=exonic;Gene.refGene=BnaPHYEa;GeneDetail.refGene=.;ExonicFunc.refGene=synonymous_SNV;AAChange.refGene=BnaPHYEa:BnaPHYEa:exon1:c.A1902C:p.T634T;ALLELE_END	GT:AD:DP:GQ:PL	1/1:0,21:21:63:839,63,0	0/0	0/0	0/0	0/0	0/0	0/0	1/1:0,21:21:63:802,63,0	1/1:0,16:16:48:577,48,0	1/1:0,19:19:57:751,57,0	0/0	0/0	0/0	0/0	0/0	0/0	1/1:0,17:17:51:706,51,0	0/0	0/0	1/1:0,28:28:84:1137,84,0	0/0	1/1:0,19:19:57:706,57,0	0/0	0/0	0/0	0/0	0/0	0/0	1/1:0,15:15:45:610,45,0	1/1:0,13:13:39:531,39,0	0/0	1/1:0,3:3:9:113,9,0	1/1:0,17:17:51:632,51,0	0/0	0/0	0/0	0/0	0/0	1/1:0,19:19:57:775,57,0	0/0	0/0
scaffoldA01	5217121	.	A	G	1707.77	.	ExcessHet=3.0103;FS=0;MQ=57.05;QD=35.72;SOR=0.818;BaseQRankSum=-0.606;ClippingRankSum=0;MQRankSum=0.188;ReadPosRankSum=-1.606;RAW_MQandDP=15701,5;DP=551;AF=1;MLEAC=2;MLEAF=1;AN=56;AC=53;A./.OVAR_DATE=2016-05-11;Func.refGene=exonic;Gene.refGene=BnaPHYEa;GeneDetail.refGene=.;ExonicFunc.refGene=synonymous_SNV;AAChange.refGene=BnaPHYEa:BnaPHYEa:exon1:c.T1872C:p.N624N;ALLELE_END	GT:AD:DP:GQ:PL	1/1:0,20:20:60:775,60,0	0/0	0/0	0/0	0/0	0/0	0/0	0/0	1/1:0,17:17:51:676,51,0	0/0	0/0	0/0	0/0	0/0	0/0	0/0	0/0	0/0	0/0	0/0	0/0	0/0	0/0	0/0	0/0	0/0	0/0	0/0	0/0	0/0	0/0	1/1:0,8:8:24:322,24,0	1/1:0,17:17:51:664,51,0	0/0	0/0	0/0	0/0	0/0	0/0	0/0	0/0
scaffoldA01	5217148	.	A	G	1442.77	.	ExcessHet=3.0103;FS=0;MQ=60;QD=43.12;SOR=1.473;BaseQRankSum=0;ClippingRankSum=0;MQRankSum=-0.175;ReadPosRankSum=-1.175;DP=1079;AF=1;MLEAC=2;MLEAF=1;AN=106;AC=99;A./.OVAR_DATE=2016-05-11;Func.refGene=exonic;Gene.refGene=BnaPHYEa;GeneDetail.refGene=.;ExonicFunc.refGene=synonymous_SNV;AAChange.refGene=BnaPHYEa:BnaPHYEa:exon1:c.T1845C:p.T615T;ALLELE_END	GT:AD:DP:GQ:PL	0/0	0/0	0/0	1/1:0,15:15:45:675,45,0	0/0	0/0	0/0	0/0	0/0	0/0	0/0	0/0	0/0	0/0	0/0	0/0	0/0	0/0	0/0	0/0	1/1:0,18:18:54:786,54,0	0/0	0/0	0/0	0/0	0/0	1/1:0,18:18:54:804,54,0	0/0	0/0	0/0	0/0	0/0	0/0	0/0	0/0	0/0	0/0	0/0	0/0	0/0	0/0
scaffoldA01	5217151	.	C	G	961.77	.	ExcessHet=3.0103;FS=0;MQ=54.8;QD=43.72;SOR=1.329;DP=22;AF=1;MLEAC=2;MLEAF=1;AN=2;AC=2;A./.OVAR_DATE=2016-05-11;Func.refGene=exonic;Gene.refGene=BnaPHYEa;GeneDetail.refGene=.;ExonicFunc.refGene=synonymous_SNV;AAChange.refGene=BnaPHYEa:BnaPHYEa:exon1:c.G1842C:p.A614A;ALLELE_END	GT:AD:DP:GQ:PL	0/0	0/0	0/0	0/0	0/0	0/0	0/0	0/0	0/0	0/0	0/0	0/0	0/0	0/0	0/0	0/0	0/0	0/0	0/0	0/0	0/0	0/0	0/0	0/0	0/0	0/0	0/0	0/0	0/0	0/0	0/0	0/0	0/0	0/0	0/0	0/0	0/0	0/0	0/0	0/0	0/0
scaffoldA01	5217157	.	C	T	2274.77	.	ExcessHet=3.0103;FS=0;MQ=59.86;QD=36.76;SOR=1.002;BaseQRankSum=-1.396;ClippingRankSum=0;MQRankSum=-0.684;ReadPosRankSum=-2.221;RAW_MQandDP=88060,30;DP=3714;AF=0.5;MLEAC=1;MLEAF=0.5;AN=358;AC=334;A./.OVAR_DATE=2016-05-11;Func.refGene=exonic;Gene.refGene=BnaPHYEa;GeneDetail.refGene=.;ExonicFunc.refGene=synonymous_SNV;AAChange.refGene=BnaPHYEa:BnaPHYEa:exon1:c.G1836A:p.E612E;ALLELE_END	GT:AD:DP:GQ:PL	0/0	0/0	0/0	1/1:0,15:15:45:675,45,0	0/0	0/0	0/0	1/1:0,23:23:69:927,69,0	0/0	1/1:0,19:19:57:758,57,0	0/0	0/0	0/0	0/0	0/0	0/0	1/1:0,16:16:48:598,48,0	0/0	0/0	1/1:0,22:22:66:919,66,0	1/1:0,16:16:48:720,48,0	1/1:0,18:18:54:705,54,0	0/0	0/0	0/0	0/0	1/1:0,16:16:51:762,51,0	0/0	1/1:0,10:10:30:418,30,0	1/1:0,13:13:39:543,39,0	0/0	0/0	0/0	0/0	0/0	0/0	0/0	0/0	1/1:0,23:23:69:942,69,0	0/0	0/0
scaffoldA01	5217181	.	G	C,T	1426.77	.	ExcessHet=3.0103;FS=0;MQ=58.98;QD=38.18;SOR=1.828;BaseQRankSum=1.111;ClippingRankSum=-0;MQRankSum=-0.639;ReadPosRankSum=2.053;RAW_MQandDP=12101,4;DP=552;AF=1,1;MLEAC=2,2;MLEAF=1,1;AN=68;AC=58,6;A./.OVAR_DATE=2016-05-11;Func.refGene=exonic;Gene.refGene=BnaPHYEa;GeneDetail.refGene=.;ExonicFunc.refGene=synonymous_SNV;AAChange.refGene=BnaPHYEa:BnaPHYEa:exon1:c.C1812G:p.V604V;ALLELE_END;A./.OVAR_DATE=…	GT:AD:DP:GQ:PL	1/1:0,20,.:20:60:821,60,0,.,.,.	0/0	0/0	0/0	0/0	0/0	0/0	0/0	1/1:0,19,.:19:57:732,57,0,.,.,.	0/0	0/0	0/0	0/0	0/0	0/0	0/0	0/0	0/0	0/0	0/0	0/0	0/0	0/0	0/0	0/0	0/0	0/0	0/0	0/0	0/0	0/0	1/1:0,12,.:12:36:489,36,0,.,.,.	1/1:0,9,.:9:27:373,27,0,.,.,.	0/0	0/0	0/0	0/0	0/0	0/0	0/0	0/0
scaffoldA01	5217210	.	T	TCCC	1663.73	.	ExcessHet=3.0103;FS=0;MQ=59.83;QD=44.82;SOR=1.688;BaseQRankSum=-0.792;ClippingRankSum=-0;MQRankSum=-0.792;ReadPosRankSum=1.268;RAW_MQandDP=105637,31;DP=3839;AF=0.5;MLEAC=2;MLEAF=1;AN=420;AC=396;A./.OVAR_DATE=2016-05-11;Func.refGene=exonic;Gene.refGene=BnaPHYEa;GeneDetail.refGene=.;ExonicFunc.refGene=nonframeshift_insertion;AAChange.refGene=BnaPHYEa:BnaPHYEa:exon1:c.1782_1783insGGG:p.R595delinsGR;…	GT:AD:DP:GQ:PL	1/1:0,19:19:57:855,57,0	0/0	0/0	1/1:0,15:15:45:629,45,0	0/0	0/0	0/0	1/1:0,18:18:57:855,57,0	1/1:0,21:21:66:984,66,0	1/1:0,18:18:57:819,57,0	0/0	0/0	0/0	0/0	0/0	0/0	1/1:0,15:15:48:686,48,0	0/0	0/0	1/1:0,13:13:42:617,42,0	1/1:0,14:14:42:616,42,0	1/1:0,14:14:42:630,42,0	0/0	0/0	0/0	0/0	1/1:0,11:11:33:495,33,0	0/0	1/1:0,12:12:36:540,36,0	1/1:0,12:12:36:540,36,0	0/0	1/1:0,12:12:36:540,36,0	1/1:0,11:11:33:495,33,0	0/0	0/0	0/0	0/0	0/0	1/1:0,22:22:66:986,66,0	0/0	0/0
scaffoldA01	5217301	.	C	G	1443.77	.	ExcessHet=3.0103;FS=0;MQ=60;QD=36.55;SOR=0.77;BaseQRankSum=0;ClippingRankSum=0;MQRankSum=0;ReadPosRankSum=0;RAW_MQandDP=57481,16;DP=1877;AF=1;MLEAC=2;MLEAF=1;AN=188;AC=168;A./.OVAR_DATE=2016-05-11;Func.refGene=exonic;Gene.refGene=BnaPHYEa;GeneDetail.refGene=.;ExonicFunc.refGene=synonymous_SNV;AAChange.refGene=BnaPHYEa:BnaPHYEa:exon1:c.G1692C:p.A564A;ALLELE_END	GT:AD:DP:GQ:PL	1/1:0,25:25:75:942,75,0	0/0	0/0	1/1:0,8:8:24:334,24,0	0/0	0/0	0/0	0/0	0/0	0/0	0/0	0/0	0/0	0/0	0/0	0/0	0/0	0/0	1/1:0,16:16:48:656,48,0	0/0	0/1:1,13:14:0:469,0,0	0/0	0/0	0/0	0/0	0/0	1/1:0,13:13:39:543,39,0	0/0	0/0	0/0	0/0	1/1:0,10:10:30:406,30,0	1/1:0,17:17:51:606,51,0	0/0	0/0	0/0	0/0	0/0	0/0	0/0	1/1:0,16:16:48:668,48,0
scaffoldA01	5217316	.	A	G	1685.77	.	ExcessHet=3.0103;FS=0;MQ=59.91;QD=40.15;SOR=1.681;BaseQRankSum=0.498;ClippingRankSum=0;MQRankSum=0.332;ReadPosRankSum=2.37;RAW_MQandDP=33129,10;DP=489;AF=0.5;MLEAC=2;MLEAF=1;AN=48;AC=46;A./.OVAR_DATE=2016-05-11;Func.refGene=exonic;Gene.refGene=BnaPHYEa;GeneDetail.refGene=.;ExonicFunc.refGene=synonymous_SNV;AAChange.refGene=BnaPHYEa:BnaPHYEa:exon1:c.T1677C:p.V559V;ALLELE_END	GT:AD:DP:GQ:PL	0/0	0/0	0/0	0/0	0/0	0/0	0/0	0/0	1/1:0,24:24:72:990,72,0	0/0	0/0	0/0	0/0	0/0	0/0	0/0	0/0	0/0	0/0	0/0	0/0	0/0	0/0	0/0	0/0	0/0	0/0	0/0	0/0	0/0	0/0	0/0	0/0	0/0	0/0	0/0	0/0	0/0	0/0	0/0	0/0
scaffoldA01	5217328	.	C	T	1665.77	.	ExcessHet=3.0103;FS=0;MQ=56.45;QD=38.31;SOR=0.836;BaseQRankSum=0;ClippingRankSum=0;MQRankSum=-2.485;ReadPosRankSum=1.139;RAW_MQandDP=83844,29;DP=2779;AF=0.5;MLEAC=2;MLEAF=1;AN=258;AC=236;A./.OVAR_DATE=2016-05-11;Func.refGene=exonic;Gene.refGene=BnaPHYEa;GeneDetail.refGene=.;ExonicFunc.refGene=synonymous_SNV;AAChange.refGene=BnaPHYEa:BnaPHYEa:exon1:c.G1665A:p.L555L;ALLELE_END	GT:AD:DP:GQ:PL	0/0	0/0	0/0	0/0	0/0	0/0	0/0	1/1:0,20:20:60:811,60,0	0/0	1/1:0,24:24:72:956,72,0	0/0	0/0	0/0	0/0	0/0	0/0	1/1:0,22:22:66:875,66,0	0/0	0/0	1/1:0,12:12:36:489,36,0	0/0	1/1:0,14:14:42:575,42,0	0/0	0/0	0/0	0/0	0/0	0/0	1/1:0,17:17:51:666,51,0	1/1:0,14:14:42:584,42,0	0/0	0/0	0/0	0/0	0/0	0/0	0/0	0/0	1/1:0,21:21:63:853,63,0	0/0	0/0
scaffoldA01	5217343	.	T	A	1844.77	.	ExcessHet=3.0103;FS=0;MQ=59.92;QD=40.49;SOR=1.04;BaseQRankSum=-1.175;ClippingRankSum=0;MQRankSum=1.908;ReadPosRankSum=-0.178;RAW_MQandDP=33129,10;DP=522;AF=0.5;MLEAC=2;MLEAF=1;AN=48;AC=46;A./.OVAR_DATE=2016-05-11;Func.refGene=exonic;Gene.refGene=BnaPHYEa;GeneDetail.refGene=.;ExonicFunc.refGene=synonymous_SNV;AAChange.refGene=BnaPHYEa:BnaPHYEa:exon1:c.A1650T:p.A550A;ALLELE_END	GT:AD:DP:GQ:PL	0/0	0/0	0/0	0/0	0/0	0/0	0/0	0/0	1/1:0,21:21:63:817,63,0	0/0	0/0	0/0	0/0	0/0	0/0	0/0	0/0	0/0	0/0	0/0	0/0	0/0	0/0	0/0	0/0	0/0	0/0	0/0	0/0	0/0	0/0	0/0	0/0	0/0	0/0	0/0	0/0	0/0	0/0	0/0	0/0
scaffoldA01	5217370	.	C	A	1579.77	.	ExcessHet=3.0103;FS=0;MQ=60;QD=35.59;SOR=0.976;BaseQRankSum=-0;ClippingRankSum=-0;MQRankSum=-0;ReadPosRankSum=1.645;DP=1785;AF=0.5;MLEAC=1;MLEAF=0.5;AN=156;AC=139;A./.OVAR_DATE=2016-05-11;Func.refGene=exonic;Gene.refGene=BnaPHYEa;GeneDetail.refGene=.;ExonicFunc.refGene=synonymous_SNV;AAChange.refGene=BnaPHYEa:BnaPHYEa:exon1:c.G1623T:p.S541S;ALLELE_END	GT:AD:DP:GQ:PL	1/1:0,30:30:89:1096,89,0	0/0	0/0	1/1:0,10:10:30:418,30,0	0/0	0/0	0/0	0/0	0/0	0/0	0/0	0/0	0/0	0/0	0/0	0/0	0/0	0/0	0/0	0/0	0/1:1,9:10:12:346,0,12	0/0	0/0	0/0	0/0	0/0	1/1:0,18:18:54:752,54,0	0/0	0/0	0/0	0/0	1/1:0,12:12:36:462,36,0	1/1:0,18:18:53:641,53,0	0/0	0/0	0/0	0/0	0/0	0/0	0/0	0/0
scaffoldA01	5217388	.	C	T	1829.77	.	ExcessHet=3.0103;FS=0;MQ=49.61;QD=45.51;SOR=1.022;BaseQRankSum=-0.502;ClippingRankSum=-0;MQRankSum=-2.019;ReadPosRankSum=-0.917;RAW_MQandDP=22895,18;DP=6997;AF=1;MLEAC=1;MLEAF=0.5;AN=600;AC=557;A./.OVAR_DATE=2016-05-11;Func.refGene=exonic;Gene.refGene=BnaPHYEa;GeneDetail.refGene=.;ExonicFunc.refGene=synonymous_SNV;AAChange.refGene=BnaPHYEa:BnaPHYEa:exon1:c.G1605A:p.G535G;ALLELE_END	GT:AD:DP:GQ:PL	0/0	0/0	1/1:0,23:23:69:850,69,0	0/0	0/0	1/1:0,17:17:51:659,51,0	1/1:0,17:17:51:651,51,0	1/1:0,28:28:84:1260,84,0	0/0	1/1:0,19:19:57:846,57,0	0/0	1/1:0,25:25:75:984,75,0	0/0	0/0	0/0	1/1:0,22:22:66:907,66,0	1/1:0,19:19:57:855,57,0	0/0	0/0	1/1:0,21:21:63:945,63,0	0/0	1/1:0,19:19:57:839,57,0	1/1:0,19:19:57:693,57,0	0/0	1/1:0,15:15:45:591,45,0	0/0	0/0	0/0	1/1:0,14:14:42:630,42,0	1/1:0,17:17:51:756,51,0	1/1:0,25:25:75:1032,75,0	0/0	0/0	1/1:0,27:27:81:1045,81,0	0/0	1/1:0,16:16:48:600,48,0	0/0	1/1:0,23:23:68:872,68,0	1/1:0,27:27:81:1215,81,0	1/1:0,26:26:78:1003,78,0	0/0
scaffoldA01	5217391	.	C	A	1829.77	.	ExcessHet=3.0103;FS=0;MQ=50.26;QD=44.19;SOR=1.148;BaseQRankSum=0.994;ClippingRankSum=0;MQRankSum=-1.325;ReadPosRankSum=-0.197;RAW_MQandDP=22895,18;DP=3009;AF=0.5;MLEAC=2;MLEAF=1;AN=256;AC=229;A./.OVAR_DATE=2016-05-11;Func.refGene=exonic;Gene.refGene=BnaPHYEa;GeneDetail.refGene=.;ExonicFunc.refGene=synonymous_SNV;AAChange.refGene=BnaPHYEa:BnaPHYEa:exon1:c.G1602T:p.A534A;ALLELE_END	GT:AD:DP:GQ:PL	0/0	0/0	0/0	0/0	0/0	0/0	0/0	1/1:0,28:28:84:1260,84,0	0/0	1/1:0,18:18:63:928,63,0	0/0	0/0	0/0	0/0	0/0	0/0	1/1:0,20:20:60:900,60,0	0/0	0/0	1/1:0,21:21:63:945,63,0	0/0	1/1:0,18:18:57:839,57,0	0/0	0/0	0/0	0/0	0/0	0/0	1/1:0,14:14:45:671,45,0	1/1:0,16:16:51:756,51,0	0/0	0/0	0/0	0/0	0/0	0/0	0/0	0/0	1/1:0,27:27:81:1215,81,0	0/0	0/0
scaffoldA01	5217394	.	G	A	1751.77	.	ExcessHet=3.0103;FS=0;MQ=50.26;QD=44.19;SOR=1.148;BaseQRankSum=-2.789;ClippingRankSum=0;MQRankSum=-1.136;ReadPosRankSum=-0.475;RAW_MQandDP=22895,18;DP=3023;AF=0.5;MLEAC=2;MLEAF=1;AN=256;AC=229;A./.OVAR_DATE=2016-05-11;Func.refGene=exonic;Gene.refGene=BnaPHYEa;GeneDetail.refGene=.;ExonicFunc.refGene=synonymous_SNV;AAChange.refGene=BnaPHYEa:BnaPHYEa:exon1:c.C1599T:p.D533D;ALLELE_END	GT:AD:DP:GQ:PL	0/0	0/0	0/0	0/0	0/0	0/0	0/0	1/1:0,28:28:84:1260,84,0	0/0	1/1:0,19:19:63:934,63,0	0/0	0/0	0/0	0/0	0/0	0/0	1/1:0,20:20:63:910,63,0	0/0	0/0	1/1:0,21:21:63:945,63,0	0/0	1/1:0,18:18:54:810,54,0	0/0	0/0	0/0	0/0	0/0	0/0	1/1:0,14:14:42:626,42,0	1/1:0,16:16:48:720,48,0	0/0	0/0	0/0	0/0	0/0	0/0	0/0	0/0	1/1:0,26:26:81:1215,81,0	0/0	0/0
scaffoldA01	5217439	.	T	G	163.96	.	ExcessHet=3.0103;RAW_MQandDP=14306,5;DP=5;MLEAC=2;MLEAF=1;AN=2;AC=2;A./.OVAR_DATE=2016-05-11;Func.refGene=exonic;Gene.refGene=BnaPHYEa;GeneDetail.refGene=.;ExonicFunc.refGene=synonymous_SNV;AAChange.refGene=BnaPHYEa:BnaPHYEa:exon1:c.A1554C:p.A518A;ALLELE_END	GT:AD:DP:GQ:PL	0/0	0/0	0/0	0/0	0/0	0/0	0/0	0/0	0/0	0/0	0/0	0/0	0/0	0/0	0/0	0/0	0/0	0/0	0/0	0/0	0/0	0/0	0/0	0/0	0/0	0/0	0/0	0/0	0/0	0/0	0/0	0/0	0/0	0/0	0/0	0/0	0/0	0/0	0/0	0/0	0/0
scaffoldA01	5217481	.	T	C	1949.77	.	ExcessHet=3.0103;FS=0;MQ=44.92;QD=40.02;SOR=1.371;BaseQRankSum=1.228;ClippingRankSum=0;MQRankSum=-3.136;ReadPosRankSum=-1.676;RAW_MQandDP=7106,3;DP=4707;AF=1;MLEAC=1;MLEAF=0.5;AN=432;AC=394;A./.OVAR_DATE=2016-05-11;Func.refGene=exonic;Gene.refGene=BnaPHYEa;GeneDetail.refGene=.;ExonicFunc.refGene=synonymous_SNV;AAChange.refGene=BnaPHYEa:BnaPHYEa:exon1:c.A1512G:p.L504L;ALLELE_END	GT:AD:DP:GQ:PL	0/0	0/0	1/1:0,22:22:66:897,66,0	0/0	0/0	1/1:0,15:15:45:594,45,0	1/1:0,13:13:39:543,39,0	0/0	1/1:0,26:26:78:1052,78,0	0/0	0/0	1/1:0,27:27:81:1127,81,0	0/0	0/0	0/0	1/1:0,22:22:66:887,66,0	0/0	0/0	1/1:0,26:26:78:1078,78,0	0/0	0/0	0/0	1/1:0,20:20:60:831,60,0	0/0	1/1:0,16:16:48:614,48,0	0/0	0/0	0/0	0/0	0/0	1/1:0,16:16:48:644,48,0	0/0	0/0	1/1:0,23:23:69:945,69,0	0/0	1/1:0,16:16:48:667,48,0	0/0	1/1:0,29:29:87:1174,87,0	0/0	1/1:0,14:14:42:565,42,0	1/1:0,23:23:69:923,69,0
scaffoldA01	5217505	.	G	C	973.77	.	ExcessHet=3.0103;FS=0;MQ=60;QD=39.64;SOR=0.892;DP=60;AF=1;MLEAC=2;MLEAF=1;AN=6;AC=6;A./.OVAR_DATE=2016-05-11;Func.refGene=exonic;Gene.refGene=BnaPHYEa;GeneDetail.refGene=.;ExonicFunc.refGene=synonymous_SNV;AAChange.refGene=BnaPHYEa:BnaPHYEa:exon1:c.C1488G:p.G496G;ALLELE_END	GT:AD:DP:GQ:PL	0/0	0/0	0/0	0/0	0/0	0/0	0/0	0/0	0/0	0/0	0/0	0/0	0/0	0/0	0/0	0/0	0/0	0/0	0/0	0/0	0/0	0/0	0/0	0/0	0/0	0/0	0/0	0/0	0/0	0/0	0/0	0/0	0/0	0/0	0/0	0/0	0/0	0/0	0/0	0/0	0/0
scaffoldA01	5217511	.	G	A	1939.77	.	ExcessHet=3.0103;FS=0;MQ=39.9;QD=35.93;SOR=0.88;BaseQRankSum=0.632;ClippingRankSum=-0;MQRankSum=-3.719;ReadPosRankSum=-1.465;RAW_MQandDP=4800,3;DP=4710;AF=1;MLEAC=1;MLEAF=0.5;AN=428;AC=390;A./.OVAR_DATE=2016-05-11;Func.refGene=exonic;Gene.refGene=BnaPHYEa;GeneDetail.refGene=.;ExonicFunc.refGene=synonymous_SNV;AAChange.refGene=BnaPHYEa:BnaPHYEa:exon1:c.C1482T:p.V494V;ALLELE_END	GT:AD:DP:GQ:PL	0/0	0/0	1/1:0,19:19:57:786,57,0	0/0	0/0	1/1:0,16:16:48:668,48,0	1/1:0,11:11:33:459,33,0	0/0	1/1:0,26:26:78:1070,78,0	0/0	0/0	1/1:0,26:26:78:1032,78,0	0/0	0/0	0/0	1/1:0,22:22:66:851,66,0	0/0	0/0	1/1:0,22:22:66:862,66,0	0/0	0/0	0/0	1/1:0,20:20:60:807,60,0	0/0	1/1:0,22:22:66:849,66,0	0/0	0/0	0/0	0/0	0/0	1/1:0,17:17:51:698,51,0	0/0	0/0	1/1:0,20:20:59:739,59,0	0/0	1/1:0,16:16:48:667,48,0	0/0	1/1:0,22:22:65:813,65,0	0/0	1/1:0,16:16:48:628,48,0	1/1:0,23:23:69:939,69,0
scaffoldA01	5217618	.	G	A	169.64	.	BaseQRankSum=-0.522;ExcessHet=3.0103;MQRankSum=-0.588;RAW_MQandDP=50061,16;ReadPosRankSum=0.397;DP=16;MLEAC=1;MLEAF=0.5;AN=2;AC=1;A./.OVAR_DATE=2016-05-11;Func.refGene=exonic;Gene.refGene=BnaPHYEa;GeneDetail.refGene=.;ExonicFunc.refGene=synonymous_SNV;AAChange.refGene=BnaPHYEa:BnaPHYEa:exon1:c.C1375T:p.L459L;ALLELE_END	GT:AD:DP:GQ:PL	0/0	0/0	0/0	0/0	0/0	0/0	0/0	0/0	0/0	0/0	0/0	0/0	0/0	0/0	0/0	0/0	0/0	0/0	0/0	0/0	0/0	0/0	0/0	0/0	0/0	0/0	0/0	0/0	0/0	0/0	0/0	0/0	0/0	0/0	0/0	0/0	0/0	0/0	0/0	0/0	0/0
scaffoldA01	5217619	.	T	A	169.64	.	BaseQRankSum=0.632;ExcessHet=3.0103;MQRankSum=-0.588;RAW_MQandDP=50061,16;ReadPosRankSum=0.397;DP=16;MLEAC=1;MLEAF=0.5;AN=2;AC=1;A./.OVAR_DATE=2016-05-11;Func.refGene=exonic;Gene.refGene=BnaPHYEa;GeneDetail.refGene=.;ExonicFunc.refGene=nonsynonymous_SNV;AAChange.refGene=BnaPHYEa:BnaPHYEa:exon1:c.A1374T:p.E458D;ALLELE_END	GT:AD:DP:GQ:PL	0/0	0/0	0/0	0/0	0/0	0/0	0/0	0/0	0/0	0/0	0/0	0/0	0/0	0/0	0/0	0/0	0/0	0/0	0/0	0/0	0/0	0/0	0/0	0/0	0/0	0/0	0/0	0/0	0/0	0/0	0/0	0/0	0/0	0/0	0/0	0/0	0/0	0/0	0/0	0/0	0/0
scaffoldA01	5217637	.	G	A	1856.77	.	ExcessHet=3.0103;FS=0;MQ=57.72;QD=40.36;SOR=1.203;DP=92;AF=1;MLEAC=2;MLEAF=1;AN=6;AC=6;A./.OVAR_DATE=2016-05-11;Func.refGene=exonic;Gene.refGene=BnaPHYEa;GeneDetail.refGene=.;ExonicFunc.refGene=synonymous_SNV;AAChange.refGene=BnaPHYEa:BnaPHYEa:exon1:c.C1356T:p.S452S;ALLELE_END	GT:AD:DP:GQ:PL	0/0	0/0	0/0	0/0	0/0	0/0	0/0	0/0	0/0	0/0	0/0	0/0	0/0	0/0	0/0	0/0	0/0	0/0	0/0	0/0	0/0	0/0	0/0	0/0	0/0	0/0	0/0	0/0	0/0	0/0	0/0	0/0	0/0	0/0	0/0	0/0	0/0	0/0	0/0	0/0	0/0
scaffoldA01	5217652	.	G	A	2153.77	.	ExcessHet=3.0103;FS=0;MQ=58.11;QD=44.64;SOR=0.746;BaseQRankSum=-1.067;ClippingRankSum=0;MQRankSum=-1.067;ReadPosRankSum=0;RAW_MQandDP=61461,18;DP=4452;AF=1;MLEAC=1;MLEAF=0.5;AN=374;AC=335;A./.OVAR_DATE=2016-05-11;Func.refGene=exonic;Gene.refGene=BnaPHYEa;GeneDetail.refGene=.;ExonicFunc.refGene=synonymous_SNV;AAChange.refGene=BnaPHYEa:BnaPHYEa:exon1:c.C1341T:p.V447V;ALLELE_END	GT:AD:DP:GQ:PL	0/0	0/0	1/1:0,23:23:69:1035,69,0	0/0	0/0	1/1:0,26:26:78:1156,78,0	1/1:0,20:20:60:897,60,0	0/0	0/0	0/0	0/0	1/1:0,30:30:93:1369,93,0	0/0	0/0	0/0	1/1:0,24:24:72:1056,72,0	0/0	0/0	0/0	0/0	0/0	0/0	1/1:0,14:14:42:619,42,0	0/0	1/1:0,21:21:66:979,66,0	0/0	0/0	0/0	0/0	0/0	1/1:0,27:27:81:1199,81,0	0/0	0/0	1/1:0,27:27:81:1215,81,0	0/0	1/1:0,15:15:45:675,45,0	0/0	1/1:0,27:27:84:1240,84,0	0/0	1/1:0,13:13:42:596,42,0	0/0
scaffoldA01	5217657	.	G	A	2102.77	.	ExcessHet=3.0103;FS=0;MQ=59.45;QD=45.77;SOR=0.804;BaseQRankSum=-1.639;ClippingRankSum=0;MQRankSum=-1.067;ReadPosRankSum=-0.687;RAW_MQandDP=55936,16;DP=4482;AF=1;MLEAC=1;MLEAF=0.5;AN=374;AC=335;A./.OVAR_DATE=2016-05-11;Func.refGene=exonic;Gene.refGene=BnaPHYEa;GeneDetail.refGene=.;ExonicFunc.refGene=synonymous_SNV;AAChange.refGene=BnaPHYEa:BnaPHYEa:exon1:c.C1336T:p.L446L;ALLELE_END	GT:AD:DP:GQ:PL	0/0	0/0	1/1:0,23:23:69:1035,69,0	0/0	0/0	1/1:0,26:26:81:1181,81,0	1/1:0,20:20:63:938,63,0	0/0	0/0	0/0	0/0	1/1:0,32:32:96:1411,96,0	0/0	0/0	0/0	1/1:0,24:24:72:1073,72,0	0/0	0/0	0/0	0/0	0/0	0/0	1/1:0,13:13:42:620,42,0	0/0	1/1:0,22:22:66:983,66,0	0/0	0/0	0/0	0/0	0/0	1/1:0,27:27:81:1199,81,0	0/0	0/0	1/1:0,27:27:81:1215,81,0	0/0	1/1:0,15:15:45:675,45,0	0/0	1/1:0,29:29:87:1281,87,0	0/0	1/1:0,13:13:42:596,42,0	0/0
scaffoldA01	5217661	.	A	G	1521.77	.	ExcessHet=3.0103;FS=0;MQ=60;QD=39.6;SOR=0.836;BaseQRankSum=-0.616;ClippingRankSum=0;MQRankSum=0;ReadPosRankSum=0.206;DP=1732;AF=0.5;MLEAC=1;MLEAF=0.5;AN=148;AC=134;A./.OVAR_DATE=2016-05-11;Func.refGene=exonic;Gene.refGene=BnaPHYEa;GeneDetail.refGene=.;ExonicFunc.refGene=synonymous_SNV;AAChange.refGene=BnaPHYEa:BnaPHYEa:exon1:c.T1332C:p.C444C;ALLELE_END	GT:AD:DP:GQ:PL	1/1:0,13:13:39:543,39,0	0/0	0/0	1/1:0,26:26:78:1049,78,0	0/0	0/0	0/0	0/0	0/0	0/0	0/0	0/0	0/0	0/0	0/0	0/0	0/0	0/0	0/0	0/0	1/1:0,15:15:45:603,45,0	0/0	0/0	0/0	0/0	0/0	1/1:0,32:32:96:1336,96,0	0/0	0/0	0/0	0/0	1/1:0,13:13:39:509,39,0	1/1:0,22:22:66:838,66,0	0/0	0/0	0/0	0/0	0/0	0/0	0/0	0/0
scaffoldA01	5217703	.	A	G	897.77	.	ExcessHet=3.0103;FS=0;MQ=60;QD=40.42;SOR=0.784;DP=66;AF=1;MLEAC=2;MLEAF=1;AN=6;AC=6;A./.OVAR_DATE=2016-05-11;Func.refGene=exonic;Gene.refGene=BnaPHYEa;GeneDetail.refGene=.;ExonicFunc.refGene=synonymous_SNV;AAChange.refGene=BnaPHYEa:BnaPHYEa:exon1:c.T1290C:p.L430L;ALLELE_END	GT:AD:DP:GQ:PL	0/0	0/0	0/0	0/0	0/0	0/0	0/0	0/0	0/0	0/0	0/0	0/0	0/0	0/0	0/0	0/0	0/0	0/0	0/0	0/0	0/0	0/0	0/0	0/0	0/0	0/0	0/0	0/0	0/0	0/0	0/0	0/0	0/0	0/0	0/0	0/0	0/0	0/0	0/0	0/0	0/0
scaffoldA01	5217739	.	A	G	2128.77	.	ExcessHet=3.0103;FS=0;MQ=57.32;QD=44.17;SOR=0.811;BaseQRankSum=1.294;ClippingRankSum=0;MQRankSum=-2.003;ReadPosRankSum=-0.401;RAW_MQandDP=123988,39;DP=562;AF=0.5;MLEAC=2;MLEAF=1;AN=46;AC=38;A./.OVAR_DATE=2016-05-11;Func.refGene=exonic;Gene.refGene=BnaPHYEa;GeneDetail.refGene=.;ExonicFunc.refGene=synonymous_SNV;AAChange.refGene=BnaPHYEa:BnaPHYEa:exon1:c.T1254C:p.S418S;ALLELE_END	GT:AD:DP:GQ:PL	0/0	0/0	0/0	0/0	0/0	0/0	0/0	0/0	0/0	0/0	0/0	0/0	0/0	0/0	0/0	0/0	0/0	0/0	0/0	0/0	0/0	0/0	0/0	0/0	0/0	0/0	0/0	0/0	0/0	0/0	0/0	0/0	0/0	0/0	0/0	0/0	0/0	0/0	0/0	0/0	0/0
scaffoldA01	5217746	.	G	C	1996.77	.	ExcessHet=3.0103;FS=0;MQ=57.32;QD=44.17;SOR=0.811;BaseQRankSum=-0.629;ClippingRankSum=0;MQRankSum=-1.773;ReadPosRankSum=-0.793;RAW_MQandDP=41968,16;DP=133;AF=0.5;MLEAC=2;MLEAF=1;AN=12;AC=8;A./.OVAR_DATE=2016-05-11;Func.refGene=exonic;Gene.refGene=BnaPHYEa;GeneDetail.refGene=.;ExonicFunc.refGene=nonsynonymous_SNV;AAChange.refGene=BnaPHYEa:BnaPHYEa:exon1:c.C1247G:p.T416S;ALLELE_END	GT:AD:DP:GQ:PL	0/0	0/0	0/0	0/0	0/0	0/0	0/0	0/0	0/0	0/0	0/0	0/0	0/0	0/0	0/0	0/0	0/0	0/0	0/0	0/0	0/0	0/0	0/0	0/0	0/0	0/0	0/0	0/0	0/0	0/0	0/0	0/0	0/0	0/0	0/0	0/0	0/0	0/0	0/0	0/0	0/0
scaffoldA01	5217769	.	G	C	2367.77	.	ExcessHet=3.0103;FS=0;MQ=56.85;QD=39.61;SOR=0.906;BaseQRankSum=1.187;ClippingRankSum=-0;MQRankSum=-1.187;ReadPosRankSum=-0.362;RAW_MQandDP=114593,38;DP=927;AF=0.5;MLEAC=2;MLEAF=1;AN=76;AC=63;A./.OVAR_DATE=2016-05-11;Func.refGene=exonic;Gene.refGene=BnaPHYEa;GeneDetail.refGene=.;ExonicFunc.refGene=synonymous_SNV;AAChange.refGene=BnaPHYEa:BnaPHYEa:exon1:c.C1224G:p.L408L;ALLELE_END	GT:AD:DP:GQ:PL	0/0	0/0	0/0	0/0	0/0	0/0	0/0	0/0	0/0	0/0	0/0	0/0	0/0	0/0	0/0	0/0	0/0	0/0	0/0	0/0	0/0	0/0	0/0	0/0	0/0	0/0	0/0	0/0	0/0	0/0	0/0	0/0	0/0	0/0	0/0	0/0	0/0	0/0	0/0	0/0	0/0
scaffoldA01	5217805	.	T	C,G	2263.77	.	ExcessHet=3.0103;FS=0;MQ=57.32;QD=38.88;SOR=0.811;BaseQRankSum=-0;ClippingRankSum=-0;MQRankSum=-0;ReadPosRankSum=0.608;RAW_MQandDP=111992,37;DP=6501;AF=0.5,1;MLEAC=2,2;MLEAF=1,1;AN=514;AC=30,448;A./.OVAR_DATE=2016-05-11;Func.refGene=exonic;Gene.refGene=BnaPHYEa;GeneDetail.refGene=.;ExonicFunc.refGene=synonymous_SNV;AAChange.refGene=BnaPHYEa:BnaPHYEa:exon1:c.A1188G:p.L396L;ALLELE_END;A./.OVAR_DATE…	GT:AD:DP:GQ:PL	2/2:0,.,23:23:69:1032,.,.,69,.,0	0/0	2/2:0,.,25:25:75:1010,.,.,75,.,0	2/2:0,.,28:28:84:1260,.,.,84,.,0	0/0	2/2:0,.,22:22:66:904,.,.,66,.,0	2/2:0,.,25:25:75:1007,.,.,75,.,0	0/0	0/0	0/0	0/0	2/2:0,.,34:34:99:1351,.,.,102,.,0	0/0	0/0	0/0	2/2:0,.,28:28:84:1135,.,.,84,.,0	0/0	0/0	0/0	0/0	2/2:0,.,15:15:48:711,.,.,48,.,0	0/0	2/2:0,.,17:17:51:707,.,.,51,.,0	0/0	2/2:0,.,17:17:51:695,.,.,51,.,0	0/0	2/2:0,.,26:26:81:1209,.,.,81,.,0	0/0	0/0	0/0	2/2:0,.,31:31:93:1294,.,.,93,.,0	2/2:0,.,12:12:36:534,.,.,36,.,0	2/2:0,.,17:17:54:790,.,.,54,.,0	2/2:0,.,20:20:60:834,.,.,60,.,0	0/0	2/2:0,.,17:17:51:710,.,.,51,.,0	0/0	2/2:0,.,21:21:63:865,.,.,63,.,0	0/0	2/2:0,.,24:24:72:990,.,.,72,.,0	0/0
scaffoldA01	5217811	.	G	C	2272.77	.	BaseQRankSum=0.526;ClippingRankSum=0;ExcessHet=3.0103;FS=1.719;MQ=58.59;MQRankSum=-1.606;QD=12.99;ReadPosRankSum=0.392;SOR=0.368;RAW_MQandDP=58748,24;DP=1953;AF=0.5;MLEAC=2;MLEAF=1;AN=144;AC=131;A./.OVAR_DATE=2016-05-11;Func.refGene=exonic;Gene.refGene=BnaPHYEa;GeneDetail.refGene=.;ExonicFunc.refGene=synonymous_SNV;AAChange.refGene=BnaPHYEa:BnaPHYEa:exon1:c.C1182G:p.S394S;ALLELE_END	GT:AD:DP:GQ:PL	1/1:0,22:22:66:990,66,0	0/0	0/0	1/1:0,28:28:84:1260,84,0	0/0	0/0	0/0	0/0	0/0	0/0	0/0	0/0	0/0	0/0	0/0	0/0	0/0	0/0	0/0	0/0	1/1:0,17:17:51:743,51,0	0/0	0/0	0/0	0/0	0/0	1/1:0,27:27:84:1238,84,0	0/0	0/0	0/0	0/0	1/1:0,11:11:33:495,33,0	1/1:0,18:18:54:790,54,0	0/0	0/0	0/0	0/0	0/0	0/0	0/0	0/0
scaffoldA01	5217874	.	G	A	1893.77	.	BaseQRankSum=0;ClippingRankSum=0;ExcessHet=3.0103;FS=8.141;MQ=58.26;MQRankSum=-1.658;QD=12.52;ReadPosRankSum=-0.537;SOR=1.447;RAW_MQandDP=63583,22;DP=572;AF=0.5;MLEAC=2;MLEAF=1;AN=42;AC=32;A./.OVAR_DATE=2016-05-11;Func.refGene=exonic;Gene.refGene=BnaPHYEa;GeneDetail.refGene=.;ExonicFunc.refGene=synonymous_SNV;AAChange.refGene=BnaPHYEa:BnaPHYEa:exon1:c.C1119T:p.Y373Y;ALLELE_END	GT:AD:DP:GQ:PL	0/0	0/0	0/0	0/0	0/0	0/0	0/0	0/0	0/0	0/0	0/0	0/0	0/0	0/0	0/0	0/0	0/0	0/0	0/0	0/0	0/0	0/0	0/0	0/0	0/0	0/0	0/0	0/0	0/0	0/0	0/0	0/0	0/0	0/0	0/0	0/0	0/0	0/0	0/0	0/0	0/0
scaffoldA01	5217919	.	C	T	2305.77	.	ExcessHet=3.0103;FS=0;MQ=60;QD=37.22;SOR=0.756;BaseQRankSum=0.829;ClippingRankSum=0;MQRankSum=0;ReadPosRankSum=-1.312;RAW_MQandDP=136800,38;DP=1193;AF=0.5;MLEAC=2;MLEAF=1;AN=94;AC=80;A./.OVAR_DATE=2016-05-11;Func.refGene=exonic;Gene.refGene=BnaPHYEa;GeneDetail.refGene=.;ExonicFunc.refGene=synonymous_SNV;AAChange.refGene=BnaPHYEa:BnaPHYEa:exon1:c.G1074A:p.V358V;ALLELE_END	GT:AD:DP:GQ:PL	0/0	0/0	0/0	0/0	0/0	0/0	0/0	0/0	0/0	0/0	0/0	0/0	0/0	0/0	0/0	0/0	0/0	0/0	0/0	0/0	0/0	0/0	0/0	0/0	0/0	0/0	0/0	0/0	0/0	0/0	0/0	0/0	0/0	0/0	0/0	0/0	0/0	0/0	0/0	0/0	0/0
scaffoldA01	5217922	.	C	T	1343.77	.	ExcessHet=3.0103;FS=0;MQ=60;QD=35.89;SOR=0.859;DP=46;AF=1;MLEAC=2;MLEAF=1;AN=4;AC=4;A./.OVAR_DATE=2016-05-11;Func.refGene=exonic;Gene.refGene=BnaPHYEa;GeneDetail.refGene=.;ExonicFunc.refGene=synonymous_SNV;AAChange.refGene=BnaPHYEa:BnaPHYEa:exon1:c.G1071A:p.V357V;ALLELE_END	GT:AD:DP:GQ:PL	0/0	0/0	0/0	0/0	0/0	0/0	0/0	0/0	0/0	0/0	0/0	0/0	0/0	0/0	0/0	0/0	0/0	0/0	0/0	0/0	0/0	0/0	0/0	0/0	0/0	0/0	0/0	0/0	0/0	0/0	0/0	0/0	0/0	0/0	0/0	0/0	0/0	0/0	0/0	0/0	0/0
scaffoldA01	5217934	.	G	A	2409.77	.	ExcessHet=3.0103;FS=0;MQ=60;QD=34.73;SOR=0.765;BaseQRankSum=1.142;ClippingRankSum=0;MQRankSum=0;ReadPosRankSum=0;RAW_MQandDP=151200,42;DP=1185;AF=0.5;MLEAC=2;MLEAF=1;AN=94;AC=80;A./.OVAR_DATE=2016-05-11;Func.refGene=exonic;Gene.refGene=BnaPHYEa;GeneDetail.refGene=.;ExonicFunc.refGene=synonymous_SNV;AAChange.refGene=BnaPHYEa:BnaPHYEa:exon1:c.C1059T:p.L353L;ALLELE_END	GT:AD:DP:GQ:PL	0/0	0/0	0/0	0/0	0/0	0/0	0/0	0/0	0/0	0/0	0/0	0/0	0/0	0/0	0/0	0/0	0/0	0/0	0/0	0/0	0/0	0/0	0/0	0/0	0/0	0/0	0/0	0/0	0/0	0/0	0/0	0/0	0/0	0/0	0/0	0/0	0/0	0/0	0/0	0/0	0/0
scaffoldA01	5217940	.	A	G	1460.77	.	ExcessHet=3.0103;FS=0;MQ=60;QD=37.75;SOR=0.836;DP=51;AF=1;MLEAC=2;MLEAF=1;AN=4;AC=4;A./.OVAR_DATE=2016-05-11;Func.refGene=exonic;Gene.refGene=BnaPHYEa;GeneDetail.refGene=.;ExonicFunc.refGene=synonymous_SNV;AAChange.refGene=BnaPHYEa:BnaPHYEa:exon1:c.T1053C:p.S351S;ALLELE_END	GT:AD:DP:GQ:PL	0/0	0/0	0/0	0/0	0/0	0/0	0/0	0/0	0/0	0/0	0/0	0/0	0/0	0/0	0/0	0/0	0/0	0/0	0/0	0/0	0/0	0/0	0/0	0/0	0/0	0/0	0/0	0/0	0/0	0/0	0/0	0/0	0/0	0/0	0/0	0/0	0/0	0/0	0/0	0/0	0/0
scaffoldA01	5217970	.	A	C	88.64	.	BaseQRankSum=-1.502;ExcessHet=3.0103;MQRankSum=0;RAW_MQandDP=50400,14;ReadPosRankSum=-0.507;DP=14;MLEAC=1;MLEAF=0.5;AN=2;AC=1;A./.OVAR_DATE=2016-05-11;Func.refGene=exonic;Gene.refGene=BnaPHYEa;GeneDetail.refGene=.;ExonicFunc.refGene=synonymous_SNV;AAChange.refGene=BnaPHYEa:BnaPHYEa:exon1:c.T1023G:p.L341L;ALLELE_END	GT:AD:DP:GQ:PL	0/0	0/0	0/0	0/0	0/0	0/0	0/0	0/0	0/0	0/0	0/0	0/0	0/0	0/0	0/0	0/0	0/0	0/0	0/0	0/0	0/0	0/0	0/0	0/0	0/0	0/0	0/0	0/0	0/0	0/0	0/0	./.	0/0	0/0	0/0	0/0	0/0	0/0	0/0	0/0	0/0
scaffoldA01	5217972	.	G	A	88.64	.	BaseQRankSum=-1.046;ExcessHet=3.0103;MQRankSum=0;RAW_MQandDP=46800,13;ReadPosRankSum=-0.676;DP=13;MLEAC=1;MLEAF=0.5;AN=2;AC=1;A./.OVAR_DATE=2016-05-11;Func.refGene=exonic;Gene.refGene=BnaPHYEa;GeneDetail.refGene=.;ExonicFunc.refGene=nonsynonymous_SNV;AAChange.refGene=BnaPHYEa:BnaPHYEa:exon1:c.C1021T:p.L341F;ALLELE_END	GT:AD:DP:GQ:PL	0/0	0/0	0/0	0/0	0/0	0/0	0/0	0/0	0/0	0/0	0/0	0/0	0/0	0/0	0/0	0/0	0/0	0/0	0/0	0/0	0/0	0/0	0/0	0/0	0/0	0/0	0/0	0/0	0/0	0/0	0/0	0/0	0/0	0/0	0/0	0/0	0/0	0/0	0/0	0/0	0/0
scaffoldA01	5217992	.	C	T	707.8	.	BaseQRankSum=1.627;ClippingRankSum=0;ExcessHet=3.0103;FS=0;MQ=60;MQRankSum=0;QD=13.09;ReadPosRankSum=-0.232;SOR=0.976;DP=68;AF=0.5;MLEAC=1;MLEAF=0.5;AN=6;AC=3;A./.OVAR_DATE=2016-05-11;Func.refGene=exonic;Gene.refGene=BnaPHYEa;GeneDetail.refGene=.;ExonicFunc.refGene=nonsynonymous_SNV;AAChange.refGene=BnaPHYEa:BnaPHYEa:exon1:c.G1001A:p.G334D;ALLELE_END	GT:AD:DP:GQ:PL	0/0	0/0	0/0	0/0	0/0	0/0	0/0	0/0	0/0	0/0	0/0	0/0	0/0	0/0	0/0	0/0	0/0	0/0	0/0	0/0	0/0	0/0	0/0	0/0	0/0	0/0	0/0	0/0	0/0	0/0	0/0	0/0	0/0	0/0	0/0	0/0	0/0	0/0	0/0	0/0	0/0
scaffoldA01	5218018	.	A	G	106.64	.	BaseQRankSum=0.842;ExcessHet=3.0103;MQRankSum=-1.465;RAW_MQandDP=22849,7;ReadPosRankSum=0;DP=7;MLEAC=1;MLEAF=0.5;AN=2;AC=1;A./.OVAR_DATE=2016-05-11;Func.refGene=exonic;Gene.refGene=BnaPHYEa;GeneDetail.refGene=.;ExonicFunc.refGene=synonymous_SNV;AAChange.refGene=BnaPHYEa:BnaPHYEa:exon1:c.T975C:p.C325C;ALLELE_END	GT:AD:DP:GQ:PL	0/0	0/0	0/0	0/0	0/0	0/0	0/0	0/0	0/0	0/0	0/0	0/0	0/0	0/0	0/0	0/0	0/0	0/0	0/0	0/0	0/0	0/0	0/0	0/0	0/0	0/0	0/0	0/0	0/0	0/0	0/0	0/0	0/0	0/0	0/0	0/0	0/0	0/0	0/0	0/0	0/0
scaffoldA01	5218024	.	A	G	145.64	.	BaseQRankSum=0.108;ExcessHet=3.0103;MQRankSum=-1.242;RAW_MQandDP=26449,8;ReadPosRankSum=-0.545;DP=8;MLEAC=1;MLEAF=0.5;AN=2;AC=1;A./.OVAR_DATE=2016-05-11;Func.refGene=exonic;Gene.refGene=BnaPHYEa;GeneDetail.refGene=.;ExonicFunc.refGene=synonymous_SNV;AAChange.refGene=BnaPHYEa:BnaPHYEa:exon1:c.T969C:p.H323H;ALLELE_END	GT:AD:DP:GQ:PL	0/0	0/0	0/0	0/0	0/0	0/0	0/0	0/0	0/0	0/0	0/0	0/0	0/0	0/0	0/0	0/0	0/0	0/0	0/0	0/0	0/0	0/0	0/0	0/0	0/0	0/0	0/0	0/0	0/0	0/0	0/0	0/0	0/0	0/0	0/0	0/0	0/0	0/0	0/0	0/0	0/0
scaffoldA01	5218038	.	G	A	1774.77	.	ExcessHet=3.0103;FS=0;MQ=59.63;QD=36.03;SOR=0.922;BaseQRankSum=-1.402;ClippingRankSum=0;MQRankSum=0;ReadPosRankSum=0.681;RAW_MQandDP=110916,31;DP=438;AF=0.5;MLEAC=2;MLEAF=1;AN=38;AC=31;A./.OVAR_DATE=2016-05-11;Func.refGene=exonic;Gene.refGene=BnaPHYEa;GeneDetail.refGene=.;ExonicFunc.refGene=synonymous_SNV;AAChange.refGene=BnaPHYEa:BnaPHYEa:exon1:c.C955T:p.L319L;ALLELE_END	GT:AD:DP:GQ:PL	0/0	0/0	0/0	0/0	0/0	0/0	0/0	0/0	0/0	0/0	0/0	0/0	0/0	0/0	0/0	0/0	0/0	0/0	0/0	0/0	0/0	0/0	0/0	0/0	0/0	0/0	0/0	0/0	0/0	0/0	0/0	0/0	0/0	0/0	0/0	0/0	0/0	0/0	0/0	0/0	0/0
scaffoldA01	5218060	.	A	C	2442.77	.	ExcessHet=3.0103;FS=0;MQ=59.41;QD=39.47;SOR=0.922;BaseQRankSum=0;ClippingRankSum=0;MQRankSum=0;ReadPosRankSum=0.049;RAW_MQandDP=139716,39;DP=7577;AF=1;MLEAC=1;MLEAF=0.5;AN=590;AC=547;A./.OVAR_DATE=2016-05-11;Func.refGene=exonic;Gene.refGene=BnaPHYEa;GeneDetail.refGene=.;ExonicFunc.refGene=synonymous_SNV;AAChange.refGene=BnaPHYEa:BnaPHYEa:exon1:c.T933G:p.S311S;ALLELE_END	GT:AD:DP:GQ:PL	1/1:0,17:17:51:686,51,0	0/0	1/1:0,17:17:51:686,51,0	1/1:0,23:23:69:959,69,0	0/0	1/1:0,24:24:72:919,72,0	1/1:0,26:26:78:1042,78,0	0/1:2,21:23:21:762,0,21	0/0	0/0	0/0	1/1:0,30:30:90:1221,90,0	0/0	0/0	0/0	1/1:0,22:22:66:861,66,0	1/1:0,24:24:72:1002,72,0	0/0	0/0	0/0	1/1:0,24:24:72:977,72,0	1/1:0,25:25:75:998,75,0	1/1:0,14:14:42:573,42,0	0/0	1/1:0,22:22:66:919,66,0	0/0	1/1:0,21:21:63:845,63,0	0/0	0/0	0/0	1/1:0,27:27:81:1103,81,0	1/1:0,10:10:30:339,30,0	1/1:0,12:12:36:501,36,0	1/1:0,23:23:69:961,69,0	0/0	1/1:0,24:24:72:934,72,0	0/0	1/1:0,20:20:60:835,60,0	1/1:0,18:18:54:716,54,0	1/1:0,24:24:72:978,72,0	0/0
scaffoldA01	5218069	.	G	A	45.64	.	BaseQRankSum=-0.842;ExcessHet=3.0103;MQRankSum=-2.189;RAW_MQandDP=19602,7;ReadPosRankSum=-0.328;DP=7;MLEAC=1;MLEAF=0.5;AN=2;AC=1;A./.OVAR_DATE=2016-05-11;Func.refGene=exonic;Gene.refGene=BnaPHYEa;GeneDetail.refGene=.;ExonicFunc.refGene=synonymous_SNV;AAChange.refGene=BnaPHYEa:BnaPHYEa:exon1:c.C924T:p.L308L;ALLELE_END	GT:AD:DP:GQ:PL	0/0	0/0	0/0	0/0	0/0	0/0	0/0	0/0	0/0	0/0	0/0	0/0	0/0	0/0	0/0	0/0	0/0	0/0	0/0	0/0	0/0	0/0	0/0	0/0	0/0	0/0	0/0	0/0	0/0	0/0	0/0	0/0	0/0	0/0	0/0	0/0	0/0	0/0	0/0	0/0	0/0
scaffoldA01	5218075	.	A	T	2175.77	.	ExcessHet=3.0103;FS=0;MQ=59.44;QD=38.24;SOR=0.997;BaseQRankSum=0;ClippingRankSum=0;MQRankSum=0;ReadPosRankSum=-0.283;RAW_MQandDP=136969,39;DP=7531;AF=1;MLEAC=1;MLEAF=0.5;AN=590;AC=544;A./.OVAR_DATE=2016-05-11;Func.refGene=exonic;Gene.refGene=BnaPHYEa;GeneDetail.refGene=.;ExonicFunc.refGene=nonsynonymous_SNV;AAChange.refGene=BnaPHYEa:BnaPHYEa:exon1:c.T918A:p.D306E;ALLELE_END	GT:AD:DP:GQ:PL	1/1:0,18:18:54:706,54,0	0/0	1/1:0,18:18:54:669,54,0	1/1:0,20:20:60:835,60,0	0/0	1/1:1,24:25:50:910,50,0	1/1:0,26:26:78:1085,78,0	0/1:2,22:24:18:801,0,18	0/0	0/0	0/0	1/1:0,33:33:99:1342,99,0	0/0	0/0	0/0	1/1:0,23:23:69:894,69,0	1/1:0,23:23:69:911,69,0	0/0	0/0	0/0	1/1:0,28:28:84:1069,84,0	1/1:0,24:24:72:968,72,0	1/1:0,15:15:45:614,45,0	0/0	1/1:0,26:26:77:997,77,0	0/0	1/1:0,20:20:60:835,60,0	0/0	0/0	0/0	1/1:0,29:29:87:1111,87,0	1/1:0,11:11:33:420,33,0	1/1:0,11:11:33:459,33,0	1/1:0,24:24:72:956,72,0	0/0	1/1:0,25:25:75:1003,75,0	0/0	1/1:0,23:23:69:853,69,0	1/1:0,17:17:51:706,51,0	1/1:0,21:21:63:865,63,0	0/0
scaffoldA01	5218090	.	C	T	2221.77	.	ExcessHet=3.0103;FS=0;MQ=59.2;QD=36.66;SOR=1.302;BaseQRankSum=0.904;ClippingRankSum=0;MQRankSum=0;ReadPosRankSum=-1.555;RAW_MQandDP=135877,43;DP=7483;AF=1;MLEAC=1;MLEAF=0.5;AN=594;AC=550;A./.OVAR_DATE=2016-05-11;Func.refGene=exonic;Gene.refGene=BnaPHYEa;GeneDetail.refGene=.;ExonicFunc.refGene=synonymous_SNV;AAChange.refGene=BnaPHYEa:BnaPHYEa:exon1:c.G903A:p.K301K;ALLELE_END	GT:AD:DP:GQ:PL	1/1:0,17:17:51:676,51,0	0/0	1/1:0,15:15:45:536,45,0	1/1:0,22:22:65:776,65,0	0/0	1/1:1,23:24:47:823,47,0	1/1:0,27:27:81:1095,81,0	1/1:2,21:23:20:746,20,0	0/0	0/0	0/0	1/1:0,36:36:99:1382,107,0	0/0	0/0	0/0	1/1:0,21:21:63:821,63,0	1/1:2,19:21:13:669,13,0	0/0	0/0	0/0	1/1:0,28:28:84:1067,84,0	1/1:0,25:25:75:952,75,0	1/1:0,11:11:33:447,33,0	0/0	1/1:0,25:25:75:1043,75,0	0/0	1/1:0,23:23:69:901,69,0	0/0	0/0	0/0	1/1:0,28:28:84:1057,84,0	1/1:0,9:9:27:352,27,0	1/1:0,13:13:39:499,39,0	1/1:0,26:26:77:919,77,0	0/0	1/1:0,23:23:69:930,69,0	0/0	1/1:0,21:21:62:779,62,0	1/1:0,16:16:48:650,48,0	1/1:0,22:22:66:856,66,0	0/0
scaffoldA01	5218159	.	C	T	2596.77	.	ExcessHet=3.0103;FS=0;MQ=59.45;QD=44.03;SOR=0.906;BaseQRankSum=-1.16;ClippingRankSum=0;MQRankSum=-1.736;ReadPosRankSum=-1.161;RAW_MQandDP=83715,34;DP=615;AF=0.5;MLEAC=2;MLEAF=1;AN=54;AC=39;A./.OVAR_DATE=2016-05-11;Func.refGene=exonic;Gene.refGene=BnaPHYEa;GeneDetail.refGene=.;ExonicFunc.refGene=synonymous_SNV;AAChange.refGene=BnaPHYEa:BnaPHYEa:exon1:c.G834A:p.Q278Q;ALLELE_END	GT:AD:DP:GQ:PL	1/1:0,17:17:54:810,54,0	0/0	0/0	0/0	0/0	0/0	0/0	0/0	0/0	0/0	0/0	0/0	0/0	0/0	0/0	0/0	0/0	0/0	0/0	0/0	0/0	0/0	0/0	0/0	0/0	0/0	0/0	0/0	0/0	0/0	0/0	1/1:0,6:6:18:270,18,0	1/1:0,16:16:48:700,48,0	0/0	0/0	0/0	0/0	0/0	0/0	0/0	0/0
scaffoldA01	5218162	.	C	T	2642.77	.	ExcessHet=3.0103;FS=0;MQ=59.45;QD=44.03;SOR=0.906;BaseQRankSum=0;ClippingRankSum=0;MQRankSum=-1.794;ReadPosRankSum=-1.106;RAW_MQandDP=80115,33;DP=618;AF=0.5;MLEAC=2;MLEAF=1;AN=54;AC=39;A./.OVAR_DATE=2016-05-11;Func.refGene=exonic;Gene.refGene=BnaPHYEa;GeneDetail.refGene=.;ExonicFunc.refGene=synonymous_SNV;AAChange.refGene=BnaPHYEa:BnaPHYEa:exon1:c.G831A:p.P277P;ALLELE_END	GT:AD:DP:GQ:PL	1/1:0,18:18:54:810,54,0	0/0	0/0	0/0	0/0	0/0	0/0	0/0	0/0	0/0	0/0	0/0	0/0	0/0	0/0	0/0	0/0	0/0	0/0	0/0	0/0	0/0	0/0	0/0	0/0	0/0	0/0	0/0	0/0	0/0	0/0	1/1:0,6:6:18:270,18,0	1/1:0,15:15:48:700,48,0	0/0	0/0	0/0	0/0	0/0	0/0	0/0	0/0
scaffoldA01	5218165	.	G	A	2617.77	.	ExcessHet=3.0103;FS=0;MQ=59.45;QD=44.03;SOR=0.906;BaseQRankSum=0;ClippingRankSum=0;MQRankSum=-1.794;ReadPosRankSum=-0.756;RAW_MQandDP=80115,33;DP=576;AF=0.5;MLEAC=2;MLEAF=1;AN=50;AC=35;A./.OVAR_DATE=2016-05-11;Func.refGene=exonic;Gene.refGene=BnaPHYEa;GeneDetail.refGene=.;ExonicFunc.refGene=synonymous_SNV;AAChange.refGene=BnaPHYEa:BnaPHYEa:exon1:c.C828T:p.I276I;ALLELE_END	GT:AD:DP:GQ:PL	1/1:0,16:16:54:810,54,0	0/0	0/0	0/0	0/0	0/0	0/0	0/0	0/0	0/0	0/0	0/0	0/0	0/0	0/0	0/0	0/0	0/0	0/0	0/0	0/0	0/0	0/0	0/0	0/0	0/0	0/0	0/0	0/0	0/0	0/0	1/1:0,6:6:18:270,18,0	1/1:0,15:15:45:675,45,0	0/0	0/0	0/0	0/0	0/0	0/0	0/0	0/0
scaffoldA01	5218204	.	G	A	1164.77	.	ExcessHet=3.0103;FS=0;MQ=60;QD=38.16;SOR=0.859;BaseQRankSum=-0.586;ClippingRankSum=0;MQRankSum=0;ReadPosRankSum=0.95;DP=394;AF=1;MLEAC=2;MLEAF=1;AN=34;AC=28;A./.OVAR_DATE=2016-05-11;Func.refGene=exonic;Gene.refGene=BnaPHYEa;GeneDetail.refGene=.;ExonicFunc.refGene=synonymous_SNV;AAChange.refGene=BnaPHYEa:BnaPHYEa:exon1:c.C789T:p.L263L;ALLELE_END	GT:AD:DP:GQ:PL	0/0	0/0	0/0	0/0	0/0	0/0	0/0	0/0	0/0	0/0	0/0	0/0	0/0	0/0	0/0	0/0	0/0	0/0	1/1:0,24:24:72:944,72,0	0/0	0/0	0/0	0/0	0/0	0/0	0/0	0/0	0/0	0/0	0/0	0/0	0/0	0/0	0/0	0/0	0/0	0/0	0/0	0/0	0/0	1/1:0,29:29:87:1193,87,0
scaffoldA01	5218219	.	G	A	2085.77	.	ExcessHet=3.0103;FS=0;MQ=60;QD=39.38;SOR=0.693;BaseQRankSum=-0.11;ClippingRankSum=0;MQRankSum=0;ReadPosRankSum=1.604;RAW_MQandDP=106425,30;DP=1114;AF=0.5;MLEAC=2;MLEAF=1;AN=92;AC=79;A./.OVAR_DATE=2016-05-11;Func.refGene=exonic;Gene.refGene=BnaPHYEa;GeneDetail.refGene=.;ExonicFunc.refGene=synonymous_SNV;AAChange.refGene=BnaPHYEa:BnaPHYEa:exon1:c.C774T:p.I258I;ALLELE_END	GT:AD:DP:GQ:PL	1/1:0,16:16:48:588,48,0	0/0	0/0	0/0	0/0	0/0	0/0	0/0	0/0	0/0	0/0	0/0	0/0	0/0	0/0	0/0	0/0	0/0	1/1:0,25:25:75:1010,75,0	0/0	0/0	0/0	0/0	0/0	0/0	0/0	0/0	0/0	0/0	0/0	0/0	1/1:0,8:8:24:322,24,0	1/1:0,20:20:60:798,60,0	0/0	0/0	0/0	0/0	0/0	0/0	0/0	1/1:0,29:29:87:1199,87,0
scaffoldA01	5218270	.	A	C	2167.77	.	ExcessHet=3.0103;FS=0;MQ=60;QD=39.93;SOR=1.609;BaseQRankSum=1.041;ClippingRankSum=0;MQRankSum=0;ReadPosRankSum=-1.408;RAW_MQandDP=147600,41;DP=911;AF=0.5;MLEAC=2;MLEAF=1;AN=66;AC=59;A./.OVAR_DATE=2016-05-11;Func.refGene=exonic;Gene.refGene=BnaPHYEa;GeneDetail.refGene=.;ExonicFunc.refGene=synonymous_SNV;AAChange.refGene=BnaPHYEa:BnaPHYEa:exon1:c.T723G:p.V241V;ALLELE_END	GT:AD:DP:GQ:PL	1/1:0,18:18:54:706,54,0	0/0	0/0	0/0	0/0	0/0	0/0	0/0	0/0	0/0	0/0	0/0	0/0	0/0	0/0	0/0	0/0	0/0	0/0	0/0	0/0	0/0	0/0	0/0	0/0	0/0	0/0	0/0	0/0	0/0	0/0	1/1:0,11:11:33:447,33,0	1/1:0,19:19:57:760,57,0	0/0	0/0	0/0	0/0	0/0	0/0	0/0	0/0
scaffoldA01	5218288	.	A	G	2038.77	.	ExcessHet=3.0103;FS=0;MQ=60;QD=38.07;SOR=0.859;BaseQRankSum=0.463;ClippingRankSum=0;MQRankSum=0;ReadPosRankSum=1.195;DP=162;AF=0.5;MLEAC=1;MLEAF=0.5;AN=10;AC=9;A./.OVAR_DATE=2016-05-11;Func.refGene=exonic;Gene.refGene=BnaPHYEa;GeneDetail.refGene=.;ExonicFunc.refGene=synonymous_SNV;AAChange.refGene=BnaPHYEa:BnaPHYEa:exon1:c.T705C:p.L235L;ALLELE_END	GT:AD:DP:GQ:PL	0/0	0/0	0/0	0/0	0/0	0/0	0/0	0/0	0/0	0/0	0/0	0/0	0/0	0/0	0/0	0/0	0/0	0/0	0/0	0/0	0/0	0/0	0/0	0/0	0/0	0/0	0/0	0/0	0/0	0/0	0/0	0/0	0/0	0/0	0/0	0/0	0/0	0/0	0/0	0/0	0/0
scaffoldA01	5218297	.	A	G	518.77	.	BaseQRankSum=1.291;ClippingRankSum=0;ExcessHet=3.0103;FS=2.884;MQ=60;MQRankSum=0;QD=14.02;ReadPosRankSum=0.747;SOR=0.767;DP=37;AF=0.5;MLEAC=1;MLEAF=0.5;AN=2;AC=1;A./.OVAR_DATE=2016-05-11;Func.refGene=exonic;Gene.refGene=BnaPHYEa;GeneDetail.refGene=.;ExonicFunc.refGene=synonymous_SNV;AAChange.refGene=BnaPHYEa:BnaPHYEa:exon1:c.T696C:p.V232V;ALLELE_END	GT:AD:DP:GQ:PL	0/0	0/0	0/0	0/0	0/0	0/0	0/0	0/0	0/0	0/0	0/0	0/0	0/0	0/0	0/0	0/0	0/0	0/0	0/0	0/0	0/0	0/0	0/0	0/0	0/0	0/0	0/0	0/0	0/0	0/0	0/0	0/0	0/0	0/0	0/0	0/0	0/0	0/0	0/0	0/0	0/0
scaffoldA01	5218324	.	G	A	2031.77	.	ExcessHet=3.0103;FS=0;MQ=60;QD=32.98;SOR=2.494;BaseQRankSum=-0.719;ClippingRankSum=0;MQRankSum=0;ReadPosRankSum=-2.186;DP=172;AF=0.5;MLEAC=1;MLEAF=0.5;AN=10;AC=9;A./.OVAR_DATE=2016-05-11;Func.refGene=exonic;Gene.refGene=BnaPHYEa;GeneDetail.refGene=.;ExonicFunc.refGene=synonymous_SNV;AAChange.refGene=BnaPHYEa:BnaPHYEa:exon1:c.C669T:p.A223A;ALLELE_END	GT:AD:DP:GQ:PL	0/0	0/0	0/0	0/0	0/0	0/0	0/0	0/0	0/0	0/0	0/0	0/0	0/0	0/0	0/0	0/0	0/0	0/0	0/0	0/0	0/0	0/0	0/0	0/0	0/0	0/0	0/0	0/0	0/0	0/0	0/0	0/0	0/0	0/0	0/0	0/0	0/0	0/0	0/0	0/0	0/0
scaffoldA01	5218336	.	T	C	844.06	.	ExcessHet=3.0103;RAW_MQandDP=86400,24;DP=24;MLEAC=2;MLEAF=1;AN=2;AC=2;A./.OVAR_DATE=2016-05-11;Func.refGene=exonic;Gene.refGene=BnaPHYEa;GeneDetail.refGene=.;ExonicFunc.refGene=synonymous_SNV;AAChange.refGene=BnaPHYEa:BnaPHYEa:exon1:c.A657G:p.G219G;ALLELE_END	GT:AD:DP:GQ:PL	0/0	0/0	0/0	0/0	0/0	0/0	0/0	0/0	0/0	0/0	0/0	0/0	0/0	0/0	0/0	0/0	0/0	0/0	0/0	0/0	0/0	0/0	0/0	0/0	0/0	0/0	0/0	0/0	0/0	0/0	0/0	0/0	0/0	0/0	0/0	0/0	0/0	0/0	0/0	0/0	0/0
scaffoldA01	5218360	.	C	T	1822.77	.	ExcessHet=3.0103;FS=0;MQ=60;QD=38.78;SOR=0.919;RAW_MQandDP=72000,20;DP=117;AF=1;MLEAC=2;MLEAF=1;AN=8;AC=8;A./.OVAR_DATE=2016-05-11;Func.refGene=exonic;Gene.refGene=BnaPHYEa;GeneDetail.refGene=.;ExonicFunc.refGene=synonymous_SNV;AAChange.refGene=BnaPHYEa:BnaPHYEa:exon1:c.G633A:p.S211S;ALLELE_END	GT:AD:DP:GQ:PL	0/0	0/0	0/0	0/0	0/0	0/0	0/0	0/0	0/0	0/0	0/0	0/0	0/0	0/0	0/0	0/0	0/0	0/0	0/0	0/0	0/0	0/0	0/0	0/0	0/0	0/0	0/0	0/0	0/0	0/0	0/0	0/0	0/0	0/0	0/0	0/0	0/0	0/0	0/0	0/0	0/0
scaffoldA01	5218399	.	T	C	1934.77	.	ExcessHet=3.0103;FS=0;MQ=60;QD=38.39;SOR=0.869;BaseQRankSum=0.631;ClippingRankSum=0;MQRankSum=0;ReadPosRankSum=0.438;RAW_MQandDP=104400,29;DP=721;AF=0.5;MLEAC=2;MLEAF=1;AN=60;AC=54;A./.OVAR_DATE=2016-05-11;Func.refGene=exonic;Gene.refGene=BnaPHYEa;GeneDetail.refGene=.;ExonicFunc.refGene=synonymous_SNV;AAChange.refGene=BnaPHYEa:BnaPHYEa:exon1:c.A594G:p.G198G;ALLELE_END	GT:AD:DP:GQ:PL	1/1:0,16:16:48:667,48,0	0/0	0/0	0/0	0/0	0/0	0/0	0/0	0/0	0/0	0/0	0/0	0/0	0/0	0/0	0/0	0/0	0/0	0/0	0/0	0/0	0/0	0/0	0/0	0/0	0/0	0/0	0/0	0/0	0/0	0/0	1/1:0,9:9:27:376,27,0	1/1:0,23:23:69:879,69,0	0/0	0/0	0/0	0/0	0/0	0/0	0/0	0/0
scaffoldA01	5218465	.	T	G	2460.77	.	ExcessHet=3.0103;FS=0;MQ=60;QD=40.73;SOR=1.528;BaseQRankSum=-0;ClippingRankSum=-0;MQRankSum=-0;ReadPosRankSum=0.787;RAW_MQandDP=97200,27;DP=8388;AF=1;MLEAC=1;MLEAF=0.5;AN=646;AC=611;A./.OVAR_DATE=2016-05-11;Func.refGene=exonic;Gene.refGene=BnaPHYEa;GeneDetail.refGene=.;ExonicFunc.refGene=synonymous_SNV;AAChange.refGene=BnaPHYEa:BnaPHYEa:exon1:c.A528C:p.I176I;ALLELE_END	GT:AD:DP:GQ:PL	1/1:0,21:21:63:853,63,0	0/0	1/1:0,17:17:51:710,51,0	1/1:0,13:13:39:543,39,0	0/0	1/1:0,21:21:63:877,63,0	1/1:0,27:27:81:1128,81,0	1/1:0,33:33:99:1330,99,0	0/0	0/0	0/0	1/1:0,37:37:99:1511,111,0	0/0	0/0	0/0	1/1:0,19:19:57:747,57,0	1/1:0,27:27:81:1094,81,0	0/0	1/1:0,25:25:75:1044,75,0	0/0	1/1:0,26:26:78:1092,78,0	1/1:0,19:19:57:760,57,0	1/1:0,11:11:33:413,33,0	0/0	1/1:0,22:22:66:885,66,0	0/0	1/1:0,27:27:80:1026,80,0	0/0	0/0	0/0	1/1:0,25:25:75:964,75,0	1/1:0,15:15:45:545,45,0	1/1:0,20:20:60:803,60,0	1/1:0,28:28:84:1169,84,0	0/0	1/1:0,14:14:42:573,42,0	1/1:0,36:36:99:1492,108,0	1/1:0,22:22:66:872,66,0	1/1:0,21:21:63:865,63,0	1/1:0,20:20:60:835,60,0	1/1:0,25:25:75:1006,75,0
scaffoldA01	5218522	.	G	A	1858.77	.	ExcessHet=3.0103;FS=0;MQ=57.94;QD=43.77;SOR=0.963;BaseQRankSum=-1.356;ClippingRankSum=-0;MQRankSum=-1.181;ReadPosRankSum=-0.619;RAW_MQandDP=10800,3;DP=2667;AF=0.5;MLEAC=2;MLEAF=1;AN=198;AC=173;A./.OVAR_DATE=2016-05-11;Func.refGene=exonic;Gene.refGene=BnaPHYEa;GeneDetail.refGene=.;ExonicFunc.refGene=synonymous_SNV;AAChange.refGene=BnaPHYEa:BnaPHYEa:exon1:c.C471T:p.H157H;ALLELE_END	GT:AD:DP:GQ:PL	0/0	0/0	0/0	0/0	0/0	0/0	0/0	0/0	1/1:0,32:32:96:1440,96,0	1/1:0,21:21:63:942,63,0	0/0	0/0	0/0	0/0	0/0	0/0	0/0	0/0	0/0	1/1:0,31:31:96:1432,96,0	0/0	0/0	0/0	0/0	0/0	0/0	0/0	0/0	1/1:0,22:22:66:990,66,0	1/1:0,21:21:63:944,63,0	0/0	0/0	0/0	0/0	0/0	0/0	0/0	0/0	0/0	0/0	0/0
scaffoldA01	5218546	.	C	G	2448.77	.	ExcessHet=3.0103;FS=0;MQ=60;QD=40.62;SOR=1.002;BaseQRankSum=-0.129;ClippingRankSum=0;MQRankSum=-0.452;ReadPosRankSum=1.517;RAW_MQandDP=88924,32;DP=8908;AF=1;MLEAC=1;MLEAF=0.5;AN=668;AC=633;A./.OVAR_DATE=2016-05-11;Func.refGene=exonic;Gene.refGene=BnaPHYEa;GeneDetail.refGene=.;ExonicFunc.refGene=synonymous_SNV;AAChange.refGene=BnaPHYEa:BnaPHYEa:exon1:c.G447C:p.S149S;ALLELE_END	GT:AD:DP:GQ:PL	1/1:0,19:19:57:727,57,0	0/0	1/1:0,24:24:72:1002,72,0	1/1:0,23:23:69:914,69,0	0/0	1/1:0,19:19:57:793,57,0	1/1:0,23:23:69:949,69,0	1/1:0,31:31:93:1283,93,0	0/0	0/0	0/0	1/1:0,39:39:99:1609,117,0	0/0	0/0	0/0	1/1:0,23:23:69:894,69,0	1/1:0,19:19:57:747,57,0	0/0	1/1:1,31:32:55:1218,55,0	0/0	1/1:0,27:27:81:1082,81,0	1/1:0,20:20:60:834,60,0	1/1:0,19:19:57:770,57,0	0/0	1/1:0,19:19:57:770,57,0	0/0	1/1:0,27:27:81:1127,81,0	0/0	0/0	0/0	1/1:0,22:22:66:915,66,0	1/1:0,13:13:39:475,39,0	1/1:0,24:24:72:999,72,0	1/1:1,27:28:43:1074,43,0	0/0	1/1:0,14:14:42:585,42,0	1/1:0,41:41:99:1708,123,0	1/1:0,21:21:63:853,63,0	1/1:0,25:25:75:1032,75,0	1/1:0,18:18:54:752,54,0	1/1:0,28:28:84:1170,84,0
scaffoldA01	5218574	.	G	A	3022.77	.	ExcessHet=3.0103;FS=0;MQ=57.23;QD=43.77;SOR=1.426;BaseQRankSum=-0.241;ClippingRankSum=0;MQRankSum=-0.517;ReadPosRankSum=1.134;RAW_MQandDP=68924,27;DP=10550;AF=1;MLEAC=1;MLEAF=0.5;AN=780;AC=754;A./.OVAR_DATE=2016-05-11;Func.refGene=exonic;Gene.refGene=BnaPHYEa;GeneDetail.refGene=.;ExonicFunc.refGene=nonsynonymous_SNV;AAChange.refGene=BnaPHYEa:BnaPHYEa:exon1:c.C419T:p.A140V;ALLELE_END	GT:AD:DP:GQ:PL	1/1:0,19:19:57:855,57,0	0/0	1/1:0,23:23:69:1031,69,0	1/1:0,23:23:69:1024,69,0	0/0	1/1:0,17:17:54:810,54,0	1/1:0,22:22:66:990,66,0	1/1:0,32:32:96:1416,96,0	1/1:0,29:29:87:1301,87,0	1/1:0,16:16:48:720,48,0	0/0	1/1:0,38:38:99:1795,120,0	0/0	0/0	0/0	1/1:0,24:24:72:1080,72,0	1/1:0,19:19:60:900,60,0	0/0	1/1:1,25:26:36:1125,36,0	1/1:0,29:29:87:1300,87,0	1/1:0,26:26:78:1150,78,0	1/1:0,19:19:57:855,57,0	1/1:0,20:20:63:945,63,0	0/0	1/1:0,21:21:63:945,63,0	0/0	1/1:0,27:27:81:1215,81,0	0/0	1/1:0,17:17:51:765,51,0	1/1:0,21:21:66:990,66,0	1/1:0,24:24:72:1080,72,0	1/1:0,16:16:48:720,48,0	1/1:0,24:24:72:1080,72,0	1/1:1,28:29:42:1215,42,0	0/0	1/1:0,15:15:45:675,45,0	1/1:0,32:32:99:1485,99,0	1/1:0,27:27:81:1215,81,0	1/1:0,20:20:63:945,63,0	1/1:0,14:14:42:630,42,0	1/1:0,29:29:87:1305,87,0
scaffoldA01	5218576	.	T	C	3022.77	.	ExcessHet=3.0103;FS=0;MQ=57.23;QD=43.77;SOR=1.426;BaseQRankSum=0;ClippingRankSum=0;MQRankSum=-0.504;ReadPosRankSum=0.964;RAW_MQandDP=76124,29;DP=10562;AF=1;MLEAC=1;MLEAF=0.5;AN=780;AC=754;A./.OVAR_DATE=2016-05-11;Func.refGene=exonic;Gene.refGene=BnaPHYEa;GeneDetail.refGene=.;ExonicFunc.refGene=synonymous_SNV;AAChange.refGene=BnaPHYEa:BnaPHYEa:exon1:c.A417G:p.L139L;ALLELE_END	GT:AD:DP:GQ:PL	1/1:0,19:19:57:855,57,0	0/0	1/1:0,22:22:69:1031,69,0	1/1:0,23:23:69:1024,69,0	0/0	1/1:0,18:18:57:855,57,0	1/1:0,22:22:66:990,66,0	1/1:0,30:30:99:1506,102,0	1/1:0,28:28:96:1436,96,0	1/1:0,16:16:51:765,51,0	0/0	1/1:0,39:39:99:1885,126,0	0/0	0/0	0/0	1/1:0,24:24:75:1125,75,0	1/1:0,20:20:60:900,60,0	0/0	1/1:1,26:27:39:1170,39,0	1/1:0,28:28:90:1345,90,0	1/1:0,25:25:78:1150,78,0	1/1:0,19:19:57:855,57,0	1/1:0,21:21:63:945,63,0	0/0	1/1:0,21:21:66:990,66,0	0/0	1/1:0,27:27:84:1260,84,0	0/0	1/1:0,17:17:54:810,54,0	1/1:0,22:22:66:990,66,0	1/1:0,24:24:72:1080,72,0	1/1:0,16:16:48:720,48,0	1/1:0,24:24:72:1080,72,0	1/1:1,28:29:42:1215,42,0	0/0	1/1:0,15:15:45:675,45,0	1/1:0,33:33:99:1485,99,0	1/1:0,27:27:87:1305,87,0	1/1:0,21:21:66:990,66,0	1/1:0,14:14:48:720,48,0	1/1:0,29:29:90:1350,90,0
scaffoldA01	5218583	.	A	G	3076.77	.	ExcessHet=3.0103;FS=0;MQ=57.1;QD=45.63;SOR=1.329;BaseQRankSum=-0.231;ClippingRankSum=0;MQRankSum=-0.492;ReadPosRankSum=0.681;RAW_MQandDP=72524,28;DP=10593;AF=1;MLEAC=1;MLEAF=0.5;AN=782;AC=755;A./.OVAR_DATE=2016-05-11;Func.refGene=exonic;Gene.refGene=BnaPHYEa;GeneDetail.refGene=.;ExonicFunc.refGene=nonsynonymous_SNV;AAChange.refGene=BnaPHYEa:BnaPHYEa:exon1:c.T410C:p.V137A;ALLELE_END	GT:AD:DP:GQ:PL	1/1:0,18:18:54:810,54,0	0/0	1/1:0,19:19:60:900,60,0	1/1:0,24:24:81:1197,81,0	0/0	1/1:0,19:19:60:896,60,0	1/1:0,23:23:69:1035,69,0	1/1:0,32:32:99:1465,99,0	1/1:0,30:30:93:1395,93,0	1/1:0,17:17:51:765,51,0	0/0	1/1:0,40:40:99:1845,123,0	0/0	0/0	0/0	1/1:0,27:27:84:1260,84,0	1/1:0,20:20:60:900,60,0	0/0	1/1:1,27:28:39:1170,39,0	1/1:0,30:30:96:1436,96,0	1/1:0,28:28:84:1260,84,0	1/1:0,18:18:57:835,57,0	1/1:0,21:21:63:945,63,0	0/0	1/1:0,21:21:63:945,63,0	0/0	1/1:0,27:27:87:1285,87,0	0/0	1/1:0,18:18:54:810,54,0	1/1:0,22:22:66:990,66,0	1/1:0,23:23:72:1076,72,0	1/1:0,15:15:45:675,45,0	1/1:0,24:24:75:1125,75,0	1/1:1,26:27:42:1212,42,0	0/0	1/1:0,14:14:42:630,42,0	1/1:0,34:34:99:1613,108,0	1/1:0,28:28:84:1260,84,0	1/1:0,22:22:69:1031,69,0	1/1:0,16:16:48:720,48,0	1/1:0,28:28:87:1301,87,0
scaffoldA01	5218586	.	C	G	2986.77	.	ExcessHet=3.0103;FS=0;MQ=57.1;QD=43.58;SOR=1.329;BaseQRankSum=0;ClippingRankSum=0;MQRankSum=-0.481;ReadPosRankSum=0.299;RAW_MQandDP=72524,28;DP=10600;AF=1;MLEAC=1;MLEAF=0.5;AN=782;AC=755;A./.OVAR_DATE=2016-05-11;Func.refGene=exonic;Gene.refGene=BnaPHYEa;GeneDetail.refGene=.;ExonicFunc.refGene=nonsynonymous_SNV;AAChange.refGene=BnaPHYEa:BnaPHYEa:exon1:c.G407C:p.G136A;ALLELE_END	GT:AD:DP:GQ:PL	1/1:0,18:18:54:810,54,0	0/0	1/1:0,18:18:57:855,57,0	1/1:0,26:26:78:1162,78,0	0/0	1/1:0,20:20:60:896,60,0	1/1:0,23:23:69:1035,69,0	1/1:0,33:33:99:1465,99,0	1/1:0,30:30:90:1350,90,0	1/1:0,17:17:51:765,51,0	0/0	1/1:0,40:40:99:1800,120,0	0/0	0/0	0/0	1/1:0,26:26:81:1215,81,0	1/1:0,20:20:60:900,60,0	0/0	1/1:1,28:29:42:1206,42,0	1/1:0,30:30:93:1391,93,0	1/1:0,27:27:81:1215,81,0	1/1:0,19:19:57:835,57,0	1/1:0,21:21:63:945,63,0	0/0	1/1:0,21:21:63:924,63,0	0/0	1/1:0,29:29:87:1276,87,0	0/0	1/1:0,17:17:51:765,51,0	1/1:0,22:22:66:990,66,0	1/1:0,25:25:75:1101,75,0	1/1:0,15:15:45:675,45,0	1/1:0,23:23:69:1035,69,0	1/1:1,25:26:39:1167,39,0	0/0	1/1:0,14:14:42:630,42,0	1/1:0,35:35:99:1613,108,0	1/1:0,28:28:84:1251,84,0	1/1:0,23:23:69:1031,69,0	1/1:0,15:15:48:720,48,0	1/1:0,28:28:84:1256,84,0
scaffoldA01	5218644	.	G	A	2340.77	.	ExcessHet=3.0103;FS=0;MQ=57.74;QD=42.28;SOR=1.382;BaseQRankSum=-0.235;ClippingRankSum=0;MQRankSum=-0.617;ReadPosRankSum=1.221;RAW_MQandDP=73200,22;DP=10358;AF=1;MLEAC=1;MLEAF=0.5;AN=756;AC=732;A./.OVAR_DATE=2016-05-11;Func.refGene=exonic;Gene.refGene=BnaPHYEa;GeneDetail.refGene=.;ExonicFunc.refGene=nonsynonymous_SNV;AAChange.refGene=BnaPHYEa:BnaPHYEa:exon1:c.C349T:p.L117F;ALLELE_END	GT:AD:DP:GQ:PL	1/1:0,20:20:60:711,60,0	0/0	1/1:0,19:19:57:745,57,0	1/1:0,31:31:92:1126,92,0	0/0	1/1:0,25:25:74:876,74,0	1/1:0,25:25:74:865,74,0	1/1:0,24:24:72:968,72,0	1/1:0,27:27:80:1046,80,0	1/1:0,23:23:69:1016,69,0	0/0	1/1:0,37:37:99:1424,110,0	0/0	0/0	0/0	1/1:0,22:22:66:833,66,0	1/1:0,22:22:66:850,66,0	0/0	0/0	1/1:0,30:30:93:1388,93,0	1/1:0,27:27:81:1061,81,0	1/1:0,21:21:63:853,63,0	1/1:0,20:20:60:801,60,0	0/0	1/1:0,23:23:69:840,69,0	0/0	1/1:0,27:27:81:1000,81,0	0/0	1/1:0,14:14:42:582,42,0	1/1:0,25:25:75:1095,75,0	1/1:0,30:30:90:1195,90,0	1/1:0,11:11:33:423,33,0	1/1:0,20:20:60:789,60,0	1/1:1,26:27:39:986,39,0	0/0	1/1:0,17:17:51:660,51,0	1/1:0,33:33:99:1403,99,0	1/1:0,31:31:93:1179,93,0	1/1:0,21:21:63:821,63,0	1/1:0,17:17:51:652,51,0	0/0
scaffoldA01	5218666	.	A	G	1864.77	.	ExcessHet=3.0103;FS=0;MQ=59.45;QD=42.27;SOR=1.071;BaseQRankSum=-0.886;ClippingRankSum=-0;MQRankSum=-0;ReadPosRankSum=0.475;DP=2244;AF=0.5;MLEAC=1;MLEAF=0.5;AN=162;AC=140;A./.OVAR_DATE=2016-05-11;Func.refGene=exonic;Gene.refGene=BnaPHYEa;GeneDetail.refGene=.;ExonicFunc.refGene=synonymous_SNV;AAChange.refGene=BnaPHYEa:BnaPHYEa:exon1:c.T327C:p.A109A;ALLELE_END	GT:AD:DP:GQ:PL	0/0	0/0	0/0	0/0	0/0	0/0	0/0	0/0	0/0	1/1:0,22:22:66:975,66,0	0/0	0/0	0/0	0/0	0/0	0/0	0/0	0/0	0/0	1/1:0,31:31:93:1389,93,0	0/0	0/0	0/0	0/0	0/0	0/0	0/0	0/0	1/1:0,10:10:33:489,33,0	1/1:0,25:25:78:1131,78,0	0/0	0/0	0/0	0/0	0/0	0/0	1/1:0,34:34:99:1511,105,0	0/0	0/0	0/0	0/0
scaffoldA01	5218714	.	G	T	1049.77	.	ExcessHet=3.0103;FS=0;MQ=60;QD=37.49;SOR=0.836;DP=54;AF=1;MLEAC=2;MLEAF=1;AN=4;AC=4;A./.OVAR_DATE=2016-05-11;Func.refGene=exonic;Gene.refGene=BnaPHYEa;GeneDetail.refGene=.;ExonicFunc.refGene=synonymous_SNV;AAChange.refGene=BnaPHYEa:BnaPHYEa:exon1:c.C279A:p.I93I;ALLELE_END	GT:AD:DP:GQ:PL	0/0	0/0	0/0	0/0	0/0	0/0	0/0	0/0	0/0	0/0	0/0	0/0	0/0	0/0	0/0	0/0	0/0	0/0	0/0	0/0	0/0	0/0	0/0	0/0	0/0	0/0	0/0	0/0	0/0	0/0	0/0	0/0	0/0	0/0	0/0	0/0	0/0	0/0	0/0	0/0	0/0
scaffoldA01	5218876	.	T	A	2137.77	.	ExcessHet=3.0103;FS=0;MQ=60;QD=36.57;SOR=0.859;BaseQRankSum=-0.502;ClippingRankSum=0;MQRankSum=5.295;ReadPosRankSum=1.606;RAW_MQandDP=86400,24;DP=8919;AF=1;MLEAC=2;MLEAF=1;AN=766;AC=736;A./.OVAR_DATE=2016-05-11;Func.refGene=exonic;Gene.refGene=BnaPHYEa;GeneDetail.refGene=.;ExonicFunc.refGene=synonymous_SNV;AAChange.refGene=BnaPHYEa:BnaPHYEa:exon1:c.A117T:p.S39S;ALLELE_END	GT:AD:DP:GQ:PL	1/1:0,20:20:59:713,59,0	0/0	1/1:0,18:18:53:641,53,0	1/1:0,24:24:72:966,72,0	0/0	1/1:0,23:23:69:960,69,0	1/1:0,21:21:63:853,63,0	1/1:0,25:25:75:1000,75,0	1/1:0,21:21:63:852,63,0	1/1:0,21:21:63:806,63,0	0/0	1/1:0,24:24:72:969,72,0	0/0	0/0	0/0	1/1:0,25:25:75:1020,75,0	1/1:0,14:14:42:585,42,0	0/0	1/1:0,20:20:60:791,60,0	1/1:0,24:24:72:944,72,0	1/1:0,16:16:48:624,48,0	1/1:0,18:18:54:720,54,0	1/1:0,20:20:60:835,60,0	0/0	1/1:0,9:9:27:344,27,0	0/0	1/1:0,22:22:66:861,66,0	0/0	1/1:0,26:26:78:1037,78,0	1/1:0,20:20:60:808,60,0	1/1:0,21:21:63:877,63,0	1/1:0,8:8:24:334,24,0	1/1:0,16:16:48:667,48,0	1/1:0,19:19:57:758,57,0	0/0	1/1:0,16:16:48:655,48,0	0/0	1/1:0,16:16:48:610,48,0	1/1:0,23:23:69:927,69,0	1/1:0,28:28:84:1145,84,0	1/1:0,20:20:60:794,60,0
scaffoldA01	5218894	.	G	T	59.77	.	BaseQRankSum=-0.81;ClippingRankSum=0;ExcessHet=3.0103;FS=15.315;MQ=55.33;MQRankSum=-3.897;QD=3.52;ReadPosRankSum=-1.643;SOR=3.229;DP=17;AF=0.5;MLEAC=1;MLEAF=0.5;AN=2;AC=1;A./.OVAR_DATE=2016-05-11;Func.refGene=exonic;Gene.refGene=BnaPHYEa;GeneDetail.refGene=.;ExonicFunc.refGene=nonsynonymous_SNV;AAChange.refGene=BnaPHYEa:BnaPHYEa:exon1:c.C99A:p.F33L;ALLELE_END	GT:AD:DP:GQ:PL	0/0	0/0	0/0	0/0	0/0	0/0	0/0	0/0	0/0	0/0	0/0	0/0	0/0	0/0	0/0	0/0	0/0	0/0	0/0	0/0	0/0	0/0	0/0	0/0	0/0	0/0	0/0	0/0	0/0	0/0	0/0	0/0	0/0	0/0	0/0	0/0	0/0	0/0	0/0	0/0	0/0
scaffoldA01	5218912	.	G	C	1675.77	.	ExcessHet=3.0103;FS=0;MQ=60;QD=39.27;SOR=2.215;BaseQRankSum=0.464;ClippingRankSum=-0;MQRankSum=-0;ReadPosRankSum=-0.921;RAW_MQandDP=24516,7;DP=4532;AF=1;MLEAC=1;MLEAF=0.5;AN=426;AC=382;A./.OVAR_DATE=2016-05-11;Func.refGene=exonic;Gene.refGene=BnaPHYEa;GeneDetail.refGene=.;ExonicFunc.refGene=synonymous_SNV;AAChange.refGene=BnaPHYEa:BnaPHYEa:exon1:c.C81G:p.S27S;ALLELE_END	GT:AD:DP:GQ:PL	0/0	0/0	1/1:0,16:16:48:610,48,0	0/0	0/0	1/1:0,25:25:75:998,75,0	1/1:0,18:18:54:752,54,0	1/1:0,21:21:63:877,63,0	0/0	0/0	0/0	1/1:0,19:19:57:777,57,0	0/0	0/0	0/0	1/1:1,25:26:48:993,48,0	1/1:0,15:15:45:627,45,0	0/0	0/0	0/0	0/0	1/1:0,23:23:69:899,69,0	1/1:0,21:21:63:845,63,0	0/0	1/1:0,11:11:33:459,33,0	0/0	0/0	0/0	0/0	0/0	1/1:0,15:15:45:610,45,0	0/0	0/0	1/1:1,15:16:6:585,6,0	0/0	1/1:0,16:16:48:668,48,0	0/0	1/1:0,18:18:54:746,54,0	1/1:1,21:22:24:757,24,0	1/1:0,26:26:78:1020,78,0	0/0
scaffoldA01	5218938	.	TTTG	T	79.73	.	BaseQRankSum=1.323;ClippingRankSum=0;ExcessHet=3.0103;FS=9.118;MQ=57.57;MQRankSum=-5.044;QD=2.29;ReadPosRankSum=-1.174;SOR=3.105;DP=300;AF=0.5;MLEAC=1;MLEAF=0.5;AN=28;AC=14;A./.OVAR_DATE=2016-05-11;Func.refGene=exonic;Gene.refGene=BnaPHYEa;GeneDetail.refGene=.;ExonicFunc.refGene=nonframeshift_deletion;AAChange.refGene=BnaPHYEa:BnaPHYEa:exon1:c.52_54del:p.18_18del;ALLELE_END	GT:AD:DP:GQ:PL	0/0	0/0	0/0	0/0	0/0	0/0	0/0	0/0	0/0	0/0	0/0	0/0	0/1:23,4:27:99:99,0,1131	0/0	0/0	0/0	0/0	0/0	0/0	0/0	0/0	0/0	0/0	0/0	0/0	./.	0/0	0/0	0/0	0/0	0/0	0/0	0/0	0/0	0/0	0/0	0/0	0/0	0/0	0/0	0/0
scaffoldA01	5218953	.	T	C	1769.77	.	ExcessHet=3.0103;FS=0;MQ=60;QD=38.51;SOR=1.022;BaseQRankSum=3.539;ClippingRankSum=0;MQRankSum=5.005;ReadPosRankSum=-0.653;RAW_MQandDP=108000,30;DP=4381;AF=1;MLEAC=1;MLEAF=0.5;AN=400;AC=360;A./.OVAR_DATE=2016-05-11;Func.refGene=exonic;Gene.refGene=BnaPHYEa;GeneDetail.refGene=.;ExonicFunc.refGene=nonsynonymous_SNV;AAChange.refGene=BnaPHYEa:BnaPHYEa:exon1:c.A40G:p.K14E;ALLELE_END	GT:AD:DP:GQ:PL	1/1:0,17:17:51:702,51,0	0/0	0/0	1/1:1,17:18:12:600,12,0	0/0	0/0	0/0	0/0	1/1:0,15:15:45:611,45,0	1/1:0,25:25:75:996,75,0	0/0	0/0	0/0	0/0	0/0	0/0	0/0	0/0	1/1:0,20:20:60:817,60,0	1/1:0,29:29:87:1179,87,0	1/1:0,13:13:39:511,39,0	0/0	0/0	0/0	0/0	0/0	1/1:0,26:26:78:1086,78,0	0/0	1/1:0,26:26:78:972,78,0	1/1:0,23:23:69:894,69,0	0/0	1/1:0,14:14:42:572,42,0	1/1:0,18:18:54:684,54,0	0/0	0/0	0/0	0/0	0/0	0/0	0/0	1/1:0,17:17:51:702,51,0
scaffoldA01	5218966	.	G	C	1842.77	.	ExcessHet=3.0103;FS=0;MQ=60;QD=39.21;SOR=0.823;BaseQRankSum=0;ClippingRankSum=0;MQRankSum=0;ReadPosRankSum=-0.776;DP=119;AF=0.5;MLEAC=1;MLEAF=0.5;AN=8;AC=7;A./.OVAR_DATE=2016-05-11;Func.refGene=exonic;Gene.refGene=BnaPHYEa;GeneDetail.refGene=.;ExonicFunc.refGene=synonymous_SNV;AAChange.refGene=BnaPHYEa:BnaPHYEa:exon1:c.C27G:p.A9A;ALLELE_END	GT:AD:DP:GQ:PL	0/0	0/0	0/0	0/0	0/0	0/0	0/0	0/0	0/0	0/0	0/0	0/0	0/0	0/0	0/0	0/0	0/0	0/0	0/0	0/0	0/0	0/0	0/0	0/0	0/0	0/0	0/0	0/0	0/0	0/0	0/0	0/0	0/0	0/0	0/0	0/0	0/0	0/0	0/0	0/0	0/0
scaffoldA01	5218968	.	C	A	48.64	.	BaseQRankSum=-1.383;ExcessHet=3.0103;MQRankSum=-2.2;RAW_MQandDP=28564,9;ReadPosRankSum=-0.282;DP=9;MLEAC=1;MLEAF=0.5;AN=2;AC=1;A./.OVAR_DATE=2016-05-11;Func.refGene=exonic;Gene.refGene=BnaPHYEa;GeneDetail.refGene=.;ExonicFunc.refGene=nonsynonymous_SNV;AAChange.refGene=BnaPHYEa:BnaPHYEa:exon1:c.G25T:p.A9S;ALLELE_END	GT:AD:DP:GQ:PL	0/0	0/0	0/0	0/0	0/0	0/0	0/0	0/0	0/0	0/0	0/0	0/0	0/0	0/0	0/0	0/0	0/0	0/0	0/0	0/0	0/0	0/0	0/0	0/0	0/0	0/0	0/0	0/0	0/0	0/0	0/0	0/0	0/0	0/0	0/0	0/0	0/0	0/0	0/0	0/0	0/0
scaffoldA01	5218995	.	G	GC	1708.73	.	ExcessHet=3.0103;FS=0;MQ=60;QD=41.89;SOR=1.022;BaseQRankSum=-0;ClippingRankSum=-0;MQRankSum=-0;ReadPosRankSum=2.287;RAW_MQandDP=26800,8;DP=4252;AF=1;MLEAC=2;MLEAF=1;AN=428;AC=368;A./.OVAR_DATE=2016-05-11;Func.refGene=upstream;Gene.refGene=BnaPHYEa;GeneDetail.refGene=.;ExonicFunc.refGene=.;AAChange.refGene=.;ALLELE_END	GT:AD:DP:GQ:PL	0/0	0/0	1/1:0,18:18:54:803,54,0	0/0	0/0	1/1:0,20:20:60:882,60,0	1/1:0,11:11:33:495,33,0	1/1:0,13:13:39:574,39,0	0/0	0/0	0/0	1/1:0,29:29:87:1305,87,0	0/0	0/0	0/0	1/1:0,17:17:51:752,51,0	1/1:0,15:15:45:672,45,0	0/0	0/0	0/0	0/0	1/1:0,27:27:81:1207,81,0	1/1:0,15:15:45:675,45,0	0/0	1/1:0,12:12:36:540,36,0	0/0	0/0	0/0	0/0	0/0	1/1:0,17:17:51:758,51,0	0/0	0/0	0/1:1,14:15:0:585,0,0	0/0	0/1:1,12:13:6:501,0,6	0/0	1/1:0,22:22:66:990,66,0	0/1:2,15:17:39:618,0,39	1/1:0,20:20:60:897,60,0	0/0
scaffoldA01	5218996	.	T	TTGGGCC	1708.73	.	ExcessHet=3.0103;FS=0;MQ=60;QD=41.89;SOR=1.022;BaseQRankSum=-0.967;ClippingRankSum=-0;MQRankSum=-0;ReadPosRankSum=2.287;RAW_MQandDP=26800,8;DP=4213;AF=1;MLEAC=2;MLEAF=1;AN=428;AC=368;A./.OVAR_DATE=2016-05-11;Func.refGene=upstream;Gene.refGene=BnaPHYEa;GeneDetail.refGene=.;ExonicFunc.refGene=.;AAChange.refGene=.;ALLELE_END	GT:AD:DP:GQ:PL	0/0	0/0	1/1:0,18:18:54:803,54,0	0/0	0/0	1/1:0,20:20:60:882,60,0	1/1:0,11:11:33:495,33,0	1/1:0,13:13:39:574,39,0	0/0	0/0	0/0	1/1:0,29:29:87:1305,87,0	0/0	0/0	0/0	1/1:0,16:16:51:752,51,0	1/1:0,15:15:45:672,45,0	0/0	0/0	0/0	0/0	1/1:0,27:27:81:1207,81,0	1/1:0,15:15:45:675,45,0	0/0	1/1:0,12:12:36:540,36,0	0/0	0/0	0/0	0/0	0/0	1/1:0,17:17:51:758,51,0	0/0	0/0	0/1:1,14:15:0:585,0,0	0/0	0/1:1,12:13:6:501,0,6	0/0	1/1:0,22:22:66:990,66,0	0/1:2,14:16:39:618,0,39	1/1:0,20:20:60:897,60,0	0/0
scaffoldA01	5219018	.	A	G	172.77	.	BaseQRankSum=0.144;ClippingRankSum=0;ExcessHet=3.0103;FS=2.231;MQ=57.99;MQRankSum=-4.164;QD=2.68;ReadPosRankSum=-1.959;SOR=1.609;RAW_MQandDP=17600,6;DP=993;AF=0.5;MLEAC=1;MLEAF=0.5;AN=96;AC=48;A./.OVAR_DATE=2016-05-11;Func.refGene=upstream;Gene.refGene=BnaPHYEa;GeneDetail.refGene=.;ExonicFunc.refGene=.;AAChange.refGene=.;ALLELE_END	GT:AD:DP:GQ:PL	0/0	0/0	0/0	0/0	0/0	0/0	0/0	0/0	0/0	0/0	0/0	0/0	0/0	0/0	0/0	0/0	0/0	0/0	0/0	0/0	0/0	0/0	0/0	0/0	0/0	0/0	0/0	0/0	0/0	0/0	0/0	0/0	0/0	0/0	0/0	0/0	0/0	0/0	0/0	0/0	0/0
scaffoldA01	5219022	.	GAAGAAA	GAGAAA,G	1508.73	.	ExcessHet=3.0103;FS=0;MQ=60;QD=45.7;SOR=0.859;BaseQRankSum=0.799;ClippingRankSum=-0;MQRankSum=-0;ReadPosRankSum=0.003;RAW_MQandDP=37600,11;DP=3898;AF=1,0.5;MLEAC=2,1;MLEAF=1,0.5;AN=436;AC=365,6;A./.OVAR_DATE=2016-05-11;Func.refGene=upstream;Gene.refGene=BnaPHYEa;GeneDetail.refGene=.;ExonicFunc.refGene=.;AAChange.refGene=.;ALLELE_END;A./.OVAR_DATE=2016-05-11;Func.refGene=upstream;Gene.refGene=BnaP…	GT:AD:DP:GQ:PL	0/0	0/0	1/1:0,15,.:15:45:673,45,0,.,.,.	0/0	0/0	1/1:0,21,.:21:63:935,63,0,.,.,.	1/1:0,10,.:10:33:495,33,0,.,.,.	1/1:0,10,.:10:33:495,33,0,.,.,.	0/0	0/0	0/0	1/1:0,27,.:27:84:1260,84,0,.,.,.	0/0	0/0	0/0	1/1:0,10,.:10:30:440,30,0,.,.,.	1/1:0,11,.:11:33:495,33,0,.,.,.	0/0	0/0	0/0	0/0	1/1:0,23,.:23:69:1035,69,0,.,.,.	1/1:0,13,.:13:39:585,39,0,.,.,.	0/0	1/1:0,13,.:13:39:585,39,0,.,.,.	0/0	0/0	0/0	0/0	0/0	1/1:0,15,.:15:45:675,45,0,.,.,.	0/0	0/0	0/1:1,12,.:13:6:501,0,6,.,.,.	0/0	0/1:1,12,.:13:6:500,0,6,.,.,.	0/0	1/1:0,21,.:21:63:944,63,0,.,.,.	0/1:2,13,.:15:42:572,0,42,.,.,.	1/1:0,17,.:17:51:763,51,0,.,.,.	0/0
scaffoldA01	5219025	.	GAAA	G	907.73	.	BaseQRankSum=1.287;ClippingRankSum=0;ExcessHet=3.0103;FS=13.262;MQ=59.36;MQRankSum=1.209;QD=20.71;ReadPosRankSum=0.575;SOR=1.617;RAW_MQandDP=10800,3;DP=121;AF=0.5;MLEAC=2;MLEAF=1;AN=14;AC=10;A./.OVAR_DATE=2016-05-11;Func.refGene=upstream;Gene.refGene=BnaPHYEa;GeneDetail.refGene=.;ExonicFunc.refGene=.;AAChange.refGene=.;ALLELE_END	GT:AD:DP:GQ:PL	0/0	0/0	0/0	0/0	0/0	0/0	0/0	0/0	0/0	0/0	0/0	0/0	0/0	0/0	0/0	0/0	0/0	0/0	0/0	0/0	0/0	0/0	0/0	0/0	0/0	0/0	0/0	0/0	0/0	0/0	0/0	0/0	0/0	0/0	0/0	0/0	0/0	0/0	0/0	0/0	0/0
scaffoldA01	5219027	.	A	AG	652.73	.	BaseQRankSum=0.45;ClippingRankSum=0;ExcessHet=3.0103;FS=0;MQ=60;MQRankSum=0;QD=19.78;ReadPosRankSum=-1.731;SOR=0.549;DP=40;AF=0.5;MLEAC=1;MLEAF=0.5;AN=2;AC=1;A./.OVAR_DATE=2016-05-11;Func.refGene=upstream;Gene.refGene=BnaPHYEa;GeneDetail.refGene=.;ExonicFunc.refGene=.;AAChange.refGene=.;ALLELE_END	GT:AD:DP:GQ:PL	0/0	0/0	0/0	0/0	0/0	0/0	0/0	0/0	0/0	0/0	0/0	0/0	0/0	0/0	0/0	0/0	0/0	0/0	0/0	0/0	0/0	0/0	0/0	0/0	0/0	0/0	0/0	0/0	0/0	0/0	0/0	0/0	0/0	0/0	0/0	0/0	0/0	0/0	0/0	0/0	0/0
scaffoldA01	5219047	.	G	A	1746.77	.	ExcessHet=3.0103;FS=0;MQ=60;QD=43.53;SOR=0.846;BaseQRankSum=-0;ClippingRankSum=-0;MQRankSum=-0;ReadPosRankSum=-3.224;RAW_MQandDP=14400,4;DP=4003;AF=1;MLEAC=2;MLEAF=1;AN=446;AC=379;A./.OVAR_DATE=2016-05-11;Func.refGene=upstream;Gene.refGene=BnaPHYEa;GeneDetail.refGene=.;ExonicFunc.refGene=.;AAChange.refGene=.;ALLELE_END	GT:AD:DP:GQ:PL	0/0	0/0	1/1:0,17:17:51:751,51,0	0/0	0/0	1/1:0,16:16:48:713,48,0	1/1:0,9:9:27:405,27,0	1/1:0,15:15:45:644,45,0	0/0	0/0	0/0	1/1:0,31:31:96:1416,96,0	0/0	0/0	0/0	1/1:0,10:10:30:419,30,0	1/1:0,12:12:36:537,36,0	0/0	0/0	0/0	0/0	1/1:0,23:23:72:1049,72,0	1/1:0,14:14:45:641,45,0	0/0	1/1:0,12:12:36:516,36,0	0/0	0/0	0/0	0/0	0/0	1/1:0,16:16:48:694,48,0	0/0	0/0	1/1:0,15:15:45:665,45,0	0/0	0/1:1,13:14:4:535,0,4	0/0	1/1:0,21:21:63:938,63,0	0/1:2,14:16:42:543,0,42	1/1:0,19:19:57:818,57,0	0/0
scaffoldA01	5219073	.	A	T	259.77	.	BaseQRankSum=-0.447;ClippingRankSum=0;ExcessHet=3.0103;FS=2.066;MQ=56.8;MQRankSum=-4.006;QD=7.25;ReadPosRankSum=-2.276;SOR=0.283;RAW_MQandDP=25834,8;DP=1172;AF=0.5;MLEAC=1;MLEAF=0.5;AN=130;AC=65;A./.OVAR_DATE=2016-05-11;Func.refGene=upstream;Gene.refGene=BnaPHYEa;GeneDetail.refGene=.;ExonicFunc.refGene=.;AAChange.refGene=.;ALLELE_END	GT:AD:DP:GQ:PL	0/0	0/0	0/0	0/0	0/0	0/0	0/0	0/0	0/0	0/0	0/0	0/0	./.	0/0	0/0	0/1:9,4:13:99:141,0,363	0/0	0/0	0/0	0/0	0/0	0/0	0/0	0/0	0/0	./.	0/0	0/0	0/0	0/0	0/0	0/0	0/0	0/0	0/0	0/1:14,4:18:99:126,0,576	0/0	0/0	0/0	0/0	0/0
scaffoldA01	5219082	.	T	TA	298.73	.	BaseQRankSum=-3.112;ClippingRankSum=0;ExcessHet=3.0103;FS=0;MQ=57.28;MQRankSum=-3.537;QD=7.18;ReadPosRankSum=-1.8;SOR=0.836;RAW_MQandDP=23834,8;DP=1260;AF=0.5;MLEAC=1;MLEAF=0.5;AN=142;AC=71;A./.OVAR_DATE=2016-05-11;Func.refGene=upstream;Gene.refGene=BnaPHYEa;GeneDetail.refGene=.;ExonicFunc.refGene=.;AAChange.refGene=.;ALLELE_END	GT:AD:DP:GQ:PL	0/0	0/0	0/0	0/0	0/0	0/0	0/0	0/0	0/0	0/0	0/0	0/0	0/0	0/0	0/0	0/1:8,4:12:99:138,0,405	0/0	0/0	0/0	0/0	0/0	0/0	0/0	0/0	0/0	0/1:14,3:17:84:84,0,572	0/0	0/0	0/0	0/0	0/0	0/0	0/0	0/0	0/0	0/1:15,5:20:99:165,0,615	0/0	0/0	0/0	0/0	0/0
scaffoldA01	5219088	.	A	G	2086.77	.	ExcessHet=3.0103;FS=0;MQ=60;QD=43.64;SOR=0.776;BaseQRankSum=2.124;ClippingRankSum=0;MQRankSum=3.344;ReadPosRankSum=1.068;RAW_MQandDP=97200,27;DP=3604;AF=1;MLEAC=2;MLEAF=1;AN=380;AC=327;A./.OVAR_DATE=2016-05-11;Func.refGene=upstream;Gene.refGene=BnaPHYEa;GeneDetail.refGene=.;ExonicFunc.refGene=.;AAChange.refGene=.;ALLELE_END	GT:AD:DP:GQ:PL	1/1:0,14:14:42:630,42,0	0/0	0/0	1/1:0,21:21:63:942,63,0	0/0	./.	0/0	0/0	1/1:0,15:15:45:675,45,0	1/1:0,21:21:63:942,63,0	0/0	0/0	0/0	0/0	./.	0/0	0/0	0/0	1/1:0,27:27:81:1208,81,0	1/1:0,26:26:78:1160,78,0	1/1:0,16:16:48:713,48,0	0/0	./.	0/0	0/0	0/0	1/1:0,24:24:72:1045,72,0	0/0	1/1:0,16:16:48:720,48,0	1/1:0,12:12:36:540,36,0	0/0	1/1:0,5:5:15:219,15,0	1/1:0,25:25:75:1119,75,0	0/0	0/0	0/0	0/0	0/0	0/0	0/0	1/1:0,15:15:45:672,45,0
scaffoldA01	5219090	.	C	T	78.31	.	ExcessHet=3.0103;RAW_MQandDP=7200,2;DP=2;MLEAC=1;MLEAF=0.5;AN=2;AC=1;A./.OVAR_DATE=2016-05-11;Func.refGene=upstream;Gene.refGene=BnaPHYEa;GeneDetail.refGene=.;ExonicFunc.refGene=.;AAChange.refGene=.;ALLELE_END	GT:AD:DP:GQ:PL	0/0	0/0	./.	0/0	0/0	./.	./.	0/0	0/0	0/0	0/0	./.	0/0	0/0	0/0	0/0	./.	0/0	0/0	0/0	0/0	./.	./.	0/0	./.	0/0	0/0	0/0	0/0	0/0	./.	0/0	0/0	./.	0/0	./.	0/0	./.	0/0	./.	0/0
scaffoldA01	5219094	.	C	CA,T	1993.73	.	ExcessHet=3.0103;FS=0;MQ=60;QD=45.22;SOR=0.874;BaseQRankSum=3.995;ClippingRankSum=0;MQRankSum=3.268;ReadPosRankSum=0.382;RAW_MQandDP=90000,25;DP=3568;AF=1,.;MLEAC=2,1;MLEAF=1,0.5;AN=392;AC=336,1;A./.OVAR_DATE=2016-05-11;Func.refGene=upstream;Gene.refGene=BnaPHYEa;GeneDetail.refGene=.;ExonicFunc.refGene=.;AAChange.refGene=.;ALLELE_END;A./.OVAR_DATE=2016-05-11;Func.refGene=upstream;Gene.refGene=Bna…	GT:AD:DP:GQ:PL	1/1:0,14:14:42:630,42,0	./.	./.	1/1:0,20:20:60:900,60,0	0/0	./.	./.	./.	1/1:0,15:15:45:675,45,0	1/1:0,21:21:63:942,63,0	0/0	./.	0/0	0/0	0/0	0/0	./.	./.	1/1:0,26:26:78:1167,78,0	1/1:0,25:25:75:1119,75,0	1/1:0,14:14:42:630,42,0	./.	./.	0/0	./.	0/0	1/1:0,23:23:69:1035,69,0	0/0	1/1:0,16:16:48:720,48,0	1/1:0,12:12:36:540,36,0	./.	1/1:0,3:3:12:177,12,0	1/1:0,25:25:75:1119,75,0	./.	0/0	./.	0/0	./.	./.	./.	1/1:0,14:14:45:672,45,0
scaffoldA01	5219097	.	CT	C	364.73	.	BaseQRankSum=-3.575;ClippingRankSum=0;ExcessHet=3.0103;FS=2.05;MQ=57.76;MQRankSum=-3.155;QD=6.31;ReadPosRankSum=0.159;SOR=1.483;RAW_MQandDP=20234,7;DP=1429;AF=0.5;MLEAC=1;MLEAF=0.5;AN=164;AC=82;A./.OVAR_DATE=2016-05-11;Func.refGene=upstream;Gene.refGene=BnaPHYEa;GeneDetail.refGene=.;ExonicFunc.refGene=.;AAChange.refGene=.;ALLELE_END	GT:AD:DP:GQ:PL	0/0	./.	./.	0/0	./.	./.	./.	./.	0/0	0/0	0/0	./.	0/1:15,2:17:81:81,0,621	0/0	0/0	0/1:11,4:15:99:135,0,450	./.	./.	0/0	0/0	0/0	./.	./.	0/0	./.	0/1:10,5:15:99:180,0,405	0/0	0/0	0/0	0/0	./.	./.	0/0	./.	0/0	0/1:15,5:20:99:165,0,615	0/0	./.	./.	./.	0/0
scaffoldA01	5219104	.	A	ATAC	1987.73	.	ExcessHet=3.0103;FS=0;MQ=60;QD=47.29;SOR=0.776;BaseQRankSum=1.546;ClippingRankSum=0;MQRankSum=3.268;ReadPosRankSum=-0.669;RAW_MQandDP=93600,26;DP=3408;AF=1;MLEAC=2;MLEAF=1;AN=390;AC=336;A./.OVAR_DATE=2016-05-11;Func.refGene=upstream;Gene.refGene=BnaPHYEa;GeneDetail.refGene=.;ExonicFunc.refGene=.;AAChange.refGene=.;ALLELE_END	GT:AD:DP:GQ:PL	1/1:0,15:15:45:675,45,0	0/0	./.	1/1:0,19:19:66:990,66,0	0/0	./.	./.	./.	1/1:0,13:13:39:585,39,0	1/1:0,20:20:66:990,66,0	0/0	./.	0/0	0/0	0/0	0/0	./.	./.	1/1:0,22:22:72:1080,72,0	1/1:0,21:21:66:990,66,0	1/1:0,14:14:45:675,45,0	./.	./.	0/0	./.	0/0	1/1:0,21:21:69:1035,69,0	0/0	1/1:0,16:16:54:810,54,0	1/1:0,11:11:36:540,36,0	./.	1/1:0,4:4:15:225,15,0	1/1:0,25:25:78:1170,78,0	./.	0/0	0/0	0/0	./.	./.	./.	1/1:0,14:14:42:630,42,0
scaffoldA01	5219115	.	T	A	84.77	.	BaseQRankSum=-1.952;ClippingRankSum=0;ExcessHet=3.0103;FS=0;MQ=56.99;MQRankSum=-2.204;QD=6.05;ReadPosRankSum=-1.202;SOR=1.112;DP=39;AF=0.5;MLEAC=1;MLEAF=0.5;AN=6;AC=3;A./.OVAR_DATE=2016-05-11;Func.refGene=upstream;Gene.refGene=BnaPHYEa;GeneDetail.refGene=.;ExonicFunc.refGene=.;AAChange.refGene=.;ALLELE_END	GT:AD:DP:GQ:PL	./.	0/0	./.	./.	0/0	./.	./.	./.	./.	./.	0/0	./.	0/0	0/0	./.	./.	./.	./.	./.	./.	./.	./.	./.	0/0	./.	./.	./.	0/0	./.	./.	./.	./.	./.	./.	0/0	./.	0/0	./.	./.	./.	./.
scaffoldA01	5219116	.	T	A	286.77	.	BaseQRankSum=-2.424;ClippingRankSum=0;ExcessHet=3.0103;FS=6.317;MQ=56.64;MQRankSum=-3.744;QD=6.49;ReadPosRankSum=2.122;SOR=3.258;RAW_MQandDP=23834,8;DP=1164;AF=0.5;MLEAC=1;MLEAF=0.5;AN=142;AC=71;A./.OVAR_DATE=2016-05-11;Func.refGene=upstream;Gene.refGene=BnaPHYEa;GeneDetail.refGene=.;ExonicFunc.refGene=.;AAChange.refGene=.;ALLELE_END	GT:AD:DP:GQ:PL	./.	0/0	./.	./.	0/0	./.	./.	./.	./.	./.	0/0	./.	0/0	0/0	./.	0/1:12,4:16:99:132,0,492	./.	./.	./.	./.	./.	./.	./.	0/0	./.	0/1:10,6:16:99:207,0,370	./.	0/0	./.	./.	./.	./.	./.	./.	0/0	0/1:15,5:20:99:165,0,615	0/0	./.	./.	./.	./.
scaffoldA01	5219117	.	T	A	430.79	.	BaseQRankSum=-2.59;ClippingRankSum=0;ExcessHet=3.0103;FS=0;MQ=58.29;MQRankSum=-2.72;QD=4.99;ReadPosRankSum=-0.2;SOR=0.527;DP=145;AF=0.5;MLEAC=1;MLEAF=0.5;AN=14;AC=8;A./.OVAR_DATE=2016-05-11;Func.refGene=upstream;Gene.refGene=BnaPHYEa;GeneDetail.refGene=.;ExonicFunc.refGene=.;AAChange.refGene=.;ALLELE_END	GT:AD:DP:GQ:PL	./.	0/0	./.	./.	0/0	./.	./.	./.	./.	./.	0/0	./.	0/0	0/0	./.	./.	./.	./.	./.	./.	./.	./.	./.	0/0	./.	./.	./.	0/0	./.	./.	./.	./.	./.	./.	0/0	./.	0/0	./.	./.	./.	./.
scaffoldA01	5219118	.	T	A	493.75	.	BaseQRankSum=-0.289;ClippingRankSum=0;ExcessHet=3.0103;FS=0;MQ=60;MQRankSum=0;QD=16.08;ReadPosRankSum=0.28;SOR=1.022;RAW_MQandDP=39600,11;DP=140;AF=0.5;MLEAC=1;MLEAF=0.5;AN=16;AC=8;A./.OVAR_DATE=2016-05-11;Func.refGene=upstream;Gene.refGene=BnaPHYEa;GeneDetail.refGene=.;ExonicFunc.refGene=.;AAChange.refGene=.;ALLELE_END	GT:AD:DP:GQ:PL	./.	0/0	./.	./.	0/0	./.	./.	./.	./.	./.	0/0	./.	0/0	0/0	./.	./.	./.	./.	./.	./.	./.	./.	./.	0/0	./.	./.	./.	0/0	./.	./.	./.	./.	./.	./.	0/0	./.	0/0	./.	./.	./.	./.
scaffoldA01	5219119	.	T	A	961.77	.	BaseQRankSum=0.3;ClippingRankSum=0;ExcessHet=3.0103;FS=2.527;MQ=60;MQRankSum=0;QD=14.32;ReadPosRankSum=-0.178;SOR=0.91;RAW_MQandDP=21600,6;DP=2865;AF=1;MLEAC=2;MLEAF=1;AN=332;AC=218;A./.OVAR_DATE=2016-05-11;Func.refGene=upstream;Gene.refGene=BnaPHYEa;GeneDetail.refGene=.;ExonicFunc.refGene=.;AAChange.refGene=.;ALLELE_END	GT:AD:DP:GQ:PL	0/1:3,11:14:20:232,0,20	0/0	./.	0/1:5,11:16:77:223,0,77	0/0	./.	./.	./.	0/1:2,9:11:19:190,0,19	0/1:8,12:20:99:235,0,143	0/0	./.	0/0	0/0	./.	./.	./.	./.	0/1:8,9:17:99:170,0,150	0/1:8,12:20:99:235,0,164	0/1:2,13:15:7:277,0,7	./.	./.	0/0	./.	./.	0/1:3,16:19:21:326,0,21	./.	0/1:3,11:14:36:229,0,36	1/1:1,12:13:16:517,16,0	./.	1/1:0,5:5:15:210,15,0	0/1:5,18:23:42:372,0,42	./.	0/0	./.	0/0	./.	./.	./.	0/1:4,8:12:68:148,0,68
scaffoldA01	5219120	.	T	A	871.77	.	BaseQRankSum=0.46;ClippingRankSum=0;ExcessHet=3.0103;FS=2.199;MQ=60;MQRankSum=0;QD=2.04;ReadPosRankSum=-0.655;SOR=1.781;RAW_MQandDP=18000,5;DP=402;AF=0.5;MLEAC=2;MLEAF=1;AN=46;AC=26;A./.OVAR_DATE=2016-05-11;Func.refGene=upstream;Gene.refGene=BnaPHYEa;GeneDetail.refGene=.;ExonicFunc.refGene=.;AAChange.refGene=.;ALLELE_END	GT:AD:DP:GQ:PL	./.	0/0	./.	./.	0/0	./.	./.	./.	./.	0/1:15,5:20:69:69,0,341	0/0	./.	0/0	0/0	./.	./.	./.	./.	./.	./.	./.	./.	./.	0/0	./.	./.	./.	./.	./.	./.	./.	./.	./.	./.	0/0	./.	0/0	./.	./.	./.	0/1:8,4:12:68:68,0,148
scaffoldA01	5219126	.	T	C	1186.77	.	ExcessHet=3.0103;FS=0;MQ=59.27;QD=46.05;SOR=2.584;BaseQRankSum=0.703;ClippingRankSum=-0;MQRankSum=-0;ReadPosRankSum=0.992;RAW_MQandDP=53001,15;DP=3493;AF=1;MLEAC=2;MLEAF=1;AN=428;AC=358;A./.OVAR_DATE=2016-05-11;Func.refGene=upstream;Gene.refGene=BnaPHYEa;GeneDetail.refGene=.;ExonicFunc.refGene=.;AAChange.refGene=.;ALLELE_END	GT:AD:DP:GQ:PL	./.	0/0	1/1:0,17:17:54:810,54,0	./.	0/0	1/1:0,16:16:48:720,48,0	1/1:0,11:11:33:495,33,0	1/1:0,16:16:48:720,48,0	./.	./.	0/0	1/1:0,20:20:63:945,63,0	0/0	0/0	./.	0/1:4,11:15:99:492,0,132	1/1:0,4:4:12:180,12,0	./.	./.	./.	./.	1/1:0,13:13:39:585,39,0	1/1:0,12:12:36:540,36,0	0/0	1/1:0,17:17:51:765,51,0	0/0	0/0	0/0	./.	./.	1/1:0,10:10:36:540,36,0	./.	0/0	1/1:0,11:11:36:540,36,0	0/0	0/1:5,16:21:99:657,0,162	0/0	1/1:0,15:15:48:720,48,0	0/1:2,18:20:30:750,0,30	1/1:0,21:21:66:990,66,0	./.
scaffoldA01	5219132	.	T	C	1171.77	.	ExcessHet=3.0103;FS=0;MQ=59.31;QD=45.99;SOR=2.179;BaseQRankSum=-1.085;ClippingRankSum=-0;MQRankSum=-0;ReadPosRankSum=1.71;RAW_MQandDP=53001,15;DP=3483;AF=1;MLEAC=2;MLEAF=1;AN=428;AC=356;A./.OVAR_DATE=2016-05-11;Func.refGene=upstream;Gene.refGene=BnaPHYEa;GeneDetail.refGene=.;ExonicFunc.refGene=.;AAChange.refGene=.;ALLELE_END	GT:AD:DP:GQ:PL	./.	0/0	1/1:0,17:17:51:765,51,0	./.	0/0	1/1:0,17:17:60:900,60,0	1/1:0,11:11:33:495,33,0	1/1:0,17:17:51:765,51,0	./.	./.	0/0	1/1:0,20:20:63:945,63,0	0/0	0/0	./.	0/1:4,12:16:99:534,0,129	1/1:0,5:5:15:225,15,0	0/0	./.	0/0	./.	1/1:0,14:14:45:675,45,0	1/1:0,12:12:36:540,36,0	0/0	1/1:0,17:17:54:810,54,0	0/0	0/0	0/0	./.	./.	1/1:0,13:13:39:585,39,0	./.	0/0	1/1:0,13:13:42:630,42,0	0/0	0/1:5,14:19:99:615,0,165	0/0	1/1:0,16:16:57:855,57,0	0/1:2,17:19:33:708,0,33	1/1:0,20:20:69:1035,69,0	./.
scaffoldA01	5219146	.	C	G	1300.77	.	ExcessHet=3.0103;FS=0;MQ=59.35;QD=43.43;SOR=1.863;BaseQRankSum=-0;ClippingRankSum=-0;MQRankSum=-0;ReadPosRankSum=1.944;RAW_MQandDP=53001,15;DP=3808;AF=1;MLEAC=2;MLEAF=1;AN=428;AC=356;A./.OVAR_DATE=2016-05-11;Func.refGene=upstream;Gene.refGene=BnaPHYEa;GeneDetail.refGene=.;ExonicFunc.refGene=.;AAChange.refGene=.;ALLELE_END	GT:AD:DP:GQ:PL	0/0	0/0	1/1:0,22:22:66:990,66,0	0/0	0/0	1/1:0,20:20:60:900,60,0	1/1:0,11:11:33:495,33,0	1/1:0,18:18:54:810,54,0	0/0	0/0	0/0	1/1:0,20:20:60:900,60,0	0/0	0/0	0/0	0/1:4,17:21:99:702,0,117	1/1:0,7:7:21:315,21,0	0/0	0/0	0/0	0/0	1/1:0,15:15:45:675,45,0	1/1:0,13:13:39:585,39,0	0/0	1/1:0,17:17:54:810,54,0	0/0	0/0	0/0	0/0	0/0	1/1:0,16:16:48:720,48,0	0/0	0/0	1/1:0,15:15:45:675,45,0	0/0	0/1:5,17:22:99:699,0,159	0/0	1/1:0,20:20:63:945,63,0	0/1:2,18:20:30:750,0,30	1/1:0,23:23:69:1035,69,0	0/0
scaffoldA01	5219147	.	TCA	T	1312.73	.	ExcessHet=3.0103;FS=0;MQ=59.35;QD=45.43;SOR=1.863;BaseQRankSum=-0;ClippingRankSum=-0;MQRankSum=-0;ReadPosRankSum=2.166;RAW_MQandDP=53001,15;DP=3839;AF=1;MLEAC=2;MLEAF=1;AN=428;AC=356;A./.OVAR_DATE=2016-05-11;Func.refGene=upstream;Gene.refGene=BnaPHYEa;GeneDetail.refGene=.;ExonicFunc.refGene=.;AAChange.refGene=.;ALLELE_END	GT:AD:DP:GQ:PL	0/0	0/0	1/1:0,22:22:66:990,66,0	0/0	0/0	1/1:0,20:20:60:900,60,0	1/1:0,11:11:36:527,36,0	1/1:0,18:18:54:810,54,0	0/0	0/0	0/0	1/1:0,20:20:63:932,63,0	0/0	0/0	0/0	0/1:4,17:21:99:730,0,114	1/1:0,7:7:21:315,21,0	0/0	0/0	0/0	0/0	1/1:0,15:15:45:675,45,0	1/1:0,13:13:39:585,39,0	0/0	1/1:0,18:18:54:810,54,0	0/0	0/0	0/0	0/0	0/0	1/1:0,16:16:51:765,51,0	0/0	0/0	1/1:0,15:15:45:675,45,0	0/0	0/1:5,17:22:99:699,0,159	0/0	1/1:0,21:21:63:945,63,0	0/1:2,18:20:30:750,0,30	1/1:0,23:23:69:1035,69,0	0/0
scaffoldA01	5219149	.	A	T	347.77	.	BaseQRankSum=0.032;ClippingRankSum=0;ExcessHet=3.0103;FS=7.076;MQ=58.14;MQRankSum=-3.534;QD=4.96;ReadPosRankSum=3.008;SOR=2.303;RAW_MQandDP=21600,6;DP=1877;AF=0.5;MLEAC=1;MLEAF=0.5;AN=208;AC=104;A./.OVAR_DATE=2016-05-11;Func.refGene=upstream;Gene.refGene=BnaPHYEa;GeneDetail.refGene=.;ExonicFunc.refGene=.;AAChange.refGene=.;ALLELE_END	GT:AD:DP:GQ:PL	0/0	0/0	./.	0/0	0/0	./.	./.	./.	0/0	0/0	0/0	./.	0/1:11,3:14:93:93,0,453	0/0	0/0	0/1:17,4:21:99:114,0,744	./.	0/0	./.	0/0	0/0	./.	./.	0/0	./.	0/1:11,7:18:99:261,0,438	0/0	0/0	0/0	0/0	./.	0/0	0/0	./.	0/0	0/1:17,5:22:99:159,0,699	0/0	./.	./.	./.	0/0
scaffoldA01	5219150	.	C	T	1328.77	.	ExcessHet=3.0103;FS=0;MQ=59.39;QD=43.51;SOR=1.981;BaseQRankSum=-0.674;ClippingRankSum=-0;MQRankSum=-0;ReadPosRankSum=2.316;RAW_MQandDP=53001,15;DP=3862;AF=1;MLEAC=2;MLEAF=1;AN=428;AC=356;A./.OVAR_DATE=2016-05-11;Func.refGene=upstream;Gene.refGene=BnaPHYEa;GeneDetail.refGene=.;ExonicFunc.refGene=.;AAChange.refGene=.;ALLELE_END	GT:AD:DP:GQ:PL	0/0	0/0	1/1:0,22:22:66:990,66,0	0/0	0/0	1/1:0,20:20:60:900,60,0	1/1:0,11:11:36:527,36,0	1/1:0,18:18:54:810,54,0	0/0	0/0	0/0	1/1:0,20:20:63:932,63,0	0/0	0/0	0/0	0/1:4,17:21:99:730,0,114	1/1:0,7:7:21:315,21,0	0/0	0/0	0/0	0/0	1/1:0,15:15:45:675,45,0	1/1:0,13:13:39:585,39,0	0/0	1/1:0,18:18:54:810,54,0	0/0	0/0	0/0	0/0	0/0	1/1:0,17:17:51:765,51,0	0/0	0/0	1/1:0,15:15:48:707,48,0	0/0	0/1:5,17:22:99:699,0,159	0/0	1/1:0,21:21:63:945,63,0	0/1:2,18:20:30:750,0,30	1/1:0,23:23:69:1035,69,0	0/0
scaffoldA01	5219153	.	A	ATGCT	338.73	.	BaseQRankSum=-0.031;ClippingRankSum=0;ExcessHet=3.0103;FS=4.451;MQ=58.2;MQRankSum=-3.605;QD=4.51;ReadPosRankSum=2.752;SOR=2.17;RAW_MQandDP=21600,6;DP=1762;AF=0.5;MLEAC=1;MLEAF=0.5;AN=194;AC=97;A./.OVAR_DATE=2016-05-11;Func.refGene=upstream;Gene.refGene=BnaPHYEa;GeneDetail.refGene=.;ExonicFunc.refGene=.;AAChange.refGene=.;ALLELE_END	GT:AD:DP:GQ:PL	0/0	0/0	0/0	0/0	0/0	0/0	0/0	0/0	0/0	0/0	0/0	0/0	0/1:13,3:16:87:87,0,537	0/0	0/0	0/1:18,4:22:99:114,0,744	0/0	0/0	0/0	0/0	0/0	0/0	0/0	0/0	0/0	0/1:11,7:18:99:261,0,438	0/0	0/0	0/0	0/0	0/0	0/0	0/0	0/0	0/0	0/1:17,5:22:99:159,0,699	0/0	0/0	0/0	0/0	0/0
scaffoldA01	5219154	.	T	TGCTC	52.6	.	BaseQRankSum=0.366;ExcessHet=3.0103;MQRankSum=0;RAW_MQandDP=36000,10;ReadPosRankSum=0;DP=10;MLEAC=1;MLEAF=0.5;AN=2;AC=1;A./.OVAR_DATE=2016-05-11;Func.refGene=upstream;Gene.refGene=BnaPHYEa;GeneDetail.refGene=.;ExonicFunc.refGene=.;AAChange.refGene=.;ALLELE_END	GT:AD:DP:GQ:PL	0/0	0/0	0/0	0/0	0/0	0/0	0/0	0/0	0/0	0/0	0/0	0/0	0/0	0/0	0/0	0/0	0/0	0/0	0/0	0/0	0/0	0/0	0/0	0/0	0/0	0/0	0/0	0/0	0/0	0/0	0/0	0/0	0/0	0/0	0/0	0/0	0/0	0/0	0/0	0/0	0/0
scaffoldA01	5219165	.	CT	C,CTT	1753.73	.	ExcessHet=3.0103;FS=0;MQ=60;QD=29.59;SOR=0.941;BaseQRankSum=0;ClippingRankSum=0;MQRankSum=0;ReadPosRankSum=-1.107;RAW_MQandDP=82800,23;DP=9839;AF=1,1;MLEAC=1,1;MLEAF=0.5,0.5;AN=1112;AC=806,299;A./.OVAR_DATE=2016-05-11;Func.refGene=upstream;Gene.refGene=BnaPHYEa;GeneDetail.refGene=.;ExonicFunc.refGene=.;AAChange.refGene=.;ALLELE_END;A./.OVAR_DATE=2016-05-11;Func.refGene=upstream;Gene.refGene=BnaPH…	GT:AD:DP:GQ:PL	1/1:0,17,.:17:51:529,51,0,.,.,.	2/2:0,.,16:16:48:468,.,.,48,.,0	1/1:0,23,.:23:69:1022,69,0,.,.,.	1/1:0,12,.:12:36:373,36,0,.,.,.	2/2:0,.,12:12:36:366,.,.,36,.,0	1/1:0,20,.:20:60:900,60,0,.,.,.	1/1:0,12,.:12:36:527,36,0,.,.,.	1/1:0,18,.:18:55:811,55,0,.,.,.	1/1:0,12,.:12:36:349,36,0,.,.,.	1/1:0,25,.:25:75:778,75,0,.,.,.	2/2:0,.,13:13:42:423,.,.,42,.,0	1/1:0,22,.:22:66:963,66,0,.,.,.	2/2:0,.,14:14:42:427,.,.,42,.,0	2/2:1,.,10:11:3:274,.,.,3,.,0	2/2:0,.,7:7:21:213,.,.,21,.,0	1/1:0,22,.:22:66:977,66,0,.,.,.	1/1:0,8,.:8:24:347,24,0,.,.,.	2/2:0,.,16:16:48:488,.,.,48,.,0	1/1:0,17,.:17:51:529,51,0,.,.,.	1/1:0,25,.:25:75:778,75,0,.,.,.	1/1:0,13,.:13:39:405,39,0,.,.,.	1/1:0,17,.:17:51:739,51,0,.,.,.	1/1:0,13,.:13:39:585,39,0,.,.,.	2/2:0,.,14:14:42:407,.,.,42,.,0	1/1:0,18,.:18:54:810,54,0,.,.,.	2/1:0,7,11:18:99:596,333,437,294,0,261	1/1:0,23,.:23:69:713,69,0,.,.,.	2/2:0,.,13:13:39:411,.,.,39,.,0	1/1:0,14,.:14:42:436,42,0,.,.,.	1/1:0,15,.:15:45:467,45,0,.,.,.	1/1:0,18,.:18:54:797,54,0,.,.,.	1/1:0,6,.:6:18:187,18,0,.,.,.	1/1:0,27,.:27:81:841,81,0,.,.,.	1/1:0,16,.:16:48:707,48,0,.,.,.	2/2:0,.,18:18:54:549,.,.,54,.,0	1/1:0,22,.:22:66:990,66,0,.,.,.	2/2:0,.,14:14:42:417,.,.,42,.,0	1/1:0,22,.:22:66:976,66,0,.,.,.	1/1:0,21,.:21:63:931,63,0,.,.,.	1/1:0,23,.:23:69:1035,69,0,.,.,.	1/1:0,17,.:17:51:530,51,0,.,.,.
52.64	.	BaseQRankSum=0;ExcessHet=3.0103;MQRankSum=0;RAW_MQandDP=36000,10;ReadPosRankSum=0.842;DP=10;MLEAC=1;MLEAF=0.5;AN=2;AC=1	GT:AD:DP:GQ:PL	./.	./.	./.	./.;A./.OVAR_DATE=2016-05-11;Func.refGene=.;Gene.refGene=.;GeneDetail.refGene=.;ExonicFunc.refGene=.;AAChange.refGene=.;ALLELE_END	./.	./.	./.	./.	./.	./.	./.	./.	./.	./.	./.	./.	./.	./.	./.	./.	./.	./.	./.	./.	./.	./.	./.	./.	./.	./.	./.	./.	./.	./.	./.	./.	./.	./.	./.	./.	./.	./.	./.	./.	./.	./.
scaffoldA01	5219171	.	TTG	T	55.6	.	BaseQRankSum=-0.431;ExcessHet=3.0103;MQRankSum=0;RAW_MQandDP=32400,9;ReadPosRankSum=0.549;DP=9;MLEAC=1;MLEAF=0.5;AN=2;AC=1;A./.OVAR_DATE=2016-05-11;Func.refGene=upstream;Gene.refGene=BnaPHYEa;GeneDetail.refGene=.;ExonicFunc.refGene=.;AAChange.refGene=.;ALLELE_END	GT:AD:DP:GQ:PL	./.	./.	./.	./.	./.	./.	./.	./.	./.	./.	./.	./.	./.	./.	./.	./.	./.	./.	./.	./.	./.	./.	./.	./.	./.	./.	./.	./.	./.	./.	./.	./.	./.	./.	./.	./.	./.	./.	./.	./.	./.
scaffoldA01	5219239	.	TATTTC	T	751.73	.	ExcessHet=3.0103;FS=0;MQ=60;QD=45.64;SOR=1.445;BaseQRankSum=-0.48;ClippingRankSum=0;MQRankSum=0;ReadPosRankSum=2.778;DP=99;AF=1;MLEAC=2;MLEAF=1;AN=14;AC=12;A./.OVAR_DATE=2016-05-11;Func.refGene=upstream;Gene.refGene=BnaPHYEa;GeneDetail.refGene=.;ExonicFunc.refGene=.;AAChange.refGene=.;ALLELE_END	GT:AD:DP:GQ:PL	0/0	0/0	0/0	0/0	0/0	0/0	0/0	0/0	0/0	0/0	0/0	0/0	0/0	0/0	0/0	0/0	0/0	0/0	0/0	0/0	0/0	0/0	0/0	0/0	0/0	0/0	0/0	0/0	0/0	0/0	0/0	0/0	0/0	0/0	0/0	0/0	0/0	0/0	0/0	0/0	0/0
scaffoldA01	5219243	.	T	A	1687.77	.	ExcessHet=3.0103;FS=0;MQ=60;QD=39.11;SOR=0.941;BaseQRankSum=1.304;ClippingRankSum=-0;MQRankSum=-0;ReadPosRankSum=2.147;RAW_MQandDP=116389,35;DP=3680;AF=1;MLEAC=2;MLEAF=1;AN=382;AC=348;A./.OVAR_DATE=2016-05-11;Func.refGene=upstream;Gene.refGene=BnaPHYEa;GeneDetail.refGene=.;ExonicFunc.refGene=.;AAChange.refGene=.;ALLELE_END	GT:AD:DP:GQ:PL	1/1:0,16:16:48:634,48,0	0/0	0/0	1/1:0,16:16:48:656,48,0	0/0	0/0	0/0	0/0	1/1:0,15:15:45:627,45,0	1/1:0,31:31:93:1223,93,0	0/0	0/0	0/0	0/0	0/0	0/0	0/0	0/0	1/1:0,16:16:48:602,48,0	1/1:0,30:30:90:1173,90,0	1/1:0,11:11:33:406,33,0	0/0	0/0	0/0	0/0	0/0	1/1:0,21:21:63:865,63,0	0/0	1/1:0,17:17:51:672,51,0	1/1:0,20:20:60:791,60,0	0/0	1/1:0,9:9:27:376,27,0	1/1:0,32:32:96:1178,96,0	0/0	0/0	0/0	0/0	0/0	0/0	0/0	1/1:0,18:18:54:740,54,0
scaffoldA01	5219244	.	C	CTTT	1645.73	.	ExcessHet=3.0103;FS=0;MQ=60;QD=42.37;SOR=0.914;BaseQRankSum=-0.135;ClippingRankSum=-0;MQRankSum=-0;ReadPosRankSum=-1.373;RAW_MQandDP=49504,14;DP=3943;AF=1;MLEAC=2;MLEAF=1;AN=424;AC=384;A./.OVAR_DATE=2016-05-11;Func.refGene=upstream;Gene.refGene=BnaPHYEa;GeneDetail.refGene=.;ExonicFunc.refGene=.;AAChange.refGene=.;ALLELE_END	GT:AD:DP:GQ:PL	0/0	0/0	1/1:0,24:24:72:1080,72,0	0/0	0/0	1/1:0,20:20:63:945,63,0	1/1:0,14:14:42:616,42,0	1/1:0,14:14:51:720,51,0	0/0	0/0	0/0	1/1:0,23:23:72:1080,72,0	0/0	0/0	0/0	1/1:0,21:21:63:945,63,0	1/1:0,10:10:30:450,30,0	0/0	0/0	0/0	0/0	1/1:0,23:23:69:1018,69,0	1/1:0,8:8:24:346,24,0	0/0	1/1:0,19:19:57:849,57,0	0/0	0/0	0/0	0/0	0/0	1/1:0,19:19:60:891,60,0	0/0	0/0	1/1:0,18:18:54:810,54,0	0/0	1/1:0,13:13:48:702,48,0	0/0	1/1:0,19:19:60:889,60,0	1/1:0,13:13:39:585,39,0	1/1:0,16:16:48:720,48,0	0/0
scaffoldA01	5219248	.	T	TGATCAA	907.73	.	ExcessHet=3.0103;FS=0;MQ=60;QD=42.13;SOR=1.179;BaseQRankSum=2.219;ClippingRankSum=-0;MQRankSum=-0;ReadPosRankSum=-0.628;DP=98;AF=1;MLEAC=2;MLEAF=1;AN=14;AC=13;A./.OVAR_DATE=2016-05-11;Func.refGene=upstream;Gene.refGene=BnaPHYEa;GeneDetail.refGene=.;ExonicFunc.refGene=.;AAChange.refGene=.;ALLELE_END	GT:AD:DP:GQ:PL	0/0	0/0	./.	0/0	0/0	./.	./.	0/0	0/0	0/0	0/0	./.	0/0	0/0	0/0	0/0	./.	0/0	0/0	0/0	0/0	./.	./.	0/0	./.	0/0	0/0	0/0	0/0	0/0	./.	0/0	0/0	./.	0/0	./.	0/0	./.	0/0	./.	0/0
scaffoldA01	5219251	.	C	T	1756.77	.	ExcessHet=3.0103;FS=0;MQ=60;QD=43.2;SOR=1.292;BaseQRankSum=0.111;ClippingRankSum=-0;MQRankSum=-0;ReadPosRankSum=-0.792;RAW_MQandDP=45904,13;DP=3894;AF=1;MLEAC=2;MLEAF=1;AN=426;AC=386;A./.OVAR_DATE=2016-05-11;Func.refGene=upstream;Gene.refGene=BnaPHYEa;GeneDetail.refGene=.;ExonicFunc.refGene=.;AAChange.refGene=.;ALLELE_END	GT:AD:DP:GQ:PL	0/0	0/0	1/1:0,25:25:75:1104,75,0	0/0	0/0	1/1:0,22:22:66:969,66,0	1/1:0,12:12:39:585,39,0	1/1:0,17:17:51:720,51,0	0/0	0/0	0/0	1/1:0,24:24:72:1080,72,0	0/0	0/0	0/0	1/1:0,22:22:66:981,66,0	1/1:0,10:10:33:479,33,0	0/0	0/0	0/0	0/0	1/1:0,22:22:69:1018,69,0	1/1:0,7:7:21:315,21,0	0/0	1/1:0,18:18:57:849,57,0	0/0	0/0	0/0	0/0	0/0	1/1:0,20:20:60:891,60,0	0/0	0/0	1/1:0,18:18:54:810,54,0	0/0	1/1:0,16:16:48:702,48,0	0/0	1/1:0,20:20:60:889,60,0	1/1:0,15:15:45:656,45,0	1/1:0,18:18:54:792,54,0	0/0
scaffoldA01	5219285	.	C	CT	1233.73	.	ExcessHet=3.0103;FS=0;MQ=60;QD=31.63;SOR=1.096;BaseQRankSum=0.728;ClippingRankSum=-0;MQRankSum=-0;ReadPosRankSum=1.315;RAW_MQandDP=27658,8;DP=229;AF=0.5;MLEAC=2;MLEAF=1;AN=20;AC=17;A./.OVAR_DATE=2016-05-11;Func.refGene=upstream;Gene.refGene=BnaPHYEa;GeneDetail.refGene=.;ExonicFunc.refGene=.;AAChange.refGene=.;ALLELE_END	GT:AD:DP:GQ:PL	0/0	0/0	0/0	0/0	0/0	0/0	0/0	0/0	0/0	0/0	0/0	0/0	0/0	0/0	0/0	0/0	0/0	0/0	0/0	0/0	0/0	0/0	0/0	0/0	0/0	0/0	0/0	0/0	0/0	0/0	0/0	0/0	0/0	0/0	0/0	0/0	0/0	0/0	0/0	0/0	0/0
scaffoldA01	5219286	.	T	TTTAAATA	145.6	.	BaseQRankSum=1.358;ExcessHet=3.0103;MQRankSum=-1.508;RAW_MQandDP=51921,15;ReadPosRankSum=-0.783;DP=24;MLEAC=1;MLEAF=0.5;AN=4;AC=2;A./.OVAR_DATE=2016-05-11;Func.refGene=upstream;Gene.refGene=BnaPHYEa;GeneDetail.refGene=.;ExonicFunc.refGene=.;AAChange.refGene=.;ALLELE_END	GT:AD:DP:GQ:PL	0/0	0/0	0/0	0/0	0/0	0/0	0/0	0/0	0/0	0/0	0/0	0/0	0/0	0/0	0/0	0/0	0/0	0/0	0/0	0/0	0/0	0/0	0/0	0/0	0/0	0/0	0/0	0/0	0/0	0/0	0/0	0/0	0/0	0/0	0/0	0/0	0/0	0/0	0/0	0/0	0/0
scaffoldA01	5219306	.	CAAGGGGTG	C	196.6	.	BaseQRankSum=-0.187;ExcessHet=3.0103;MQRankSum=-2.905;RAW_MQandDP=76721,23;ReadPosRankSum=0.578;DP=36;MLEAC=1;MLEAF=0.5;AN=4;AC=2;A./.OVAR_DATE=2016-05-11;Func.refGene=upstream;Gene.refGene=BnaPHYEa;GeneDetail.refGene=.;ExonicFunc.refGene=.;AAChange.refGene=.;ALLELE_END	GT:AD:DP:GQ:PL	0/0	0/0	0/0	0/0	0/0	0/0	0/0	0/0	0/0	0/0	0/0	0/0	0/0	0/0	0/0	0/0	0/0	0/0	0/0	0/0	0/0	0/0	0/0	0/0	0/0	0/0	0/0	0/0	0/0	0/0	0/0	0/0	0/0	0/0	0/0	0/0	0/0	0/0	0/0	0/0	0/0
scaffoldA01	5219333	.	C	T	152.64	.	BaseQRankSum=-1.131;ExcessHet=3.0103;MQRankSum=-2.905;RAW_MQandDP=73121,22;ReadPosRankSum=0.591;DP=37;MLEAC=1;MLEAF=0.5;AN=4;AC=2;A./.OVAR_DATE=2016-05-11;Func.refGene=upstream;Gene.refGene=BnaPHYEa;GeneDetail.refGene=.;ExonicFunc.refGene=.;AAChange.refGene=.;ALLELE_END	GT:AD:DP:GQ:PL	0/0	0/0	0/0	./.	0/0	0/0	0/0	0/0	0/0	0/0	0/0	0/0	0/0	0/0	0/0	./.	0/0	0/0	0/0	0/0	0/0	0/0	0/0	0/0	0/0	0/0	0/0	0/0	0/0	0/0	0/0	0/0	0/0	0/0	0/0	./.	0/0	0/0	./.	0/0	0/0
scaffoldA01	5219355	.	G	A	788.77	.	ExcessHet=3.0103;FS=0;MQ=60;QD=40.21;SOR=1.863;BaseQRankSum=-1.066;ClippingRankSum=0;MQRankSum=0;ReadPosRankSum=0.041;RAW_MQandDP=91121,27;DP=94;AF=0.5;MLEAC=1;MLEAF=0.5;AN=10;AC=8;A./.OVAR_DATE=2016-05-11;Func.refGene=upstream;Gene.refGene=BnaPHYEa;GeneDetail.refGene=.;ExonicFunc.refGene=.;AAChange.refGene=.;ALLELE_END	GT:AD:DP:GQ:PL	0/0	0/0	0/0	0/0	0/0	0/0	0/0	0/0	0/0	0/0	0/0	0/0	0/0	0/0	0/0	0/0	0/0	0/0	0/0	0/0	0/0	0/0	0/0	0/0	0/0	0/0	0/0	0/0	0/0	0/0	0/0	0/0	0/0	0/0	0/0	0/0	0/0	0/0	0/0	0/0	0/0
scaffoldA01	5219373	.	C	A	110.64	.	BaseQRankSum=-1.872;ClippingRankSum=0;ExcessHet=3.0103;FS=2.772;MQ=57.24;MQRankSum=-2.553;QD=3.32;ReadPosRankSum=-1.663;SOR=0.935;RAW_MQandDP=85509,28;DP=83;AF=0.5;MLEAC=1;MLEAF=0.5;AN=10;AC=5;A./.OVAR_DATE=2016-05-11;Func.refGene=upstream;Gene.refGene=BnaPHYEa;GeneDetail.refGene=.;ExonicFunc.refGene=.;AAChange.refGene=.;ALLELE_END	GT:AD:DP:GQ:PL	0/0	0/0	0/0	0/0	0/0	0/0	0/0	0/0	0/0	0/0	0/0	0/0	0/0	0/0	0/0	0/0	0/0	0/0	0/0	0/0	0/0	0/0	0/0	0/0	0/0	0/0	0/0	0/0	0/0	0/0	0/0	0/0	0/0	0/0	0/0	0/0	0/0	0/0	0/0	0/0	0/0
scaffoldA01	5219374	.	G	GTGATGAT	110.6	.	BaseQRankSum=-4.017;ClippingRankSum=0;ExcessHet=3.0103;FS=2.772;MQ=57.24;MQRankSum=-2.553;QD=2.82;ReadPosRankSum=-1.663;SOR=0.935;RAW_MQandDP=85509,28;DP=83;AF=0.5;MLEAC=1;MLEAF=0.5;AN=10;AC=5;A./.OVAR_DATE=2016-05-11;Func.refGene=upstream;Gene.refGene=BnaPHYEa;GeneDetail.refGene=.;ExonicFunc.refGene=.;AAChange.refGene=.;ALLELE_END	GT:AD:DP:GQ:PL	0/0	0/0	0/0	0/0	0/0	0/0	0/0	0/0	0/0	0/0	0/0	0/0	0/0	0/0	0/0	0/0	0/0	0/0	0/0	0/0	0/0	0/0	0/0	0/0	0/0	0/0	0/0	0/0	0/0	0/0	0/0	0/0	0/0	0/0	0/0	0/0	0/0	0/0	0/0	0/0	0/0
scaffoldA01	5219409	.	C	T	1716.77	.	ExcessHet=3.0103;FS=0;MQ=58.82;QD=44.02;SOR=1.387;BaseQRankSum=0;ClippingRankSum=0;MQRankSum=2.357;ReadPosRankSum=-0.943;RAW_MQandDP=26605,11;DP=197;AF=0.5;MLEAC=2;MLEAF=1;AN=18;AC=12;A./.OVAR_DATE=2016-05-11;Func.refGene=upstream;Gene.refGene=BnaPHYEa;GeneDetail.refGene=.;ExonicFunc.refGene=.;AAChange.refGene=.;ALLELE_END	GT:AD:DP:GQ:PL	0/0	0/0	0/0	0/0	0/0	0/0	0/0	0/0	0/0	0/0	0/0	0/0	0/0	0/0	0/0	0/0	0/0	0/0	0/0	0/0	0/0	0/0	0/0	0/0	0/0	0/0	0/0	0/0	0/0	0/0	0/0	0/0	0/0	0/0	0/0	0/0	0/0	0/0	0/0	0/0	0/0
scaffoldA01	5219418	.	T	C	1633.77	.	ExcessHet=3.0103;FS=0;MQ=58.75;QD=44.16;SOR=1.121;BaseQRankSum=-0.12;ClippingRankSum=0;MQRankSum=2.407;ReadPosRankSum=-0.704;RAW_MQandDP=29364,12;DP=228;AF=0.5;MLEAC=2;MLEAF=1;AN=20;AC=13;A./.OVAR_DATE=2016-05-11;Func.refGene=upstream;Gene.refGene=BnaPHYEa;GeneDetail.refGene=.;ExonicFunc.refGene=.;AAChange.refGene=.;ALLELE_END	GT:AD:DP:GQ:PL	0/0	0/0	0/0	0/0	0/0	0/0	0/0	0/0	0/0	0/0	0/0	0/0	0/0	0/0	0/0	0/0	0/0	0/0	0/0	0/0	0/0	0/0	0/0	0/0	0/0	0/0	0/0	0/0	0/0	0/0	0/0	0/0	0/0	0/0	0/0	0/0	0/0	0/0	0/0	0/0	0/0
scaffoldA01	5219436	.	G	A	639.77	.	ExcessHet=3.0103;FS=0;MQ=60;QD=38.64;SOR=3.056;BaseQRankSum=1.036;ClippingRankSum=-0;MQRankSum=1.44;ReadPosRankSum=0.736;RAW_MQandDP=52956,25;DP=78;AF=0.5;MLEAC=1;MLEAF=0.5;AN=10;AC=8;A./.OVAR_DATE=2016-05-11;Func.refGene=upstream;Gene.refGene=BnaPHYEa;GeneDetail.refGene=.;ExonicFunc.refGene=.;AAChange.refGene=.;ALLELE_END	GT:AD:DP:GQ:PL	0/0	0/0	0/0	0/0	0/0	0/0	0/0	0/0	0/0	0/0	0/0	0/0	0/0	0/0	0/0	0/0	0/0	0/0	0/0	0/0	0/0	0/0	0/0	0/0	0/0	0/0	0/0	0/0	0/0	0/0	0/0	0/0	0/0	0/0	0/0	0/0	0/0	0/0	0/0	0/0	0/0
scaffoldA01	5219456	.	G	A	1044.77	.	ExcessHet=3.0103;FS=0;MQ=51.53;QD=36.55;SOR=0.693;BaseQRankSum=-0;ClippingRankSum=-0;MQRankSum=-0.967;ReadPosRankSum=1.501;RAW_MQandDP=17525,9;DP=3608;AF=1;MLEAC=1;MLEAF=0.5;AN=422;AC=385;A./.OVAR_DATE=2016-05-11;Func.refGene=upstream;Gene.refGene=BnaPHYEa;GeneDetail.refGene=.;ExonicFunc.refGene=.;AAChange.refGene=.;ALLELE_END	GT:AD:DP:GQ:PL	0/0	0/0	1/1:0,23:23:69:919,69,0	0/0	0/0	1/1:0,14:14:42:527,42,0	1/1:0,11:11:33:425,33,0	1/1:0,11:11:33:459,33,0	0/0	0/0	0/0	1/1:0,27:27:81:1073,81,0	0/0	0/0	0/0	1/1:1,21:22:24:795,24,0	1/1:0,9:9:27:374,27,0	0/0	0/0	0/0	0/0	1/1:0,14:14:42:573,42,0	1/1:0,13:13:39:537,39,0	0/0	1/1:0,19:19:57:734,57,0	0/0	0/0	0/0	0/0	0/0	1/1:0,17:17:51:631,51,0	0/0	0/0	1/1:0,12:12:36:493,36,0	0/0	1/1:1,16:17:13:572,13,0	0/0	1/1:0,9:9:27:364,27,0	1/1:0,16:16:48:644,48,0	1/1:0,14:14:42:544,42,0	0/0
scaffoldA01	5219506	.	G	A	480.77	.	ExcessHet=3.0103;FS=0;MQ=60;QD=38.22;SOR=4.407;BaseQRankSum=-0;ClippingRankSum=-0;MQRankSum=1.559;ReadPosRankSum=-0;RAW_MQandDP=54710,18;DP=56;AF=0.5;MLEAC=1;MLEAF=0.5;AN=10;AC=8;A./.OVAR_DATE=2016-05-11;Func.refGene=upstream;Gene.refGene=BnaPHYEa;GeneDetail.refGene=.;ExonicFunc.refGene=.;AAChange.refGene=.;ALLELE_END	GT:AD:DP:GQ:PL	0/0	0/0	0/0	0/0	0/0	0/0	0/0	0/0	0/0	0/0	0/0	0/0	0/0	0/0	0/0	0/0	0/0	0/0	0/0	0/0	0/0	0/0	0/0	0/0	0/0	0/0	0/0	0/0	0/0	0/0	0/0	./.	0/0	0/0	0/0	0/0	0/0	0/0	0/0	0/0	0/0
scaffoldA01	5219541	.	T	C	1588.77	.	ExcessHet=3.0103;FS=0;MQ=60;QD=38.67;SOR=0.984;BaseQRankSum=-0.224;ClippingRankSum=0;MQRankSum=0;ReadPosRankSum=-0.38;RAW_MQandDP=65431,23;DP=3773;AF=1;MLEAC=1;MLEAF=0.5;AN=666;AC=640;A./.OVAR_DATE=2016-05-11;Func.refGene=upstream;Gene.refGene=BnaPHYEa;GeneDetail.refGene=.;ExonicFunc.refGene=.;AAChange.refGene=.;ALLELE_END	GT:AD:DP:GQ:PL	1/1:0,12:12:36:467,36,0	0/0	1/1:0,13:13:39:535,39,0	1/1:0,8:8:24:322,24,0	0/0	1/1:0,8:8:24:334,24,0	1/1:0,4:4:12:170,12,0	1/1:0,9:9:27:372,27,0	1/1:0,12:12:36:467,36,0	0/0	0/0	1/1:0,19:19:57:774,57,0	0/0	0/0	0/0	1/1:0,17:17:51:710,51,0	1/1:0,6:6:18:239,18,0	0/0	1/1:0,12:12:36:487,36,0	0/0	1/1:0,10:10:30:418,30,0	1/1:0,8:8:24:322,24,0	1/1:0,9:9:27:369,27,0	0/0	1/1:0,12:12:36:457,36,0	0/0	1/1:0,14:14:42:561,42,0	0/0	0/0	0/0	1/1:0,7:7:21:280,21,0	./.	1/1:0,12:12:36:455,36,0	1/1:0,7:7:21:288,21,0	0/0	1/1:0,10:10:30:410,30,0	0/0	1/1:0,5:5:15:209,15,0	1/1:0,5:5:15:209,15,0	1/1:0,11:11:33:447,33,0	1/1:0,13:13:39:543,39,0
scaffoldA01	5219563	.	G	T	913.77	.	ExcessHet=3.0103;FS=0;MQ=50.63;QD=39.38;SOR=1.981;BaseQRankSum=0;ClippingRankSum=0;MQRankSum=-3.888;ReadPosRankSum=1.862;RAW_MQandDP=36631,15;DP=2536;AF=1;MLEAC=2;MLEAF=1;AN=620;AC=585;A./.OVAR_DATE=2016-05-11;Func.refGene=upstream;Gene.refGene=BnaPHYEa;GeneDetail.refGene=.;ExonicFunc.refGene=.;AAChange.refGene=.;ALLELE_END	GT:AD:DP:GQ:PL	1/1:0,8:8:24:356,24,0	0/0	1/1:0,10:10:30:443,30,0	1/1:0,6:6:18:265,18,0	0/0	1/1:0,5:5:15:225,15,0	./.	1/1:0,5:5:15:225,15,0	1/1:0,8:8:24:360,24,0	0/0	0/0	1/1:0,14:14:42:620,42,0	0/0	0/0	0/0	1/1:0,13:13:39:582,39,0	1/1:0,3:3:9:135,9,0	0/0	1/1:0,9:9:27:405,27,0	0/0	1/1:0,10:10:30:428,30,0	1/1:0,6:6:18:263,18,0	1/1:0,6:6:18:264,18,0	0/0	1/1:0,9:9:27:401,27,0	0/0	1/1:0,13:13:39:576,39,0	0/0	0/0	0/0	1/1:0,7:7:21:311,21,0	./.	1/1:0,11:11:33:489,33,0	1/1:0,6:6:18:264,18,0	0/0	1/1:0,3:3:9:132,9,0	0/0	1/1:0,5:5:15:210,15,0	1/1:0,4:4:12:177,12,0	1/1:0,9:9:27:405,27,0	1/1:0,11:11:33:495,33,0
scaffoldA01	5219572	.	G	A	820.77	.	ExcessHet=3.0103;FS=0;MQ=50.63;QD=39.38;SOR=1.981;BaseQRankSum=-1.922;ClippingRankSum=0;MQRankSum=-3.756;ReadPosRankSum=0.988;RAW_MQandDP=27413,12;DP=2182;AF=1;MLEAC=2;MLEAF=1;AN=610;AC=575;A./.OVAR_DATE=2016-05-11;Func.refGene=upstream;Gene.refGene=BnaPHYEa;GeneDetail.refGene=.;ExonicFunc.refGene=.;AAChange.refGene=.;ALLELE_END	GT:AD:DP:GQ:PL	1/1:0,7:7:21:315,21,0	0/0	1/1:0,8:8:27:402,27,0	1/1:0,5:5:15:225,15,0	0/0	1/1:0,5:5:15:225,15,0	./.	1/1:0,5:5:15:225,15,0	1/1:0,8:8:24:360,24,0	0/0	0/0	1/1:0,11:11:36:537,36,0	0/0	0/0	0/0	1/1:0,12:12:39:582,39,0	1/1:0,3:3:9:135,9,0	0/0	1/1:0,9:9:27:405,27,0	0/0	1/1:0,7:7:27:387,27,0	1/1:0,4:4:12:180,12,0	1/1:0,4:4:12:180,12,0	0/0	1/1:0,8:8:24:360,24,0	0/0	1/1:0,11:11:33:495,33,0	0/0	0/0	0/0	1/1:0,6:6:18:270,18,0	./.	1/1:0,9:9:33:489,33,0	1/1:0,4:4:15:222,15,0	0/0	1/1:0,2:2:6:90,6,0	0/0	1/1:0,4:4:12:180,12,0	1/1:0,3:3:12:177,12,0	1/1:0,9:9:27:405,27,0	1/1:0,11:11:33:495,33,0
scaffoldA01	5219588	.	G	T	325.78	.	ExcessHet=3.0103;FS=0;MQ=59.28;QD=40.72;SOR=4.407;BaseQRankSum=-1.507;MQRankSum=-3.726;RAW_MQandDP=55505,16;ReadPosRankSum=0.935;DP=36;AF=1;MLEAC=1;MLEAF=0.5;AN=10;AC=9;A./.OVAR_DATE=2016-05-11;Func.refGene=upstream;Gene.refGene=BnaPHYEa;GeneDetail.refGene=.;ExonicFunc.refGene=.;AAChange.refGene=.;ALLELE_END	GT:AD:DP:GQ:PL	0/0	0/0	0/0	0/0	0/0	0/0	0/0	0/0	0/0	0/0	0/0	0/0	0/0	0/0	0/0	0/0	0/0	0/0	0/0	0/0	0/0	0/0	0/0	0/0	0/0	0/0	0/0	0/0	0/0	0/0	0/0	./.	0/0	0/0	0/0	0/0	0/0	0/0	0/0	0/0	0/0
scaffoldA01	5219593	.	G	A	286.8	.	ExcessHet=3.0103;FS=0;MQ=59.18;QD=40.97;SOR=4.174;BaseQRankSum=-1.776;MQRankSum=-3.859;RAW_MQandDP=59105,17;ReadPosRankSum=0.822;DP=36;AF=1;MLEAC=1;MLEAF=0.5;AN=10;AC=9;A./.OVAR_DATE=2016-05-11;Func.refGene=upstream;Gene.refGene=BnaPHYEa;GeneDetail.refGene=.;ExonicFunc.refGene=.;AAChange.refGene=.;ALLELE_END	GT:AD:DP:GQ:PL	0/0	0/0	0/0	0/0	0/0	0/0	0/0	0/0	0/0	0/0	0/0	0/0	0/0	0/0	0/0	0/0	0/0	0/0	0/0	0/0	0/0	0/0	0/0	0/0	0/0	0/0	0/0	0/0	0/0	0/0	0/0	./.	0/0	0/0	0/0	0/0	0/0	0/0	0/0	0/0	0/0
scaffoldA01	5219598	.	G	C	286.8	.	ExcessHet=3.0103;FS=0;MQ=59.18;QD=40.97;SOR=4.174;BaseQRankSum=-1.507;MQRankSum=-3.589;RAW_MQandDP=55505,16;ReadPosRankSum=1.276;DP=35;AF=1;MLEAC=1;MLEAF=0.5;AN=10;AC=9;A./.OVAR_DATE=2016-05-11;Func.refGene=upstream;Gene.refGene=BnaPHYEa;GeneDetail.refGene=.;ExonicFunc.refGene=.;AAChange.refGene=.;ALLELE_END	GT:AD:DP:GQ:PL	0/0	0/0	0/0	0/0	0/0	0/0	0/0	0/0	0/0	0/0	0/0	0/0	0/0	0/0	0/0	0/0	0/0	0/0	0/0	0/0	0/0	0/0	0/0	0/0	0/0	0/0	0/0	0/0	0/0	0/0	0/0	./.	0/0	0/0	0/0	0/0	0/0	0/0	0/0	0/0	0/0
scaffoldA01	5219605	.	C	G	196.9	.	ExcessHet=3.0103;FS=0;MQ=51;QD=35.76;SOR=1.179;DP=34;AF=1;MLEAC=2;MLEAF=1;AN=24;AC=24;A./.OVAR_DATE=2016-05-11;Func.refGene=upstream;Gene.refGene=BnaPHYEa;GeneDetail.refGene=.;ExonicFunc.refGene=.;AAChange.refGene=.;ALLELE_END	GT:AD:DP:GQ:PL	./.	0/0	./.	./.	0/0	./.	./.	./.	./.	0/0	0/0	./.	0/0	0/0	0/0	./.	1/1:0,3:3:9:135,9,0	0/0	./.	0/0	./.	./.	./.	0/0	./.	0/0	./.	0/0	0/0	0/0	./.	./.	./.	./.	0/0	./.	0/0	./.	./.	./.	./.
scaffoldA01	5219606	.	A	ATTTCTT	187.87	.	ExcessHet=3.0103;FS=0;MQ=51;QD=32.75;SOR=1.179;DP=32;AF=1;MLEAC=2;MLEAF=1;AN=24;AC=24;A./.OVAR_DATE=2016-05-11;Func.refGene=upstream;Gene.refGene=BnaPHYEa;GeneDetail.refGene=.;ExonicFunc.refGene=.;AAChange.refGene=.;ALLELE_END	GT:AD:DP:GQ:PL	./.	0/0	./.	./.	0/0	./.	./.	./.	./.	0/0	0/0	./.	0/0	0/0	0/0	./.	1/1:0,3:3:9:135,9,0	0/0	./.	0/0	./.	./.	./.	0/0	./.	0/0	./.	0/0	0/0	0/0	./.	./.	./.	./.	0/0	./.	0/0	./.	./.	./.	./.
scaffoldA01	5219608	.	C	T	196.9	.	ExcessHet=3.0103;FS=0;MQ=51;QD=53.64;SOR=2.303;DP=19;AF=1;MLEAC=2;MLEAF=1;AN=22;AC=22;A./.OVAR_DATE=2016-05-11;Func.refGene=upstream;Gene.refGene=BnaPHYEa;GeneDetail.refGene=.;ExonicFunc.refGene=.;AAChange.refGene=.;ALLELE_END	GT:AD:DP:GQ:PL	./.	0/0	./.	./.	0/0	./.	./.	./.	./.	0/0	0/0	./.	0/0	0/0	0/0	./.	1/1:0,2:2:9:135,9,0	0/0	./.	0/0	./.	./.	./.	0/0	./.	0/0	./.	0/0	0/0	0/0	./.	./.	./.	./.	0/0	./.	0/0	./.	./.	./.	./.
scaffoldA01	5219614	.	C	T	218.84	.	ExcessHet=3.0103;FS=0;MQ=59.04;QD=36.47;SOR=3.912;DP=16;AF=1;MLEAC=2;MLEAF=1;AN=8;AC=8;A./.OVAR_DATE=2016-05-11;Func.refGene=upstream;Gene.refGene=BnaPHYEa;GeneDetail.refGene=.;ExonicFunc.refGene=.;AAChange.refGene=.;ALLELE_END	GT:AD:DP:GQ:PL	./.	0/0	./.	./.	0/0	./.	./.	./.	./.	0/0	0/0	./.	0/0	0/0	0/0	./.	./.	0/0	./.	0/0	./.	./.	./.	0/0	./.	0/0	./.	0/0	0/0	0/0	./.	./.	./.	./.	0/0	./.	0/0	./.	./.	./.	./.
scaffoldA01	5219661	.	A	G	56.74	.	ExcessHet=3.0103;FS=0;MQ=57.08;QD=28.37;SOR=2.303;DP=2;AF=1;MLEAC=2;MLEAF=1;AN=2;AC=2;A./.OVAR_DATE=2016-05-11;Func.refGene=upstream;Gene.refGene=BnaPHYEa;GeneDetail.refGene=.;ExonicFunc.refGene=.;AAChange.refGene=.;ALLELE_END	GT:AD:DP:GQ:PL	./.	0/0	./.	./.	0/0	./.	./.	./.	./.	0/0	0/0	./.	0/0	0/0	0/0	./.	./.	0/0	./.	0/0	./.	./.	./.	0/0	./.	0/0	./.	0/0	0/0	0/0	./.	./.	./.	./.	0/0	./.	0/0	./.	./.	./.	./.
scaffoldA01	5219827	.	A	C	2671.77	.	ExcessHet=3.0103;FS=0;MQ=60;QD=43.82;SOR=1.071;BaseQRankSum=-0.58;ClippingRankSum=0;MQRankSum=0;ReadPosRankSum=0.947;RAW_MQandDP=25200,7;DP=500;AF=1;MLEAC=2;MLEAF=1;AN=48;AC=42;A./.OVAR_DATE=2016-05-11;Func.refGene=upstream;Gene.refGene=BnaPHYEa;GeneDetail.refGene=.;ExonicFunc.refGene=.;AAChange.refGene=.;ALLELE_END	GT:AD:DP:GQ:PL	./.	0/0	./.	./.	0/0	./.	./.	./.	./.	0/0	0/0	./.	0/0	0/0	0/0	./.	./.	0/0	./.	0/0	./.	./.	./.	0/0	./.	0/0	./.	0/0	0/0	0/0	./.	./.	./.	./.	0/0	./.	0/0	./.	./.	./.	./.
scaffoldA01	5219835	.	G	A	2638.77	.	ExcessHet=3.0103;FS=0;MQ=60;QD=46.85;SOR=0.997;BaseQRankSum=-0.283;ClippingRankSum=0;MQRankSum=0;ReadPosRankSum=-1.653;RAW_MQandDP=25200,7;DP=232;AF=1;MLEAC=2;MLEAF=1;AN=20;AC=15;A./.OVAR_DATE=2016-05-11;Func.refGene=upstream;Gene.refGene=BnaPHYEa;GeneDetail.refGene=.;ExonicFunc.refGene=.;AAChange.refGene=.;ALLELE_END	GT:AD:DP:GQ:PL	./.	0/0	./.	./.	0/0	./.	./.	./.	./.	0/0	0/0	./.	0/0	0/0	0/0	./.	./.	0/0	./.	0/0	./.	./.	./.	0/0	./.	0/0	./.	0/0	0/0	0/0	./.	./.	./.	./.	0/0	./.	0/0	./.	./.	./.	./.
scaffoldA01	5219841	.	T	A	59.74	.	ExcessHet=3.0103;FS=0;MQ=55;QD=59.74;SOR=1.609;DP=1;AF=1;MLEAC=2;MLEAF=1;AN=2;AC=2;A./.OVAR_DATE=2016-05-11;Func.refGene=upstream;Gene.refGene=BnaPHYEa;GeneDetail.refGene=.;ExonicFunc.refGene=.;AAChange.refGene=.;ALLELE_END	GT:AD:DP:GQ:PL	./.	0/0	./.	./.	0/0	./.	./.	./.	./.	0/0	0/0	./.	0/0	0/0	0/0	./.	./.	0/0	./.	0/0	./.	./.	./.	0/0	./.	0/0	./.	0/0	0/0	0/0	./.	./.	./.	./.	0/0	./.	0/0	./.	./.	./.	./.
scaffoldA01	5219851	.	A	G	259.8	.	ExcessHet=3.0103;FS=0;MQ=53.04;QD=27.87;SOR=0.693;BaseQRankSum=-0;ClippingRankSum=-0;MQRankSum=-0;ReadPosRankSum=-2.1;RAW_MQandDP=4705,2;DP=288;AF=1;MLEAC=2;MLEAF=1;AN=208;AC=204;A./.OVAR_DATE=2016-05-11;Func.refGene=upstream;Gene.refGene=BnaPHYEa;GeneDetail.refGene=.;ExonicFunc.refGene=.;AAChange.refGene=.;ALLELE_END	GT:AD:DP:GQ:PL	./.	0/0	./.	./.	0/0	./.	./.	./.	1/1:0,2:2:6:84,6,0	0/0	0/0	1/1:0,4:4:12:166,12,0	0/0	0/0	0/0	./.	./.	0/0	./.	0/0	./.	./.	./.	0/0	./.	0/0	./.	0/0	0/0	0/0	./.	./.	./.	./.	0/0	./.	0/0	./.	./.	1/1:0,2:2:6:84,6,0	1/1:0,2:2:6:84,6,0
scaffoldA01	5219881	.	G	A	553.77	.	ExcessHet=3.0103;FS=0;MQ=56.36;QD=38.22;SOR=2.833;BaseQRankSum=0;ClippingRankSum=0;MQRankSum=-1.502;ReadPosRankSum=-1.454;RAW_MQandDP=16154,9;DP=1704;AF=1;MLEAC=2;MLEAF=1;AN=568;AC=544;A./.OVAR_DATE=2016-05-11;Func.refGene=upstream;Gene.refGene=BnaPHYEa;GeneDetail.refGene=.;ExonicFunc.refGene=.;AAChange.refGene=.;ALLELE_END	GT:AD:DP:GQ:PL	1/1:0,3:3:9:125,9,0	0/0	1/1:0,8:8:24:330,24,0	1/1:0,4:4:12:167,12,0	0/0	1/1:0,4:4:12:167,12,0	./.	./.	1/1:0,4:4:12:155,12,0	0/0	0/0	1/1:0,9:9:27:364,27,0	0/0	0/0	0/0	0/1:1,11:12:6:410,0,6	1/1:0,3:3:9:125,9,0	0/0	1/1:0,4:4:12:167,12,0	0/0	1/1:0,3:3:9:125,9,0	1/1:0,4:4:12:167,12,0	1/1:0,4:4:12:167,12,0	0/0	1/1:0,4:4:12:151,12,0	0/0	1/1:0,2:2:6:84,6,0	0/0	0/0	0/0	1/1:0,4:4:12:167,12,0	./.	1/1:0,3:3:9:125,9,0	1/1:0,2:2:6:80,6,0	0/0	1/1:0,5:5:15:209,15,0	0/0	1/1:0,6:6:18:237,18,0	1/1:0,3:3:9:125,9,0	1/1:0,6:6:18:251,18,0	1/1:0,4:4:12:174,12,0
scaffoldA01	5219893	.	AT	A	592.73	.	ExcessHet=3.0103;FS=0;MQ=55.8;QD=42.34;SOR=2.303;BaseQRankSum=-0;ClippingRankSum=-0;MQRankSum=-0.253;ReadPosRankSum=-1.036;RAW_MQandDP=17754,10;DP=177;AF=1;MLEAC=1;MLEAF=0.5;AN=38;AC=27;A./.OVAR_DATE=2016-05-11;Func.refGene=upstream;Gene.refGene=BnaPHYEa;GeneDetail.refGene=.;ExonicFunc.refGene=.;AAChange.refGene=.;ALLELE_END	GT:AD:DP:GQ:PL	1/1:0,5:5:18:253,18,0	0/0	0/0	0/0	0/0	0/0	0/0	0/0	0/0	0/0	0/0	0/0	0/0	0/0	0/0	0/0	0/0	0/0	0/0	0/0	0/0	0/0	0/0	0/0	0/0	0/0	0/0	0/0	0/0	0/0	0/0	./.	1/1:0,5:5:18:267,18,0	0/0	0/0	0/0	0/0	0/0	0/0	0/0	0/0
scaffoldA01	5219898	.	C	G	2214.77	.	ExcessHet=3.0103;FS=0;MQ=60;QD=38.92;SOR=0.997;BaseQRankSum=-0;ClippingRankSum=-0;MQRankSum=1.922;ReadPosRankSum=1.602;RAW_MQandDP=28800,8;DP=262;AF=0.5;MLEAC=2;MLEAF=1;AN=20;AC=17;A./.OVAR_DATE=2016-05-11;Func.refGene=upstream;Gene.refGene=BnaPHYEa;GeneDetail.refGene=.;ExonicFunc.refGene=.;AAChange.refGene=.;ALLELE_END	GT:AD:DP:GQ:PL	0/0	0/0	0/0	0/0	0/0	0/0	0/0	0/0	0/0	0/0	0/0	0/0	0/0	0/0	0/0	0/0	0/0	0/0	0/0	0/0	0/0	0/0	0/0	0/0	0/0	0/0	0/0	0/0	0/0	0/0	0/0	./.	0/0	0/0	0/0	0/0	0/0	0/0	0/0	0/0	0/0
scaffoldA01	5219901	.	C	A	690.77	.	ExcessHet=3.0103;FS=0;MQ=56.09;QD=42.92;SOR=2.448;BaseQRankSum=0;ClippingRankSum=0;MQRankSum=-1.274;ReadPosRankSum=-1.243;RAW_MQandDP=17754,10;DP=2678;AF=1;MLEAC=1;MLEAF=0.5;AN=626;AC=586;A./.OVAR_DATE=2016-05-11;Func.refGene=upstream;Gene.refGene=BnaPHYEa;GeneDetail.refGene=.;ExonicFunc.refGene=.;AAChange.refGene=.;ALLELE_END	GT:AD:DP:GQ:PL	1/1:0,6:6:18:253,18,0	0/0	1/1:0,13:13:39:531,39,0	1/1:0,5:5:15:209,15,0	0/0	1/1:0,5:5:15:209,15,0	1/1:0,4:4:12:167,12,0	./.	1/1:0,4:4:12:167,12,0	0/0	0/0	1/1:0,14:14:42:585,42,0	0/0	0/0	0/0	0/1:1,13:14:0:497,0,0	1/1:0,3:3:9:125,9,0	0/0	1/1:0,5:5:15:209,15,0	0/0	1/1:0,5:5:15:197,15,0	1/1:0,5:5:15:209,15,0	1/1:0,10:10:30:413,30,0	0/0	1/1:0,8:8:24:334,24,0	0/0	1/1:0,3:3:9:125,9,0	0/0	0/0	0/0	1/1:0,6:6:18:204,18,0	./.	1/1:0,6:6:18:267,18,0	1/1:0,2:2:6:84,6,0	0/0	1/1:0,8:8:24:334,24,0	0/0	1/1:0,10:10:30:365,30,0	1/1:0,7:7:21:278,21,0	1/1:0,9:9:27:376,27,0	1/1:0,5:5:15:215,15,0
scaffoldA01	5219916	.	C	T	814.77	.	ExcessHet=3.0103;FS=0;MQ=56.44;QD=38.19;SOR=2.531;BaseQRankSum=0;ClippingRankSum=0;MQRankSum=-1.221;ReadPosRankSum=0.435;RAW_MQandDP=26267,13;DP=3229;AF=1;MLEAC=1;MLEAF=0.5;AN=634;AC=599;A./.OVAR_DATE=2016-05-11;Func.refGene=upstream;Gene.refGene=BnaPHYEa;GeneDetail.refGene=.;ExonicFunc.refGene=.;AAChange.refGene=.;ALLELE_END	GT:AD:DP:GQ:PL	1/1:0,6:6:18:237,18,0	0/0	1/1:0,15:15:45:615,45,0	1/1:0,6:6:18:217,18,0	0/0	1/1:0,8:8:24:302,24,0	1/1:0,5:5:15:209,15,0	1/1:0,2:2:6:84,6,0	1/1:0,4:4:12:167,12,0	0/0	0/0	1/1:0,16:16:48:668,48,0	0/0	0/0	0/0	1/1:1,15:16:6:585,6,0	1/1:0,5:5:15:209,15,0	0/0	1/1:0,6:6:18:251,18,0	0/0	1/1:0,5:5:15:209,15,0	1/1:0,6:6:18:251,18,0	1/1:0,11:11:33:442,33,0	0/0	1/1:0,10:10:30:418,30,0	0/0	1/1:0,5:5:15:209,15,0	0/0	0/0	0/0	1/1:0,7:7:21:278,21,0	1/1:0,2:2:6:84,6,0	1/1:0,8:8:24:319,24,0	1/1:0,3:3:9:125,9,0	0/0	1/1:0,9:9:27:376,27,0	0/0	1/1:0,12:12:36:453,36,0	1/1:0,7:7:21:278,21,0	1/1:0,11:11:33:456,33,0	1/1:0,9:9:27:382,27,0
scaffoldA01	5219943	.	CA	C	1889.73	.	ExcessHet=3.0103;FS=0;MQ=60;QD=43.99;SOR=0.892;BaseQRankSum=0;ClippingRankSum=0;MQRankSum=-1.092;ReadPosRankSum=1.351;RAW_MQandDP=56266,21;DP=5484;AF=1;MLEAC=1;MLEAF=0.5;AN=746;AC=707;A./.OVAR_DATE=2016-05-11;Func.refGene=upstream;Gene.refGene=BnaPHYEa;GeneDetail.refGene=.;ExonicFunc.refGene=.;AAChange.refGene=.;ALLELE_END	GT:AD:DP:GQ:PL	1/1:0,7:7:21:315,21,0	0/0	1/1:0,20:20:60:900,60,0	1/1:0,7:7:21:315,21,0	0/0	1/1:0,14:14:42:630,42,0	1/1:0,7:7:24:349,24,0	1/1:0,7:7:21:315,21,0	1/1:0,7:7:21:315,21,0	1/1:0,19:19:57:852,57,0	0/0	1/1:0,18:18:54:810,54,0	0/0	0/0	0/0	0/1:1,17:18:18:711,0,18	1/1:0,7:7:21:315,21,0	0/0	1/1:0,8:8:24:360,24,0	1/1:0,23:23:72:1034,72,0	1/1:0,7:7:24:353,24,0	1/1:0,11:11:33:495,33,0	1/1:0,12:12:36:540,36,0	0/0	1/1:0,12:12:39:574,39,0	0/0	1/1:0,13:13:42:614,42,0	0/0	1/1:0,26:26:78:1170,78,0	1/1:0,22:22:66:990,66,0	1/1:0,8:8:24:360,24,0	1/1:0,4:4:12:180,12,0	1/1:0,11:11:33:495,33,0	1/1:0,8:8:24:360,24,0	0/0	1/1:0,14:14:42:630,42,0	0/0	1/1:0,15:15:45:672,45,0	1/1:0,10:10:33:488,33,0	1/1:0,15:15:45:675,45,0	1/1:0,9:9:27:401,27,0
scaffoldA01	5219947	.	A	C	1898.77	.	ExcessHet=3.0103;FS=0;MQ=60;QD=42.31;SOR=1.085;BaseQRankSum=0;ClippingRankSum=0;MQRankSum=-1.092;ReadPosRankSum=1.544;RAW_MQandDP=63466,23;DP=5610;AF=1;MLEAC=1;MLEAF=0.5;AN=746;AC=707;A./.OVAR_DATE=2016-05-11;Func.refGene=upstream;Gene.refGene=BnaPHYEa;GeneDetail.refGene=.;ExonicFunc.refGene=.;AAChange.refGene=.;ALLELE_END	GT:AD:DP:GQ:PL	1/1:0,7:7:21:315,21,0	0/0	1/1:0,21:21:63:942,63,0	1/1:0,7:7:21:315,21,0	0/0	1/1:0,14:14:42:630,42,0	1/1:0,8:8:24:349,24,0	1/1:0,7:7:21:315,21,0	1/1:0,7:7:21:315,21,0	1/1:0,19:19:57:852,57,0	0/0	1/1:0,18:18:54:810,54,0	0/0	0/0	0/0	0/1:1,17:18:18:711,0,18	1/1:0,7:7:21:315,21,0	0/0	1/1:0,8:8:24:360,24,0	1/1:0,25:25:75:1075,75,0	1/1:0,8:8:24:353,24,0	1/1:0,11:11:33:495,33,0	1/1:0,12:12:36:540,36,0	0/0	1/1:0,13:13:39:574,39,0	0/0	1/1:0,14:14:42:614,42,0	0/0	1/1:0,26:26:78:1170,78,0	1/1:0,22:22:66:990,66,0	1/1:0,8:8:24:360,24,0	1/1:0,4:4:12:180,12,0	1/1:0,11:11:33:495,33,0	1/1:0,8:8:24:360,24,0	0/0	1/1:0,14:14:42:630,42,0	0/0	1/1:0,15:15:45:672,45,0	1/1:0,11:11:33:488,33,0	1/1:0,15:15:45:675,45,0	1/1:0,9:9:27:401,27,0
scaffoldA01	5219959	.	A	G	1866.77	.	ExcessHet=3.0103;FS=0;MQ=60;QD=38.8;SOR=1.23;BaseQRankSum=0;ClippingRankSum=0;MQRankSum=-2.598;ReadPosRankSum=0.494;RAW_MQandDP=75562,26;DP=5971;AF=1;MLEAC=1;MLEAF=0.5;AN=746;AC=718;A./.OVAR_DATE=2016-05-11;Func.refGene=upstream;Gene.refGene=BnaPHYEa;GeneDetail.refGene=.;ExonicFunc.refGene=.;AAChange.refGene=.;ALLELE_END	GT:AD:DP:GQ:PL	1/1:0,7:7:21:278,21,0	0/0	1/1:0,22:22:66:885,66,0	1/1:0,8:8:24:288,24,0	0/0	1/1:0,15:15:45:568,45,0	1/1:0,9:9:27:342,27,0	1/1:0,9:9:27:376,27,0	1/1:0,10:10:30:418,30,0	1/1:0,24:24:72:1000,72,0	0/0	1/1:0,21:21:63:845,63,0	0/0	0/0	0/0	1/1:0,20:20:60:835,60,0	1/1:0,7:7:21:260,21,0	0/0	1/1:0,9:9:27:376,27,0	1/1:0,27:27:80:1017,80,0	1/1:0,9:9:27:376,27,0	1/1:0,12:12:36:467,36,0	1/1:0,13:13:39:509,39,0	0/0	1/1:0,13:13:39:511,39,0	0/0	1/1:0,15:15:45:592,45,0	0/0	1/1:0,27:27:81:1124,81,0	1/1:0,20:20:60:694,60,0	1/1:0,8:8:24:320,24,0	1/1:0,4:4:12:167,12,0	1/1:0,14:14:42:570,42,0	1/1:0,8:8:24:317,24,0	0/0	1/1:0,15:15:45:512,45,0	0/0	1/1:0,16:16:48:620,48,0	1/1:0,12:12:36:487,36,0	1/1:0,15:15:45:627,45,0	1/1:0,9:9:27:382,27,0
scaffoldA01	5219975	.	G	A	1963.77	.	ExcessHet=3.0103;FS=0;MQ=60;QD=40.42;SOR=0.99;BaseQRankSum=0;ClippingRankSum=0;MQRankSum=-2.366;ReadPosRankSum=-0.072;RAW_MQandDP=85313,26;DP=6492;AF=1;MLEAC=2;MLEAF=1;AN=748;AC=718;A./.OVAR_DATE=2016-05-11;Func.refGene=upstream;Gene.refGene=BnaPHYEa;GeneDetail.refGene=.;ExonicFunc.refGene=.;AAChange.refGene=.;ALLELE_END	GT:AD:DP:GQ:PL	1/1:0,9:9:27:362,27,0	0/0	1/1:0,24:24:72:944,72,0	1/1:0,9:9:27:342,27,0	0/0	1/1:0,17:17:51:642,51,0	1/1:0,13:13:39:463,39,0	1/1:0,11:11:33:459,33,0	1/1:0,11:11:33:459,33,0	1/1:0,19:19:57:794,57,0	0/0	1/1:0,22:22:66:907,66,0	0/0	0/0	0/0	1/1:0,24:24:72:990,72,0	1/1:0,11:11:33:425,33,0	0/0	1/1:0,10:10:29:353,29,0	1/1:0,32:32:96:1269,96,0	1/1:0,10:10:30:373,30,0	1/1:0,15:15:45:592,45,0	1/1:0,14:14:42:506,42,0	0/0	1/1:0,14:14:42:573,42,0	0/0	1/1:0,16:16:48:634,48,0	0/0	1/1:0,25:25:75:1012,75,0	1/1:0,19:19:57:691,57,0	1/1:0,8:8:24:320,24,0	1/1:0,6:6:18:227,18,0	1/1:0,15:15:45:612,45,0	1/1:0,12:12:36:467,36,0	0/0	1/1:0,15:15:45:524,45,0	0/0	1/1:0,19:19:57:746,57,0	1/1:0,13:13:39:471,39,0	1/1:0,15:15:45:627,45,0	1/1:0,9:9:27:382,27,0
scaffoldA01	11506508	.	G	A	991.77	.	ExcessHet=3.0103;FS=0;MQ=50.11;QD=38.14;SOR=1.22;DP=26;AF=1;MLEAC=2;MLEAF=1;AN=2;AC=2;A./.OVAR_DATE=2016-05-11;Func.refGene=exonic;Gene.refGene=BnaRR2a;GeneDetail.refGene=.;ExonicFunc.refGene=synonymous_SNV;AAChange.refGene=BnaRR2a:BnaRR2a:exon6:c.C1857T:p.N619N;ALLELE_END	GT:AD:DP:GQ:PL	0/0	0/0	0/0	0/0	0/0	0/0	0/0	0/0	0/0	0/0	0/0	0/0	0/0	0/0	0/0	0/0	0/0	0/0	0/0	0/0	0/0	0/0	0/0	0/0	0/0	0/0	0/0	0/0	0/0	0/0	0/0	0/0	0/0	0/0	0/0	0/0	0/0	0/0	0/0	0/0	0/0
scaffoldA01	11506645	.	G	A	1895.77	.	ExcessHet=3.0103;FS=0;MQ=56.83;QD=39.49;SOR=0.798;BaseQRankSum=0.728;ClippingRankSum=-0;MQRankSum=-0.623;ReadPosRankSum=0.536;RAW_MQandDP=26287,11;DP=5832;AF=0.5;MLEAC=2;MLEAF=1;AN=458;AC=402;A./.OVAR_DATE=2016-05-11;Func.refGene=exonic;Gene.refGene=BnaRR2a;GeneDetail.refGene=.;ExonicFunc.refGene=synonymous_SNV;AAChange.refGene=BnaRR2a:BnaRR2a:exon5:c.C1800T:p.N600N;ALLELE_END	GT:AD:DP:GQ:PL	0/0	1/1:0,21:21:63:853,63,0	0/0	0/0	0/0	1/1:0,19:19:57:780,57,0	1/1:0,20:20:60:767,60,0	1/1:0,20:20:60:751,60,0	0/0	0/0	0/0	0/0	0/0	1/1:0,14:14:42:518,42,0	0/0	0/0	0/0	0/0	1/1:0,16:16:48:666,48,0	1/1:0,24:24:72:958,72,0	0/0	0/0	0/0	0/0	0/0	0/0	0/0	0/0	0/0	0/0	1/1:0,21:21:63:765,63,0	0/0	0/0	1/1:0,25:25:75:910,75,0	0/0	0/0	0/0	1/1:0,22:22:66:875,66,0	0/0	0/1:7,8:15:99:287,0,211	0/0
scaffoldA01	11506657	.	C	T	1943.77	.	ExcessHet=3.0103;FS=0;MQ=56.55;QD=39.36;SOR=0.869;BaseQRankSum=0.748;ClippingRankSum=-0;MQRankSum=-0.605;ReadPosRankSum=0.699;RAW_MQandDP=24208,11;DP=6778;AF=0.5;MLEAC=2;MLEAF=1;AN=554;AC=496;A./.OVAR_DATE=2016-05-11;Func.refGene=exonic;Gene.refGene=BnaRR2a;GeneDetail.refGene=.;ExonicFunc.refGene=synonymous_SNV;AAChange.refGene=BnaRR2a:BnaRR2a:exon5:c.G1788A:p.Q596Q;ALLELE_END	GT:AD:DP:GQ:PL	1/1:0,18:18:54:629,54,0	1/1:0,22:22:66:854,66,0	0/0	0/0	1/1:0,30:30:89:1146,89,0	1/1:0,20:20:60:825,60,0	1/1:0,18:18:54:720,54,0	1/1:0,18:18:54:706,54,0	0/0	0/0	1/1:0,21:21:63:851,63,0	0/0	0/0	1/1:0,13:13:39:485,39,0	0/0	0/0	0/0	0/0	1/1:0,15:15:45:626,45,0	1/1:0,25:25:75:995,75,0	0/0	0/0	0/0	0/0	0/0	1/1:0,18:18:54:661,54,0	0/0	0/0	1/1:0,20:20:60:793,60,0	1/1:0,23:23:68:852,68,0	1/1:0,23:23:69:825,69,0	0/0	0/0	1/1:0,23:23:69:889,69,0	0/0	0/0	0/0	1/1:0,21:21:63:833,63,0	0/0	0/1:5,6:11:99:218,0,164	1/1:0,20:20:60:795,60,0
scaffoldA01	11506819	.	A	G	2624.77	.	ExcessHet=3.0103;FS=0;MQ=59.63;QD=44.2;SOR=0.941;BaseQRankSum=3.032;ClippingRankSum=0;MQRankSum=0;ReadPosRankSum=-0.73;RAW_MQandDP=58825,17;DP=6638;AF=0.5;MLEAC=2;MLEAF=1;AN=464;AC=393;A./.OVAR_DATE=2016-05-11;Func.refGene=exonic;Gene.refGene=BnaRR2a;GeneDetail.refGene=.;ExonicFunc.refGene=synonymous_SNV;AAChange.refGene=BnaRR2a:BnaRR2a:exon5:c.T1626C:p.S542S;ALLELE_END	GT:AD:DP:GQ:PL	0/0	1/1:0,25:25:75:1115,75,0	0/0	0/0	0/0	1/1:0,17:17:51:755,51,0	1/1:0,18:18:54:776,54,0	1/1:0,19:19:57:844,57,0	0/0	0/0	0/0	0/0	0/0	1/1:0,12:12:36:534,36,0	0/0	0/0	0/0	0/0	0/1:2,14:16:51:555,0,51	0/0	0/0	0/0	0/0	0/0	0/0	0/0	0/0	0/0	0/0	0/0	1/1:0,35:35:99:1559,105,0	0/0	0/0	1/1:0,30:30:90:1303,90,0	0/0	0/0	0/0	1/1:0,24:24:72:1077,72,0	0/0	0/1:5,6:11:99:237,0,385	0/0
scaffoldA01	11506837	.	A	G	2516.77	.	ExcessHet=3.0103;FS=0;MQ=59.64;QD=44.7;SOR=0.99;BaseQRankSum=3.622;ClippingRankSum=0;MQRankSum=0;ReadPosRankSum=0.362;RAW_MQandDP=62425,18;DP=7715;AF=0.5;MLEAC=2;MLEAF=1;AN=556;AC=487;A./.OVAR_DATE=2016-05-11;Func.refGene=exonic;Gene.refGene=BnaRR2a;GeneDetail.refGene=.;ExonicFunc.refGene=synonymous_SNV;AAChange.refGene=BnaRR2a:BnaRR2a:exon5:c.T1608C:p.A536A;ALLELE_END	GT:AD:DP:GQ:PL	1/1:0,15:15:45:627,45,0	1/1:0,24:24:72:1073,72,0	0/0	0/0	1/1:0,24:24:72:970,72,0	1/1:0,17:17:54:797,54,0	1/1:0,20:20:60:855,60,0	1/1:0,17:17:51:762,51,0	0/0	0/0	1/1:0,29:29:87:1177,87,0	0/0	0/0	1/1:0,11:11:33:492,33,0	0/0	0/0	0/0	0/0	0/1:2,11:13:60:453,0,60	1/1:0,28:28:84:1170,84,0	0/0	0/0	0/0	0/0	0/0	1/1:0,18:18:54:731,54,0	0/0	0/0	1/1:1,16:17:9:626,9,0	1/1:0,24:24:72:890,72,0	1/1:0,31:31:93:1392,93,0	0/0	0/0	1/1:0,26:26:78:1170,78,0	0/0	0/0	0/0	1/1:0,25:25:75:1101,75,0	0/0	0/1:8,7:15:99:267,0,498	1/1:0,17:17:51:710,51,0
scaffoldA01	11506917	.	G	A	368.64	.	BaseQRankSum=0.041;ExcessHet=3.0103;MQRankSum=-2.674;RAW_MQandDP=62930,24;ReadPosRankSum=0.671;DP=41;MLEAC=1;MLEAF=0.5;AN=8;AC=6;A./.OVAR_DATE=2016-05-11;Func.refGene=exonic;Gene.refGene=BnaRR2a;GeneDetail.refGene=.;ExonicFunc.refGene=nonsynonymous_SNV;AAChange.refGene=BnaRR2a:BnaRR2a:exon5:c.C1528T:p.H510Y;ALLELE_END	GT:AD:DP:GQ:PL	0/0	0/0	0/0	0/0	0/0	0/0	0/0	0/0	0/0	0/0	0/0	0/0	0/0	0/0	0/0	0/0	0/0	0/0	0/0	0/0	0/0	0/0	0/0	0/0	0/0	0/0	0/0	0/0	0/0	0/0	0/0	0/0	0/0	0/0	0/0	0/0	0/0	0/0	0/0	0/0	0/0
scaffoldA01	11506996	.	T	C	236.64	.	BaseQRankSum=1.489;ExcessHet=3.0103;MQRankSum=-3.224;RAW_MQandDP=28377,12;ReadPosRankSum=0.233;DP=15;MLEAC=1;MLEAF=0.5;AN=4;AC=3;A./.OVAR_DATE=2016-05-11;Func.refGene=exonic;Gene.refGene=BnaRR2a;GeneDetail.refGene=.;ExonicFunc.refGene=synonymous_SNV;AAChange.refGene=BnaRR2a:BnaRR2a:exon5:c.A1449G:p.E483E;ALLELE_END	GT:AD:DP:GQ:PL	0/0	0/0	0/0	0/0	0/0	0/0	0/0	0/0	0/0	0/0	0/0	0/0	0/0	0/0	0/0	0/0	0/0	0/0	0/0	0/0	0/0	0/0	0/0	0/0	0/0	0/0	0/0	0/0	0/0	0/0	0/0	0/0	0/0	0/0	0/0	0/0	0/0	0/0	0/0	0/0	0/0
scaffoldA01	11507059	.	C	T	2211.77	.	ExcessHet=3.0103;FS=0;MQ=45.41;QD=45.24;SOR=0.793;BaseQRankSum=0;ClippingRankSum=0;MQRankSum=-1.441;ReadPosRankSum=-0.196;RAW_MQandDP=47776,27;DP=6372;AF=0.5;MLEAC=2;MLEAF=1;AN=542;AC=477;A./.OVAR_DATE=2016-05-11;Func.refGene=exonic;Gene.refGene=BnaRR2a;GeneDetail.refGene=.;ExonicFunc.refGene=synonymous_SNV;AAChange.refGene=BnaRR2a:BnaRR2a:exon5:c.G1386A:p.E462E;ALLELE_END	GT:AD:DP:GQ:PL	1/1:0,19:19:57:855,57,0	1/1:0,26:26:78:1154,78,0	0/0	0/0	1/1:0,21:21:63:934,63,0	1/1:0,18:18:57:848,57,0	1/1:0,20:20:60:887,60,0	1/1:0,18:18:54:810,54,0	0/0	0/0	1/1:0,20:20:60:897,60,0	0/0	0/0	1/1:0,12:12:36:536,36,0	0/0	0/0	0/0	0/0	1/1:0,23:23:72:1073,72,0	1/1:0,19:19:57:850,57,0	0/0	0/0	0/0	0/0	0/0	1/1:0,26:26:78:1150,78,0	0/0	0/0	0/1:1,14:15:38:585,0,38	1/1:0,19:19:57:851,57,0	1/1:0,31:31:93:1388,93,0	0/0	0/0	1/1:0,23:23:72:1070,72,0	0/0	0/0	0/0	1/1:0,17:17:51:765,51,0	0/0	0/1:11,12:23:99:471,0,680	1/1:0,21:21:63:941,63,0
scaffoldA01	11507065	.	G	A	2294.77	.	ExcessHet=3.0103;FS=0;MQ=46.12;QD=44.09;SOR=0.693;BaseQRankSum=0;ClippingRankSum=0;MQRankSum=-1.455;ReadPosRankSum=1.427;RAW_MQandDP=59496,29;DP=6417;AF=0.5;MLEAC=2;MLEAF=1;AN=544;AC=478;A./.OVAR_DATE=2016-05-11;Func.refGene=exonic;Gene.refGene=BnaRR2a;GeneDetail.refGene=.;ExonicFunc.refGene=synonymous_SNV;AAChange.refGene=BnaRR2a:BnaRR2a:exon5:c.C1380T:p.S460S;ALLELE_END	GT:AD:DP:GQ:PL	1/1:0,20:20:60:897,60,0	1/1:0,24:24:72:1076,72,0	0/0	0/0	1/1:0,21:21:63:934,63,0	1/1:0,21:21:63:925,63,0	1/1:0,19:19:60:887,60,0	1/1:0,18:18:54:810,54,0	0/0	0/0	1/1:0,21:21:66:974,66,0	0/0	0/0	1/1:0,12:12:36:537,36,0	0/0	0/0	0/0	0/0	1/1:0,24:24:72:1073,72,0	1/1:0,18:18:54:810,54,0	0/0	0/0	0/0	0/0	0/0	1/1:0,25:25:78:1150,78,0	0/0	0/0	0/1:1,15:16:35:617,0,35	1/1:0,19:19:57:852,57,0	1/1:0,31:31:93:1389,93,0	0/0	0/0	1/1:0,24:24:75:1105,75,0	0/0	0/0	0/0	1/1:0,17:17:51:765,51,0	0/0	0/1:11,12:23:99:471,0,680	1/1:0,23:23:69:1012,69,0
scaffoldA01	11507074	.	A	G	712.77	.	ExcessHet=3.0103;FS=0;MQ=48.24;QD=41.93;SOR=2.179;BaseQRankSum=0.264;ClippingRankSum=0;MQRankSum=-3.405;ReadPosRankSum=-0.458;DP=102;AF=0.5;MLEAC=1;MLEAF=0.5;AN=10;AC=9;A./.OVAR_DATE=2016-05-11;Func.refGene=exonic;Gene.refGene=BnaRR2a;GeneDetail.refGene=.;ExonicFunc.refGene=synonymous_SNV;AAChange.refGene=BnaRR2a:BnaRR2a:exon5:c.T1371C:p.N457N;ALLELE_END	GT:AD:DP:GQ:PL	0/0	0/0	0/0	0/0	0/0	0/0	0/0	0/0	0/0	0/0	0/0	0/0	0/0	0/0	0/0	0/0	0/0	0/0	0/0	1/1:0,17:17:51:741,51,0	0/0	0/0	0/0	0/0	0/0	0/0	0/0	0/0	0/0	0/0	0/0	0/0	0/0	0/0	0/0	0/0	0/0	0/0	0/0	0/0	0/0
scaffoldA01	11507199	.	C	T	821.06	.	ExcessHet=3.0103;RAW_MQandDP=39233,24;DP=40;MLEAC=2;MLEAF=1;AN=6;AC=6;A./.OVAR_DATE=2016-05-11;Func.refGene=exonic;Gene.refGene=BnaRR2a;GeneDetail.refGene=.;ExonicFunc.refGene=nonsynonymous_SNV;AAChange.refGene=BnaRR2a:BnaRR2a:exon5:c.G1246A:p.G416R;ALLELE_END	GT:AD:DP:GQ:PL	0/0	0/0	0/0	0/0	0/0	0/0	0/0	0/0	0/0	0/0	0/0	0/0	0/0	0/0	0/0	0/0	0/0	0/0	0/0	0/0	0/0	0/0	0/0	0/0	0/0	0/0	0/0	0/0	0/0	0/0	0/0	0/0	0/0	0/0	0/0	0/0	0/0	0/0	0/0	0/0	0/0
scaffoldA01	11507303	.	C	T	146.03	.	ExcessHet=3.0103;FS=0;MQ=36.64;QD=36.51;SOR=3.258;DP=6;AF=1;MLEAC=2;MLEAF=1;AN=4;AC=4;A./.OVAR_DATE=2016-05-11;Func.refGene=exonic;Gene.refGene=BnaRR2a;GeneDetail.refGene=.;ExonicFunc.refGene=nonsynonymous_SNV;AAChange.refGene=BnaRR2a:BnaRR2a:exon5:c.G1142A:p.G381D;ALLELE_END	GT:AD:DP:GQ:PL	0/0	0/0	0/0	0/0	0/0	0/0	0/0	0/0	0/0	0/0	0/0	0/0	0/0	0/0	0/0	0/0	0/0	0/0	0/0	1/1:0,4:4:12:174,12,0	0/0	0/0	0/0	0/0	0/0	0/0	0/0	0/0	0/0	0/0	0/0	0/0	0/0	0/0	0/0	0/0	0/0	0/0	0/0	0/0	0/0
scaffoldA01	11507304	.	C	T	146.03	.	ExcessHet=3.0103;FS=0;MQ=35.45;QD=48.68;SOR=2.833;DP=5;AF=1;MLEAC=2;MLEAF=1;AN=4;AC=4;A./.OVAR_DATE=2016-05-11;Func.refGene=exonic;Gene.refGene=BnaRR2a;GeneDetail.refGene=.;ExonicFunc.refGene=nonsynonymous_SNV;AAChange.refGene=BnaRR2a:BnaRR2a:exon5:c.G1141A:p.G381S;ALLELE_END	GT:AD:DP:GQ:PL	0/0	0/0	0/0	0/0	0/0	0/0	0/0	0/0	0/0	0/0	0/0	0/0	0/0	0/0	0/0	0/0	0/0	0/0	0/0	1/1:0,3:3:12:174,12,0	0/0	0/0	0/0	0/0	0/0	0/0	0/0	0/0	0/0	0/0	0/0	0/0	0/0	0/0	0/0	0/0	0/0	0/0	0/0	0/0	0/0
scaffoldA01	11507307	.	T	C	107.28	.	ExcessHet=3.0103;FS=0;MQ=35.45;QD=35.76;SOR=2.833;DP=5;AF=1;MLEAC=2;MLEAF=1;AN=4;AC=4;A./.OVAR_DATE=2016-05-11;Func.refGene=exonic;Gene.refGene=BnaRR2a;GeneDetail.refGene=.;ExonicFunc.refGene=nonsynonymous_SNV;AAChange.refGene=BnaRR2a:BnaRR2a:exon5:c.A1138G:p.T380A;ALLELE_END	GT:AD:DP:GQ:PL	0/0	0/0	0/0	0/0	0/0	0/0	0/0	0/0	0/0	0/0	0/0	0/0	0/0	0/0	0/0	0/0	0/0	0/0	0/0	1/1:0,3:3:9:135,9,0	0/0	0/0	0/0	0/0	0/0	0/0	0/0	0/0	0/0	0/0	0/0	0/0	0/0	0/0	0/0	0/0	0/0	0/0	0/0	0/0	0/0
scaffoldA01	11507308	.	A	G	107.28	.	ExcessHet=3.0103;FS=0;MQ=35.45;QD=35.76;SOR=2.833;DP=5;AF=1;MLEAC=2;MLEAF=1;AN=4;AC=4;A./.OVAR_DATE=2016-05-11;Func.refGene=exonic;Gene.refGene=BnaRR2a;GeneDetail.refGene=.;ExonicFunc.refGene=synonymous_SNV;AAChange.refGene=BnaRR2a:BnaRR2a:exon5:c.T1137C:p.F379F;ALLELE_END	GT:AD:DP:GQ:PL	0/0	0/0	0/0	0/0	0/0	0/0	0/0	0/0	0/0	0/0	0/0	0/0	0/0	0/0	0/0	0/0	0/0	0/0	0/0	1/1:0,3:3:9:135,9,0	0/0	0/0	0/0	0/0	0/0	0/0	0/0	0/0	0/0	0/0	0/0	0/0	0/0	0/0	0/0	0/0	0/0	0/0	0/0	0/0	0/0
scaffoldA01	11507323	.	C	G	916.77	.	ExcessHet=3.0103;FS=0;MQ=40.21;QD=43.66;SOR=1.23;BaseQRankSum=-0.201;ClippingRankSum=0;MQRankSum=-0.661;ReadPosRankSum=0.909;DP=62;AF=0.5;MLEAC=1;MLEAF=0.5;AN=6;AC=5;A./.OVAR_DATE=2016-05-11;Func.refGene=exonic;Gene.refGene=BnaRR2a;GeneDetail.refGene=.;ExonicFunc.refGene=nonsynonymous_SNV;AAChange.refGene=BnaRR2a:BnaRR2a:exon5:c.G1122C:p.M374I;ALLELE_END	GT:AD:DP:GQ:PL	0/0	0/0	0/0	0/0	0/0	0/0	0/0	0/0	0/0	0/0	0/0	0/0	0/0	0/0	0/0	0/0	0/0	0/0	0/0	./.	0/0	0/0	0/0	0/0	0/0	0/0	0/0	0/0	0/0	0/0	0/0	0/0	0/0	0/0	0/0	0/0	0/0	0/0	0/0	0/0	0/0
scaffoldA01	11507327	.	T	C	1809.77	.	ExcessHet=3.0103;FS=0;MQ=38.22;QD=38.67;SOR=1.022;BaseQRankSum=0.959;ClippingRankSum=0;MQRankSum=-3.9;ReadPosRankSum=-0.289;RAW_MQandDP=8157,8;DP=6635;AF=0.5;MLEAC=2;MLEAF=1;AN=550;AC=492;A./.OVAR_DATE=2016-05-11;Func.refGene=exonic;Gene.refGene=BnaRR2a;GeneDetail.refGene=.;ExonicFunc.refGene=nonsynonymous_SNV;AAChange.refGene=BnaRR2a:BnaRR2a:exon5:c.A1118G:p.E373G;ALLELE_END	GT:AD:DP:GQ:PL	1/1:0,23:23:69:891,69,0	1/1:0,22:22:66:843,66,0	0/0	0/0	1/1:0,17:17:51:644,51,0	1/1:0,22:22:66:853,66,0	1/1:0,18:18:54:658,54,0	1/1:0,17:17:51:678,51,0	0/0	0/0	1/1:0,19:19:57:714,57,0	0/0	0/0	1/1:0,20:20:60:803,60,0	0/0	0/0	0/0	0/0	1/1:0,27:27:81:1021,81,0	./.	0/0	0/0	0/0	0/0	0/0	1/1:0,20:20:60:744,60,0	0/0	0/0	1/1:0,17:17:51:592,51,0	1/1:0,10:10:30:366,30,0	1/1:0,25:25:75:968,75,0	0/0	0/0	1/1:0,23:23:69:914,69,0	0/0	0/0	0/0	1/1:0,19:19:57:750,57,0	0/0	0/1:11,8:19:99:241,0,390	1/1:0,19:19:57:706,57,0
scaffoldA01	11507430	.	T	G	70.64	.	BaseQRankSum=0.674;ExcessHet=3.0103;MQRankSum=-1.383;RAW_MQandDP=11005,4;ReadPosRankSum=0;DP=4;MLEAC=1;MLEAF=0.5;AN=2;AC=1;A./.OVAR_DATE=2016-05-11;Func.refGene=exonic;Gene.refGene=BnaRR2a;GeneDetail.refGene=.;ExonicFunc.refGene=nonsynonymous_SNV;AAChange.refGene=BnaRR2a:BnaRR2a:exon5:c.A1015C:p.S339R;ALLELE_END	GT:AD:DP:GQ:PL	0/0	0/0	0/0	0/0	0/0	0/0	0/0	0/0	0/0	0/0	0/0	0/0	0/0	0/0	0/0	0/0	0/0	0/0	0/0	./.	0/0	0/0	0/0	0/0	0/0	0/0	0/0	0/0	0/0	0/0	0/0	0/0	0/0	0/0	0/0	0/0	0/0	0/0	0/0	0/0	0/0
scaffoldA01	11507460	.	T	A	1978.77	.	ExcessHet=3.0103;FS=0;MQ=45.73;QD=36.72;SOR=1.071;BaseQRankSum=0.083;ClippingRankSum=0;MQRankSum=-4.663;ReadPosRankSum=-0.398;RAW_MQandDP=12108,10;DP=1004;AF=1;MLEAC=2;MLEAF=1;AN=100;AC=99;A./.OVAR_DATE=2016-05-11;Func.refGene=exonic;Gene.refGene=BnaRR2a;GeneDetail.refGene=.;ExonicFunc.refGene=nonsynonymous_SNV;AAChange.refGene=BnaRR2a:BnaRR2a:exon5:c.A985T:p.T329S;ALLELE_END	GT:AD:DP:GQ:PL	1/1:0,22:22:66:835,66,0	0/0	0/0	0/0	1/1:0,16:16:48:610,48,0	0/0	0/0	0/0	0/0	0/0	1/1:0,24:24:72:878,72,0	0/0	0/0	0/0	0/0	0/0	0/0	0/0	0/0	./.	0/0	0/0	0/0	0/0	0/0	1/1:0,19:19:57:706,57,0	0/0	0/0	1/1:0,19:19:57:681,57,0	1/1:0,16:16:48:568,48,0	0/0	0/0	0/0	0/0	0/0	0/0	0/0	0/0	0/0	0/0	1/1:0,35:35:99:1262,105,0
scaffoldA01	11507497	.	A	C	295.78	.	ExcessHet=3.0103;FS=0;MQ=43.49;QD=32.26;SOR=3.258;DP=24;AF=1;MLEAC=2;MLEAF=1;AN=8;AC=8;A./.OVAR_DATE=2016-05-11;Func.refGene=exonic;Gene.refGene=BnaRR2a;GeneDetail.refGene=.;ExonicFunc.refGene=nonsynonymous_SNV;AAChange.refGene=BnaRR2a:BnaRR2a:exon5:c.T948G:p.H316Q;ALLELE_END	GT:AD:DP:GQ:PL	0/0	0/0	0/0	0/0	0/0	0/0	0/0	0/0	0/0	0/0	0/0	0/0	0/0	0/0	0/0	0/0	0/0	0/0	0/0	1/1:0,4:4:12:157,12,0	0/0	0/0	0/0	0/0	0/0	0/0	0/0	0/0	0/0	0/0	0/0	0/0	0/0	0/0	0/0	0/0	0/0	0/0	0/0	0/0	0/0
scaffoldA01	11507536	.	T	G	1470.77	.	ExcessHet=3.0103;FS=0;MQ=59.65;QD=40.51;SOR=1.358;DP=90;AF=1;MLEAC=2;MLEAF=1;AN=6;AC=6;A./.OVAR_DATE=2016-05-11;Func.refGene=exonic;Gene.refGene=BnaRR2a;GeneDetail.refGene=.;ExonicFunc.refGene=synonymous_SNV;AAChange.refGene=BnaRR2a:BnaRR2a:exon5:c.A909C:p.L303L;ALLELE_END	GT:AD:DP:GQ:PL	0/0	1/1:0,25:25:75:1041,75,0	0/0	0/0	0/0	0/0	0/0	0/0	0/0	0/0	0/0	0/0	0/0	0/0	0/0	0/0	0/0	0/0	0/0	0/0	0/0	0/0	0/0	0/0	0/0	0/0	0/0	0/0	0/0	0/0	0/0	0/0	0/0	0/0	0/0	0/0	0/0	0/0	0/0	0/0	0/0
scaffoldA01	11507554	.	C	G	544.77	.	ExcessHet=3.0103;FS=0;MQ=43.98;QD=32.81;SOR=3.912;BaseQRankSum=0.78;ClippingRankSum=0;MQRankSum=-2.067;ReadPosRankSum=-1.266;DP=67;AF=0.5;MLEAC=1;MLEAF=0.5;AN=10;AC=9;A./.OVAR_DATE=2016-05-11;Func.refGene=exonic;Gene.refGene=BnaRR2a;GeneDetail.refGene=.;ExonicFunc.refGene=synonymous_SNV;AAChange.refGene=BnaRR2a:BnaRR2a:exon5:c.G891C:p.G297G;ALLELE_END	GT:AD:DP:GQ:PL	0/0	0/0	0/0	0/0	0/0	0/0	0/0	0/0	0/0	0/0	0/0	0/0	0/0	0/0	0/0	0/0	0/0	0/0	0/0	1/1:0,6:6:18:225,18,0	0/0	0/0	0/0	0/0	0/0	0/0	0/0	0/0	0/0	0/0	0/0	0/0	0/0	0/0	0/0	0/0	0/0	0/0	0/0	0/0	0/0
scaffoldA01	11507642	.	C	A	141.9	.	ExcessHet=3.0103;FS=0;MQ=46.84;QD=28.38;SOR=1.981;DP=5;AF=1;MLEAC=2;MLEAF=1;AN=2;AC=2;A./.OVAR_DATE=2016-05-11;Func.refGene=exonic;Gene.refGene=BnaRR2a;GeneDetail.refGene=.;ExonicFunc.refGene=nonsynonymous_SNV;AAChange.refGene=BnaRR2a:BnaRR2a:exon5:c.G803T:p.G268V;ALLELE_END	GT:AD:DP:GQ:PL	0/0	0/0	0/0	0/0	0/0	0/0	0/0	0/0	0/0	0/0	0/0	0/0	0/0	0/0	0/0	0/0	0/0	0/0	0/0	1/1:0,5:5:15:170,15,0	0/0	0/0	0/0	0/0	0/0	0/0	0/0	0/0	0/0	0/0	0/0	0/0	0/0	0/0	0/0	0/0	0/0	0/0	0/0	0/0	0/0
scaffoldA01	11507748	.	A	C	824.77	.	ExcessHet=3.0103;FS=0;MQ=42.15;QD=33.98;SOR=0.892;DP=53;AF=1;MLEAC=2;MLEAF=1;AN=8;AC=8;A./.OVAR_DATE=2016-05-11;Func.refGene=exonic;Gene.refGene=BnaRR2a;GeneDetail.refGene=.;ExonicFunc.refGene=synonymous_SNV;AAChange.refGene=BnaRR2a:BnaRR2a:exon4:c.T762G:p.A254A;ALLELE_END	GT:AD:DP:GQ:PL	0/0	0/0	0/0	0/0	0/0	0/0	0/0	0/0	0/0	0/0	0/0	0/0	0/0	0/0	0/0	0/0	0/0	0/0	0/0	1/1:0,9:9:27:334,27,0	0/0	0/0	0/0	0/0	0/0	0/0	0/0	0/0	0/0	0/0	0/0	0/0	0/0	0/0	0/0	0/0	0/0	0/0	0/0	0/0	0/0
scaffoldA01	11507766	.	T	C	782.77	.	ExcessHet=3.0103;FS=0;MQ=42.15;QD=32.64;SOR=0.892;DP=49;AF=1;MLEAC=2;MLEAF=1;AN=8;AC=8;A./.OVAR_DATE=2016-05-11;Func.refGene=exonic;Gene.refGene=BnaRR2a;GeneDetail.refGene=.;ExonicFunc.refGene=synonymous_SNV;AAChange.refGene=BnaRR2a:BnaRR2a:exon4:c.A744G:p.L248L;ALLELE_END	GT:AD:DP:GQ:PL	0/0	0/0	0/0	0/0	0/0	0/0	0/0	0/0	0/0	0/0	0/0	0/0	0/0	0/0	0/0	0/0	0/0	0/0	0/0	1/1:0,9:9:27:322,27,0	0/0	0/0	0/0	0/0	0/0	0/0	0/0	0/0	0/0	0/0	0/0	0/0	0/0	0/0	0/0	0/0	0/0	0/0	0/0	0/0	0/0
scaffoldA01	11507950	.	A	G	2019.77	.	ExcessHet=3.0103;FS=0;MQ=60;QD=36.8;SOR=0.954;BaseQRankSum=1.209;ClippingRankSum=0;MQRankSum=0;ReadPosRankSum=1.743;RAW_MQandDP=107762,30;DP=6216;AF=1;MLEAC=2;MLEAF=1;AN=432;AC=377;A./.OVAR_DATE=2016-05-11;Func.refGene=exonic;Gene.refGene=BnaRR2a;GeneDetail.refGene=.;ExonicFunc.refGene=synonymous_SNV;AAChange.refGene=BnaRR2a:BnaRR2a:exon3:c.T639C:p.V213V;ALLELE_END	GT:AD:DP:GQ:PL	0/0	1/1:0,25:25:74:956,74,0	0/0	0/0	0/0	1/1:0,36:36:99:1402,107,0	1/1:0,17:17:51:698,51,0	1/1:0,23:23:69:882,69,0	0/0	0/0	0/0	0/0	0/0	1/1:0,21:21:63:877,63,0	0/0	0/0	0/0	0/0	1/1:0,27:27:81:1082,81,0	0/0	0/0	0/0	0/0	0/0	0/0	0/0	0/0	0/0	0/0	0/0	1/1:0,28:28:83:1001,83,0	0/0	0/0	1/1:0,28:28:83:1025,83,0	0/0	0/0	0/0	1/1:0,28:28:84:1077,84,0	0/0	0/1:13,8:21:99:271,0,446	0/0
scaffoldA01	11508130	.	G	T	159.77	.	BaseQRankSum=0;ClippingRankSum=0;ExcessHet=3.0103;FS=8.888;MQ=55.15;MQRankSum=-4.366;QD=6.39;ReadPosRankSum=-0.722;SOR=3.352;DP=25;AF=0.5;MLEAC=1;MLEAF=0.5;AN=2;AC=1;A./.OVAR_DATE=2016-05-11;Func.refGene=exonic;Gene.refGene=BnaRR2a;GeneDetail.refGene=.;ExonicFunc.refGene=synonymous_SNV;AAChange.refGene=BnaRR2a:BnaRR2a:exon3:c.C459A:p.V153V;ALLELE_END	GT:AD:DP:GQ:PL	0/0	0/0	0/0	0/0	0/0	0/0	0/0	0/0	0/0	0/0	0/0	0/0	0/0	0/0	0/0	0/0	0/0	0/0	0/0	0/0	0/0	0/0	0/0	0/0	0/0	0/0	0/0	0/0	0/0	0/0	0/0	0/0	0/0	0/0	0/0	0/0	0/0	0/0	0/0	0/0	0/0
scaffoldA01	11508145	.	A	C	162.77	.	BaseQRankSum=0;ClippingRankSum=0;ExcessHet=3.0103;FS=8.86;MQ=56.49;MQRankSum=-2.941;QD=6.78;ReadPosRankSum=-0.526;SOR=3.126;DP=24;AF=0.5;MLEAC=1;MLEAF=0.5;AN=2;AC=1;A./.OVAR_DATE=2016-05-11;Func.refGene=exonic;Gene.refGene=BnaRR2a;GeneDetail.refGene=.;ExonicFunc.refGene=synonymous_SNV;AAChange.refGene=BnaRR2a:BnaRR2a:exon3:c.T444G:p.R148R;ALLELE_END	GT:AD:DP:GQ:PL	0/0	0/0	0/0	0/0	0/0	0/0	0/0	0/0	0/0	0/0	0/0	0/0	0/0	0/0	0/0	0/0	0/0	0/0	0/0	0/0	0/0	0/0	0/0	0/0	0/0	0/0	0/0	0/0	0/0	0/0	0/0	0/0	0/0	0/0	0/0	0/0	0/0	0/0	0/0	0/0	0/0
scaffoldA01	11508241	.	C	T	1218.77	.	ExcessHet=3.0103;FS=0;MQ=54.02;QD=39.32;SOR=1.402;DP=99;AF=1;MLEAC=2;MLEAF=1;AN=8;AC=8;A./.OVAR_DATE=2016-05-11;Func.refGene=exonic;Gene.refGene=BnaRR2a;GeneDetail.refGene=.;ExonicFunc.refGene=synonymous_SNV;AAChange.refGene=BnaRR2a:BnaRR2a:exon3:c.G348A:p.L116L;ALLELE_END	GT:AD:DP:GQ:PL	0/0	0/0	0/0	0/0	0/0	0/0	0/0	0/0	0/0	0/0	0/0	0/0	0/0	0/0	0/0	0/0	0/0	0/0	0/0	1/1:0,31:31:93:1247,93,0	0/0	0/0	0/0	0/0	0/0	0/0	0/0	0/0	0/0	0/0	0/0	0/0	0/0	0/0	0/0	0/0	0/0	0/0	0/0	0/0	0/0
scaffoldA01	11508277	.	T	TG	1215.73	.	ExcessHet=3.0103;FS=0;MQ=51.38;QD=43.42;SOR=0.997;DP=81;AF=1;MLEAC=2;MLEAF=1;AN=8;AC=8;A./.OVAR_DATE=2016-05-11;Func.refGene=splicing;Gene.refGene=BnaRR2a;GeneDetail.refGene=BnaRR2a:exon3:c.314-2->C;ExonicFunc.refGene=.;AAChange.refGene=.;ALLELE_END	GT:AD:DP:GQ:PL	0/0	0/0	0/0	0/0	0/0	0/0	0/0	0/0	0/0	0/0	0/0	0/0	0/0	0/0	0/0	0/0	0/0	0/0	0/0	1/1:0,28:28:84:1253,84,0	0/0	0/0	0/0	0/0	0/0	0/0	0/0	0/0	0/0	0/0	0/0	0/0	0/0	0/0	0/0	0/0	0/0	0/0	0/0	0/0	0/0
scaffoldA01	11508999	.	A	G	2031.77	.	ExcessHet=3.0103;FS=0;MQ=55.63;QD=38.67;SOR=0.836;BaseQRankSum=0;ClippingRankSum=0;MQRankSum=1.017;ReadPosRankSum=-0.099;RAW_MQandDP=46954,16;DP=997;AF=1;MLEAC=1;MLEAF=0.5;AN=98;AC=96;A./.OVAR_DATE=2016-05-11;Func.refGene=exonic;Gene.refGene=BnaRR2a;GeneDetail.refGene=.;ExonicFunc.refGene=nonsynonymous_SNV;AAChange.refGene=BnaRR2a:BnaRR2a:exon1:c.T34C:p.S12P;ALLELE_END	GT:AD:DP:GQ:PL	1/1:0,23:23:69:915,69,0	0/0	0/0	0/0	1/1:0,21:21:63:833,63,0	0/0	0/0	0/0	0/0	0/0	1/1:0,22:22:66:919,66,0	0/0	0/0	0/0	0/0	0/0	0/0	0/0	0/0	0/0	0/0	0/0	0/0	0/0	0/0	1/1:0,21:21:63:831,63,0	0/0	0/0	1/1:0,19:19:57:691,57,0	1/1:0,13:13:39:498,39,0	0/0	0/0	0/0	0/0	0/0	0/0	0/0	0/0	0/0	0/0	1/1:0,12:12:36:455,36,0
scaffoldA01	11509053	.	G	A	1196.77	.	ExcessHet=3.0103;FS=0;MQ=58.86;QD=37.58;SOR=1.688;DP=98;AF=1;MLEAC=2;MLEAF=1;AN=8;AC=8;A./.OVAR_DATE=2016-05-11;Func.refGene=upstream;Gene.refGene=BnaRR2a;GeneDetail.refGene=.;ExonicFunc.refGene=.;AAChange.refGene=.;ALLELE_END	GT:AD:DP:GQ:PL	0/0	0/0	0/0	0/0	0/0	0/0	0/0	0/0	0/0	0/0	0/0	0/0	0/0	0/0	0/0	0/0	0/0	0/0	0/0	1/1:0,29:29:87:1118,87,0	0/0	0/0	0/0	0/0	0/0	0/0	0/0	0/0	0/0	0/0	0/0	0/0	0/0	0/0	0/0	0/0	0/0	0/0	0/0	0/0	0/0
scaffoldA01	11509086	.	A	C	1373.77	.	ExcessHet=3.0103;FS=0;MQ=58.74;QD=38.35;SOR=1.609;DP=110;AF=1;MLEAC=2;MLEAF=1;AN=8;AC=8;A./.OVAR_DATE=2016-05-11;Func.refGene=upstream;Gene.refGene=BnaRR2a;GeneDetail.refGene=.;ExonicFunc.refGene=.;AAChange.refGene=.;ALLELE_END	GT:AD:DP:GQ:PL	0/0	0/0	0/0	0/0	0/0	0/0	0/0	0/0	0/0	0/0	0/0	0/0	0/0	0/0	0/0	0/0	0/0	0/0	0/0	1/1:0,31:31:93:1217,93,0	0/0	0/0	0/0	0/0	0/0	0/0	0/0	0/0	0/0	0/0	0/0	0/0	0/0	0/0	0/0	0/0	0/0	0/0	0/0	0/0	0/0
scaffoldA01	11509192	.	A	T	1353.77	.	ExcessHet=3.0103;FS=0;MQ=58.43;QD=45.38;SOR=0.776;BaseQRankSum=-1.769;ClippingRankSum=-0;MQRankSum=-0;ReadPosRankSum=-1.294;RAW_MQandDP=18549,10;DP=135;AF=0.5;MLEAC=2;MLEAF=1;AN=14;AC=11;A./.OVAR_DATE=2016-05-11;Func.refGene=upstream;Gene.refGene=BnaRR2a;GeneDetail.refGene=.;ExonicFunc.refGene=.;AAChange.refGene=.;ALLELE_END	GT:AD:DP:GQ:PL	0/0	0/0	0/0	0/0	0/0	0/0	./.	0/0	0/0	0/0	0/0	0/0	0/0	0/0	0/0	0/0	0/0	0/0	./.	1/1:0,23:23:72:1072,72,0	0/0	0/0	0/0	0/0	0/0	0/0	0/0	0/0	0/0	0/0	0/0	0/0	0/0	./.	0/0	0/0	0/0	0/0	0/0	0/0	0/0
scaffoldA01	11509195	.	TA	T	997.73	.	ExcessHet=3.0103;FS=0;MQ=60;QD=44.97;SOR=2.303;BaseQRankSum=-0;ClippingRankSum=-0;MQRankSum=-0.908;ReadPosRankSum=0.361;DP=997;AF=1;MLEAC=2;MLEAF=1;AN=150;AC=134;A./.OVAR_DATE=2016-05-11;Func.refGene=upstream;Gene.refGene=BnaRR2a;GeneDetail.refGene=.;ExonicFunc.refGene=.;AAChange.refGene=.;ALLELE_END	GT:AD:DP:GQ:PL	0/0	0/0	0/0	0/0	0/0	0/0	1/1:0,10:10:33:487,33,0	0/0	0/0	0/0	0/0	0/0	0/0	0/0	0/0	0/0	0/0	0/0	1/1:0,14:14:45:668,45,0	0/0	0/0	0/0	0/0	0/0	0/0	0/0	0/0	0/0	0/0	0/0	0/0	0/0	0/0	1/1:0,9:9:27:405,27,0	0/0	0/0	0/0	0/0	0/0	0/0	0/0
scaffoldA01	11509196	.	A	T	428.06	.	BaseQRankSum=-1.769;ClippingRankSum=-0;ExcessHet=3.0103;FS=0;MQ=60;MQRankSum=-0;QD=7.98;ReadPosRankSum=-1.286;SOR=0.527;RAW_MQandDP=14036,8;DP=31;AF=0.5;MLEAC=2;MLEAF=1;AN=6;AC=3;A./.OVAR_DATE=2016-05-11;Func.refGene=upstream;Gene.refGene=BnaRR2a;GeneDetail.refGene=.;ExonicFunc.refGene=.;AAChange.refGene=.;ALLELE_END	GT:AD:DP:GQ:PL	0/0	0/0	0/0	0/0	0/0	0/0	./.	0/0	0/0	0/0	0/0	0/0	0/0	0/0	0/0	0/0	0/0	0/0	./.	0/0	0/0	0/0	0/0	0/0	0/0	0/0	0/0	0/0	0/0	0/0	0/0	0/0	0/0	./.	0/0	0/0	0/0	0/0	0/0	0/0	0/0
scaffoldA01	11509199	.	TTA	T	74.73	.	BaseQRankSum=-1.198;ClippingRankSum=-0;ExcessHet=3.0103;FS=0;MQ=59.48;MQRankSum=-0.886;QD=3.55;ReadPosRankSum=-0.247;SOR=0.79;DP=132;AF=0.5;MLEAC=1;MLEAF=0.5;AN=18;AC=9;A./.OVAR_DATE=2016-05-11;Func.refGene=upstream;Gene.refGene=BnaRR2a;GeneDetail.refGene=.;ExonicFunc.refGene=.;AAChange.refGene=.;ALLELE_END	GT:AD:DP:GQ:PL	0/0	0/0	0/0	0/0	0/0	0/0	./.	0/0	0/0	0/0	0/0	0/0	0/0	0/0	0/0	0/0	0/0	0/0	./.	0/0	0/0	0/0	0/0	0/0	0/0	0/0	0/0	0/0	0/0	0/0	0/0	0/0	0/0	./.	0/0	0/0	0/0	0/0	0/0	0/0	0/0
scaffoldA01	11509200	.	TA	T	682.73	.	BaseQRankSum=1.465;ClippingRankSum=-0;ExcessHet=3.0103;FS=0;MQ=60;MQRankSum=-0;QD=4.83;ReadPosRankSum=-1.465;SOR=1.981;DP=800;AF=1;MLEAC=2;MLEAF=1;AN=120;AC=77;A./.OVAR_DATE=2016-05-11;Func.refGene=upstream;Gene.refGene=BnaRR2a;GeneDetail.refGene=.;ExonicFunc.refGene=.;AAChange.refGene=.;ALLELE_END	GT:AD:DP:GQ:PL	0/0	0/0	0/0	0/0	0/0	0/0	0/1:2,5:7:20:71,0,20	0/0	0/0	0/0	0/0	0/0	0/0	0/0	0/0	0/0	0/0	0/0	1/1:0,16:16:48:699,48,0	0/0	0/0	0/0	0/0	0/0	0/0	0/0	0/0	0/0	0/0	0/0	0/0	0/0	0/0	0/1:2,6:8:18:99,0,18	0/0	0/0	0/0	0/0	0/0	0/0	0/0
scaffoldA01	11509201	.	A	T	428.06	.	BaseQRankSum=-0.81;ClippingRankSum=-0;ExcessHet=3.0103;FS=0;MQ=60;MQRankSum=-0;QD=8.65;ReadPosRankSum=-1.161;SOR=1.08;RAW_MQandDP=16036,8;DP=30;AF=0.5;MLEAC=2;MLEAF=1;AN=6;AC=3;A./.OVAR_DATE=2016-05-11;Func.refGene=upstream;Gene.refGene=BnaRR2a;GeneDetail.refGene=.;ExonicFunc.refGene=.;AAChange.refGene=.;ALLELE_END	GT:AD:DP:GQ:PL	0/0	0/0	0/0	0/0	0/0	0/0	./.	0/0	0/0	0/0	0/0	0/0	0/0	0/0	0/0	0/0	0/0	0/0	./.	0/0	0/0	0/0	0/0	0/0	0/0	0/0	0/0	0/0	0/0	0/0	0/0	0/0	0/0	./.	0/0	0/0	0/0	0/0	0/0	0/0	0/0
scaffoldA01	11509216	.	G	T	1298.77	.	ExcessHet=3.0103;FS=0;MQ=60;QD=39.36;SOR=0.88;BaseQRankSum=-0.058;ClippingRankSum=0;MQRankSum=1.455;ReadPosRankSum=1.268;DP=71;AF=1;MLEAC=2;MLEAF=1;AN=6;AC=5;A./.OVAR_DATE=2016-05-11;Func.refGene=upstream;Gene.refGene=BnaRR2a;GeneDetail.refGene=.;ExonicFunc.refGene=.;AAChange.refGene=.;ALLELE_END	GT:AD:DP:GQ:PL	0/0	0/0	0/0	0/0	0/0	0/0	0/0	0/0	0/0	0/0	0/0	0/0	0/0	0/0	0/0	0/0	0/0	0/0	0/0	0/0	0/0	0/0	0/0	0/0	0/0	0/0	0/0	0/0	0/0	0/0	0/0	0/0	0/0	0/0	0/0	0/0	0/0	0/0	0/0	0/0	0/0
scaffoldA01	11509241	.	T	G	1129.77	.	ExcessHet=3.0103;FS=0;MQ=60;QD=43.12;SOR=1.473;BaseQRankSum=-0.582;ClippingRankSum=0;MQRankSum=-1.423;ReadPosRankSum=-0.071;RAW_MQandDP=41418,13;DP=1233;AF=1;MLEAC=2;MLEAF=1;AN=170;AC=148;A./.OVAR_DATE=2016-05-11;Func.refGene=upstream;Gene.refGene=BnaRR2a;GeneDetail.refGene=.;ExonicFunc.refGene=.;AAChange.refGene=.;ALLELE_END	GT:AD:DP:GQ:PL	0/0	0/0	0/0	0/0	0/0	0/0	1/1:0,15:15:45:675,45,0	0/0	0/0	0/0	0/0	0/0	0/0	0/0	0/0	0/0	0/0	0/0	1/1:0,14:14:42:624,42,0	0/0	0/0	0/0	0/0	0/0	0/0	0/0	0/0	0/0	0/0	0/0	0/0	0/0	0/0	1/1:0,11:11:33:495,33,0	0/0	0/0	0/0	0/0	0/0	0/0	0/0
scaffoldA01	11509244	.	G	GA	1142.73	.	ExcessHet=3.0103;FS=0;MQ=60;QD=30.99;SOR=0.99;BaseQRankSum=-2.532;ClippingRankSum=0;MQRankSum=0;ReadPosRankSum=-1.699;RAW_MQandDP=90000,25;DP=1119;AF=0.5;MLEAC=2;MLEAF=1;AN=110;AC=106;A./.OVAR_DATE=2016-05-11;Func.refGene=upstream;Gene.refGene=BnaRR2a;GeneDetail.refGene=.;ExonicFunc.refGene=.;AAChange.refGene=.;ALLELE_END	GT:AD:DP:GQ:PL	1/1:0,17:17:51:557,51,0	0/0	0/0	0/0	1/1:0,16:16:48:525,48,0	0/0	0/0	0/0	0/0	0/0	1/1:0,20:20:60:648,60,0	0/0	0/0	0/0	0/0	0/0	0/0	0/0	0/0	0/0	0/0	0/0	0/0	0/0	0/0	1/1:0,17:17:51:550,51,0	0/0	0/0	1/1:0,20:20:60:655,60,0	1/1:0,14:14:42:458,42,0	0/0	0/0	0/0	0/0	0/0	0/0	0/0	0/0	0/0	0/0	1/1:0,16:16:51:557,51,0
scaffoldA01	11509256	.	A	G	1033.77	.	ExcessHet=3.0103;FS=0;MQ=60;QD=38.83;SOR=1.609;DP=30;AF=1;MLEAC=2;MLEAF=1;AN=4;AC=4;A./.OVAR_DATE=2016-05-11;Func.refGene=upstream;Gene.refGene=BnaRR2a;GeneDetail.refGene=.;ExonicFunc.refGene=.;AAChange.refGene=.;ALLELE_END	GT:AD:DP:GQ:PL	0/0	0/0	0/0	0/0	0/0	0/0	0/0	0/0	0/0	0/0	0/0	0/0	0/0	0/0	0/0	0/0	0/0	0/0	0/0	0/0	0/0	0/0	0/0	0/0	0/0	0/0	0/0	0/0	0/0	0/0	0/0	0/0	0/0	0/0	0/0	0/0	0/0	0/0	0/0	0/0	0/0
scaffoldA01	11509260	.	G	A	1419.77	.	ExcessHet=3.0103;FS=0;MQ=60;QD=42.77;SOR=1.329;BaseQRankSum=-0.718;ClippingRankSum=-0;MQRankSum=-0;ReadPosRankSum=-0.577;RAW_MQandDP=52218,16;DP=1333;AF=1;MLEAC=2;MLEAF=1;AN=170;AC=148;A./.OVAR_DATE=2016-05-11;Func.refGene=upstream;Gene.refGene=BnaRR2a;GeneDetail.refGene=.;ExonicFunc.refGene=.;AAChange.refGene=.;ALLELE_END	GT:AD:DP:GQ:PL	0/0	0/0	0/0	0/0	0/0	0/0	1/1:0,14:14:42:627,42,0	0/0	0/0	0/0	0/0	0/0	0/0	0/0	0/0	0/0	0/0	0/0	1/1:0,15:15:45:668,45,0	0/0	0/0	0/0	0/0	0/0	0/0	0/0	0/0	0/0	0/0	0/0	0/0	0/0	0/0	1/1:0,10:10:30:450,30,0	0/0	0/0	0/0	0/0	0/0	0/0	0/0
scaffoldA01	11509279	.	T	G	961.77	.	ExcessHet=3.0103;FS=0;MQ=60;QD=43.72;SOR=1.085;BaseQRankSum=0;ClippingRankSum=0;MQRankSum=0;ReadPosRankSum=1.026;DP=63;AF=0.5;MLEAC=1;MLEAF=0.5;AN=6;AC=5;A./.OVAR_DATE=2016-05-11;Func.refGene=upstream;Gene.refGene=BnaRR2a;GeneDetail.refGene=.;ExonicFunc.refGene=.;AAChange.refGene=.;ALLELE_END	GT:AD:DP:GQ:PL	0/0	0/0	0/0	0/0	0/0	0/0	0/0	0/0	0/0	0/0	0/0	0/0	0/0	0/0	0/0	0/0	0/0	0/0	0/0	0/0	0/0	0/0	0/0	0/0	0/0	0/0	0/0	0/0	0/0	0/0	0/0	0/0	0/0	0/0	0/0	0/0	0/0	0/0	0/0	0/0	0/0
scaffoldA01	11509280	.	G	A	961.77	.	ExcessHet=3.0103;FS=0;MQ=60;QD=43.72;SOR=1.085;BaseQRankSum=0.233;ClippingRankSum=0;MQRankSum=0;ReadPosRankSum=1.453;DP=64;AF=0.5;MLEAC=1;MLEAF=0.5;AN=6;AC=5;A./.OVAR_DATE=2016-05-11;Func.refGene=upstream;Gene.refGene=BnaRR2a;GeneDetail.refGene=.;ExonicFunc.refGene=.;AAChange.refGene=.;ALLELE_END	GT:AD:DP:GQ:PL	0/0	0/0	0/0	0/0	0/0	0/0	0/0	0/0	0/0	0/0	0/0	0/0	0/0	0/0	0/0	0/0	0/0	0/0	0/0	0/0	0/0	0/0	0/0	0/0	0/0	0/0	0/0	0/0	0/0	0/0	0/0	0/0	0/0	0/0	0/0	0/0	0/0	0/0	0/0	0/0	0/0
scaffoldA01	11509302	.	G	A	666.05	.	BaseQRankSum=1.756;ExcessHet=3.0103;MQRankSum=0;RAW_MQandDP=64800,18;ReadPosRankSum=0.483;DP=47;MLEAC=2;MLEAF=1;AN=6;AC=6;A./.OVAR_DATE=2016-05-11;Func.refGene=upstream;Gene.refGene=BnaRR2a;GeneDetail.refGene=.;ExonicFunc.refGene=.;AAChange.refGene=.;ALLELE_END	GT:AD:DP:GQ:PL	0/0	0/0	0/0	0/0	0/0	0/0	0/0	0/0	0/0	0/0	0/0	0/0	0/0	0/0	0/0	0/0	0/0	0/0	0/0	0/0	0/0	0/0	0/0	0/0	0/0	0/0	0/0	0/0	0/0	0/0	0/0	0/0	0/0	0/0	0/0	0/0	0/0	0/0	0/0	0/0	0/0
scaffoldA01	11509321	.	TA	T	811.73	.	BaseQRankSum=0;ClippingRankSum=0;ExcessHet=3.0103;FS=0;MQ=60;MQRankSum=0;QD=28.99;ReadPosRankSum=0.991;SOR=0.643;DP=83;AF=1;MLEAC=2;MLEAF=1;AN=8;AC=8;A./.OVAR_DATE=2016-05-11;Func.refGene=upstream;Gene.refGene=BnaRR2a;GeneDetail.refGene=.;ExonicFunc.refGene=.;AAChange.refGene=.;ALLELE_END	GT:AD:DP:GQ:PL	0/0	0/0	0/0	0/0	0/0	0/0	0/0	0/0	0/0	0/0	0/0	0/0	0/0	0/0	0/0	0/0	0/0	0/0	0/0	1/1:1,27:28:52:849,52,0	0/0	0/0	0/0	0/0	0/0	0/0	0/0	0/0	0/0	0/0	0/0	0/0	0/0	0/0	0/0	0/0	0/0	0/0	0/0	0/0	0/0
scaffoldA01	11509350	.	G	A	561.77	.	BaseQRankSum=-0.375;ClippingRankSum=0;ExcessHet=3.0103;FS=2.35;MQ=60;MQRankSum=0;QD=28.09;ReadPosRankSum=-1.014;SOR=0.595;DP=20;AF=0.5;MLEAC=1;MLEAF=0.5;AN=2;AC=1;A./.OVAR_DATE=2016-05-11;Func.refGene=upstream;Gene.refGene=BnaRR2a;GeneDetail.refGene=.;ExonicFunc.refGene=.;AAChange.refGene=.;ALLELE_END	GT:AD:DP:GQ:PL	0/0	0/0	0/0	0/0	0/0	0/0	0/0	0/0	0/0	0/0	0/0	0/0	0/0	0/0	0/0	0/0	0/0	0/0	0/0	0/0	0/0	0/0	0/0	0/0	0/0	0/0	0/0	0/0	0/0	0/0	0/0	0/0	0/0	0/0	0/0	0/0	0/0	0/0	0/0	0/0	0/0
scaffoldA01	11509379	.	G	A	1492.77	.	ExcessHet=3.0103;FS=0;MQ=60;QD=34.43;SOR=1.863;BaseQRankSum=-0;ClippingRankSum=-0;MQRankSum=-0;ReadPosRankSum=0.072;RAW_MQandDP=71104,20;DP=1691;AF=1;MLEAC=2;MLEAF=1;AN=170;AC=152;A./.OVAR_DATE=2016-05-11;Func.refGene=upstream;Gene.refGene=BnaRR2a;GeneDetail.refGene=.;ExonicFunc.refGene=.;AAChange.refGene=.;ALLELE_END	GT:AD:DP:GQ:PL	0/0	0/0	0/0	0/0	0/0	0/0	1/1:0,18:18:54:648,54,0	0/0	0/0	0/0	0/0	0/0	0/0	0/0	0/0	0/0	0/0	0/0	1/1:0,18:18:54:751,54,0	0/0	0/0	0/0	0/0	0/0	0/0	0/0	0/0	0/0	0/0	0/0	0/0	0/0	0/0	1/1:0,14:14:42:518,42,0	0/0	0/0	0/0	0/0	0/0	0/0	0/0
scaffoldA01	11509385	.	G	T	1366.77	.	ExcessHet=3.0103;FS=0;MQ=60;QD=40.49;SOR=1.329;BaseQRankSum=0.301;ClippingRankSum=0;MQRankSum=0;ReadPosRankSum=0.449;DP=151;AF=1;MLEAC=2;MLEAF=1;AN=14;AC=13;A./.OVAR_DATE=2016-05-11;Func.refGene=upstream;Gene.refGene=BnaRR2a;GeneDetail.refGene=.;ExonicFunc.refGene=.;AAChange.refGene=.;ALLELE_END	GT:AD:DP:GQ:PL	0/0	0/0	0/0	0/0	0/0	0/0	0/0	0/0	0/0	0/0	0/0	0/0	0/0	0/0	0/0	0/0	0/0	0/0	0/0	1/1:0,29:29:87:1292,87,0	0/0	0/0	0/0	0/0	0/0	0/0	0/0	0/0	0/0	0/0	0/0	0/0	0/0	0/0	0/0	0/0	0/0	0/0	0/0	0/0	0/0
scaffoldA01	11509386	.	G	A	2347.77	.	ExcessHet=3.0103;FS=0;MQ=60;QD=36.92;SOR=0.76;BaseQRankSum=1.151;ClippingRankSum=0;MQRankSum=0;ReadPosRankSum=0.988;RAW_MQandDP=90000,25;DP=1080;AF=1;MLEAC=2;MLEAF=1;AN=98;AC=96;A./.OVAR_DATE=2016-05-11;Func.refGene=upstream;Gene.refGene=BnaRR2a;GeneDetail.refGene=.;ExonicFunc.refGene=.;AAChange.refGene=.;ALLELE_END	GT:AD:DP:GQ:PL	1/1:0,14:14:42:585,42,0	0/0	0/0	0/0	1/1:0,18:18:54:715,54,0	0/0	0/0	0/0	0/0	0/0	1/1:0,32:32:96:1300,96,0	0/0	0/0	0/0	0/0	0/0	0/0	0/0	0/0	0/0	0/0	0/0	0/0	0/0	0/0	1/1:0,24:24:72:944,72,0	0/0	0/0	1/1:0,14:14:42:550,42,0	1/1:0,19:19:57:745,57,0	0/0	0/0	0/0	0/0	0/0	0/0	0/0	0/0	0/0	0/0	1/1:0,20:20:60:745,60,0
scaffoldA01	11509387	.	C	G,T	1366.77	.	ExcessHet=3.0103;FS=0;MQ=60;QD=46.81;SOR=2.066;BaseQRankSum=0;ClippingRankSum=0;MQRankSum=0;ReadPosRankSum=0.318;DP=110;AF=1,0.5;MLEAC=2,1;MLEAF=1,0.5;AN=10;AC=8,1;A./.OVAR_DATE=2016-05-11;Func.refGene=upstream;Gene.refGene=BnaRR2a;GeneDetail.refGene=.;ExonicFunc.refGene=.;AAChange.refGene=.;ALLELE_END;A./.OVAR_DATE=2016-05-11;Func.refGene=upstream;Gene.refGene=BnaRR2a;GeneDetail.refGene=.;Exonic…	GT:AD:DP:GQ:PL	0/0	0/0	0/0	0/0	0/0	0/0	0/0	0/0	0/0	0/0	0/0	0/0	0/0	0/0	0/0	0/0	0/0	0/0	0/0	1/1:0,27,.:27:87:1292,87,0,.,.,.	0/0	0/0	0/0	0/0	0/0	0/0	0/0	0/0	0/0	0/0	0/0	0/0	0/0	0/0	0/0	0/0	0/0	0/0	0/0	0/0	0/0
scaffoldA01	11509397	.	A	G	1076.77	.	ExcessHet=3.0103;FS=0;MQ=60;QD=34.38;SOR=1.085;DP=38;AF=1;MLEAC=2;MLEAF=1;AN=4;AC=4;A./.OVAR_DATE=2016-05-11;Func.refGene=upstream;Gene.refGene=BnaRR2a;GeneDetail.refGene=.;ExonicFunc.refGene=.;AAChange.refGene=.;ALLELE_END	GT:AD:DP:GQ:PL	0/0	0/0	0/0	0/0	0/0	0/0	0/0	0/0	0/0	0/0	0/0	0/0	0/0	0/0	0/0	0/0	0/0	0/0	0/0	0/0	0/0	0/0	0/0	0/0	0/0	0/0	0/0	0/0	0/0	0/0	0/0	0/0	0/0	0/0	0/0	0/0	0/0	0/0	0/0	0/0	0/0
scaffoldA01	11509408	.	C	CATAGTT	658.73	.	BaseQRankSum=-1.316;ClippingRankSum=0;ExcessHet=3.0103;FS=1.399;MQ=60;MQRankSum=0;QD=18.3;ReadPosRankSum=-0.459;SOR=1.23;DP=38;AF=0.5;MLEAC=1;MLEAF=0.5;AN=2;AC=1;A./.OVAR_DATE=2016-05-11;Func.refGene=upstream;Gene.refGene=BnaRR2a;GeneDetail.refGene=.;ExonicFunc.refGene=.;AAChange.refGene=.;ALLELE_END	GT:AD:DP:GQ:PL	0/0	0/0	0/0	0/0	0/0	0/0	0/0	0/0	0/0	0/0	0/0	0/0	0/0	0/0	0/0	0/0	0/0	0/0	0/0	0/0	0/0	0/0	0/0	0/0	0/0	0/0	0/0	0/0	0/0	0/0	0/0	0/0	0/0	0/0	0/0	0/0	0/0	0/0	0/0	0/0	0/0
scaffoldA01	11509421	.	C	T	1745.77	.	ExcessHet=3.0103;FS=0;MQ=60;QD=39.74;SOR=0.892;BaseQRankSum=-0.869;ClippingRankSum=-0;MQRankSum=-0;ReadPosRankSum=-1.135;RAW_MQandDP=64800,18;DP=1951;AF=0.5;MLEAC=2;MLEAF=1;AN=190;AC=168;A./.OVAR_DATE=2016-05-11;Func.refGene=upstream;Gene.refGene=BnaRR2a;GeneDetail.refGene=.;ExonicFunc.refGene=.;AAChange.refGene=.;ALLELE_END	GT:AD:DP:GQ:PL	0/0	0/0	0/0	0/0	0/0	0/0	1/1:0,18:18:54:718,54,0	0/0	0/0	0/0	0/0	0/0	0/0	0/0	0/0	0/0	0/0	0/0	1/1:0,20:20:60:822,60,0	0/0	0/0	0/0	0/0	0/0	0/0	0/0	0/0	0/0	0/0	0/0	0/0	0/0	0/0	1/1:0,16:16:47:575,47,0	0/0	0/0	0/0	0/0	0/0	0/0	0/0
scaffoldA01	11509423	.	G	T	1229.77	.	ExcessHet=3.0103;FS=0;MQ=60;QD=40.34;SOR=1.942;DP=93;AF=1;MLEAC=2;MLEAF=1;AN=8;AC=8;A./.OVAR_DATE=2016-05-11;Func.refGene=upstream;Gene.refGene=BnaRR2a;GeneDetail.refGene=.;ExonicFunc.refGene=.;AAChange.refGene=.;ALLELE_END	GT:AD:DP:GQ:PL	0/0	0/0	0/0	0/0	0/0	0/0	0/0	0/0	0/0	0/0	0/0	0/0	0/0	0/0	0/0	0/0	0/0	0/0	0/0	1/1:0,29:29:87:1198,87,0	0/0	0/0	0/0	0/0	0/0	0/0	0/0	0/0	0/0	0/0	0/0	0/0	0/0	0/0	0/0	0/0	0/0	0/0	0/0	0/0	0/0
scaffoldA01	11509453	.	G	C	1444.77	.	ExcessHet=3.0103;FS=0;MQ=60;QD=36.15;SOR=0.743;BaseQRankSum=-1.169;ClippingRankSum=-0;MQRankSum=-0;ReadPosRankSum=-0.473;RAW_MQandDP=25200,7;DP=3338;AF=1;MLEAC=1;MLEAF=0.5;AN=258;AC=213;A./.OVAR_DATE=2016-05-11;Func.refGene=upstream;Gene.refGene=BnaRR2a;GeneDetail.refGene=.;ExonicFunc.refGene=.;AAChange.refGene=.;ALLELE_END	GT:AD:DP:GQ:PL	0/0	0/0	0/0	0/0	0/0	1/1:0,16:16:48:668,48,0	0/0	1/1:0,27:27:81:1115,81,0	0/0	0/0	0/0	0/0	0/0	1/1:0,21:21:63:849,63,0	0/0	0/0	0/0	0/0	0/0	0/0	0/0	0/0	0/0	0/0	0/0	0/0	0/0	0/0	0/0	0/0	1/1:0,21:21:63:797,63,0	0/0	0/0	0/0	0/0	0/0	0/0	1/1:0,21:21:63:799,63,0	0/0	0/1:6,5:11:99:142,0,206	0/0
scaffoldA01	11509488	.	C	A	964.77	.	ExcessHet=3.0103;FS=0;MQ=60;QD=35.73;SOR=1.101;BaseQRankSum=0.749;ClippingRankSum=-0;MQRankSum=-0;ReadPosRankSum=-1.127;DP=384;AF=1;MLEAC=2;MLEAF=1;AN=38;AC=35;A./.OVAR_DATE=2016-05-11;Func.refGene=upstream;Gene.refGene=BnaRR2a;GeneDetail.refGene=.;ExonicFunc.refGene=.;AAChange.refGene=.;ALLELE_END	GT:AD:DP:GQ:PL	0/0	0/0	0/0	0/0	0/0	0/0	0/0	1/1:0,27:27:80:993,80,0	0/0	0/0	0/0	0/0	0/0	0/0	./.	0/0	0/0	0/0	0/0	0/0	0/0	0/0	0/0	0/0	0/0	0/0	0/0	0/0	0/0	0/0	1/1:0,17:17:51:698,51,0	0/0	0/0	0/0	0/0	0/0	0/0	1/1:0,20:20:60:779,60,0	0/0	0/1:7,9:16:99:295,0,181	0/0
scaffoldA01	11509497	.	G	A,T	1599.77	.	ExcessHet=3.0103;FS=0;MQ=60;QD=43.56;SOR=1.284;BaseQRankSum=-0.399;ClippingRankSum=0;MQRankSum=0;ReadPosRankSum=-0.748;DP=187;AF=0.5,1;MLEAC=1,2;MLEAF=0.5,1;AN=14;AC=5,8;A./.OVAR_DATE=2016-05-11;Func.refGene=upstream;Gene.refGene=BnaRR2a;GeneDetail.refGene=.;ExonicFunc.refGene=.;AAChange.refGene=.;ALLELE_END;A./.OVAR_DATE=2016-05-11;Func.refGene=upstream;Gene.refGene=BnaRR2a;GeneDetail.refGene=.;…	GT:AD:DP:GQ:PL	0/0	0/0	0/0	0/0	0/0	0/0	0/0	0/0	0/0	0/0	0/0	0/0	0/0	0/0	./.	0/0	0/0	0/0	0/0	2/2:1,.,38:39:72:1628,.,.,72,.,0	0/0	0/0	0/0	0/0	0/0	0/0	0/0	0/0	0/0	0/0	0/0	0/0	0/0	0/0	0/0	0/0	0/0	0/0	0/0	0/0	0/0
scaffoldA01	11509519	.	T	C	1720.77	.	BaseQRankSum=-0.306;ClippingRankSum=0;ExcessHet=3.0103;FS=0;MQ=60;MQRankSum=0;QD=44.12;ReadPosRankSum=-1.213;SOR=0.223;DP=107;AF=1;MLEAC=2;MLEAF=1;AN=8;AC=8;A./.OVAR_DATE=2016-05-11;Func.refGene=upstream;Gene.refGene=BnaRR2a;GeneDetail.refGene=.;ExonicFunc.refGene=.;AAChange.refGene=.;ALLELE_END	GT:AD:DP:GQ:PL	0/0	0/0	0/0	0/0	0/0	0/0	0/0	0/0	0/0	0/0	0/0	0/0	0/0	0/0	0/0	0/0	0/0	./.	0/0	1/1:1,38:39:78:1749,78,0	0/0	0/0	0/0	0/0	0/0	0/0	0/0	0/0	0/0	0/0	0/0	0/0	0/0	0/0	0/0	0/0	0/0	0/0	0/0	0/0	0/0
scaffoldA01	11509533	.	C	T	2001.77	.	ExcessHet=3.0103;FS=0;MQ=60;QD=41.86;SOR=1.402;BaseQRankSum=0.201;ClippingRankSum=0;MQRankSum=0;ReadPosRankSum=0.678;RAW_MQandDP=86400,24;DP=1783;AF=1;MLEAC=2;MLEAF=1;AN=172;AC=153;A./.OVAR_DATE=2016-05-11;Func.refGene=upstream;Gene.refGene=BnaRR2a;GeneDetail.refGene=.;ExonicFunc.refGene=.;AAChange.refGene=.;ALLELE_END	GT:AD:DP:GQ:PL	0/0	0/0	0/0	0/0	0/0	0/0	1/1:0,9:9:27:405,27,0	0/0	0/0	0/0	0/0	0/0	0/0	0/0	0/0	0/0	0/0	./.	1/1:0,19:19:57:818,57,0	0/0	0/0	0/0	0/0	0/0	0/0	0/0	0/0	0/0	0/0	0/0	0/0	0/0	0/0	1/1:0,21:21:63:921,63,0	0/0	0/0	0/0	0/0	0/0	0/0	0/0
scaffoldA01	11509543	.	C	T	1818.77	.	BaseQRankSum=-0.371;ClippingRankSum=0;ExcessHet=3.0103;FS=0;MQ=60;MQRankSum=0;QD=41.34;ReadPosRankSum=0.158;SOR=0.242;DP=108;AF=1;MLEAC=2;MLEAF=1;AN=8;AC=8;A./.OVAR_DATE=2016-05-11;Func.refGene=upstream;Gene.refGene=BnaRR2a;GeneDetail.refGene=.;ExonicFunc.refGene=.;AAChange.refGene=.;ALLELE_END	GT:AD:DP:GQ:PL	0/0	0/0	0/0	0/0	0/0	0/0	0/0	0/0	0/0	0/0	0/0	0/0	0/0	0/0	0/0	0/0	0/0	0/0	0/0	1/1:1,43:44:87:1847,87,0	0/0	0/0	0/0	0/0	0/0	0/0	0/0	0/0	0/0	0/0	0/0	0/0	0/0	0/0	0/0	0/0	0/0	0/0	0/0	0/0	0/0
scaffoldA01	11509549	.	C	T,G	2302.77	.	ExcessHet=3.0103;FS=0;MQ=60;QD=41.89;SOR=0.859;BaseQRankSum=1.102;ClippingRankSum=0;MQRankSum=0;ReadPosRankSum=0;RAW_MQandDP=97200,27;DP=1155;AF=1,1;MLEAC=2,2;MLEAF=1,1;AN=110;AC=99,4;A./.OVAR_DATE=2016-05-11;Func.refGene=upstream;Gene.refGene=BnaRR2a;GeneDetail.refGene=.;ExonicFunc.refGene=.;AAChange.refGene=.;ALLELE_END;A./.OVAR_DATE=2016-05-11;Func.refGene=upstream;Gene.refGene=BnaRR2a;GeneDet…	GT:AD:DP:GQ:PL	1/1:0,20,.:20:60:894,60,0,.,.,.	0/0	0/0	0/0	1/1:0,20,.:20:60:892,60,0,.,.,.	0/0	0/0	0/0	0/0	0/0	1/1:0,23,.:23:72:1059,72,0,.,.,.	0/0	0/0	0/0	0/0	0/0	0/0	0/0	0/0	0/0	0/0	0/0	0/0	0/0	0/0	1/1:0,21,.:21:63:939,63,0,.,.,.	0/0	0/0	1/1:0,15,.:15:45:666,45,0,.,.,.	1/1:0,22,.:22:66:980,66,0,.,.,.	0/0	0/0	0/0	0/0	0/0	0/0	0/0	0/0	0/0	0/0	1/1:0,19,.:19:60:897,60,0,.,.,.
scaffoldA01	11509552	.	T	C	28.64	.	BaseQRankSum=1.136;ExcessHet=3.0103;MQRankSum=-3.987;RAW_MQandDP=61136,18;ReadPosRankSum=1.737;DP=18;MLEAC=1;MLEAF=0.5;AN=2;AC=1;A./.OVAR_DATE=2016-05-11;Func.refGene=upstream;Gene.refGene=BnaRR2a;GeneDetail.refGene=.;ExonicFunc.refGene=.;AAChange.refGene=.;ALLELE_END	GT:AD:DP:GQ:PL	0/0	0/0	0/0	0/0	0/0	0/0	0/0	0/0	0/0	0/0	0/0	0/0	0/0	0/0	0/0	0/0	0/0	0/0	0/0	0/0	0/0	0/0	0/0	0/0	0/0	0/0	0/0	0/0	0/0	0/0	0/0	0/0	0/0	0/0	0/0	0/0	0/0	0/0	0/0	0/0	0/0
scaffoldA01	11509553	.	C	T	2301.77	.	ExcessHet=3.0103;FS=0;MQ=60;QD=40.98;SOR=0.859;BaseQRankSum=1.102;ClippingRankSum=0;MQRankSum=0;ReadPosRankSum=0.141;RAW_MQandDP=61136,18;DP=1053;AF=1;MLEAC=2;MLEAF=1;AN=102;AC=95;A./.OVAR_DATE=2016-05-11;Func.refGene=upstream;Gene.refGene=BnaRR2a;GeneDetail.refGene=.;ExonicFunc.refGene=.;AAChange.refGene=.;ALLELE_END	GT:AD:DP:GQ:PL	1/1:0,20:20:60:894,60,0	0/0	0/0	0/0	1/1:0,19:19:57:852,57,0	0/0	0/0	0/0	0/0	0/0	1/1:0,22:22:72:1059,72,0	0/0	0/0	0/0	0/0	0/0	0/0	0/0	0/0	0/0	0/0	0/0	0/0	0/0	0/0	1/1:0,21:21:63:939,63,0	0/0	0/0	1/1:0,13:13:42:627,42,0	1/1:0,20:20:60:900,60,0	0/0	0/0	0/0	0/0	0/0	0/0	0/0	0/0	0/0	0/0	1/1:0,20:20:60:897,60,0
scaffoldA01	11509555	.	T	A	1949.77	.	ExcessHet=3.0103;FS=0;MQ=60;QD=41.07;SOR=1.802;BaseQRankSum=0;ClippingRankSum=0;MQRankSum=0;ReadPosRankSum=0.077;DP=1664;AF=1;MLEAC=2;MLEAF=1;AN=156;AC=139;A./.OVAR_DATE=2016-05-11;Func.refGene=upstream;Gene.refGene=BnaRR2a;GeneDetail.refGene=.;ExonicFunc.refGene=.;AAChange.refGene=.;ALLELE_END	GT:AD:DP:GQ:PL	0/0	0/0	0/0	0/0	0/0	0/0	1/1:0,11:11:33:480,33,0	0/0	0/0	0/0	0/0	0/0	0/0	0/0	0/0	0/0	0/0	0/0	1/1:0,22:22:66:951,66,0	0/0	0/0	0/0	0/0	0/0	0/0	0/0	0/0	0/0	0/0	0/0	0/0	0/0	0/0	1/1:0,22:22:66:946,66,0	0/0	0/0	0/0	0/0	0/0	0/0	0/0
scaffoldA01	11509557	.	A	G	28.64	.	BaseQRankSum=-1.403;ExcessHet=3.0103;MQRankSum=-3.987;RAW_MQandDP=61136,18;ReadPosRankSum=0.492;DP=18;MLEAC=1;MLEAF=0.5;AN=2;AC=1;A./.OVAR_DATE=2016-05-11;Func.refGene=upstream;Gene.refGene=BnaRR2a;GeneDetail.refGene=.;ExonicFunc.refGene=.;AAChange.refGene=.;ALLELE_END	GT:AD:DP:GQ:PL	0/0	0/0	0/0	0/0	0/0	0/0	0/0	0/0	0/0	0/0	0/0	0/0	0/0	0/0	0/0	0/0	0/0	0/0	0/0	0/0	0/0	0/0	0/0	0/0	0/0	0/0	0/0	0/0	0/0	0/0	0/0	0/0	0/0	0/0	0/0	0/0	0/0	0/0	0/0	0/0	0/0
scaffoldA01	11509592	.	G	C,A	1271.77	.	ExcessHet=3.0103;FS=0;MQ=59.58;QD=43.85;SOR=1.255;BaseQRankSum=-0.387;ClippingRankSum=0;MQRankSum=-1.179;ReadPosRankSum=1.142;DP=80;AF=0.5,0.5;MLEAC=1,1;MLEAF=0.5,0.5;AN=8;AC=5,1;A./.OVAR_DATE=2016-05-11;Func.refGene=upstream;Gene.refGene=BnaRR2a;GeneDetail.refGene=.;ExonicFunc.refGene=.;AAChange.refGene=.;ALLELE_END;A./.OVAR_DATE=2016-05-11;Func.refGene=upstream;Gene.refGene=BnaRR2a;GeneDetail.r…	GT:AD:DP:GQ:PL	0/0	0/0	0/0	0/0	0/0	0/0	0/0	0/0	0/0	0/0	0/0	0/0	0/0	0/0	0/0	0/0	0/0	0/0	0/0	0/0	0/0	0/0	0/0	0/0	0/0	0/0	0/0	0/0	0/0	0/0	0/0	0/0	0/0	0/0	0/0	0/0	0/0	0/0	0/0	0/0	0/0
scaffoldA01	11509593	.	T	C	2223.77	.	ExcessHet=3.0103;FS=0;MQ=60;QD=33.61;SOR=1.244;BaseQRankSum=-0.666;ClippingRankSum=0;MQRankSum=0;ReadPosRankSum=-2.081;RAW_MQandDP=41200,12;DP=3291;AF=0.5;MLEAC=2;MLEAF=1;AN=304;AC=278;A./.OVAR_DATE=2016-05-11;Func.refGene=upstream;Gene.refGene=BnaRR2a;GeneDetail.refGene=.;ExonicFunc.refGene=.;AAChange.refGene=.;ALLELE_END	GT:AD:DP:GQ:PL	1/1:0,18:18:54:656,54,0	0/0	0/0	0/0	1/1:0,19:19:57:760,57,0	0/0	1/1:0,13:13:39:519,39,0	0/0	0/0	0/0	1/1:0,27:27:81:1070,81,0	0/0	0/0	0/0	0/0	0/0	0/0	0/0	1/1:0,20:20:60:801,60,0	1/1:0,37:37:99:1489,111,0	0/0	0/0	0/0	0/0	0/0	1/1:0,17:17:51:710,51,0	0/0	0/0	1/1:0,11:11:33:459,33,0	1/1:0,19:19:57:723,57,0	0/0	0/0	0/0	1/1:0,24:24:72:912,72,0	0/0	0/0	0/0	0/0	0/0	0/0	1/1:0,20:20:60:745,60,0
scaffoldA01	11509600	.	C	A	70.77	.	BaseQRankSum=0.677;ClippingRankSum=0;ExcessHet=3.0103;FS=17.258;MQ=57.48;MQRankSum=-5.044;QD=2.62;ReadPosRankSum=1.284;SOR=3.228;DP=33;AF=0.5;MLEAC=1;MLEAF=0.5;AN=4;AC=2;A./.OVAR_DATE=2016-05-11;Func.refGene=upstream;Gene.refGene=BnaRR2a;GeneDetail.refGene=.;ExonicFunc.refGene=.;AAChange.refGene=.;ALLELE_END	GT:AD:DP:GQ:PL	0/0	0/0	0/0	0/0	0/0	0/0	0/0	0/0	0/0	0/0	0/0	0/0	0/0	0/0	0/0	0/0	0/0	0/0	0/0	0/0	0/0	0/0	0/0	0/0	0/0	0/0	0/0	0/0	0/0	0/0	0/0	0/0	0/0	0/0	0/0	0/0	0/0	0/0	0/0	0/0	0/0
scaffoldA01	11509607	.	A	C	67.77	.	BaseQRankSum=-4.26;ClippingRankSum=0;ExcessHet=3.0103;FS=13.9;MQ=57.48;MQRankSum=-5.044;QD=2.51;ReadPosRankSum=0.906;SOR=3.236;DP=53;AF=0.5;MLEAC=1;MLEAF=0.5;AN=6;AC=3;A./.OVAR_DATE=2016-05-11;Func.refGene=upstream;Gene.refGene=BnaRR2a;GeneDetail.refGene=.;ExonicFunc.refGene=.;AAChange.refGene=.;ALLELE_END	GT:AD:DP:GQ:PL	0/0	0/0	0/0	0/0	0/0	0/0	0/0	0/0	0/0	0/0	0/0	0/0	0/0	0/0	0/0	0/0	0/0	0/0	0/0	0/0	0/0	0/0	0/0	0/0	0/0	0/0	0/0	0/0	0/0	0/0	0/0	0/0	0/0	0/0	0/0	0/0	0/0	0/0	0/0	0/0	0/0
scaffoldA01	11509613	.	C	T	73.77	.	BaseQRankSum=-0.769;ClippingRankSum=0;ExcessHet=3.0103;FS=14.8;MQ=57.38;MQRankSum=-4.943;QD=2.84;ReadPosRankSum=0.751;SOR=3.233;DP=32;AF=0.5;MLEAC=1;MLEAF=0.5;AN=4;AC=2;A./.OVAR_DATE=2016-05-11;Func.refGene=upstream;Gene.refGene=BnaRR2a;GeneDetail.refGene=.;ExonicFunc.refGene=.;AAChange.refGene=.;ALLELE_END	GT:AD:DP:GQ:PL	0/0	0/0	0/0	0/0	0/0	0/0	0/0	0/0	0/0	0/0	0/0	0/0	0/0	0/0	0/0	0/0	0/0	0/0	0/0	0/0	0/0	0/0	0/0	0/0	0/0	0/0	0/0	0/0	0/0	0/0	0/0	0/0	0/0	0/0	0/0	0/0	0/0	0/0	0/0	0/0	0/0
scaffoldA01	11509629	.	CA	C	599.73	.	ExcessHet=3.0103;FS=0;MQ=60;QD=24.37;SOR=1.981;DP=26;AF=1;MLEAC=2;MLEAF=1;AN=4;AC=4;A./.OVAR_DATE=2016-05-11;Func.refGene=upstream;Gene.refGene=BnaRR2a;GeneDetail.refGene=.;ExonicFunc.refGene=.;AAChange.refGene=.;ALLELE_END	GT:AD:DP:GQ:PL	0/0	0/0	0/0	0/0	0/0	0/0	0/0	0/0	0/0	0/0	0/0	0/0	0/0	0/0	0/0	0/0	0/0	0/0	0/0	0/0	0/0	0/0	0/0	0/0	0/0	0/0	0/0	0/0	0/0	0/0	0/0	0/0	0/0	0/0	0/0	0/0	0/0	0/0	0/0	0/0	0/0
scaffoldA01	11509642	.	T	C	91.77	.	BaseQRankSum=-4.291;ClippingRankSum=0;ExcessHet=3.0103;FS=0;MQ=55.39;MQRankSum=-4.264;QD=4.59;ReadPosRankSum=1.067;SOR=0.495;DP=20;AF=0.5;MLEAC=1;MLEAF=0.5;AN=2;AC=1;A./.OVAR_DATE=2016-05-11;Func.refGene=upstream;Gene.refGene=BnaRR2a;GeneDetail.refGene=.;ExonicFunc.refGene=.;AAChange.refGene=.;ALLELE_END	GT:AD:DP:GQ:PL	0/0	0/0	0/0	0/0	0/0	0/0	0/0	0/0	0/0	0/0	0/0	0/0	0/0	0/0	0/0	0/0	0/0	0/0	0/0	0/0	0/0	0/0	0/0	0/0	0/0	0/0	0/0	0/0	0/0	0/0	0/0	0/0	0/0	0/0	0/0	0/0	0/0	0/0	0/0	0/0	0/0
scaffoldA01	11509650	.	T	G	1729.77	.	ExcessHet=3.0103;FS=0;MQ=60;QD=33.07;SOR=1.051;BaseQRankSum=-0.731;ClippingRankSum=0;MQRankSum=0;ReadPosRankSum=-0.356;RAW_MQandDP=48400,14;DP=258;AF=0.5;MLEAC=2;MLEAF=1;AN=18;AC=15;A./.OVAR_DATE=2016-05-11;Func.refGene=upstream;Gene.refGene=BnaRR2a;GeneDetail.refGene=.;ExonicFunc.refGene=.;AAChange.refGene=.;ALLELE_END	GT:AD:DP:GQ:PL	0/0	0/0	0/0	0/0	0/0	0/0	0/0	0/0	0/0	0/0	0/0	0/0	0/0	0/0	0/0	0/0	0/0	0/0	0/0	0/0	0/0	0/0	0/0	0/0	0/0	0/0	0/0	0/0	0/0	0/0	0/0	0/0	0/0	0/0	0/0	0/0	0/0	0/0	0/0	0/0	0/0
scaffoldA01	11509657	.	C	T	91.77	.	BaseQRankSum=-4.291;ClippingRankSum=0;ExcessHet=3.0103;FS=0;MQ=55.39;MQRankSum=-4.264;QD=4.59;ReadPosRankSum=0.149;SOR=0.693;DP=20;AF=0.5;MLEAC=1;MLEAF=0.5;AN=2;AC=1;A./.OVAR_DATE=2016-05-11;Func.refGene=upstream;Gene.refGene=BnaRR2a;GeneDetail.refGene=.;ExonicFunc.refGene=.;AAChange.refGene=.;ALLELE_END	GT:AD:DP:GQ:PL	0/0	0/0	0/0	0/0	0/0	0/0	0/0	0/0	0/0	0/0	0/0	0/0	0/0	0/0	0/0	0/0	0/0	0/0	0/0	0/0	0/0	0/0	0/0	0/0	0/0	0/0	0/0	0/0	0/0	0/0	0/0	0/0	0/0	0/0	0/0	0/0	0/0	0/0	0/0	0/0	0/0
scaffoldA01	11509664	.	C	T	974.77	.	ExcessHet=3.0103;FS=0;MQ=58.53;QD=36.1;SOR=1.101;DP=75;AF=1;MLEAC=2;MLEAF=1;AN=8;AC=8;A./.OVAR_DATE=2016-05-11;Func.refGene=upstream;Gene.refGene=BnaRR2a;GeneDetail.refGene=.;ExonicFunc.refGene=.;AAChange.refGene=.;ALLELE_END	GT:AD:DP:GQ:PL	0/0	0/0	0/0	0/0	0/0	0/0	0/0	0/0	0/0	0/0	0/0	0/0	0/0	0/0	0/0	0/0	0/0	0/0	0/0	1/1:0,27:27:81:1003,81,0	0/0	0/0	0/0	0/0	0/0	0/0	0/0	0/0	0/0	0/0	0/0	0/0	0/0	0/0	0/0	0/0	0/0	0/0	0/0	0/0	0/0
scaffoldA01	11509669	.	C	T	94.64	.	BaseQRankSum=-1.114;ExcessHet=3.0103;MQRankSum=-4.926;RAW_MQandDP=87202,26;ReadPosRankSum=1.85;DP=26;MLEAC=1;MLEAF=0.5;AN=2;AC=1;A./.OVAR_DATE=2016-05-11;Func.refGene=upstream;Gene.refGene=BnaRR2a;GeneDetail.refGene=.;ExonicFunc.refGene=.;AAChange.refGene=.;ALLELE_END	GT:AD:DP:GQ:PL	0/0	0/0	0/0	0/0	0/0	0/0	0/0	0/0	0/0	0/0	0/0	0/0	0/0	0/0	0/0	0/0	0/0	0/0	0/0	0/0	0/0	0/0	0/0	0/0	0/0	0/0	0/0	0/0	0/0	0/0	0/0	0/0	0/0	0/0	0/0	0/0	0/0	0/0	0/0	0/0	0/0
scaffoldA01	11509676	.	A	G	91.64	.	BaseQRankSum=-1.114;ExcessHet=3.0103;MQRankSum=-5.027;RAW_MQandDP=90802,27;ReadPosRankSum=1.601;DP=27;MLEAC=1;MLEAF=0.5;AN=2;AC=1;A./.OVAR_DATE=2016-05-11;Func.refGene=upstream;Gene.refGene=BnaRR2a;GeneDetail.refGene=.;ExonicFunc.refGene=.;AAChange.refGene=.;ALLELE_END	GT:AD:DP:GQ:PL	0/0	0/0	0/0	0/0	0/0	0/0	0/0	0/0	0/0	0/0	0/0	0/0	0/0	0/0	0/0	0/0	0/0	0/0	0/0	0/0	0/0	0/0	0/0	0/0	0/0	0/0	0/0	0/0	0/0	0/0	0/0	0/0	0/0	0/0	0/0	0/0	0/0	0/0	0/0	0/0	0/0
scaffoldA01	11509682	.	G	A	1099.77	.	ExcessHet=3.0103;FS=0;MQ=59.3;QD=40.73;SOR=0.765;BaseQRankSum=1.84;ClippingRankSum=0;MQRankSum=-1.389;ReadPosRankSum=-1.922;DP=78;AF=0.5;MLEAC=1;MLEAF=0.5;AN=6;AC=5;A./.OVAR_DATE=2016-05-11;Func.refGene=upstream;Gene.refGene=BnaRR2a;GeneDetail.refGene=.;ExonicFunc.refGene=.;AAChange.refGene=.;ALLELE_END	GT:AD:DP:GQ:PL	0/0	0/0	0/0	0/0	0/0	0/0	0/0	0/0	0/0	0/0	0/0	0/0	0/0	0/0	0/0	0/0	0/0	0/0	0/0	0/0	0/0	0/0	0/0	0/0	0/0	0/0	0/0	0/0	0/0	0/0	0/0	0/0	0/0	0/0	0/0	0/0	0/0	0/0	0/0	0/0	0/0
scaffoldA01	11509695	.	C	A	1090.77	.	ExcessHet=3.0103;FS=0;MQ=60;QD=47.73;SOR=3.258;DP=29;AF=1;MLEAC=2;MLEAF=1;AN=4;AC=4;A./.OVAR_DATE=2016-05-11;Func.refGene=upstream;Gene.refGene=BnaRR2a;GeneDetail.refGene=.;ExonicFunc.refGene=.;AAChange.refGene=.;ALLELE_END	GT:AD:DP:GQ:PL	0/0	0/0	0/0	0/0	0/0	0/0	0/0	0/0	0/0	0/0	0/0	0/0	0/0	0/0	0/0	0/0	0/0	0/0	0/0	0/0	0/0	0/0	0/0	0/0	0/0	0/0	0/0	0/0	0/0	0/0	0/0	0/0	0/0	0/0	0/0	0/0	0/0	0/0	0/0	0/0	0/0
scaffoldA01	11509704	.	T	G	1831.06	.	ExcessHet=3.0103;FS=0;MQ=60;QD=43.51;SOR=0.793;BaseQRankSum=-0.114;ClippingRankSum=0;MQRankSum=0;ReadPosRankSum=-0.444;RAW_MQandDP=140194,41;DP=1841;AF=1;MLEAC=2;MLEAF=1;AN=174;AC=150;A./.OVAR_DATE=2016-05-11;Func.refGene=upstream;Gene.refGene=BnaRR2a;GeneDetail.refGene=.;ExonicFunc.refGene=.;AAChange.refGene=.;ALLELE_END	GT:AD:DP:GQ:PL	0/0	0/0	0/0	0/0	0/0	0/0	1/1:0,19:19:57:855,57,0	0/0	0/0	0/0	0/0	0/0	0/0	0/0	0/0	0/0	0/0	0/0	1/1:0,14:14:42:630,42,0	0/0	0/0	0/0	0/0	0/0	0/0	0/0	0/0	0/0	0/0	0/0	0/0	0/0	0/0	1/1:0,26:26:78:1150,78,0	0/0	0/0	0/0	0/0	0/0	0/0	0/0
scaffoldA01	11509709	.	A	G,C	1872.77	.	ExcessHet=3.0103;FS=0;MQ=60;QD=39.4;SOR=0.804;BaseQRankSum=-0.522;ClippingRankSum=0;MQRankSum=0;ReadPosRankSum=-1.632;RAW_MQandDP=57600,16;DP=3199;AF=0.5,0.5;MLEAC=2,1;MLEAF=1,0.5;AN=308;AC=273,5;A./.OVAR_DATE=2016-05-11;Func.refGene=upstream;Gene.refGene=BnaRR2a;GeneDetail.refGene=.;ExonicFunc.refGene=.;AAChange.refGene=.;ALLELE_END;A./.OVAR_DATE=2016-05-11;Func.refGene=upstream;Gene.refGene=Bna…	GT:AD:DP:GQ:PL	1/1:0,19,.:19:57:747,57,0,.,.,.	0/0	0/0	0/0	1/1:0,22,.:22:66:885,66,0,.,.,.	0/0	1/1:0,19,.:19:57:855,57,0,.,.,.	0/0	0/0	0/0	1/1:0,19,.:19:57:744,57,0,.,.,.	0/0	0/0	0/0	0/0	0/0	0/0	0/0	1/1:0,14,.:14:45:675,45,0,.,.,.	1/1:0,21,.:21:63:877,63,0,.,.,.	0/0	0/0	0/0	0/0	0/0	1/1:0,25,.:25:75:992,75,0,.,.,.	0/0	0/0	1/1:0,10,.:10:30:414,30,0,.,.,.	1/1:0,13,.:13:39:505,39,0,.,.,.	0/0	0/0	0/0	1/1:0,25,.:25:81:1195,81,0,.,.,.	0/0	0/0	0/0	0/0	0/0	0/0	1/1:0,14,.:14:42:539,42,0,.,.,.
scaffoldA01	11509716	.	C	A	1526.77	.	ExcessHet=3.0103;FS=0;MQ=59.41;QD=47.71;SOR=0.957;BaseQRankSum=-1.248;ClippingRankSum=0;MQRankSum=-1.247;ReadPosRankSum=-0.768;DP=108;AF=0.5;MLEAC=1;MLEAF=0.5;AN=8;AC=6;A./.OVAR_DATE=2016-05-11;Func.refGene=upstream;Gene.refGene=BnaRR2a;GeneDetail.refGene=.;ExonicFunc.refGene=.;AAChange.refGene=.;ALLELE_END	GT:AD:DP:GQ:PL	0/0	0/0	0/0	0/0	0/0	0/0	0/0	0/0	0/0	0/0	0/0	0/0	0/0	0/0	0/0	0/0	0/0	0/0	0/0	0/0	0/0	0/0	0/0	0/0	0/0	0/0	0/0	0/0	0/0	0/0	0/0	0/0	0/0	0/0	0/0	0/0	0/0	0/0	0/0	0/0	0/0
scaffoldA01	11509728	.	C	T	1681.77	.	ExcessHet=3.0103;FS=0;MQ=60;QD=43.43;SOR=0.914;BaseQRankSum=-0.828;ClippingRankSum=0;MQRankSum=0;ReadPosRankSum=-0.465;RAW_MQandDP=122194,36;DP=1742;AF=1;MLEAC=2;MLEAF=1;AN=172;AC=149;A./.OVAR_DATE=2016-05-11;Func.refGene=upstream;Gene.refGene=BnaRR2a;GeneDetail.refGene=.;ExonicFunc.refGene=.;AAChange.refGene=.;ALLELE_END	GT:AD:DP:GQ:PL	0/0	0/0	0/0	0/0	0/0	0/0	1/1:0,18:18:54:810,54,0	0/0	0/0	0/0	0/0	0/0	0/0	0/0	0/0	0/0	0/0	0/0	1/1:0,13:13:42:630,42,0	0/0	0/0	0/0	0/0	0/0	0/0	0/0	0/0	0/0	0/0	0/0	0/0	0/0	0/0	1/1:0,25:25:75:1125,75,0	0/0	0/0	0/0	0/0	0/0	0/0	0/0
scaffoldA01	11509730	.	G	A	28.77	.	BaseQRankSum=-1.501;ClippingRankSum=-0;ExcessHet=3.0103;FS=0;MQ=55.01;MQRankSum=-2.287;QD=2.88;ReadPosRankSum=0.967;SOR=0.169;DP=10;AF=0.5;MLEAC=1;MLEAF=0.5;AN=2;AC=1;A./.OVAR_DATE=2016-05-11;Func.refGene=upstream;Gene.refGene=BnaRR2a;GeneDetail.refGene=.;ExonicFunc.refGene=.;AAChange.refGene=.;ALLELE_END	GT:AD:DP:GQ:PL	0/0	0/0	0/0	0/0	0/0	0/0	0/0	0/0	0/0	0/0	0/0	0/0	0/0	0/0	0/0	0/0	0/0	0/0	0/0	0/0	0/0	0/0	0/0	0/0	0/0	0/0	0/0	0/0	0/0	0/0	0/0	0/0	0/0	0/0	0/0	0/0	0/0	0/0	0/0	0/0	0/0
scaffoldA01	11509739	.	C	T	1821.77	.	ExcessHet=3.0103;FS=0;MQ=60;QD=43.43;SOR=1.179;BaseQRankSum=1.268;ClippingRankSum=0;MQRankSum=0;ReadPosRankSum=0.224;RAW_MQandDP=79200,22;DP=1014;AF=1;MLEAC=2;MLEAF=1;AN=110;AC=103;A./.OVAR_DATE=2016-05-11;Func.refGene=upstream;Gene.refGene=BnaRR2a;GeneDetail.refGene=.;ExonicFunc.refGene=.;AAChange.refGene=.;ALLELE_END	GT:AD:DP:GQ:PL	1/1:0,18:18:54:807,54,0	0/0	0/0	0/0	1/1:0,21:21:63:935,63,0	0/0	0/0	0/0	0/0	0/0	1/1:0,16:16:48:708,48,0	0/0	0/0	0/0	0/0	0/0	0/0	0/0	0/0	0/0	0/0	0/0	0/0	0/0	0/0	1/1:0,20:20:60:876,60,0	0/0	0/0	1/1:0,12:12:36:526,36,0	1/1:0,10:10:30:450,30,0	0/0	0/0	0/0	0/0	0/0	0/0	0/0	0/0	0/0	0/0	1/1:0,17:17:51:758,51,0
scaffoldA01	11509752	.	T	TATACAG	1042.73	.	ExcessHet=3.0103;FS=0;MQ=60;QD=36.97;SOR=1.022;DP=28;AF=1;MLEAC=2;MLEAF=1;AN=4;AC=4;A./.OVAR_DATE=2016-05-11;Func.refGene=upstream;Gene.refGene=BnaRR2a;GeneDetail.refGene=.;ExonicFunc.refGene=.;AAChange.refGene=.;ALLELE_END	GT:AD:DP:GQ:PL	0/0	0/0	0/0	0/0	0/0	0/0	0/0	0/0	0/0	0/0	0/0	0/0	0/0	0/0	0/0	0/0	0/0	0/0	0/0	0/0	0/0	0/0	0/0	0/0	0/0	0/0	0/0	0/0	0/0	0/0	0/0	0/0	0/0	0/0	0/0	0/0	0/0	0/0	0/0	0/0	0/0
scaffoldA01	11509753	.	T	C,A	1855.77	.	ExcessHet=3.0103;FS=0;MQ=60;QD=43.15;SOR=1.292;BaseQRankSum=-1.455;ClippingRankSum=0;MQRankSum=0;ReadPosRankSum=1.025;RAW_MQandDP=61200,17;DP=2959;AF=0.5,0.5;MLEAC=1,1;MLEAF=0.5,0.5;AN=308;AC=269,1;A./.OVAR_DATE=2016-05-11;Func.refGene=upstream;Gene.refGene=BnaRR2a;GeneDetail.refGene=.;ExonicFunc.refGene=.;AAChange.refGene=.;ALLELE_END;A./.OVAR_DATE=2016-05-11;Func.refGene=upstream;Gene.refGene=B…	GT:AD:DP:GQ:PL	1/1:0,17,.:17:51:765,51,0,.,.,.	0/0	0/0	0/0	1/1:0,18,.:18:60:894,60,0,.,.,.	0/0	1/1:0,14,.:14:42:630,42,0,.,.,.	0/0	0/0	0/0	1/1:0,16,.:16:48:696,48,0,.,.,.	0/0	0/0	0/0	0/0	0/0	0/0	0/0	1/1:0,11,.:11:36:540,36,0,.,.,.	1/1:0,21,.:21:63:849,63,0,.,.,.	0/0	0/0	0/0	0/0	0/0	1/1:0,16,.:16:48:717,48,0,.,.,.	0/0	0/0	1/1:0,10,.:10:30:450,30,0,.,.,.	1/1:0,11,.:11:33:492,33,0,.,.,.	0/0	0/0	0/0	1/1:0,21,.:21:69:1035,69,0,.,.,.	0/0	0/0	0/0	0/0	0/0	0/0	1/1:0,15,.:15:48:717,48,0,.,.,.
scaffoldA01	11509756	.	C	CA	952.73	.	ExcessHet=3.0103;FS=0;MQ=60;QD=35.75;SOR=1.609;DP=26;AF=1;MLEAC=2;MLEAF=1;AN=4;AC=4;A./.OVAR_DATE=2016-05-11;Func.refGene=upstream;Gene.refGene=BnaRR2a;GeneDetail.refGene=.;ExonicFunc.refGene=.;AAChange.refGene=.;ALLELE_END	GT:AD:DP:GQ:PL	0/0	0/0	0/0	0/0	0/0	0/0	0/0	0/0	0/0	0/0	0/0	0/0	0/0	0/0	0/0	0/0	0/0	0/0	0/0	0/0	0/0	0/0	0/0	0/0	0/0	0/0	0/0	0/0	0/0	0/0	0/0	0/0	0/0	0/0	0/0	0/0	0/0	0/0	0/0	0/0	0/0
scaffoldA01	11509757	.	A	T	25.78	.	BaseQRankSum=-3.151;ClippingRankSum=0;ExcessHet=3.0103;FS=0;MQ=55.87;MQRankSum=-3.151;QD=2.15;ReadPosRankSum=-0.323;SOR=0.693;DP=12;AF=0.5;MLEAC=1;MLEAF=0.5;AN=2;AC=1;A./.OVAR_DATE=2016-05-11;Func.refGene=upstream;Gene.refGene=BnaRR2a;GeneDetail.refGene=.;ExonicFunc.refGene=.;AAChange.refGene=.;ALLELE_END	GT:AD:DP:GQ:PL	0/0	0/0	0/0	0/0	0/0	0/0	0/0	0/0	0/0	0/0	0/0	0/0	0/0	0/0	0/0	0/0	0/0	0/0	0/0	0/0	0/0	0/0	0/0	0/0	0/0	0/0	0/0	0/0	0/0	0/0	0/0	0/0	0/0	0/0	0/0	0/0	0/0	0/0	0/0	0/0	0/0
scaffoldA01	11509764	.	G	A	1837.77	.	ExcessHet=3.0103;FS=0;MQ=60;QD=50.52;SOR=1.739;BaseQRankSum=-1.88;ClippingRankSum=0;MQRankSum=0;ReadPosRankSum=0.325;RAW_MQandDP=50400,14;DP=1929;AF=0.5;MLEAC=1;MLEAF=0.5;AN=192;AC=162;A./.OVAR_DATE=2016-05-11;Func.refGene=upstream;Gene.refGene=BnaRR2a;GeneDetail.refGene=.;ExonicFunc.refGene=.;AAChange.refGene=.;ALLELE_END	GT:AD:DP:GQ:PL	0/0	0/0	0/0	0/0	0/0	0/0	1/1:0,15:15:45:675,45,0	0/0	0/0	0/0	0/0	0/0	0/0	0/0	0/0	0/0	0/0	0/0	1/1:0,11:11:33:495,33,0	0/0	0/0	0/0	0/0	0/0	0/0	0/0	0/0	0/0	0/0	0/0	0/0	0/0	0/0	1/1:0,20:20:63:945,63,0	0/0	0/0	0/0	0/0	0/0	0/0	0/0
scaffoldA01	11509765	.	C	T	25.78	.	BaseQRankSum=-2.362;ClippingRankSum=-0;ExcessHet=3.0103;FS=0;MQ=55.48;MQRankSum=-2.362;QD=2.34;ReadPosRankSum=-1.602;SOR=0.527;DP=11;AF=0.5;MLEAC=1;MLEAF=0.5;AN=2;AC=1;A./.OVAR_DATE=2016-05-11;Func.refGene=upstream;Gene.refGene=BnaRR2a;GeneDetail.refGene=.;ExonicFunc.refGene=.;AAChange.refGene=.;ALLELE_END	GT:AD:DP:GQ:PL	0/0	0/0	0/0	0/0	0/0	0/0	0/0	0/0	0/0	0/0	0/0	0/0	0/0	0/0	0/0	0/0	0/0	0/0	0/0	0/0	0/0	0/0	0/0	0/0	0/0	0/0	0/0	0/0	0/0	0/0	0/0	0/0	0/0	0/0	0/0	0/0	0/0	0/0	0/0	0/0	0/0
scaffoldA01	11509766	.	T	C	28.77	.	BaseQRankSum=-2.362;ClippingRankSum=-0;ExcessHet=3.0103;FS=0;MQ=55.48;MQRankSum=-2.362;QD=2.62;ReadPosRankSum=-1.922;SOR=0.527;DP=11;AF=0.5;MLEAC=1;MLEAF=0.5;AN=2;AC=1;A./.OVAR_DATE=2016-05-11;Func.refGene=upstream;Gene.refGene=BnaRR2a;GeneDetail.refGene=.;ExonicFunc.refGene=.;AAChange.refGene=.;ALLELE_END	GT:AD:DP:GQ:PL	0/0	0/0	0/0	0/0	0/0	0/0	0/0	0/0	0/0	0/0	0/0	0/0	0/0	0/0	0/0	0/0	0/0	0/0	0/0	0/0	0/0	0/0	0/0	0/0	0/0	0/0	0/0	0/0	0/0	0/0	0/0	0/0	0/0	0/0	0/0	0/0	0/0	0/0	0/0	0/0	0/0
scaffoldA01	11509782	.	A	G	1588.77	.	ExcessHet=3.0103;FS=0;MQ=60;QD=42.29;SOR=0.836;BaseQRankSum=-0.468;ClippingRankSum=0;MQRankSum=0;ReadPosRankSum=1.625;RAW_MQandDP=114201,32;DP=1666;AF=1;MLEAC=2;MLEAF=1;AN=176;AC=152;A./.OVAR_DATE=2016-05-11;Func.refGene=upstream;Gene.refGene=BnaRR2a;GeneDetail.refGene=.;ExonicFunc.refGene=.;AAChange.refGene=.;ALLELE_END	GT:AD:DP:GQ:PL	0/0	0/0	0/0	0/0	0/0	0/0	1/1:0,13:13:39:578,39,0	0/0	0/0	0/0	0/0	0/0	0/0	0/0	0/0	0/0	0/0	0/0	1/1:0,12:12:39:558,39,0	0/0	0/0	0/0	0/0	0/0	0/0	0/0	0/0	0/0	0/0	0/0	0/0	0/0	0/0	1/1:0,20:20:60:880,60,0	0/0	0/0	0/0	0/0	0/0	0/0	0/0
scaffoldA01	11509800	.	C	CAAG	935.73	.	ExcessHet=3.0103;FS=0;MQ=60;QD=35.75;SOR=1.609;DP=26;AF=1;MLEAC=2;MLEAF=1;AN=4;AC=4;A./.OVAR_DATE=2016-05-11;Func.refGene=upstream;Gene.refGene=BnaRR2a;GeneDetail.refGene=.;ExonicFunc.refGene=.;AAChange.refGene=.;ALLELE_END	GT:AD:DP:GQ:PL	0/0	0/0	0/0	0/0	0/0	0/0	0/0	0/0	0/0	0/0	0/0	0/0	0/0	0/0	0/0	0/0	0/0	0/0	0/0	0/0	0/0	0/0	0/0	0/0	0/0	0/0	0/0	0/0	0/0	0/0	0/0	0/0	0/0	0/0	0/0	0/0	0/0	0/0	0/0	0/0	0/0
scaffoldA01	11509817	.	T	G	1387.77	.	ExcessHet=3.0103;FS=0;MQ=60;QD=38.51;SOR=1.292;BaseQRankSum=-0.079;ClippingRankSum=0;MQRankSum=0;ReadPosRankSum=0.555;RAW_MQandDP=39600,11;DP=167;AF=0.5;MLEAC=1;MLEAF=0.5;AN=16;AC=12;A./.OVAR_DATE=2016-05-11;Func.refGene=upstream;Gene.refGene=BnaRR2a;GeneDetail.refGene=.;ExonicFunc.refGene=.;AAChange.refGene=.;ALLELE_END	GT:AD:DP:GQ:PL	0/0	0/0	0/0	0/0	0/0	0/0	0/0	0/0	0/0	0/0	0/0	0/0	0/0	0/0	0/0	0/0	0/0	0/0	0/0	0/0	0/0	0/0	0/0	0/0	0/0	0/0	0/0	0/0	0/0	0/0	0/0	0/0	0/0	0/0	0/0	0/0	0/0	0/0	0/0	0/0	0/0
scaffoldA01	11509834	.	G	C,T	1121.77	.	ExcessHet=3.0103;FS=0;MQ=60;QD=36.19;SOR=1.214;BaseQRankSum=0.886;ClippingRankSum=0;MQRankSum=0;ReadPosRankSum=-1.144;DP=98;AF=0.5,1;MLEAC=1,2;MLEAF=0.5,1;AN=10;AC=5,4;A./.OVAR_DATE=2016-05-11;Func.refGene=upstream;Gene.refGene=BnaRR2a;GeneDetail.refGene=.;ExonicFunc.refGene=.;AAChange.refGene=.;ALLELE_END;A./.OVAR_DATE=2016-05-11;Func.refGene=upstream;Gene.refGene=BnaRR2a;GeneDetail.refGene=.;Ex…	GT:AD:DP:GQ:PL	0/0	0/0	0/0	0/0	0/0	0/0	0/0	0/0	0/0	0/0	0/0	0/0	0/0	0/0	0/0	0/0	0/0	0/0	0/0	0/0	0/0	0/0	0/0	0/0	0/0	0/0	0/0	0/0	0/0	0/0	0/0	0/0	0/0	0/0	0/0	0/0	0/0	0/0	0/0	0/0	0/0
scaffoldA01	11509918	.	A	G	786.77	.	ExcessHet=3.0103;FS=0;MQ=60;QD=37.47;SOR=1.828;DP=21;AF=1;MLEAC=2;MLEAF=1;AN=2;AC=2;A./.OVAR_DATE=2016-05-11;Func.refGene=upstream;Gene.refGene=BnaRR2a;GeneDetail.refGene=.;ExonicFunc.refGene=.;AAChange.refGene=.;ALLELE_END	GT:AD:DP:GQ:PL	0/0	0/0	0/0	0/0	0/0	0/0	0/0	0/0	0/0	0/0	0/0	0/0	0/0	0/0	0/0	0/0	0/0	0/0	0/0	1/1:0,21:21:63:815,63,0	0/0	0/0	0/0	0/0	0/0	0/0	0/0	0/0	./.	0/0	0/0	0/0	0/0	0/0	0/0	0/0	0/0	0/0	0/0	0/0	0/0
scaffoldA01	11509934	.	A	T	490.77	.	ExcessHet=3.0103;FS=0;MQ=60;QD=37.75;SOR=2.147;DP=13;AF=1;MLEAC=2;MLEAF=1;AN=2;AC=2;A./.OVAR_DATE=2016-05-11;Func.refGene=upstream;Gene.refGene=BnaRR2a;GeneDetail.refGene=.;ExonicFunc.refGene=.;AAChange.refGene=.;ALLELE_END	GT:AD:DP:GQ:PL	0/0	0/0	0/0	0/0	0/0	0/0	0/0	0/0	0/0	0/0	./.	0/0	0/0	0/0	0/0	0/0	0/0	0/0	0/0	0/0	0/0	0/0	0/0	0/0	0/0	0/0	0/0	0/0	./.	./.	0/0	0/0	0/0	0/0	0/0	0/0	0/0	0/0	0/0	0/0	0/0
scaffoldA01	11510020	.	AAC	A	166.09	.	ExcessHet=3.0103;FS=0;MQ=60;QD=26.85;SOR=2.303;RAW_MQandDP=18000,5;DP=20;AF=1;MLEAC=1;MLEAF=0.5;AN=12;AC=11;A./.OVAR_DATE=2016-05-11;Func.refGene=upstream;Gene.refGene=BnaRR2a;GeneDetail.refGene=.;ExonicFunc.refGene=.;AAChange.refGene=.;ALLELE_END	GT:AD:DP:GQ:PL	./.	0/0	0/0	0/0	./.	./.	0/0	./.	./.	./.	./.	0/0	0/0	./.	0/0	0/0	0/0	0/0	0/0	0/0	0/0	0/0	0/0	0/0	./.	./.	0/0	0/0	./.	./.	./.	0/0	0/0	0/0	0/0	0/0	0/0	./.	0/0	./.	./.
scaffoldA01	11510021	.	AC	A	508.73	.	ExcessHet=3.0103;FS=0;MQ=60;QD=37.67;SOR=0.693;BaseQRankSum=-0.097;ClippingRankSum=0;MQRankSum=0;ReadPosRankSum=-2.585;DP=42;AF=0.5;MLEAC=1;MLEAF=0.5;AN=4;AC=3;A./.OVAR_DATE=2016-05-11;Func.refGene=upstream;Gene.refGene=BnaRR2a;GeneDetail.refGene=.;ExonicFunc.refGene=.;AAChange.refGene=.;ALLELE_END	GT:AD:DP:GQ:PL	./.	0/0	0/0	0/0	./.	./.	./.	./.	./.	0/0	./.	0/0	0/0	./.	0/0	0/0	0/0	0/0	0/0	0/0	0/0	0/0	0/0	0/0	./.	./.	0/0	0/0	./.	./.	./.	0/0	0/0	0/0	0/0	0/0	0/0	./.	0/0	./.	./.
scaffoldA01	11510022	.	C	A	255.97	.	ExcessHet=3.0103;RAW_MQandDP=21600,6;DP=6;MLEAC=2;MLEAF=1;AN=2;AC=1;A./.OVAR_DATE=2016-05-11;Func.refGene=upstream;Gene.refGene=BnaRR2a;GeneDetail.refGene=.;ExonicFunc.refGene=.;AAChange.refGene=.;ALLELE_END	GT:AD:DP:GQ:PL	./.	0/0	./.	0/0	./.	./.	0/0	./.	./.	./.	./.	0/0	0/0	./.	0/0	0/0	0/0	0/0	0/0	0/0	0/0	0/0	0/0	0/0	./.	./.	0/0	0/0	./.	./.	./.	0/0	0/0	0/0	0/0	0/0	0/0	./.	0/0	./.	./.
scaffoldA01	14504118	.	G	A	2054.77	.	ExcessHet=3.0103;FS=0;MQ=53.79;QD=37.82;SOR=1.179;RAW_MQandDP=56220,23;DP=123;AF=1;MLEAC=2;MLEAF=1;AN=10;AC=10;A./.OVAR_DATE=2016-05-11;Func.refGene=exonic;Gene.refGene=BnaRR5a;GeneDetail.refGene=.;ExonicFunc.refGene=synonymous_SNV;AAChange.refGene=BnaRR5a:BnaRR5a:exon2:c.C180T:p.A60A;ALLELE_END	GT:AD:DP:GQ:PL	0/0	0/0	0/0	0/0	0/0	0/0	0/0	0/0	0/0	0/0	0/0	0/0	0/0	0/0	0/0	0/0	0/0	0/0	0/0	0/0	0/0	0/0	0/0	0/0	0/0	0/0	0/0	0/0	0/0	0/0	0/0	0/0	0/0	0/0	0/0	0/0	0/0	0/0	0/0	0/0	0/0
scaffoldA01	14504237	.	A	C	21.64	.	BaseQRankSum=-1.981;ExcessHet=3.0103;MQRankSum=-0.566;RAW_MQandDP=12587,7;ReadPosRankSum=-0.566;DP=7;MLEAC=1;MLEAF=0.5;AN=2;AC=1;A./.OVAR_DATE=2016-05-11;Func.refGene=exonic;Gene.refGene=BnaRR5a;GeneDetail.refGene=.;ExonicFunc.refGene=nonsynonymous_SNV;AAChange.refGene=BnaRR5a:BnaRR5a:exon1:c.T142G:p.S48A;ALLELE_END	GT:AD:DP:GQ:PL	0/0	0/0	0/0	0/0	0/0	0/0	0/0	0/0	0/0	0/0	0/0	0/0	0/0	0/0	0/0	0/0	0/0	0/0	0/0	0/0	0/0	0/0	0/0	0/0	0/0	0/0	0/0	0/0	0/0	0/0	0/0	0/0	0/0	0/0	0/0	0/0	0/0	0/0	0/0	0/0	0/0
scaffoldA01	14504253	.	C	T	1650.77	.	ExcessHet=3.0103;FS=0;MQ=52.79;QD=36.88;SOR=1.292;RAW_MQandDP=32449,13;DP=99;AF=1;MLEAC=2;MLEAF=1;AN=10;AC=10;A./.OVAR_DATE=2016-05-11;Func.refGene=exonic;Gene.refGene=BnaRR5a;GeneDetail.refGene=.;ExonicFunc.refGene=synonymous_SNV;AAChange.refGene=BnaRR5a:BnaRR5a:exon1:c.G126A:p.R42R;ALLELE_END	GT:AD:DP:GQ:PL	0/0	0/0	0/0	0/0	0/0	0/0	0/0	0/0	0/0	0/0	0/0	0/0	0/0	0/0	0/0	0/0	0/0	0/0	0/0	0/0	0/0	0/0	0/0	0/0	0/0	0/0	0/0	0/0	0/0	0/0	0/0	0/0	0/0	0/0	0/0	0/0	0/0	0/0	0/0	0/0	0/0
scaffoldA01	14504286	.	G	A	1828.77	.	ExcessHet=3.0103;FS=0;MQ=54.4;QD=39.56;SOR=1.23;RAW_MQandDP=36130,13;DP=105;AF=1;MLEAC=2;MLEAF=1;AN=10;AC=10;A./.OVAR_DATE=2016-05-11;Func.refGene=exonic;Gene.refGene=BnaRR5a;GeneDetail.refGene=.;ExonicFunc.refGene=synonymous_SNV;AAChange.refGene=BnaRR5a:BnaRR5a:exon1:c.C93T:p.D31D;ALLELE_END	GT:AD:DP:GQ:PL	0/0	0/0	0/0	0/0	0/0	0/0	0/0	0/0	0/0	0/0	0/0	0/0	0/0	0/0	0/0	0/0	0/0	0/0	0/0	0/0	0/0	0/0	0/0	0/0	0/0	0/0	0/0	0/0	0/0	0/0	0/0	0/0	0/0	0/0	0/0	0/0	0/0	0/0	0/0	0/0	0/0
scaffoldA01	14504417	.	G	A	112.64	.	BaseQRankSum=-1.645;ExcessHet=3.0103;MQRankSum=-1.645;RAW_MQandDP=10516,5;ReadPosRankSum=0.842;DP=5;MLEAC=1;MLEAF=0.5;AN=2;AC=1;A./.OVAR_DATE=2016-05-11;Func.refGene=upstream;Gene.refGene=BnaRR5a;GeneDetail.refGene=.;ExonicFunc.refGene=.;AAChange.refGene=.;ALLELE_END	GT:AD:DP:GQ:PL	0/0	0/0	0/0	0/0	0/0	0/0	0/0	0/0	0/0	0/0	0/0	0/0	0/0	0/0	0/0	0/0	0/0	0/0	0/0	0/0	0/0	0/0	0/0	0/0	0/0	0/0	0/0	0/0	0/0	0/0	0/0	0/0	0/0	0/0	0/0	0/0	0/0	0/0	0/0	0/0	0/0
scaffoldA01	14504431	.	ATTT	A	106.6	.	BaseQRankSum=-1.96;ExcessHet=3.0103;MQRankSum=-1.068;RAW_MQandDP=15077,7;ReadPosRankSum=-1.036;DP=7;MLEAC=1;MLEAF=0.5;AN=2;AC=1;A./.OVAR_DATE=2016-05-11;Func.refGene=upstream;Gene.refGene=BnaRR5a;GeneDetail.refGene=.;ExonicFunc.refGene=.;AAChange.refGene=.;ALLELE_END	GT:AD:DP:GQ:PL	0/0	0/0	0/0	0/0	0/0	0/0	0/0	0/0	0/0	0/0	0/0	0/0	0/0	0/0	0/0	0/0	0/0	0/0	0/0	0/0	0/0	0/0	0/0	0/0	0/0	0/0	0/0	0/0	0/0	0/0	0/0	0/0	0/0	0/0	0/0	0/0	0/0	0/0	0/0	0/0	0/0
scaffoldA01	14504438	.	AAGAAAGT	A	106.6	.	BaseQRankSum=-1.718;ExcessHet=3.0103;MQRankSum=-1.068;RAW_MQandDP=15077,7;ReadPosRankSum=-1.368;DP=7;MLEAC=1;MLEAF=0.5;AN=2;AC=1;A./.OVAR_DATE=2016-05-11;Func.refGene=upstream;Gene.refGene=BnaRR5a;GeneDetail.refGene=.;ExonicFunc.refGene=.;AAChange.refGene=.;ALLELE_END	GT:AD:DP:GQ:PL	0/0	0/0	0/0	0/0	0/0	0/0	0/0	0/0	0/0	0/0	0/0	0/0	0/0	0/0	0/0	0/0	0/0	0/0	0/0	0/0	0/0	0/0	0/0	0/0	0/0	0/0	0/0	0/0	0/0	0/0	0/0	0/0	0/0	0/0	0/0	0/0	0/0	0/0	0/0	0/0	0/0
scaffoldA01	14504466	.	T	G	1681.77	.	ExcessHet=3.0103;FS=0;MQ=50.1;QD=43.34;SOR=0.804;RAW_MQandDP=44668,17;DP=86;AF=1;MLEAC=2;MLEAF=1;AN=10;AC=7;A./.OVAR_DATE=2016-05-11;Func.refGene=upstream;Gene.refGene=BnaRR5a;GeneDetail.refGene=.;ExonicFunc.refGene=.;AAChange.refGene=.;ALLELE_END	GT:AD:DP:GQ:PL	0/0	0/0	0/0	0/0	0/0	0/0	0/0	0/0	0/0	0/0	0/0	0/0	0/0	0/0	0/0	0/0	0/0	0/0	0/0	0/0	0/0	0/0	0/0	0/0	0/0	0/0	0/0	0/0	0/0	0/0	0/0	0/0	0/0	0/0	0/0	0/0	0/0	0/0	0/0	0/0	0/0
scaffoldA01	14504468	.	G	A	1723.77	.	ExcessHet=3.0103;FS=0;MQ=50.1;QD=43.34;SOR=0.804;RAW_MQandDP=44668,17;DP=87;AF=1;MLEAC=2;MLEAF=1;AN=10;AC=7;A./.OVAR_DATE=2016-05-11;Func.refGene=upstream;Gene.refGene=BnaRR5a;GeneDetail.refGene=.;ExonicFunc.refGene=.;AAChange.refGene=.;ALLELE_END	GT:AD:DP:GQ:PL	0/0	0/0	0/0	0/0	0/0	0/0	0/0	0/0	0/0	0/0	0/0	0/0	0/0	0/0	0/0	0/0	0/0	0/0	0/0	0/0	0/0	0/0	0/0	0/0	0/0	0/0	0/0	0/0	0/0	0/0	0/0	0/0	0/0	0/0	0/0	0/0	0/0	0/0	0/0	0/0	0/0
scaffoldA01	14504483	.	A	T	1653.77	.	ExcessHet=3.0103;FS=0;MQ=52.25;QD=43.1;SOR=0.914;RAW_MQandDP=52428,18;DP=95;AF=1;MLEAC=2;MLEAF=1;AN=10;AC=7;A./.OVAR_DATE=2016-05-11;Func.refGene=upstream;Gene.refGene=BnaRR5a;GeneDetail.refGene=.;ExonicFunc.refGene=.;AAChange.refGene=.;ALLELE_END	GT:AD:DP:GQ:PL	0/0	0/0	0/0	0/0	0/0	0/0	0/0	0/0	0/0	0/0	0/0	0/0	0/0	0/0	0/0	0/0	0/0	0/0	0/0	0/0	0/0	0/0	0/0	0/0	0/0	0/0	0/0	0/0	0/0	0/0	0/0	0/0	0/0	0/0	0/0	0/0	0/0	0/0	0/0	0/0	0/0
scaffoldA01	14504512	.	G	C	1774.77	.	ExcessHet=3.0103;FS=0;MQ=55.48;QD=37.29;SOR=1.127;RAW_MQandDP=60034,20;DP=109;AF=1;MLEAC=2;MLEAF=1;AN=10;AC=10;A./.OVAR_DATE=2016-05-11;Func.refGene=upstream;Gene.refGene=BnaRR5a;GeneDetail.refGene=.;ExonicFunc.refGene=.;AAChange.refGene=.;ALLELE_END	GT:AD:DP:GQ:PL	0/0	0/0	0/0	0/0	0/0	0/0	0/0	0/0	0/0	0/0	0/0	0/0	0/0	0/0	0/0	0/0	0/0	0/0	0/0	0/0	0/0	0/0	0/0	0/0	0/0	0/0	0/0	0/0	0/0	0/0	0/0	0/0	0/0	0/0	0/0	0/0	0/0	0/0	0/0	0/0	0/0
scaffoldA01	14504577	.	T	G	732.06	.	ExcessHet=3.0103;RAW_MQandDP=32781,13;BaseQRankSum=-0.489;MQRankSum=1.534;ReadPosRankSum=0.489;DP=39;MLEAC=2;MLEAF=1;AN=6;AC=3;A./.OVAR_DATE=2016-05-11;Func.refGene=upstream;Gene.refGene=BnaRR5a;GeneDetail.refGene=.;ExonicFunc.refGene=.;AAChange.refGene=.;ALLELE_END	GT:AD:DP:GQ:PL	0/0	0/0	0/0	0/0	0/0	0/0	0/0	0/0	0/0	0/0	0/0	0/0	0/0	0/0	0/0	0/0	0/0	0/0	0/0	0/0	0/0	0/0	0/0	0/0	0/0	0/0	0/0	0/0	0/0	0/0	0/0	0/0	0/0	0/0	0/0	0/0	0/0	0/0	0/0	0/0	0/0
scaffoldA01	14504602	.	T	C	1437.77	.	ExcessHet=3.0103;FS=0;MQ=46.83;QD=36.94;SOR=0.892;RAW_MQandDP=24816,10;BaseQRankSum=-1.068;MQRankSum=1.465;ReadPosRankSum=-0.792;DP=91;AF=1;MLEAC=2;MLEAF=1;AN=10;AC=7;A./.OVAR_DATE=2016-05-11;Func.refGene=upstream;Gene.refGene=BnaRR5a;GeneDetail.refGene=.;ExonicFunc.refGene=.;AAChange.refGene=.;ALLELE_END	GT:AD:DP:GQ:PL	0/0	0/0	0/0	0/0	0/0	0/0	0/0	0/0	0/0	0/0	0/0	0/0	0/0	0/0	0/0	0/0	0/0	0/0	0/0	0/0	0/0	0/0	0/0	0/0	0/0	0/0	0/0	0/0	0/0	0/0	0/0	0/0	0/0	0/0	0/0	0/0	0/0	0/0	0/0	0/0	0/0
scaffoldA01	14504621	.	A	ATG	82.73	.	BaseQRankSum=0.842;ClippingRankSum=-0;ExcessHet=3.0103;FS=3.979;MQ=60;MQRankSum=-0;QD=16.55;ReadPosRankSum=0.524;SOR=2.833;DP=5;AF=0.5;MLEAC=1;MLEAF=0.5;AN=2;AC=1;A./.OVAR_DATE=2016-05-11;Func.refGene=upstream;Gene.refGene=BnaRR5a;GeneDetail.refGene=.;ExonicFunc.refGene=.;AAChange.refGene=.;ALLELE_END	GT:AD:DP:GQ:PL	0/0	0/0	0/0	0/0	0/0	0/0	0/0	0/0	0/0	0/0	0/0	0/0	0/0	0/0	0/0	0/0	0/0	0/0	0/0	0/0	0/0	0/0	0/0	0/0	0/0	0/0	0/0	0/0	0/0	0/0	0/0	0/0	0/0	0/0	0/0	0/0	0/0	0/0	0/0	0/0	0/0
scaffoldA01	14504625	.	GTCAA	G	25.74	.	BaseQRankSum=-0;ClippingRankSum=-0;ExcessHet=3.0103;FS=3.31;MQ=60;MQRankSum=-0;QD=4.29;ReadPosRankSum=-0.967;SOR=2.303;DP=6;AF=0.5;MLEAC=1;MLEAF=0.5;AN=2;AC=1;A./.OVAR_DATE=2016-05-11;Func.refGene=upstream;Gene.refGene=BnaRR5a;GeneDetail.refGene=.;ExonicFunc.refGene=.;AAChange.refGene=.;ALLELE_END	GT:AD:DP:GQ:PL	0/0	0/0	0/0	0/0	0/0	0/0	0/0	0/0	0/0	0/0	0/0	0/0	0/0	0/0	0/0	0/0	0/0	0/0	0/0	0/0	0/0	0/0	0/0	0/0	0/0	0/0	0/0	0/0	0/0	0/0	0/0	0/0	0/0	0/0	0/0	0/0	0/0	0/0	0/0	0/0	0/0
scaffoldA01	14504632	.	T	C	28.77	.	BaseQRankSum=0.282;ClippingRankSum=-0;ExcessHet=3.0103;FS=0;MQ=60;MQRankSum=-0;QD=3.2;ReadPosRankSum=0.812;SOR=1.179;DP=9;AF=0.5;MLEAC=1;MLEAF=0.5;AN=2;AC=1;A./.OVAR_DATE=2016-05-11;Func.refGene=upstream;Gene.refGene=BnaRR5a;GeneDetail.refGene=.;ExonicFunc.refGene=.;AAChange.refGene=.;ALLELE_END	GT:AD:DP:GQ:PL	0/0	0/0	0/0	0/0	0/0	0/0	0/0	0/0	0/0	0/0	0/0	0/0	0/0	0/0	0/0	0/0	0/0	0/0	0/0	0/0	0/0	0/0	0/0	0/0	0/0	0/0	0/0	0/0	0/0	0/0	0/0	0/0	0/0	0/0	0/0	0/0	0/0	0/0	0/0	0/0	0/0
scaffoldA01	14504637	.	T	A	25.78	.	BaseQRankSum=0.671;ClippingRankSum=0;ExcessHet=3.0103;FS=3.282;MQ=60;MQRankSum=0;QD=2.15;ReadPosRankSum=-1.62;SOR=2.303;DP=12;AF=0.5;MLEAC=1;MLEAF=0.5;AN=2;AC=1;A./.OVAR_DATE=2016-05-11;Func.refGene=upstream;Gene.refGene=BnaRR5a;GeneDetail.refGene=.;ExonicFunc.refGene=.;AAChange.refGene=.;ALLELE_END	GT:AD:DP:GQ:PL	0/0	0/0	0/0	0/0	0/0	0/0	0/0	0/0	0/0	0/0	0/0	0/0	0/0	0/0	0/0	0/0	0/0	0/0	0/0	0/0	0/0	0/0	0/0	0/0	0/0	0/0	0/0	0/0	0/0	0/0	0/0	0/0	0/0	0/0	0/0	0/0	0/0	0/0	0/0	0/0	0/0
scaffoldA01	14504647	.	AG	A	1537.73	.	ExcessHet=3.0103;FS=0;MQ=42.06;QD=43.45;SOR=0.859;RAW_MQandDP=5450,4;DP=66;AF=1;MLEAC=1;MLEAF=0.5;AN=8;AC=6;A./.OVAR_DATE=2016-05-11;Func.refGene=upstream;Gene.refGene=BnaRR5a;GeneDetail.refGene=.;ExonicFunc.refGene=.;AAChange.refGene=.;ALLELE_END	GT:AD:DP:GQ:PL	0/0	0/0	0/0	0/0	0/0	0/0	0/0	0/0	0/0	0/0	0/0	0/0	0/0	0/0	0/0	0/0	0/0	0/0	0/0	0/0	0/0	0/0	0/0	0/0	0/0	0/0	0/0	0/0	0/0	0/0	0/0	0/0	0/0	0/0	0/0	0/0	0/0	0/0	0/0	0/0	0/0
scaffoldA01	14504649	.	G	T	1546.77	.	ExcessHet=3.0103;FS=0;MQ=42.06;QD=43.82;SOR=0.859;RAW_MQandDP=5450,4;DP=66;AF=1;MLEAC=1;MLEAF=0.5;AN=8;AC=6;A./.OVAR_DATE=2016-05-11;Func.refGene=upstream;Gene.refGene=BnaRR5a;GeneDetail.refGene=.;ExonicFunc.refGene=.;AAChange.refGene=.;ALLELE_END	GT:AD:DP:GQ:PL	0/0	0/0	0/0	0/0	0/0	0/0	0/0	0/0	0/0	0/0	0/0	0/0	0/0	0/0	0/0	0/0	0/0	0/0	0/0	0/0	0/0	0/0	0/0	0/0	0/0	0/0	0/0	0/0	0/0	0/0	0/0	0/0	0/0	0/0	0/0	0/0	0/0	0/0	0/0	0/0	0/0
scaffoldA01	14504673	.	G	C	1543.77	.	ExcessHet=3.0103;FS=0;MQ=42.71;QD=45.76;SOR=0.874;RAW_MQandDP=18250,7;DP=69;AF=1;MLEAC=1;MLEAF=0.5;AN=10;AC=7;A./.OVAR_DATE=2016-05-11;Func.refGene=upstream;Gene.refGene=BnaRR5a;GeneDetail.refGene=.;ExonicFunc.refGene=.;AAChange.refGene=.;ALLELE_END	GT:AD:DP:GQ:PL	0/0	0/0	0/0	0/0	0/0	0/0	0/0	0/0	0/0	0/0	0/0	0/0	0/0	0/0	0/0	0/0	0/0	0/0	0/0	./.	0/0	0/0	0/0	0/0	0/0	0/0	0/0	0/0	0/0	0/0	0/0	0/0	0/0	0/0	0/0	0/0	0/0	0/0	0/0	0/0	0/0
scaffoldA01	14504674	.	A	T	1543.77	.	ExcessHet=3.0103;FS=0;MQ=42.71;QD=45.76;SOR=0.874;RAW_MQandDP=18250,7;DP=70;AF=1;MLEAC=1;MLEAF=0.5;AN=10;AC=7;A./.OVAR_DATE=2016-05-11;Func.refGene=upstream;Gene.refGene=BnaRR5a;GeneDetail.refGene=.;ExonicFunc.refGene=.;AAChange.refGene=.;ALLELE_END	GT:AD:DP:GQ:PL	0/0	0/0	0/0	0/0	0/0	0/0	0/0	0/0	0/0	0/0	0/0	0/0	0/0	0/0	0/0	0/0	0/0	0/0	0/0	./.	0/0	0/0	0/0	0/0	0/0	0/0	0/0	0/0	0/0	0/0	0/0	0/0	0/0	0/0	0/0	0/0	0/0	0/0	0/0	0/0	0/0
scaffoldA01	14504701	.	A	T	1324.77	.	ExcessHet=3.0103;FS=0;MQ=43.74;QD=37.75;SOR=0.99;RAW_MQandDP=40885,13;DP=82;AF=1;MLEAC=2;MLEAF=1;AN=10;AC=10;A./.OVAR_DATE=2016-05-11;Func.refGene=upstream;Gene.refGene=BnaRR5a;GeneDetail.refGene=.;ExonicFunc.refGene=.;AAChange.refGene=.;ALLELE_END	GT:AD:DP:GQ:PL	0/0	0/0	0/0	0/0	0/0	0/0	0/0	0/0	0/0	0/0	0/0	0/0	0/0	0/0	0/0	0/0	0/0	0/0	0/0	./.	0/0	0/0	0/0	0/0	0/0	0/0	0/0	0/0	0/0	0/0	0/0	0/0	0/0	0/0	0/0	0/0	0/0	0/0	0/0	0/0	0/0
scaffoldA01	14504723	.	T	TGGGGGTG	110.78	.	ExcessHet=3.0103;RAW_MQandDP=10800,3;DP=3;MLEAC=1;MLEAF=0.5;AN=2;AC=1;A./.OVAR_DATE=2016-05-11;Func.refGene=upstream;Gene.refGene=BnaRR5a;GeneDetail.refGene=.;ExonicFunc.refGene=.;AAChange.refGene=.;ALLELE_END	GT:AD:DP:GQ:PL	0/0	0/0	0/0	0/0	0/0	0/0	0/0	0/0	0/0	0/0	0/0	0/0	0/0	0/0	0/0	0/0	0/0	0/0	0/0	./.	0/0	0/0	0/0	0/0	0/0	0/0	0/0	0/0	0/0	0/0	0/0	0/0	0/0	0/0	0/0	0/0	0/0	0/0	0/0	0/0	0/0
scaffoldA01	14504724	.	A	ATTGG	110.78	.	ExcessHet=3.0103;RAW_MQandDP=10800,3;DP=3;MLEAC=1;MLEAF=0.5;AN=2;AC=1;A./.OVAR_DATE=2016-05-11;Func.refGene=upstream;Gene.refGene=BnaRR5a;GeneDetail.refGene=.;ExonicFunc.refGene=.;AAChange.refGene=.;ALLELE_END	GT:AD:DP:GQ:PL	0/0	0/0	0/0	0/0	0/0	0/0	0/0	0/0	0/0	0/0	0/0	0/0	0/0	0/0	0/0	0/0	0/0	0/0	0/0	./.	0/0	0/0	0/0	0/0	0/0	0/0	0/0	0/0	0/0	0/0	0/0	0/0	0/0	0/0	0/0	0/0	0/0	0/0	0/0	0/0	0/0
scaffoldA01	14504773	.	A	G	1310.77	.	ExcessHet=3.0103;FS=0;MQ=60;QD=39.4;SOR=0.804;BaseQRankSum=0.607;ClippingRankSum=0;MQRankSum=0;ReadPosRankSum=-0.444;RAW_MQandDP=122400,34;DP=517;AF=0.5;MLEAC=2;MLEAF=1;AN=44;AC=38;A./.OVAR_DATE=2016-05-11;Func.refGene=upstream;Gene.refGene=BnaRR5a;GeneDetail.refGene=.;ExonicFunc.refGene=.;AAChange.refGene=.;ALLELE_END	GT:AD:DP:GQ:PL	0/0	0/0	0/0	0/0	0/0	0/0	0/0	0/0	0/0	0/0	0/0	0/0	0/0	0/0	0/0	0/0	0/0	0/0	0/0	0/0	0/0	0/0	0/0	0/0	0/0	0/0	0/0	0/0	1/1:0,17:17:51:698,51,0	0/0	1/1:0,17:17:51:618,51,0	0/0	0/0	0/0	0/0	0/0	0/0	0/0	0/0	0/0	0/0
scaffoldA01	14504808	.	TTCAGAA	T	1582.73	.	ExcessHet=3.0103;FS=0;MQ=44.27;QD=42.54;SOR=0.693;RAW_MQandDP=14441,6;DP=75;AF=1;MLEAC=2;MLEAF=1;AN=10;AC=10;A./.OVAR_DATE=2016-05-11;Func.refGene=upstream;Gene.refGene=BnaRR5a;GeneDetail.refGene=.;ExonicFunc.refGene=.;AAChange.refGene=.;ALLELE_END	GT:AD:DP:GQ:PL	0/0	0/0	0/0	0/0	0/0	0/0	0/0	0/0	0/0	0/0	0/0	0/0	0/0	0/0	0/0	0/0	0/0	0/0	0/0	0/0	0/0	0/0	0/0	0/0	0/0	0/0	0/0	0/0	0/0	0/0	0/0	0/0	0/0	0/0	0/0	0/0	0/0	0/0	0/0	0/0	0/0
scaffoldA01	14504859	.	T	A	1615.77	.	ExcessHet=3.0103;FS=0;MQ=49.92;QD=39.14;SOR=0.693;RAW_MQandDP=18363,8;DP=91;AF=1;MLEAC=2;MLEAF=1;AN=10;AC=10;A./.OVAR_DATE=2016-05-11;Func.refGene=upstream;Gene.refGene=BnaRR5a;GeneDetail.refGene=.;ExonicFunc.refGene=.;AAChange.refGene=.;ALLELE_END	GT:AD:DP:GQ:PL	0/0	0/0	0/0	0/0	0/0	0/0	0/0	0/0	0/0	0/0	0/0	0/0	0/0	0/0	0/0	0/0	0/0	0/0	0/0	0/0	0/0	0/0	0/0	0/0	0/0	0/0	0/0	0/0	0/0	0/0	0/0	0/0	0/0	0/0	0/0	0/0	0/0	0/0	0/0	0/0	0/0
scaffoldA01	14504900	.	C	G	1901.77	.	ExcessHet=3.0103;FS=0;MQ=52.04;QD=39.82;SOR=0.776;RAW_MQandDP=40808,13;DP=107;AF=1;MLEAC=2;MLEAF=1;AN=10;AC=10;A./.OVAR_DATE=2016-05-11;Func.refGene=upstream;Gene.refGene=BnaRR5a;GeneDetail.refGene=.;ExonicFunc.refGene=.;AAChange.refGene=.;ALLELE_END	GT:AD:DP:GQ:PL	0/0	0/0	0/0	0/0	0/0	0/0	0/0	0/0	0/0	0/0	0/0	0/0	0/0	0/0	0/0	0/0	0/0	0/0	0/0	0/0	0/0	0/0	0/0	0/0	0/0	0/0	0/0	0/0	0/0	0/0	0/0	0/0	0/0	0/0	0/0	0/0	0/0	0/0	0/0	0/0	0/0
scaffoldA01	14504962	.	C	A	2163.77	.	ExcessHet=3.0103;FS=0;MQ=57.54;QD=39.03;SOR=0.765;RAW_MQandDP=67657,24;DP=127;AF=1;MLEAC=2;MLEAF=1;AN=10;AC=10;A./.OVAR_DATE=2016-05-11;Func.refGene=upstream;Gene.refGene=BnaRR5a;GeneDetail.refGene=.;ExonicFunc.refGene=.;AAChange.refGene=.;ALLELE_END	GT:AD:DP:GQ:PL	0/0	0/0	0/0	0/0	0/0	0/0	0/0	0/0	0/0	0/0	0/0	0/0	0/0	0/0	0/0	0/0	0/0	0/0	0/0	0/0	0/0	0/0	0/0	0/0	0/0	0/0	0/0	0/0	0/0	0/0	0/0	0/0	0/0	0/0	0/0	0/0	0/0	0/0	0/0	0/0	0/0
scaffoldA01	14504997	.	C	A	1086.77	.	ExcessHet=3.0103;FS=0;MQ=60;QD=38.81;SOR=0.836;BaseQRankSum=-1.067;ClippingRankSum=0;MQRankSum=0;ReadPosRankSum=1.383;DP=85;AF=0.5;MLEAC=1;MLEAF=0.5;AN=4;AC=3;A./.OVAR_DATE=2016-05-11;Func.refGene=upstream;Gene.refGene=BnaRR5a;GeneDetail.refGene=.;ExonicFunc.refGene=.;AAChange.refGene=.;ALLELE_END	GT:AD:DP:GQ:PL	0/0	0/0	0/0	0/0	0/0	0/0	0/0	0/0	0/0	0/0	0/0	0/0	0/0	0/0	0/0	0/0	0/0	0/0	0/0	0/0	0/0	0/0	0/0	0/0	0/0	0/0	0/0	0/0	0/0	0/0	0/0	0/0	0/0	0/0	0/0	0/0	0/0	0/0	0/0	0/0	0/0
scaffoldA01	14505022	.	G	GT	1549.73	.	ExcessHet=3.0103;FS=0;MQ=58.19;QD=30.24;SOR=0.859;RAW_MQandDP=47395,18;DP=118;AF=1;MLEAC=2;MLEAF=1;AN=10;AC=10;A./.OVAR_DATE=2016-05-11;Func.refGene=upstream;Gene.refGene=BnaRR5a;GeneDetail.refGene=.;ExonicFunc.refGene=.;AAChange.refGene=.;ALLELE_END	GT:AD:DP:GQ:PL	0/0	0/0	0/0	0/0	0/0	0/0	0/0	./.	0/0	0/0	0/0	0/0	0/0	0/0	0/0	0/0	0/0	0/0	0/0	0/0	0/0	0/0	0/0	0/0	0/0	0/0	0/0	0/0	0/0	0/0	0/0	0/0	0/0	0/0	0/0	0/0	0/0	0/0	0/0	0/0	0/0
scaffoldA01	14505033	.	A	AACTAG	136	.	ExcessHet=3.0103;FS=0;MQ=60;QD=27.26;SOR=2.303;DP=10;AF=1;MLEAC=2;MLEAF=1;AN=8;AC=8;A./.OVAR_DATE=2016-05-11;Func.refGene=upstream;Gene.refGene=BnaRR5a;GeneDetail.refGene=.;ExonicFunc.refGene=.;AAChange.refGene=.;ALLELE_END	GT:AD:DP:GQ:PL	0/0	0/0	0/0	0/0	0/0	0/0	0/0	./.	0/0	0/0	0/0	0/0	0/0	0/0	0/0	0/0	0/0	0/0	0/0	0/0	0/0	0/0	0/0	0/0	0/0	0/0	0/0	0/0	0/0	0/0	0/0	0/0	0/0	./.	0/0	0/0	0/0	0/0	0/0	0/0	0/0
scaffoldA01	14505034	.	A	ACTAGATT	136	.	ExcessHet=3.0103;FS=0;MQ=60;QD=26.85;SOR=2.303;BaseQRankSum=-0;ClippingRankSum=-0;MQRankSum=-0;ReadPosRankSum=0.967;DP=9;AF=1;MLEAC=2;MLEAF=1;AN=6;AC=5;A./.OVAR_DATE=2016-05-11;Func.refGene=upstream;Gene.refGene=BnaRR5a;GeneDetail.refGene=.;ExonicFunc.refGene=.;AAChange.refGene=.;ALLELE_END	GT:AD:DP:GQ:PL	0/0	0/0	0/0	0/0	0/0	0/0	0/0	0/0	0/0	0/0	0/0	0/0	0/0	0/0	0/0	0/0	0/0	0/0	0/0	0/0	0/0	0/0	0/0	0/0	0/0	0/0	0/0	0/0	0/0	0/0	0/0	0/0	0/0	./.	0/0	0/0	0/0	0/0	0/0	0/0	0/0
scaffoldA01	14505038	.	C	T	62.74	.	ExcessHet=3.0103;FS=0;MQ=60;QD=31.37;SOR=2.303;DP=6;AF=1;MLEAC=2;MLEAF=1;AN=8;AC=8;A./.OVAR_DATE=2016-05-11;Func.refGene=upstream;Gene.refGene=BnaRR5a;GeneDetail.refGene=.;ExonicFunc.refGene=.;AAChange.refGene=.;ALLELE_END	GT:AD:DP:GQ:PL	0/0	0/0	0/0	0/0	0/0	0/0	0/0	0/0	0/0	0/0	0/0	0/0	0/0	0/0	0/0	0/0	0/0	0/0	0/0	0/0	0/0	0/0	0/0	0/0	0/0	0/0	0/0	0/0	0/0	0/0	0/0	0/0	0/0	./.	0/0	0/0	0/0	0/0	0/0	0/0	0/0
scaffoldA01	14505056	.	G	A	2006.77	.	ExcessHet=3.0103;FS=0;MQ=57.29;QD=37.32;SOR=1.27;RAW_MQandDP=33093,13;DP=112;AF=1;MLEAC=2;MLEAF=1;AN=10;AC=10;A./.OVAR_DATE=2016-05-11;Func.refGene=upstream;Gene.refGene=BnaRR5a;GeneDetail.refGene=.;ExonicFunc.refGene=.;AAChange.refGene=.;ALLELE_END	GT:AD:DP:GQ:PL	0/0	0/0	0/0	0/0	0/0	0/0	0/0	0/0	0/0	0/0	0/0	0/0	0/0	0/0	0/0	0/0	0/0	0/0	0/0	0/0	0/0	0/0	0/0	0/0	0/0	0/0	0/0	0/0	0/0	0/0	0/0	0/0	0/0	./.	0/0	0/0	0/0	0/0	0/0	0/0	0/0
scaffoldA01	14505068	.	G	T	536.77	.	BaseQRankSum=0.759;ClippingRankSum=0;ExcessHet=3.0103;FS=12.411;MQ=60;MQRankSum=0;QD=23.34;ReadPosRankSum=-0.463;SOR=0.024;DP=23;AF=0.5;MLEAC=1;MLEAF=0.5;AN=2;AC=1;A./.OVAR_DATE=2016-05-11;Func.refGene=upstream;Gene.refGene=BnaRR5a;GeneDetail.refGene=.;ExonicFunc.refGene=.;AAChange.refGene=.;ALLELE_END	GT:AD:DP:GQ:PL	0/0	0/0	0/0	0/0	0/0	0/0	0/0	0/0	0/0	0/0	0/0	0/0	0/0	0/0	0/0	0/0	0/0	0/0	0/0	0/0	0/0	0/0	0/0	0/0	0/0	0/0	0/0	0/0	0/0	0/0	0/0	0/0	0/0	./.	0/0	0/0	0/0	0/0	0/0	0/0	0/0
scaffoldA01	14505097	.	T	A	1370.77	.	BaseQRankSum=0.916;ClippingRankSum=0;ExcessHet=3.0103;FS=0;MQ=60;MQRankSum=0;QD=5.19;ReadPosRankSum=-0.131;SOR=0.84;DP=604;AF=1;MLEAC=2;MLEAF=1;AN=48;AC=43;A./.OVAR_DATE=2016-05-11;Func.refGene=upstream;Gene.refGene=BnaRR5a;GeneDetail.refGene=.;ExonicFunc.refGene=.;AAChange.refGene=.;ALLELE_END	GT:AD:DP:GQ:PL	0/0	0/0	0/0	0/0	0/0	0/0	0/0	0/0	0/0	0/0	0/0	0/0	0/0	0/0	0/0	0/0	0/0	0/0	0/0	0/0	0/0	0/0	0/0	0/0	0/0	0/0	0/0	0/0	0/0	0/0	0/0	0/0	0/0	0/0	0/0	0/0	0/0	0/0	0/0	0/1:28,8:36:99:215,0,917	0/0
scaffoldA01	14505114	.	T	G	2905.77	.	ExcessHet=3.0103;FS=0;MQ=58.32;QD=42.78;SOR=1.292;RAW_MQandDP=47491,16;DP=127;AF=1;MLEAC=2;MLEAF=1;AN=10;AC=7;A./.OVAR_DATE=2016-05-11;Func.refGene=upstream;Gene.refGene=BnaRR5a;GeneDetail.refGene=.;ExonicFunc.refGene=.;AAChange.refGene=.;ALLELE_END	GT:AD:DP:GQ:PL	0/0	0/0	0/0	0/0	0/0	0/0	0/0	0/0	0/0	0/0	0/0	0/0	0/0	0/0	0/0	0/0	0/0	0/0	0/0	0/0	0/0	0/0	0/0	0/0	0/0	0/0	0/0	0/0	0/0	0/0	0/0	0/0	0/0	0/0	0/0	0/0	0/0	0/0	0/0	0/0	0/0
scaffoldA01	14505121	.	T	G	2839.77	.	ExcessHet=3.0103;FS=0;MQ=58.22;QD=45.15;SOR=1.493;RAW_MQandDP=51091,17;DP=127;AF=1;MLEAC=2;MLEAF=1;AN=10;AC=7;A./.OVAR_DATE=2016-05-11;Func.refGene=upstream;Gene.refGene=BnaRR5a;GeneDetail.refGene=.;ExonicFunc.refGene=.;AAChange.refGene=.;ALLELE_END	GT:AD:DP:GQ:PL	0/0	0/0	0/0	0/0	0/0	0/0	0/0	0/0	0/0	0/0	0/0	0/0	0/0	0/0	0/0	0/0	0/0	0/0	0/0	0/0	0/0	0/0	0/0	0/0	0/0	0/0	0/0	0/0	0/0	0/0	0/0	0/0	0/0	0/0	0/0	0/0	0/0	0/0	0/0	0/0	0/0
scaffoldA01	14505154	.	ATGAT	A	2925.73	.	ExcessHet=3.0103;FS=0;MQ=58.18;QD=42.34;SOR=0.976;RAW_MQandDP=64709,20;DP=135;AF=1;MLEAC=2;MLEAF=1;AN=10;AC=7;A./.OVAR_DATE=2016-05-11;Func.refGene=upstream;Gene.refGene=BnaRR5a;GeneDetail.refGene=.;ExonicFunc.refGene=.;AAChange.refGene=.;ALLELE_END	GT:AD:DP:GQ:PL	0/0	0/0	0/0	0/0	0/0	0/0	0/0	0/0	0/0	0/0	0/0	0/0	0/0	0/0	0/0	0/0	0/0	0/0	0/0	0/0	0/0	0/0	0/0	0/0	0/0	0/0	0/0	0/0	0/0	0/0	0/0	0/0	0/0	0/0	0/0	0/0	0/0	0/0	0/0	0/0	0/0
scaffoldA01	14505168	.	G	T	3059.77	.	ExcessHet=3.0103;FS=0;MQ=57.93;QD=41.98;SOR=1.112;RAW_MQandDP=71909,22;DP=135;AF=1;MLEAC=2;MLEAF=1;AN=10;AC=7;A./.OVAR_DATE=2016-05-11;Func.refGene=upstream;Gene.refGene=BnaRR5a;GeneDetail.refGene=.;ExonicFunc.refGene=.;AAChange.refGene=.;ALLELE_END	GT:AD:DP:GQ:PL	0/0	0/0	0/0	0/0	0/0	0/0	0/0	0/0	0/0	0/0	0/0	0/0	0/0	0/0	0/0	0/0	0/0	0/0	0/0	0/0	0/0	0/0	0/0	0/0	0/0	0/0	0/0	0/0	0/0	0/0	0/0	0/0	0/0	0/0	0/0	0/0	0/0	0/0	0/0	0/0	0/0
scaffoldA01	14505181	.	A	T	1531.77	.	BaseQRankSum=0;ClippingRankSum=0;ExcessHet=3.0103;FS=3.539;MQ=60;MQRankSum=0;QD=6.6;ReadPosRankSum=-0.552;SOR=0.595;DP=664;AF=1;MLEAC=2;MLEAF=1;AN=48;AC=43;A./.OVAR_DATE=2016-05-11;Func.refGene=upstream;Gene.refGene=BnaRR5a;GeneDetail.refGene=.;ExonicFunc.refGene=.;AAChange.refGene=.;ALLELE_END	GT:AD:DP:GQ:PL	0/0	0/0	0/0	0/0	0/0	0/0	0/0	0/0	0/0	0/0	0/0	0/0	0/0	0/0	0/0	0/0	0/0	0/0	0/0	0/0	0/0	0/0	0/0	0/0	0/0	0/0	0/0	0/0	0/0	0/0	0/0	0/0	0/0	0/0	0/0	0/0	0/0	0/0	0/0	0/1:27,9:36:99:266,0,1019	0/0
scaffoldA01	14505211	.	A	G	2803.77	.	ExcessHet=3.0103;FS=0;MQ=59.56;QD=42.44;SOR=1.179;RAW_MQandDP=59901,18;DP=122;AF=1;MLEAC=2;MLEAF=1;AN=10;AC=7;A./.OVAR_DATE=2016-05-11;Func.refGene=upstream;Gene.refGene=BnaRR5a;GeneDetail.refGene=.;ExonicFunc.refGene=.;AAChange.refGene=.;ALLELE_END	GT:AD:DP:GQ:PL	0/0	0/0	./.	0/0	0/0	0/0	0/0	0/0	0/0	0/0	0/0	0/0	0/0	0/0	0/0	0/0	0/0	0/0	0/0	0/0	0/0	0/0	0/0	0/0	0/0	0/0	0/0	0/0	0/0	0/0	0/0	0/0	0/0	0/0	0/0	0/0	0/0	0/0	0/0	0/0	0/0
scaffoldA01	14505217	.	ATTCGAAT	A	2762.73	.	ExcessHet=3.0103;FS=0;MQ=59.52;QD=41.89;SOR=1.022;RAW_MQandDP=57965,17;DP=120;AF=1;MLEAC=2;MLEAF=1;AN=10;AC=7;A./.OVAR_DATE=2016-05-11;Func.refGene=upstream;Gene.refGene=BnaRR5a;GeneDetail.refGene=.;ExonicFunc.refGene=.;AAChange.refGene=.;ALLELE_END	GT:AD:DP:GQ:PL	0/0	0/0	./.	0/0	0/0	0/0	0/0	0/0	0/0	0/0	0/0	0/0	0/0	0/0	0/0	0/0	0/0	0/0	0/0	0/0	0/0	0/0	0/0	0/0	0/0	0/0	0/0	0/0	0/0	0/0	0/0	0/0	0/0	0/0	0/0	0/0	0/0	0/0	0/0	0/0	0/0
scaffoldA01	14505264	.	T	A	1876.77	.	ExcessHet=3.0103;FS=0;MQ=55.37;QD=38.83;SOR=1.609;RAW_MQandDP=29529,9;DP=88;AF=1;MLEAC=2;MLEAF=1;AN=10;AC=10;A./.OVAR_DATE=2016-05-11;Func.refGene=upstream;Gene.refGene=BnaRR5a;GeneDetail.refGene=.;ExonicFunc.refGene=.;AAChange.refGene=.;ALLELE_END	GT:AD:DP:GQ:PL	0/0	0/0	0/0	0/0	0/0	0/0	0/0	0/0	0/0	0/0	0/0	0/0	0/0	0/0	0/0	0/0	0/0	0/0	0/0	0/0	0/0	0/0	0/0	0/0	0/0	0/0	0/0	0/0	0/0	0/0	0/0	0/0	0/0	0/0	0/0	0/0	0/0	0/0	0/0	0/0	0/0
scaffoldA01	14505291	.	G	C	1085.77	.	ExcessHet=3.0103;FS=0;MQ=60;QD=38.57;SOR=1.061;BaseQRankSum=1.169;ClippingRankSum=-0;MQRankSum=-0;ReadPosRankSum=0.938;RAW_MQandDP=86400,24;DP=540;AF=0.5;MLEAC=2;MLEAF=1;AN=44;AC=37;A./.OVAR_DATE=2016-05-11;Func.refGene=upstream;Gene.refGene=BnaRR5a;GeneDetail.refGene=.;ExonicFunc.refGene=.;AAChange.refGene=.;ALLELE_END	GT:AD:DP:GQ:PL	0/0	0/0	0/0	0/0	0/0	0/0	0/0	0/0	0/0	0/0	0/0	0/0	0/0	0/0	0/0	0/0	0/0	0/0	0/0	0/0	0/0	0/0	0/0	0/0	0/0	0/0	0/0	0/0	1/1:0,17:17:51:684,51,0	0/0	1/1:0,19:19:57:675,57,0	0/0	0/0	0/0	0/0	0/0	0/0	0/0	0/0	0/0	0/0
scaffoldA01	14505324	.	C	G	2037.77	.	ExcessHet=3.0103;FS=0;MQ=49.77;QD=41.52;SOR=1.27;RAW_MQandDP=13372,6;DP=70;AF=1;MLEAC=2;MLEAF=1;AN=10;AC=7;A./.OVAR_DATE=2016-05-11;Func.refGene=upstream;Gene.refGene=BnaRR5a;GeneDetail.refGene=.;ExonicFunc.refGene=.;AAChange.refGene=.;ALLELE_END	GT:AD:DP:GQ:PL	0/0	0/0	0/0	0/0	0/0	0/0	0/0	0/0	0/0	0/0	0/0	0/0	0/0	0/0	0/0	0/0	0/0	0/0	0/0	0/0	0/0	0/0	0/0	0/0	0/0	0/0	0/0	0/0	0/0	0/0	0/0	0/0	0/0	0/0	0/0	0/0	0/0	0/0	0/0	0/0	0/0
scaffoldA01	14505328	.	C	T	2041.77	.	ExcessHet=3.0103;FS=0;MQ=48.63;QD=46.08;SOR=1.085;RAW_MQandDP=24172,9;DP=74;AF=1;MLEAC=2;MLEAF=1;AN=10;AC=7;A./.OVAR_DATE=2016-05-11;Func.refGene=upstream;Gene.refGene=BnaRR5a;GeneDetail.refGene=.;ExonicFunc.refGene=.;AAChange.refGene=.;ALLELE_END	GT:AD:DP:GQ:PL	0/0	0/0	0/0	0/0	0/0	0/0	0/0	0/0	0/0	0/0	0/0	0/0	0/0	0/0	0/0	0/0	0/0	0/0	0/0	0/0	0/0	0/0	0/0	0/0	0/0	0/0	0/0	0/0	0/0	0/0	0/0	0/0	0/0	0/0	0/0	0/0	0/0	0/0	0/0	0/0	0/0
scaffoldA01	14505332	.	TA	T	1987.73	.	ExcessHet=3.0103;FS=0;MQ=47.2;QD=40.19;SOR=1.402;RAW_MQandDP=25397,10;DP=74;AF=1;MLEAC=2;MLEAF=1;AN=10;AC=7;A./.OVAR_DATE=2016-05-11;Func.refGene=upstream;Gene.refGene=BnaRR5a;GeneDetail.refGene=.;ExonicFunc.refGene=.;AAChange.refGene=.;ALLELE_END	GT:AD:DP:GQ:PL	0/0	0/0	0/0	0/0	0/0	0/0	0/0	0/0	0/0	0/0	0/0	0/0	0/0	0/0	0/0	0/0	0/0	0/0	0/0	0/0	0/0	0/0	0/0	0/0	0/0	0/0	0/0	0/0	0/0	0/0	0/0	0/0	0/0	0/0	0/0	0/0	0/0	0/0	0/0	0/0	0/0
scaffoldA01	14505363	.	C	T	2162.77	.	ExcessHet=3.0103;FS=0;MQ=44.12;QD=42.16;SOR=0.859;RAW_MQandDP=32382,13;DP=87;AF=1;MLEAC=2;MLEAF=1;AN=10;AC=7;A./.OVAR_DATE=2016-05-11;Func.refGene=upstream;Gene.refGene=BnaRR5a;GeneDetail.refGene=.;ExonicFunc.refGene=.;AAChange.refGene=.;ALLELE_END	GT:AD:DP:GQ:PL	0/0	0/0	0/0	0/0	0/0	0/0	0/0	0/0	0/0	0/0	0/0	0/0	0/0	0/0	0/0	0/0	0/0	0/0	0/0	0/0	0/0	0/0	0/0	0/0	0/0	0/0	0/0	0/0	0/0	0/0	0/0	0/0	0/0	0/0	0/0	0/0	0/0	0/0	0/0	0/0	0/0
scaffoldA01	14505369	.	C	A	2122.77	.	ExcessHet=3.0103;FS=0;MQ=44.12;QD=44.34;SOR=0.859;RAW_MQandDP=35253,13;DP=84;AF=1;MLEAC=2;MLEAF=1;AN=10;AC=7;A./.OVAR_DATE=2016-05-11;Func.refGene=upstream;Gene.refGene=BnaRR5a;GeneDetail.refGene=.;ExonicFunc.refGene=.;AAChange.refGene=.;ALLELE_END	GT:AD:DP:GQ:PL	0/0	0/0	0/0	0/0	0/0	0/0	0/0	0/0	0/0	0/0	0/0	0/0	0/0	0/0	0/0	0/0	0/0	0/0	0/0	0/0	0/0	0/0	0/0	0/0	0/0	0/0	0/0	0/0	0/0	0/0	0/0	0/0	0/0	0/0	0/0	0/0	0/0	0/0	0/0	0/0	0/0
scaffoldA01	27572080	.	G	A	95.83	.	ExcessHet=3.0103;FS=0;MQ=35.82;QD=30.43;SOR=2.833;RAW_MQandDP=3121,2;DP=11;AF=1;MLEAC=1;MLEAF=0.5;AN=8;AC=8;A./.OVAR_DATE=2016-05-11;Func.refGene=exonic;Gene.refGene=BnaETR2a;GeneDetail.refGene=.;ExonicFunc.refGene=synonymous_SNV;AAChange.refGene=BnaETR2a:BnaETR2a:exon2:c.C2289T:p.A763A;ALLELE_END	GT:AD:DP:GQ:PL	0/0	0/0	0/0	0/0	0/0	0/0	0/0	0/0	0/0	0/0	0/0	0/0	0/0	0/0	0/0	0/0	0/0	0/0	0/0	0/0	0/0	0/0	0/0	0/0	0/0	0/0	0/0	0/0	0/0	0/0	0/0	0/0	0/0	0/0	0/0	0/0	0/0	0/0	0/0	0/0	0/0
scaffoldA01	27572092	.	T	G	122.03	.	ExcessHet=3.0103;FS=0;MQ=33.83;QD=30.51;SOR=3.258;BaseQRankSum=0;ClippingRankSum=0;MQRankSum=-3.392;ReadPosRankSum=1.028;DP=26;AF=1;MLEAC=2;MLEAF=1;AN=6;AC=5;A./.OVAR_DATE=2016-05-11;Func.refGene=exonic;Gene.refGene=BnaETR2a;GeneDetail.refGene=.;ExonicFunc.refGene=synonymous_SNV;AAChange.refGene=BnaETR2a:BnaETR2a:exon2:c.A2277C:p.V759V;ALLELE_END	GT:AD:DP:GQ:PL	0/0	0/0	0/0	0/0	0/0	0/0	0/0	0/0	0/0	0/0	0/0	0/0	0/0	0/0	0/0	0/0	0/0	0/0	0/0	0/0	0/0	0/0	0/0	0/0	0/0	0/0	0/0	0/0	0/0	0/0	0/0	0/0	0/0	0/0	0/0	0/0	0/0	0/0	0/0	0/0	0/0
scaffoldA01	27572173	.	C	G	180.9	.	ExcessHet=3.0103;FS=0;MQ=40;QD=36.18;SOR=1.981;BaseQRankSum=1.15;MQRankSum=0;RAW_MQandDP=2916,4;ReadPosRankSum=1.15;DP=25;AF=1;MLEAC=1;MLEAF=0.5;AN=16;AC=14;A./.OVAR_DATE=2016-05-11;Func.refGene=exonic;Gene.refGene=BnaETR2a;GeneDetail.refGene=.;ExonicFunc.refGene=synonymous_SNV;AAChange.refGene=BnaETR2a:BnaETR2a:exon2:c.G2196C:p.V732V;ALLELE_END	GT:AD:DP:GQ:PL	0/0	0/0	0/0	0/0	0/0	0/0	0/0	0/0	0/0	0/0	0/0	0/0	0/0	0/0	0/0	0/0	0/0	0/0	0/0	0/0	0/0	0/0	0/0	0/0	0/0	0/0	0/0	0/0	0/0	0/0	0/0	0/0	0/0	0/0	0/0	0/0	0/0	0/0	0/0	0/0	0/0
scaffoldA01	27572176	.	A	C	74.64	.	BaseQRankSum=0.524;ExcessHet=3.0103;MQRankSum=-0.842;RAW_MQandDP=5020,5;ReadPosRankSum=0.524;DP=5;MLEAC=1;MLEAF=0.5;AN=2;AC=1;A./.OVAR_DATE=2016-05-11;Func.refGene=exonic;Gene.refGene=BnaETR2a;GeneDetail.refGene=.;ExonicFunc.refGene=nonsynonymous_SNV;AAChange.refGene=BnaETR2a:BnaETR2a:exon2:c.T2193G:p.I731M;ALLELE_END	GT:AD:DP:GQ:PL	0/0	0/0	0/0	0/0	0/0	0/0	0/0	0/0	0/0	0/0	0/0	0/0	0/0	0/0	0/0	0/0	0/0	0/0	0/0	0/0	0/0	0/0	0/0	0/0	0/0	0/0	0/0	0/0	0/0	0/0	0/0	0/0	0/0	0/0	0/0	0/0	0/0	0/0	0/0	0/0	0/0
scaffoldA01	27572212	.	C	A	180.9	.	BaseQRankSum=-0;ClippingRankSum=-0;ExcessHet=3.0103;FS=0;MQ=40;MQRankSum=-0;QD=15.59;ReadPosRankSum=-0.431;SOR=1.179;RAW_MQandDP=2916,4;DP=38;AF=1;MLEAC=1;MLEAF=0.5;AN=22;AC=18;A./.OVAR_DATE=2016-05-11;Func.refGene=exonic;Gene.refGene=BnaETR2a;GeneDetail.refGene=.;ExonicFunc.refGene=synonymous_SNV;AAChange.refGene=BnaETR2a:BnaETR2a:exon2:c.G2157T:p.V719V;ALLELE_END	GT:AD:DP:GQ:PL	0/0	0/0	0/0	0/0	0/0	0/0	0/0	0/0	0/0	0/0	0/0	0/0	0/0	0/0	0/0	0/0	0/0	0/0	0/0	0/0	0/0	0/0	0/0	0/0	0/0	0/0	0/0	0/0	0/0	0/0	0/0	0/0	0/0	0/0	0/0	0/0	0/0	0/0	0/0	0/0	0/0
scaffoldA01	27572269	.	T	C	202.77	.	ExcessHet=3.0103;FS=0;MQ=40;QD=38.01;SOR=3.258;BaseQRankSum=0.967;ClippingRankSum=-0;MQRankSum=-0;ReadPosRankSum=-0;RAW_MQandDP=3200,2;DP=107;AF=0.5;MLEAC=1;MLEAF=0.5;AN=30;AC=20;A./.OVAR_DATE=2016-05-11;Func.refGene=exonic;Gene.refGene=BnaETR2a;GeneDetail.refGene=.;ExonicFunc.refGene=synonymous_SNV;AAChange.refGene=BnaETR2a:BnaETR2a:exon2:c.A2100G:p.S700S;ALLELE_END	GT:AD:DP:GQ:PL	0/0	0/0	0/0	0/0	0/0	0/0	0/0	0/0	0/0	0/0	0/0	0/0	0/0	0/0	0/0	0/0	0/0	0/0	0/0	0/0	0/0	0/0	0/0	0/0	0/0	0/0	0/0	0/0	0/0	0/0	0/0	0/0	0/0	0/0	0/0	0/0	0/0	0/0	0/0	0/1:14,3:17:84:84,0,767	0/0
scaffoldA01	27572271	.	A	G	202.77	.	ExcessHet=3.0103;FS=0;MQ=40;QD=38.01;SOR=3.258;BaseQRankSum=-0;ClippingRankSum=-0;MQRankSum=-0;ReadPosRankSum=-0;RAW_MQandDP=3200,2;DP=107;AF=0.5;MLEAC=1;MLEAF=0.5;AN=30;AC=20;A./.OVAR_DATE=2016-05-11;Func.refGene=exonic;Gene.refGene=BnaETR2a;GeneDetail.refGene=.;ExonicFunc.refGene=nonsynonymous_SNV;AAChange.refGene=BnaETR2a:BnaETR2a:exon2:c.T2098C:p.S700P;ALLELE_END	GT:AD:DP:GQ:PL	0/0	0/0	0/0	0/0	0/0	0/0	0/0	0/0	0/0	0/0	0/0	0/0	0/0	0/0	0/0	0/0	0/0	0/0	0/0	0/0	0/0	0/0	0/0	0/0	0/0	0/0	0/0	0/0	0/0	0/0	0/0	0/0	0/0	0/0	0/0	0/0	0/0	0/0	0/0	0/1:13,3:16:84:84,0,767	0/0
scaffoldA01	27572281	.	A	G	1577.77	.	ExcessHet=3.0103;FS=0;MQ=40;QD=38.78;SOR=3.611;BaseQRankSum=-0;ClippingRankSum=-0;MQRankSum=-0;ReadPosRankSum=-0.319;RAW_MQandDP=4370,4;DP=4851;AF=1;MLEAC=2;MLEAF=1;AN=528;AC=484;A./.OVAR_DATE=2016-05-11;Func.refGene=exonic;Gene.refGene=BnaETR2a;GeneDetail.refGene=.;ExonicFunc.refGene=synonymous_SNV;AAChange.refGene=BnaETR2a:BnaETR2a:exon2:c.T2088C:p.S696S;ALLELE_END	GT:AD:DP:GQ:PL	1/1:0,18:18:54:732,54,0	0/0	0/0	0/0	0/0	0/0	1/1:0,6:6:18:241,18,0	0/0	0/0	1/1:0,14:14:42:538,42,0	0/0	1/1:0,23:23:69:934,69,0	1/1:0,20:20:60:800,60,0	0/0	0/0	1/1:0,25:25:75:1021,75,0	1/1:0,14:14:42:575,42,0	0/0	1/1:0,15:15:45:543,45,0	1/1:0,18:18:54:669,54,0	0/1:23,7:30:99:193,0,793	1/1:0,18:18:54:720,54,0	1/1:0,22:22:66:861,66,0	1/1:0,24:24:72:960,72,0	1/1:0,14:14:42:572,42,0	0/0	0/0	0/1:20,4:24:95:95,0,707	1/1:0,13:13:39:523,39,0	1/1:0,12:12:36:421,36,0	1/1:0,21:21:63:872,63,0	1/1:0,30:30:90:1220,90,0	1/1:0,26:26:78:1058,78,0	0/0	0/0	0/0	1/1:0,25:25:75:1028,75,0	1/1:0,10:10:30:406,30,0	0/0	0/1:9,6:15:99:215,0,331	1/1:0,21:21:63:782,63,0
scaffoldA01	27572315	.	T	A	135.03	.	BaseQRankSum=-0;ClippingRankSum=-0;ExcessHet=3.0103;FS=7.404;MQ=43.77;MQRankSum=-1.691;QD=5.06;ReadPosRankSum=0.319;SOR=2.793;RAW_MQandDP=9372,7;DP=462;AF=1;MLEAC=1;MLEAF=0.5;AN=60;AC=33;A./.OVAR_DATE=2016-05-11;Func.refGene=exonic;Gene.refGene=BnaETR2a;GeneDetail.refGene=.;ExonicFunc.refGene=nonsynonymous_SNV;AAChange.refGene=BnaETR2a:BnaETR2a:exon2:c.A2054T:p.Y685F;ALLELE_END	GT:AD:DP:GQ:PL	0/0	0/0	0/0	0/0	0/0	0/0	0/0	0/0	0/0	0/0	0/0	0/0	0/0	0/0	0/0	0/0	0/0	0/0	0/0	0/0	0/0	0/0	0/0	0/0	0/0	0/0	0/0	0/0	0/0	0/0	0/0	0/0	0/0	0/0	0/0	0/0	0/0	0/0	0/0	0/0	0/0
scaffoldA01	27572425	.	T	C	59.53	.	BaseQRankSum=-0;ClippingRankSum=-0;ExcessHet=3.0103;FS=0;MQ=34.84;MQRankSum=-0.431;QD=19.84;ReadPosRankSum=0.967;SOR=1.179;DP=3;AF=1;MLEAC=2;MLEAF=1;AN=2;AC=2;A./.OVAR_DATE=2016-05-11;Func.refGene=exonic;Gene.refGene=BnaETR2a;GeneDetail.refGene=.;ExonicFunc.refGene=synonymous_SNV;AAChange.refGene=BnaETR2a:BnaETR2a:exon2:c.A1944G:p.L648L;ALLELE_END	GT:AD:DP:GQ:PL	./.	0/0	0/0	0/0	0/0	0/0	./.	0/0	./.	./.	0/0	./.	./.	0/0	0/0	./.	./.	0/0	./.	./.	0/0	./.	./.	./.	./.	0/0	./.	0/0	./.	./.	./.	./.	./.	0/0	0/0	0/0	./.	./.	0/0	0/0	./.
scaffoldA01	27572426	.	A	AGAG	143	.	BaseQRankSum=-0;ClippingRankSum=-0;ExcessHet=3.0103;FS=0;MQ=34.84;MQRankSum=-0.431;QD=16.83;ReadPosRankSum=0.967;SOR=1.179;DP=58;AF=1;MLEAC=2;MLEAF=1;AN=42;AC=42;A./.OVAR_DATE=2016-05-11;Func.refGene=exonic;Gene.refGene=BnaETR2a;GeneDetail.refGene=.;ExonicFunc.refGene=nonframeshift_insertion;AAChange.refGene=BnaETR2a:BnaETR2a:exon2:c.1942_1943insCTC:p.L648delinsSL;ALLELE_END	GT:AD:DP:GQ:PL	./.	0/0	0/0	0/0	0/0	0/0	./.	0/0	./.	1/1:0,2:2:6:85,6,0	0/0	./.	./.	0/0	0/0	./.	./.	0/0	./.	1/1:0,2:2:6:90,6,0	0/0	./.	./.	1/1:0,3:3:9:135,9,0	./.	0/0	./.	0/0	./.	./.	./.	./.	./.	0/0	0/0	0/0	./.	./.	0/0	0/0	./.
scaffoldA01	27572427	.	A	G	230.84	.	ExcessHet=3.0103;FS=0;MQ=31.95;QD=36.26;SOR=3.258;BaseQRankSum=-0;ClippingRankSum=-0;MQRankSum=-0.967;ReadPosRankSum=-0.967;DP=108;AF=0.5;MLEAC=1;MLEAF=0.5;AN=74;AC=72;A./.OVAR_DATE=2016-05-11;Func.refGene=exonic;Gene.refGene=BnaETR2a;GeneDetail.refGene=.;ExonicFunc.refGene=synonymous_SNV;AAChange.refGene=BnaETR2a:BnaETR2a:exon2:c.T1942C:p.L648L;ALLELE_END	GT:AD:DP:GQ:PL	./.	0/0	0/0	0/0	0/0	0/0	./.	0/0	./.	./.	0/0	./.	./.	0/0	0/0	./.	./.	0/0	./.	./.	0/0	./.	./.	./.	./.	0/0	./.	0/0	./.	./.	./.	1/1:0,4:4:12:173,12,0	./.	0/0	0/0	0/0	1/1:0,4:4:12:180,12,0	./.	0/0	0/0	./.
scaffoldA01	27572429	.	T	G	1469.77	.	ExcessHet=3.0103;FS=0;MQ=60;QD=38.91;SOR=2.303;BaseQRankSum=0;ClippingRankSum=0;MQRankSum=-1.42;ReadPosRankSum=0.458;DP=731;AF=1;MLEAC=2;MLEAF=1;AN=138;AC=133;A./.OVAR_DATE=2016-05-11;Func.refGene=exonic;Gene.refGene=BnaETR2a;GeneDetail.refGene=.;ExonicFunc.refGene=nonsynonymous_SNV;AAChange.refGene=BnaETR2a:BnaETR2a:exon2:c.A1940C:p.Y647S;ALLELE_END	GT:AD:DP:GQ:PL	./.	0/0	0/0	0/0	0/0	0/0	./.	0/0	./.	./.	0/0	./.	./.	0/0	1/1:0,14:14:42:573,42,0	./.	./.	1/1:0,27:27:81:1035,81,0	./.	./.	0/0	./.	./.	./.	./.	0/0	./.	0/0	./.	./.	./.	1/1:0,3:3:12:173,12,0	./.	0/0	0/0	0/0	1/1:0,4:4:12:180,12,0	./.	0/0	0/0	./.
scaffoldA01	27572430	.	A	C	152.03	.	ExcessHet=3.0103;FS=0;MQ=39;QD=62.74;SOR=1.609;DP=6;AF=1;MLEAC=2;MLEAF=1;AN=6;AC=6;A./.OVAR_DATE=2016-05-11;Func.refGene=exonic;Gene.refGene=BnaETR2a;GeneDetail.refGene=.;ExonicFunc.refGene=nonsynonymous_SNV;AAChange.refGene=BnaETR2a:BnaETR2a:exon2:c.T1939G:p.Y647D;ALLELE_END	GT:AD:DP:GQ:PL	./.	0/0	0/0	0/0	0/0	0/0	./.	0/0	./.	./.	0/0	./.	./.	0/0	0/0	./.	./.	0/0	./.	./.	0/0	./.	./.	./.	./.	0/0	./.	0/0	./.	./.	./.	./.	./.	0/0	0/0	0/0	./.	./.	0/0	0/0	./.
scaffoldA01	27572432	.	C	T	152.03	.	ExcessHet=3.0103;FS=0;MQ=28.76;QD=35.76;SOR=2.833;BaseQRankSum=-0;ClippingRankSum=-0;MQRankSum=-1.981;ReadPosRankSum=-0.792;DP=58;AF=0.5;MLEAC=1;MLEAF=0.5;AN=42;AC=41;A./.OVAR_DATE=2016-05-11;Func.refGene=exonic;Gene.refGene=BnaETR2a;GeneDetail.refGene=.;ExonicFunc.refGene=nonsynonymous_SNV;AAChange.refGene=BnaETR2a:BnaETR2a:exon2:c.G1937A:p.S646N;ALLELE_END	GT:AD:DP:GQ:PL	./.	0/0	0/0	0/0	0/0	0/0	./.	0/0	./.	./.	0/0	./.	./.	0/0	0/0	./.	./.	0/0	./.	./.	0/0	./.	./.	./.	./.	0/0	./.	0/0	./.	./.	./.	1/1:0,3:3:9:135,9,0	./.	0/0	0/0	0/0	1/1:0,3:3:12:180,12,0	./.	0/0	0/0	./.
scaffoldA01	27572433	.	T	C	152.03	.	ExcessHet=3.0103;FS=0;MQ=28.76;QD=35.76;SOR=2.833;BaseQRankSum=-0;ClippingRankSum=-0;MQRankSum=-1.981;ReadPosRankSum=-1.309;DP=57;AF=0.5;MLEAC=1;MLEAF=0.5;AN=42;AC=41;A./.OVAR_DATE=2016-05-11;Func.refGene=exonic;Gene.refGene=BnaETR2a;GeneDetail.refGene=.;ExonicFunc.refGene=nonsynonymous_SNV;AAChange.refGene=BnaETR2a:BnaETR2a:exon2:c.A1936G:p.S646G;ALLELE_END	GT:AD:DP:GQ:PL	./.	0/0	0/0	0/0	0/0	0/0	./.	0/0	./.	./.	0/0	./.	./.	0/0	0/0	./.	./.	0/0	./.	./.	0/0	./.	./.	./.	./.	0/0	./.	0/0	./.	./.	./.	1/1:0,3:3:9:135,9,0	./.	0/0	0/0	0/0	1/1:0,3:3:9:135,9,0	./.	0/0	0/0	./.
scaffoldA01	27572436	.	C	A	107.28	.	ExcessHet=3.0103;FS=0;MQ=28.76;QD=35.76;SOR=2.833;BaseQRankSum=-0;ClippingRankSum=-0;MQRankSum=-1.981;ReadPosRankSum=-1.981;DP=48;AF=0.5;MLEAC=1;MLEAF=0.5;AN=36;AC=35;A./.OVAR_DATE=2016-05-11;Func.refGene=exonic;Gene.refGene=BnaETR2a;GeneDetail.refGene=.;ExonicFunc.refGene=nonsynonymous_SNV;AAChange.refGene=BnaETR2a:BnaETR2a:exon2:c.G1933T:p.A645S;ALLELE_END	GT:AD:DP:GQ:PL	./.	0/0	0/0	0/0	0/0	0/0	./.	0/0	./.	./.	0/0	./.	./.	0/0	0/0	./.	./.	0/0	./.	./.	0/0	./.	./.	./.	./.	0/0	./.	0/0	./.	./.	./.	1/1:0,3:3:9:135,9,0	./.	0/0	0/0	0/0	1/1:0,2:2:9:135,9,0	./.	0/0	0/0	./.
scaffoldA01	27572473	.	G	C	241.84	.	ExcessHet=3.0103;FS=0;MQ=59.67;QD=35.76;SOR=1.179;DP=56;AF=1;MLEAC=2;MLEAF=1;AN=40;AC=40;A./.OVAR_DATE=2016-05-11;Func.refGene=exonic;Gene.refGene=BnaETR2a;GeneDetail.refGene=.;ExonicFunc.refGene=synonymous_SNV;AAChange.refGene=BnaETR2a:BnaETR2a:exon2:c.C1896G:p.G632G;ALLELE_END	GT:AD:DP:GQ:PL	./.	0/0	0/0	0/0	0/0	0/0	./.	0/0	./.	./.	0/0	./.	./.	0/0	0/0	./.	./.	0/0	./.	./.	0/0	./.	./.	./.	./.	0/0	./.	0/0	./.	./.	1/1:0,3:3:9:135,9,0	./.	./.	0/0	0/0	0/0	./.	./.	0/0	0/0	./.
scaffoldA01	27572477	.	G	A	241.84	.	ExcessHet=3.0103;FS=0;MQ=47.12;QD=24.37;SOR=0.693;RAW_MQandDP=7200,2;DP=82;AF=1;MLEAC=1;MLEAF=0.5;AN=56;AC=56;A./.OVAR_DATE=2016-05-11;Func.refGene=exonic;Gene.refGene=BnaETR2a;GeneDetail.refGene=.;ExonicFunc.refGene=nonsynonymous_SNV;AAChange.refGene=BnaETR2a:BnaETR2a:exon2:c.C1892T:p.T631I;ALLELE_END	GT:AD:DP:GQ:PL	./.	0/0	0/0	0/0	0/0	0/0	./.	0/0	./.	./.	0/0	./.	./.	0/0	0/0	./.	./.	0/0	./.	./.	0/0	./.	./.	./.	./.	0/0	1/1:0,2:2:6:51,6,0	0/0	./.	./.	1/1:0,3:3:9:135,9,0	./.	./.	0/0	0/0	0/0	./.	./.	0/0	0/0	./.
scaffoldA01	27572513	.	T	C	826.77	.	ExcessHet=3.0103;FS=0;MQ=49.49;QD=52.83;SOR=1.609;BaseQRankSum=0.938;ClippingRankSum=0;MQRankSum=-2.885;ReadPosRankSum=-2.763;RAW_MQandDP=15521,6;DP=3146;AF=1;MLEAC=2;MLEAF=1;AN=606;AC=547;A./.OVAR_DATE=2016-05-11;Func.refGene=exonic;Gene.refGene=BnaETR2a;GeneDetail.refGene=.;ExonicFunc.refGene=nonsynonymous_SNV;AAChange.refGene=BnaETR2a:BnaETR2a:exon2:c.A1856G:p.K619R;ALLELE_END	GT:AD:DP:GQ:PL	1/1:0,9:9:30:447,30,0	0/0	0/0	0/0	0/0	0/0	1/1:0,3:3:9:135,9,0	0/0	1/1:0,4:4:15:221,15,0	1/1:0,8:8:24:360,24,0	0/0	1/1:0,9:9:27:405,27,0	1/1:0,10:10:33:492,33,0	0/0	0/0	1/1:0,10:10:30:450,30,0	1/1:0,10:10:30:450,30,0	0/0	1/1:0,5:5:18:266,18,0	1/1:0,9:9:30:447,30,0	0/0	1/1:0,17:17:51:765,51,0	1/1:0,9:9:33:489,33,0	1/1:0,6:6:21:312,21,0	1/1:0,5:5:18:270,18,0	0/1:15,4:19:99:123,0,778	1/1:0,13:13:39:585,39,0	0/1:23,5:28:99:138,0,1183	1/1:0,11:11:33:495,33,0	1/1:0,12:12:36:540,36,0	1/1:0,12:12:36:540,36,0	1/1:0,4:4:12:180,12,0	1/1:0,14:14:42:630,42,0	0/0	0/1:30,6:36:99:200,0,1611	0/0	1/1:0,7:7:21:315,21,0	1/1:0,10:10:30:450,30,0	0/0	0/1:10,4:14:99:138,0,408	0/1:1,17:18:17:711,0,17
scaffoldA01	27572515	.	A	G	826.77	.	ExcessHet=3.0103;FS=0;MQ=52.01;QD=41.09;SOR=0.892;BaseQRankSum=0.756;ClippingRankSum=0;MQRankSum=-2.954;ReadPosRankSum=-2.053;RAW_MQandDP=19121,7;DP=3263;AF=1;MLEAC=2;MLEAF=1;AN=606;AC=546;A./.OVAR_DATE=2016-05-11;Func.refGene=exonic;Gene.refGene=BnaETR2a;GeneDetail.refGene=.;ExonicFunc.refGene=synonymous_SNV;AAChange.refGene=BnaETR2a:BnaETR2a:exon2:c.T1854C:p.L618L;ALLELE_END	GT:AD:DP:GQ:PL	1/1:0,10:10:30:447,30,0	0/0	0/0	0/0	0/0	0/0	1/1:0,3:3:9:135,9,0	0/0	1/1:0,5:5:15:221,15,0	1/1:0,8:8:24:360,24,0	0/0	1/1:0,9:9:30:450,30,0	1/1:0,11:11:33:492,33,0	0/0	0/0	1/1:0,10:10:30:450,30,0	1/1:0,10:10:30:450,30,0	0/0	1/1:0,6:6:18:266,18,0	1/1:0,10:10:33:489,33,0	0/0	1/1:0,17:17:51:765,51,0	1/1:0,11:11:33:489,33,0	1/1:0,7:7:21:312,21,0	1/1:0,6:6:18:270,18,0	0/1:15,4:19:99:123,0,778	1/1:0,13:13:39:585,39,0	0/1:22,5:27:99:138,0,1183	1/1:0,11:11:33:495,33,0	1/1:0,12:12:36:540,36,0	1/1:0,12:12:36:540,36,0	1/1:0,4:4:12:180,12,0	1/1:0,14:14:42:630,42,0	0/0	0/1:30,7:37:99:200,0,1611	0/0	1/1:0,7:7:21:315,21,0	1/1:0,10:10:30:450,30,0	0/0	0/1:10,4:14:99:138,0,408	0/1:1,17:18:17:711,0,17
scaffoldA01	27572539	.	T	C	369.77	.	BaseQRankSum=0.904;ClippingRankSum=0;ExcessHet=3.0103;FS=0;MQ=55.65;MQRankSum=-1.852;QD=10.36;ReadPosRankSum=0.272;SOR=0.527;RAW_MQandDP=28852,11;DP=3364;AF=0.5;MLEAC=1;MLEAF=0.5;AN=404;AC=204;A./.OVAR_DATE=2016-05-11;Func.refGene=exonic;Gene.refGene=BnaETR2a;GeneDetail.refGene=.;ExonicFunc.refGene=synonymous_SNV;AAChange.refGene=BnaETR2a:BnaETR2a:exon2:c.A1830G:p.S610S;ALLELE_END	GT:AD:DP:GQ:PL	0/1:9,3:12:77:77,0,336	0/0	0/0	0/0	0/0	0/1:15,3:18:71:71,0,516	0/1:3,2:5:68:68,0,110	0/0	0/0	0/1:8,4:12:99:131,0,298	./.	0/1:8,5:13:99:170,0,295	0/1:12,4:16:99:107,0,453	0/0	0/0	0/1:9,5:14:99:155,0,334	0/1:8,4:12:99:131,0,278	0/0	0/0	0/1:10,4:14:99:125,0,363	0/0	0/1:16,5:21:99:146,0,573	0/0	0/0	0/1:9,4:13:99:128,0,271	0/1:9,5:14:99:167,0,322	0/1:13,3:16:77:77,0,495	0/1:26,6:32:99:120,0,897	0/0	0/1:10,6:16:99:202,0,335	0/1:14,4:18:99:109,0,465	0/0	0/0	./.	0/1:30,8:38:99:221,0,1051	0/0	0/0	0/0	0/0	0/0	./.
scaffoldA01	27572547	.	C	T	382.77	.	BaseQRankSum=0;ClippingRankSum=0;ExcessHet=3.0103;FS=2.246;MQ=59.88;MQRankSum=-0.539;QD=23.92;ReadPosRankSum=0;SOR=1.139;DP=38;AF=0.5;MLEAC=1;MLEAF=0.5;AN=4;AC=2;A./.OVAR_DATE=2016-05-11;Func.refGene=exonic;Gene.refGene=BnaETR2a;GeneDetail.refGene=.;ExonicFunc.refGene=nonsynonymous_SNV;AAChange.refGene=BnaETR2a:BnaETR2a:exon2:c.G1822A:p.D608N;ALLELE_END	GT:AD:DP:GQ:PL	0/0	0/0	0/0	0/0	0/0	0/0	0/0	0/0	0/0	0/0	0/0	0/0	0/0	0/0	0/0	0/0	0/0	0/0	0/0	0/0	0/0	0/0	0/0	0/0	0/0	0/0	0/0	0/0	0/0	0/0	0/0	0/0	0/0	0/0	0/0	0/0	0/0	0/0	0/0	0/0	0/0
scaffoldA01	27572551	.	T	G	366.77	.	BaseQRankSum=0.862;ClippingRankSum=0;ExcessHet=3.0103;FS=0;MQ=55.91;MQRankSum=-1.958;QD=9.57;ReadPosRankSum=0.553;SOR=0.437;RAW_MQandDP=41097,15;DP=4943;AF=0.5;MLEAC=1;MLEAF=0.5;AN=504;AC=255;A./.OVAR_DATE=2016-05-11;Func.refGene=exonic;Gene.refGene=BnaETR2a;GeneDetail.refGene=.;ExonicFunc.refGene=synonymous_SNV;AAChange.refGene=BnaETR2a:BnaETR2a:exon2:c.A1818C:p.G606G;ALLELE_END	GT:AD:DP:GQ:PL	0/1:9,3:12:89:89,0,336	0/0	0/0	0/0	0/0	0/1:14,4:18:99:113,0,531	0/1:3,2:5:68:68,0,110	0/0	0/0	0/1:9,4:13:99:128,0,337	0/1:20,5:25:99:134,0,678	0/1:10,7:17:99:241,0,355	0/1:13,6:19:99:193,0,486	0/0	0/0	0/1:10,5:15:99:164,0,373	0/1:10,4:14:99:125,0,321	0/0	0/0	0/1:12,5:17:99:158,0,438	0/0	0/1:17,7:24:99:207,0,616	0/0	0/0	0/1:12,4:16:99:119,0,407	0/1:10,5:15:99:164,0,372	0/1:15,5:20:99:117,0,533	0/1:27,8:35:99:163,0,923	0/0	0/1:10,6:16:99:202,0,335	0/1:16,5:21:99:142,0,571	0/0	0/0	./.	0/1:31,8:39:99:217,0,1177	0/0	0/0	0/0	0/1:24,6:30:99:150,0,865	./.	0/1:18,5:23:99:140,0,658
scaffoldA01	27572577	.	G	T	955.77	.	BaseQRankSum=0;ClippingRankSum=0;ExcessHet=3.0103;FS=0;MQ=56.15;MQRankSum=2.281;QD=20.64;ReadPosRankSum=-0.232;SOR=0.467;RAW_MQandDP=94129,27;DP=1224;AF=0.5;MLEAC=2;MLEAF=1;AN=142;AC=87;A./.OVAR_DATE=2016-05-11;Func.refGene=exonic;Gene.refGene=BnaETR2a;GeneDetail.refGene=.;ExonicFunc.refGene=nonsynonymous_SNV;AAChange.refGene=BnaETR2a:BnaETR2a:exon2:c.C1792A:p.Q598K;ALLELE_END	GT:AD:DP:GQ:PL	0/0	0/0	0/0	0/0	0/0	0/0	0/0	0/0	1/1:0,8:8:24:334,24,0	0/0	0/0	0/1:8,10:18:99:364,0,280	0/0	0/0	0/0	0/0	0/0	0/0	0/0	0/0	0/0	0/0	0/0	0/0	0/0	0/0	0/1:7,18:25:99:638,0,217	0/0	0/0	0/0	0/0	0/0	0/0	0/0	0/0	0/0	0/0	0/1:13,9:22:99:276,0,456	0/0	0/1:16,3:19:68:68,0,580	0/0
scaffoldA01	27572663	.	G	C	1592.77	.	BaseQRankSum=0.528;ClippingRankSum=0;ExcessHet=3.0103;FS=0;MQ=55.41;MQRankSum=0.584;QD=24.06;ReadPosRankSum=0.066;SOR=0.95;RAW_MQandDP=43527,16;DP=6692;AF=1;MLEAC=1;MLEAF=0.5;AN=592;AC=367;A./.OVAR_DATE=2016-05-11;Func.refGene=exonic;Gene.refGene=BnaETR2a;GeneDetail.refGene=.;ExonicFunc.refGene=nonsynonymous_SNV;AAChange.refGene=BnaETR2a:BnaETR2a:exon1:c.C1783G:p.Q595E;ALLELE_END	GT:AD:DP:GQ:PL	0/1:4,12:16:99:441,0,117	0/0	0/0	0/0	0/0	0/0	0/1:5,9:14:99:334,0,147	0/0	1/1:0,13:13:39:463,39,0	0/1:6,18:24:99:680,0,195	0/0	0/1:7,12:19:99:440,0,223	0/1:13,21:34:99:770,0,354	0/0	0/0	0/1:6,14:20:99:524,0,156	0/1:5,10:15:99:368,0,154	0/0	1/1:0,20:20:60:766,60,0	0/1:5,21:26:99:794,0,131	0/1:17,9:26:99:264,0,632	0/1:8,16:24:99:564,0,245	0/1:6,22:28:99:817,0,156	0/1:2,15:17:32:551,0,32	0/1:9,19:28:99:697,0,265	0/0	0/1:9,17:26:99:585,0,264	0/0	0/1:4,13:17:99:492,0,101	0/1:9,13:22:99:477,0,211	0/1:6,18:24:99:646,0,191	1/1:0,37:37:99:1445,111,0	1/1:0,30:30:90:1225,90,0	0/0	0/0	0/0	1/1:0,30:30:90:1241,90,0	1/1:0,33:33:99:1281,99,0	0/0	0/1:20,10:30:99:282,0,706	0/1:4,14:18:99:531,0,113
scaffoldA01	27572683	.	C	T	376.77	.	BaseQRankSum=-2.574;ClippingRankSum=0;ExcessHet=3.0103;FS=6.831;MQ=53;MQRankSum=-1.537;QD=3.99;ReadPosRankSum=-1.116;SOR=0.562;RAW_MQandDP=45333,16;DP=7106;AF=0.5;MLEAC=1;MLEAF=0.5;AN=540;AC=273;A./.OVAR_DATE=2016-05-11;Func.refGene=exonic;Gene.refGene=BnaETR2a;GeneDetail.refGene=.;ExonicFunc.refGene=nonsynonymous_SNV;AAChange.refGene=BnaETR2a:BnaETR2a:exon1:c.G1763A:p.G588D;ALLELE_END	GT:AD:DP:GQ:PL	0/0	0/0	0/0	./.	0/0	0/1:15,5:20:99:140,0,534	0/1:11,6:17:99:145,0,408	0/0	0/0	0/1:19,5:24:99:121,0,753	0/0	0/1:15,6:21:99:153,0,559	0/1:20,15:35:99:366,0,696	0/1:17,4:21:99:104,0,601	0/0	0/1:18,5:23:99:128,0,645	0/1:12,6:18:97:97,0,448	0/0	0/0	0/1:22,4:26:89:89,0,841	0/0	0/1:18,7:25:99:200,0,677	0/1:17,4:21:96:96,0,647	0/0	0/1:17,8:25:99:187,0,638	0/1:18,4:22:85:85,0,662	0/1:18,10:28:99:299,0,629	./.	0/0	0/1:14,8:22:99:215,0,468	0/1:16,4:20:99:103,0,640	0/0	0/0	./.	0/1:30,6:36:99:138,0,1076	0/1:27,6:33:95:95,0,994	0/0	0/0	0/1:24,6:30:99:111,0,846	0/0	0/1:20,4:24:95:95,0,717
scaffoldA01	27572705	.	A	G	478.77	.	BaseQRankSum=0.06;ClippingRankSum=0;ExcessHet=3.0103;FS=0;MQ=56.12;MQRankSum=-2.983;QD=19.95;ReadPosRankSum=0.029;SOR=1.075;RAW_MQandDP=51816,19;DP=74;AF=0.5;MLEAC=1;MLEAF=0.5;AN=6;AC=3;A./.OVAR_DATE=2016-05-11;Func.refGene=exonic;Gene.refGene=BnaETR2a;GeneDetail.refGene=.;ExonicFunc.refGene=synonymous_SNV;AAChange.refGene=BnaETR2a:BnaETR2a:exon1:c.T1741C:p.L581L;ALLELE_END	GT:AD:DP:GQ:PL	0/0	0/0	0/0	0/0	0/0	0/0	0/0	0/0	0/0	0/0	0/0	0/0	0/0	0/0	0/0	0/0	0/0	0/0	0/0	0/0	0/0	0/0	0/0	0/0	0/0	0/0	0/0	0/0	0/0	0/0	0/0	0/0	0/0	0/0	0/0	0/0	0/0	0/0	0/0	0/0	0/0
scaffoldA01	27572712	.	A	G	1320.77	.	ExcessHet=3.0103;FS=0;MQ=50.93;QD=37.59;SOR=0.941;BaseQRankSum=0.958;ClippingRankSum=0;MQRankSum=-5.161;ReadPosRankSum=-0.379;RAW_MQandDP=40440,15;DP=5769;AF=0.5;MLEAC=1;MLEAF=0.5;AN=478;AC=302;A./.OVAR_DATE=2016-05-11;Func.refGene=exonic;Gene.refGene=BnaETR2a;GeneDetail.refGene=.;ExonicFunc.refGene=synonymous_SNV;AAChange.refGene=BnaETR2a:BnaETR2a:exon1:c.T1734C:p.G578G;ALLELE_END	GT:AD:DP:GQ:PL	0/0	0/0	0/0	./.	0/0	0/1:14,4:18:70:70,0,505	0/1:15,7:22:99:184,0,548	0/0	1/1:0,11:11:33:447,33,0	0/0	0/0	1/1:0,21:21:63:861,63,0	0/1:21,9:30:99:267,0,770	0/1:16,4:20:99:107,0,607	0/0	0/1:21,5:26:99:126,0,765	0/1:14,3:17:64:64,0,521	0/0	0/0	./.	0/0	0/1:21,7:28:99:191,0,793	0/0	0/0	0/1:15,8:23:99:241,0,533	0/1:19,5:24:99:121,0,697	1/1:0,22:22:66:870,66,0	./.	0/0	0/1:14,7:21:99:176,0,488	0/1:14,3:17:70:70,0,534	0/0	0/0	./.	0/1:31,6:37:99:134,0,1115	./.	0/0	0/1:23,11:34:99:317,0,793	0/0	0/1:22,5:27:99:108,0,805	0/0
scaffoldA01	27572777	.	T	C	2011.77	.	ExcessHet=3.0103;FS=0;MQ=47.81;QD=39.67;SOR=0.693;BaseQRankSum=-0.798;ClippingRankSum=0;MQRankSum=-4.789;ReadPosRankSum=0.848;RAW_MQandDP=28405,9;DP=9091;AF=1;MLEAC=2;MLEAF=1;AN=760;AC=647;A./.OVAR_DATE=2016-05-11;Func.refGene=exonic;Gene.refGene=BnaETR2a;GeneDetail.refGene=.;ExonicFunc.refGene=nonsynonymous_SNV;AAChange.refGene=BnaETR2a:BnaETR2a:exon1:c.A1669G:p.S557G;ALLELE_END	GT:AD:DP:GQ:PL	1/1:0,16:16:48:606,48,0	0/0	0/0	0/0	0/0	0/1:12,4:16:99:109,0,429	1/1:0,23:23:69:917,69,0	0/0	1/1:0,8:8:24:334,24,0	1/1:0,24:24:72:958,72,0	0/0	1/1:0,22:22:66:880,66,0	1/1:0,29:29:87:1196,87,0	0/0	0/0	1/1:0,26:26:78:1040,78,0	1/1:0,22:22:66:862,66,0	0/0	1/1:0,22:22:66:857,66,0	1/1:0,30:30:90:1223,90,0	0/1:20,13:33:99:376,0,652	1/1:0,26:26:78:1070,78,0	1/1:0,18:18:54:734,54,0	1/1:0,28:28:84:1041,84,0	1/1:0,20:20:60:825,60,0	0/1:12,6:18:99:175,0,403	1/1:0,24:24:72:920,72,0	0/1:18,4:22:85:85,0,652	1/1:0,20:20:60:765,60,0	1/1:0,20:20:60:821,60,0	1/1:0,22:22:66:834,66,0	1/1:0,35:35:99:1402,105,0	1/1:0,29:29:87:1141,87,0	0/0	0/1:30,6:36:99:138,0,1145	./.	1/1:0,26:26:78:1017,78,0	1/1:0,33:33:99:1334,99,0	0/1:26,5:31:99:100,0,981	0/1:12,11:23:99:378,0,385	1/1:0,26:26:78:1037,78,0
scaffoldA01	27572818	.	A	ACAT	2333.73	.	ExcessHet=3.0103;FS=0;MQ=45.23;QD=45.21;SOR=0.836;BaseQRankSum=1.283;ClippingRankSum=0;MQRankSum=-5.061;ReadPosRankSum=0.64;RAW_MQandDP=11366,5;DP=7680;AF=1;MLEAC=2;MLEAF=1;AN=680;AC=604;A./.OVAR_DATE=2016-05-11;Func.refGene=exonic;Gene.refGene=BnaETR2a;GeneDetail.refGene=.;ExonicFunc.refGene=nonframeshift_insertion;AAChange.refGene=BnaETR2a:BnaETR2a:exon1:c.1627_1628insATG:p.V543delinsDV;ALLELE_…	GT:AD:DP:GQ:PL	1/1:0,14:14:45:670,45,0	./.	0/0	0/0	0/0	0/1:12,3:15:85:85,0,495	1/1:0,23:23:69:1024,69,0	0/0	1/1:0,5:5:15:225,15,0	1/1:0,24:24:72:1075,72,0	0/0	1/1:0,16:16:51:730,51,0	1/1:0,29:29:87:1305,87,0	0/0	0/0	1/1:0,18:18:54:805,54,0	1/1:0,25:25:75:1116,75,0	0/0	1/1:0,28:28:87:1300,87,0	1/1:0,27:27:84:1256,84,0	0/1:15,11:26:99:417,0,744	1/1:0,24:24:72:1054,72,0	1/1:0,22:22:69:1031,69,0	1/1:0,27:27:84:1255,84,0	1/1:0,24:24:72:1075,72,0	0/0	1/1:0,20:20:66:976,66,0	0/0	1/1:0,21:21:66:979,66,0	1/1:0,18:18:63:931,63,0	1/1:0,21:21:63:945,63,0	1/1:0,34:34:99:1610,108,0	1/1:0,30:30:99:1593,108,0	0/0	0/0	0/1:14,2:16:79:79,0,601	1/1:0,24:24:72:1080,72,0	1/1:0,35:35:99:1570,105,0	./.	0/1:11,8:19:99:340,0,430	1/1:0,21:21:66:975,66,0
scaffoldA01	27572895	.	G	A	804.77	.	ExcessHet=3.0103;FS=0;MQ=34.56;QD=35.29;SOR=1.609;BaseQRankSum=0;ClippingRankSum=0;MQRankSum=-0.755;ReadPosRankSum=-0.582;RAW_MQandDP=3058,3;DP=767;AF=1;MLEAC=1;MLEAF=0.5;AN=136;AC=122;A./.OVAR_DATE=2016-05-11;Func.refGene=exonic;Gene.refGene=BnaETR2a;GeneDetail.refGene=.;ExonicFunc.refGene=synonymous_SNV;AAChange.refGene=BnaETR2a:BnaETR2a:exon1:c.C1551T:p.F517F;ALLELE_END	GT:AD:DP:GQ:PL	0/0	0/0	0/0	0/0	0/0	0/0	0/0	0/0	1/1:0,9:9:27:346,27,0	0/0	0/0	1/1:0,16:16:48:632,48,0	0/0	0/0	0/0	0/0	0/0	0/0	0/0	0/0	0/0	0/0	0/0	0/0	0/0	0/0	0/1:1,13:14:0:408,0,0	0/0	0/0	0/0	0/0	0/0	0/0	0/0	0/0	0/0	0/0	./.	0/0	0/0	0/0
scaffoldA01	27572922	.	A	C	1141.77	.	ExcessHet=3.0103;FS=0;MQ=44.02;QD=36.8;SOR=0.99;BaseQRankSum=0;ClippingRankSum=0;MQRankSum=-0.438;ReadPosRankSum=-0.112;RAW_MQandDP=6400,4;DP=1244;AF=0.5;MLEAC=1;MLEAF=0.5;AN=154;AC=138;A./.OVAR_DATE=2016-05-11;Func.refGene=exonic;Gene.refGene=BnaETR2a;GeneDetail.refGene=.;ExonicFunc.refGene=nonsynonymous_SNV;AAChange.refGene=BnaETR2a:BnaETR2a:exon1:c.T1524G:p.F508L;ALLELE_END	GT:AD:DP:GQ:PL	0/0	0/0	0/0	0/0	0/0	0/0	0/0	0/0	1/1:0,13:13:39:525,39,0	0/0	0/0	1/1:0,23:23:69:931,69,0	0/0	0/0	0/0	0/0	0/0	0/0	0/0	0/0	0/0	0/0	0/0	0/0	0/0	0/0	1/1:1,15:16:6:519,6,0	0/0	0/0	0/0	0/0	0/0	0/0	0/0	0/0	0/0	0/0	0/1:32,10:42:99:261,0,1074	0/0	0/1:23,6:29:99:170,0,776	0/0
scaffoldA01	27572936	.	T	G	1183.77	.	BaseQRankSum=0;ClippingRankSum=0;ExcessHet=3.0103;FS=0;MQ=48.01;MQRankSum=1.758;QD=36.27;ReadPosRankSum=0.361;SOR=0.283;RAW_MQandDP=9458,7;DP=1266;AF=1;MLEAC=2;MLEAF=1;AN=144;AC=119;A./.OVAR_DATE=2016-05-11;Func.refGene=exonic;Gene.refGene=BnaETR2a;GeneDetail.refGene=.;ExonicFunc.refGene=synonymous_SNV;AAChange.refGene=BnaETR2a:BnaETR2a:exon1:c.A1510C:p.R504R;ALLELE_END	GT:AD:DP:GQ:PL	0/0	0/0	0/0	0/0	0/0	0/0	0/0	0/0	1/1:0,15:15:45:609,45,0	0/0	0/0	1/1:1,23:24:40:911,40,0	0/0	0/0	0/0	0/0	0/0	0/0	0/0	0/0	0/0	0/0	0/0	0/0	0/0	0/0	1/1:1,20:21:21:726,21,0	0/0	0/0	0/0	0/0	0/0	0/0	0/0	0/0	0/0	0/0	0/1:27,12:39:99:353,0,967	0/0	0/1:26,6:32:99:145,0,919	0/0
scaffoldA01	27572961	.	C	A	2566.77	.	ExcessHet=3.0103;FS=0;MQ=49.62;QD=38.11;SOR=0.752;BaseQRankSum=0;ClippingRankSum=0;MQRankSum=-1.267;ReadPosRankSum=-0.665;RAW_MQandDP=13249,6;DP=7540;AF=1;MLEAC=2;MLEAF=1;AN=596;AC=563;A./.OVAR_DATE=2016-05-11;Func.refGene=exonic;Gene.refGene=BnaETR2a;GeneDetail.refGene=.;ExonicFunc.refGene=synonymous_SNV;AAChange.refGene=BnaETR2a:BnaETR2a:exon1:c.G1485T:p.G495G;ALLELE_END	GT:AD:DP:GQ:PL	1/1:0,19:19:57:760,57,0	0/0	0/0	0/0	0/0	0/0	1/1:0,21:21:63:819,63,0	0/0	1/1:0,17:17:51:679,51,0	1/1:0,32:32:96:1183,96,0	0/0	1/1:0,31:31:93:1230,93,0	1/1:0,25:25:75:988,75,0	0/0	./.	1/1:0,28:28:84:1050,84,0	1/1:0,20:20:60:807,60,0	0/0	1/1:0,31:31:93:1136,93,0	1/1:0,24:24:72:968,72,0	0/1:18,10:28:99:329,0,668	1/1:0,18:18:54:738,54,0	1/1:0,21:21:63:766,63,0	1/1:0,25:25:75:996,75,0	1/1:0,26:26:78:980,78,0	0/0	1/1:0,23:23:69:860,69,0	0/0	1/1:0,26:26:78:1067,78,0	1/1:0,31:31:93:1186,93,0	1/1:0,24:24:72:942,72,0	1/1:0,45:45:99:1800,135,0	1/1:0,48:48:99:1888,144,0	0/0	0/0	0/0	1/1:0,31:31:93:1249,93,0	1/1:0,44:44:99:1692,132,0	0/0	0/1:16,16:32:99:532,0,571	1/1:0,29:29:87:1168,87,0
scaffoldA01	27572985	.	A	G	83.28	.	ExcessHet=3.0103;FS=0;MQ=33.36;QD=27.76;SOR=2.833;DP=3;AF=1;MLEAC=2;MLEAF=1;AN=2;AC=2;A./.OVAR_DATE=2016-05-11;Func.refGene=exonic;Gene.refGene=BnaETR2a;GeneDetail.refGene=.;ExonicFunc.refGene=synonymous_SNV;AAChange.refGene=BnaETR2a:BnaETR2a:exon1:c.T1461C:p.F487F;ALLELE_END	GT:AD:DP:GQ:PL	0/0	0/0	0/0	0/0	0/0	0/0	0/0	0/0	0/0	0/0	0/0	0/0	0/0	0/0	0/0	0/0	0/0	0/0	0/0	0/0	0/0	0/0	0/0	0/0	0/0	0/0	0/0	0/0	0/0	0/0	0/0	0/0	0/0	0/0	0/0	0/0	0/0	0/0	0/0	0/0	0/0
scaffoldA01	27573028	.	T	A	62.74	.	ExcessHet=3.0103;FS=0;MQ=30.15;QD=31.37;SOR=2.303;DP=2;AF=1;MLEAC=2;MLEAF=1;AN=2;AC=2;A./.OVAR_DATE=2016-05-11;Func.refGene=exonic;Gene.refGene=BnaETR2a;GeneDetail.refGene=.;ExonicFunc.refGene=nonsynonymous_SNV;AAChange.refGene=BnaETR2a:BnaETR2a:exon1:c.A1418T:p.K473M;ALLELE_END	GT:AD:DP:GQ:PL	0/0	0/0	0/0	0/0	0/0	0/0	0/0	0/0	0/0	0/0	0/0	0/0	0/0	0/0	0/0	0/0	0/0	0/0	0/0	0/0	0/0	0/0	0/0	0/0	0/0	0/0	0/0	0/0	0/0	0/0	0/0	0/0	0/0	0/0	0/0	0/0	0/0	0/0	0/0	0/0	0/0
scaffoldA01	27573030	.	C	T	62.74	.	ExcessHet=3.0103;FS=0;MQ=30.15;QD=31.37;SOR=2.303;DP=2;AF=1;MLEAC=2;MLEAF=1;AN=2;AC=2;A./.OVAR_DATE=2016-05-11;Func.refGene=exonic;Gene.refGene=BnaETR2a;GeneDetail.refGene=.;ExonicFunc.refGene=synonymous_SNV;AAChange.refGene=BnaETR2a:BnaETR2a:exon1:c.G1416A:p.E472E;ALLELE_END	GT:AD:DP:GQ:PL	0/0	0/0	0/0	0/0	0/0	0/0	0/0	0/0	0/0	0/0	0/0	0/0	0/0	0/0	0/0	0/0	0/0	0/0	0/0	0/0	0/0	0/0	0/0	0/0	0/0	0/0	0/0	0/0	0/0	0/0	0/0	0/0	0/0	0/0	0/0	0/0	0/0	0/0	0/0	0/0	0/0
scaffoldA01	27573084	.	G	A	3156.77	.	ExcessHet=3.0103;FS=0;MQ=57.85;QD=36.77;SOR=1.371;BaseQRankSum=-0.117;ClippingRankSum=0;MQRankSum=-1.066;ReadPosRankSum=1.469;RAW_MQandDP=10800,3;DP=6566;AF=0.5;MLEAC=2;MLEAF=1;AN=472;AC=442;A./.OVAR_DATE=2016-05-11;Func.refGene=exonic;Gene.refGene=BnaETR2a;GeneDetail.refGene=.;ExonicFunc.refGene=synonymous_SNV;AAChange.refGene=BnaETR2a:BnaETR2a:exon1:c.C1362T:p.C454C;ALLELE_END	GT:AD:DP:GQ:PL	1/1:0,15:15:45:582,45,0	0/0	0/0	0/0	0/0	0/0	1/1:0,21:21:63:870,63,0	0/0	0/0	1/1:0,24:24:72:882,72,0	0/0	0/0	1/1:0,30:30:90:1195,90,0	0/0	0/0	1/1:0,29:29:87:1160,87,0	1/1:0,21:21:63:792,63,0	0/0	1/1:0,35:35:99:1286,105,0	1/1:0,22:22:66:851,66,0	0/1:19,15:34:99:467,0,608	1/1:0,26:26:78:1074,78,0	1/1:1,25:26:40:965,40,0	1/1:0,26:26:78:1040,78,0	1/1:0,24:24:72:934,72,0	0/0	0/0	0/0	1/1:0,21:21:63:831,63,0	1/1:0,29:29:87:1154,87,0	1/1:0,25:25:75:971,75,0	1/1:0,39:39:99:1601,117,0	1/1:0,45:45:99:1747,135,0	0/0	0/0	0/0	1/1:0,34:34:99:1342,102,0	0/1:24,28:52:99:864,0,791	0/0	0/1:21,4:25:92:92,0,789	1/1:0,32:32:95:1255,95,0
scaffoldA01	27573162	.	A	C	1949.77	.	ExcessHet=3.0103;FS=0;MQ=52.37;QD=39.15;SOR=1.044;BaseQRankSum=-0.214;ClippingRankSum=0;MQRankSum=-1.022;ReadPosRankSum=-0.449;RAW_MQandDP=26861,10;DP=1936;AF=1;MLEAC=2;MLEAF=1;AN=150;AC=135;A./.OVAR_DATE=2016-05-11;Func.refGene=exonic;Gene.refGene=BnaETR2a;GeneDetail.refGene=.;ExonicFunc.refGene=synonymous_SNV;AAChange.refGene=BnaETR2a:BnaETR2a:exon1:c.T1284G:p.A428A;ALLELE_END	GT:AD:DP:GQ:PL	0/0	0/0	0/0	0/0	0/0	0/0	0/0	0/0	1/1:0,28:28:84:1156,84,0	0/0	0/0	0/0	0/0	0/0	./.	0/0	0/0	0/0	0/0	1/1:0,18:18:54:749,54,0	0/0	0/0	0/0	0/0	0/0	0/0	1/1:1,31:32:55:1156,55,0	0/0	0/0	0/0	0/0	0/0	0/0	0/0	0/0	0/0	0/0	0/1:23,24:47:99:807,0,740	0/0	0/1:24,13:37:99:382,0,847	0/0
scaffoldA01	27573228	.	C	T	1849.77	.	ExcessHet=3.0103;FS=0;MQ=45.59;QD=35.36;SOR=1.302;BaseQRankSum=-0.858;ClippingRankSum=0;MQRankSum=-0.265;ReadPosRankSum=-1.447;RAW_MQandDP=38527,26;DP=1600;AF=0.5;MLEAC=2;MLEAF=1;AN=130;AC=109;A./.OVAR_DATE=2016-05-11;Func.refGene=exonic;Gene.refGene=BnaETR2a;GeneDetail.refGene=.;ExonicFunc.refGene=synonymous_SNV;AAChange.refGene=BnaETR2a:BnaETR2a:exon1:c.G1218A:p.E406E;ALLELE_END	GT:AD:DP:GQ:PL	0/0	0/0	0/0	0/0	0/0	0/0	0/0	0/0	1/1:0,28:28:84:1077,84,0	0/0	0/0	0/0	0/0	0/0	./.	0/0	0/0	0/0	0/0	1/1:0,26:26:78:1082,78,0	0/0	0/0	0/0	0/0	0/0	0/0	0/1:4,28:32:71:926,0,71	0/0	0/0	0/0	0/0	0/0	0/0	0/0	0/0	0/0	0/0	0/1:18,22:40:99:703,0,632	0/0	0/1:30,9:39:99:228,0,1136	0/0
scaffoldA01	27573315	.	T	C	1883.77	.	BaseQRankSum=-0.351;ClippingRankSum=0;ExcessHet=3.0103;FS=13.169;MQ=46.43;MQRankSum=2.954;QD=29.96;ReadPosRankSum=0.559;SOR=0.307;RAW_MQandDP=35583,16;DP=1744;AF=0.5;MLEAC=2;MLEAF=1;AN=126;AC=104;A./.OVAR_DATE=2016-05-11;Func.refGene=exonic;Gene.refGene=BnaETR2a;GeneDetail.refGene=.;ExonicFunc.refGene=synonymous_SNV;AAChange.refGene=BnaETR2a:BnaETR2a:exon1:c.A1131G:p.Q377Q;ALLELE_END	GT:AD:DP:GQ:PL	0/0	0/0	0/0	0/0	0/0	0/0	0/0	0/0	1/1:0,24:24:72:940,72,0	0/0	0/0	0/0	0/0	0/0	0/0	0/0	0/0	0/0	0/0	1/1:0,28:28:84:1101,84,0	0/0	0/0	0/0	0/0	0/0	0/0	0/1:4,22:26:77:722,0,77	0/0	0/0	0/0	0/0	0/0	0/0	0/0	0/0	0/0	0/0	0/1:19,24:43:99:769,0,659	0/0	0/1:27,9:36:99:242,0,913	0/0
scaffoldA01	27573316	.	T	C	26.64	.	BaseQRankSum=-1.645;ExcessHet=3.0103;MQRankSum=-0.253;RAW_MQandDP=16196,6;ReadPosRankSum=0.524;DP=6;MLEAC=1;MLEAF=0.5;AN=2;AC=1;A./.OVAR_DATE=2016-05-11;Func.refGene=exonic;Gene.refGene=BnaETR2a;GeneDetail.refGene=.;ExonicFunc.refGene=nonsynonymous_SNV;AAChange.refGene=BnaETR2a:BnaETR2a:exon1:c.A1130G:p.Q377R;ALLELE_END	GT:AD:DP:GQ:PL	0/0	0/0	0/0	0/0	0/0	0/0	0/0	0/0	0/0	0/0	0/0	0/0	0/0	0/0	0/0	0/0	0/0	0/0	0/0	0/0	0/0	0/0	0/0	0/0	0/0	0/0	0/0	0/0	0/0	0/0	0/0	0/0	0/0	0/0	0/0	0/0	0/0	0/0	0/0	0/0	0/0
scaffoldA01	27573377	.	G	T	150.84	.	BaseQRankSum=-1.488;ClippingRankSum=0;ExcessHet=3.0103;FS=7.038;MQ=46.41;MQRankSum=-3.344;QD=2.4;ReadPosRankSum=-0.292;SOR=2.457;RAW_MQandDP=7686,6;DP=172;AF=0.5;MLEAC=1;MLEAF=0.5;AN=18;AC=12;A./.OVAR_DATE=2016-05-11;Func.refGene=exonic;Gene.refGene=BnaETR2a;GeneDetail.refGene=.;ExonicFunc.refGene=synonymous_SNV;AAChange.refGene=BnaETR2a:BnaETR2a:exon1:c.C1069A:p.R357R;ALLELE_END	GT:AD:DP:GQ:PL	0/0	0/0	0/0	0/0	0/0	0/0	0/0	0/0	0/0	0/0	0/0	0/0	0/0	0/0	0/0	0/0	0/0	0/0	0/0	0/0	0/0	0/0	0/0	0/0	0/0	0/0	0/0	0/0	0/0	0/0	0/0	0/0	0/0	0/0	0/0	0/0	0/0	0/0	0/0	0/0	0/0
scaffoldA01	27573389	.	C	T	330.77	.	BaseQRankSum=-1.252;ClippingRankSum=0;ExcessHet=3.0103;FS=0;MQ=55.18;MQRankSum=-3.722;QD=4.11;ReadPosRankSum=-3.328;SOR=0.941;RAW_MQandDP=26528,9;DP=500;AF=0.5;MLEAC=1;MLEAF=0.5;AN=46;AC=26;A./.OVAR_DATE=2016-05-11;Func.refGene=exonic;Gene.refGene=BnaETR2a;GeneDetail.refGene=.;ExonicFunc.refGene=nonsynonymous_SNV;AAChange.refGene=BnaETR2a:BnaETR2a:exon1:c.G1057A:p.A353T;ALLELE_END	GT:AD:DP:GQ:PL	0/0	0/0	0/0	0/0	0/0	0/1:19,6:25:99:131,0,673	0/0	0/0	0/0	0/0	0/0	0/0	0/0	0/0	0/0	./.	0/0	0/0	0/0	0/0	0/0	0/0	0/0	0/0	0/0	0/0	0/1:21,4:25:95:95,0,686	0/0	0/0	0/0	./.	0/0	0/0	0/0	0/0	0/0	0/0	0/0	0/0	0/0	0/0
scaffoldA01	27573468	.	T	C	1460.77	.	ExcessHet=3.0103;FS=0;MQ=37.94;QD=32.13;SOR=1.23;BaseQRankSum=1.357;ClippingRankSum=0;MQRankSum=-4.139;ReadPosRankSum=3.055;RAW_MQandDP=4588,4;DP=1475;AF=0.5;MLEAC=1;MLEAF=0.5;AN=140;AC=117;A./.OVAR_DATE=2016-05-11;Func.refGene=exonic;Gene.refGene=BnaETR2a;GeneDetail.refGene=.;ExonicFunc.refGene=synonymous_SNV;AAChange.refGene=BnaETR2a:BnaETR2a:exon1:c.A978G:p.K326K;ALLELE_END	GT:AD:DP:GQ:PL	0/0	0/0	0/0	0/0	0/0	0/1:15,4:19:99:100,0,474	0/0	0/0	1/1:0,22:22:66:875,66,0	0/0	0/0	0/0	0/0	0/0	0/0	0/0	0/0	0/0	0/0	0/0	0/0	0/0	0/0	0/0	0/0	0/0	1/1:0,18:18:54:597,54,0	0/0	0/0	0/0	0/0	0/0	0/0	0/0	0/0	0/0	0/0	0/1:14,15:29:99:462,0,454	0/0	0/1:28,6:34:99:138,0,974	0/0
scaffoldA01	27573486	.	C	T	342.77	.	BaseQRankSum=-1.497;ClippingRankSum=0;ExcessHet=3.0103;FS=3.892;MQ=51.33;MQRankSum=-3.751;QD=14.28;ReadPosRankSum=-0.47;SOR=1.19;DP=66;AF=0.5;MLEAC=1;MLEAF=0.5;AN=4;AC=2;A./.OVAR_DATE=2016-05-11;Func.refGene=exonic;Gene.refGene=BnaETR2a;GeneDetail.refGene=.;ExonicFunc.refGene=synonymous_SNV;AAChange.refGene=BnaETR2a:BnaETR2a:exon1:c.G960A:p.Q320Q;ALLELE_END	GT:AD:DP:GQ:PL	0/0	0/0	0/0	0/0	0/0	0/0	0/0	0/0	0/0	0/0	0/0	0/0	0/0	0/0	0/0	0/0	0/0	0/0	0/0	0/0	0/0	0/0	0/0	0/0	0/0	0/0	0/0	0/0	0/0	0/0	0/0	0/0	0/0	0/0	0/0	0/0	0/0	0/0	0/0	0/0	0/0
scaffoldA01	27573531	.	A	G	1524.77	.	ExcessHet=3.0103;FS=0;MQ=38.42;QD=38.04;SOR=1.508;BaseQRankSum=0;ClippingRankSum=0;MQRankSum=-4.934;ReadPosRankSum=1.162;RAW_MQandDP=6775,7;DP=1335;AF=0.5;MLEAC=2;MLEAF=1;AN=138;AC=116;A./.OVAR_DATE=2016-05-11;Func.refGene=exonic;Gene.refGene=BnaETR2a;GeneDetail.refGene=.;ExonicFunc.refGene=synonymous_SNV;AAChange.refGene=BnaETR2a:BnaETR2a:exon1:c.T915C:p.L305L;ALLELE_END	GT:AD:DP:GQ:PL	0/0	0/0	0/0	0/0	0/0	0/0	0/0	0/0	1/1:0,12:12:36:485,36,0	0/0	0/0	0/0	0/0	0/0	0/0	0/0	0/0	0/0	0/0	0/0	0/0	0/0	0/0	0/0	0/0	0/0	1/1:0,12:12:36:397,36,0	0/0	0/0	0/0	0/0	0/0	0/0	0/0	0/0	0/0	0/0	0/1:16,12:28:99:387,0,584	0/0	0/1:22,8:30:99:202,0,783	0/0
scaffoldA01	27573576	.	A	G	1504.77	.	BaseQRankSum=0;ClippingRankSum=0;ExcessHet=3.0103;FS=8.822;MQ=36.58;MQRankSum=2.655;QD=27.56;ReadPosRankSum=0.09;SOR=0.048;RAW_MQandDP=6775,7;DP=1456;AF=0.5;MLEAC=1;MLEAF=0.5;AN=128;AC=93;A./.OVAR_DATE=2016-05-11;Func.refGene=exonic;Gene.refGene=BnaETR2a;GeneDetail.refGene=.;ExonicFunc.refGene=synonymous_SNV;AAChange.refGene=BnaETR2a:BnaETR2a:exon1:c.T870C:p.F290F;ALLELE_END	GT:AD:DP:GQ:PL	0/0	0/0	0/0	0/0	0/0	0/0	0/0	0/0	1/1:0,13:13:39:521,39,0	0/0	0/0	0/0	0/0	0/0	0/0	0/0	0/0	0/0	0/0	1/1:1,26:27:49:1010,49,0	0/0	0/0	0/0	0/0	0/0	0/0	0/1:2,17:19:6:555,0,6	0/0	0/0	0/0	0/0	0/0	0/0	0/0	0/0	0/0	0/0	0/1:21,13:34:99:405,0,714	0/0	0/1:23,7:30:99:193,0,805	0/0
scaffoldA01	27573633	.	A	C	3001.77	.	ExcessHet=3.0103;FS=0;MQ=46.8;QD=47.96;SOR=1.382;BaseQRankSum=0;ClippingRankSum=0;MQRankSum=1.698;ReadPosRankSum=1.727;RAW_MQandDP=6258,5;DP=7013;AF=0.5;MLEAC=2;MLEAF=1;AN=578;AC=507;A./.OVAR_DATE=2016-05-11;Func.refGene=exonic;Gene.refGene=BnaETR2a;GeneDetail.refGene=.;ExonicFunc.refGene=synonymous_SNV;AAChange.refGene=BnaETR2a:BnaETR2a:exon1:c.T813G:p.V271V;ALLELE_END	GT:AD:DP:GQ:PL	0/0	1/1:0,18:18:54:810,54,0	1/1:0,32:32:96:1422,96,0	0/0	1/1:0,17:17:51:762,51,0	1/1:0,16:16:54:800,54,0	0/0	1/1:0,12:12:36:540,36,0	1/1:0,10:10:30:447,30,0	0/0	0/1:3,23:26:27:840,0,27	1/1:0,16:16:48:720,48,0	0/0	0/0	1/1:0,18:18:54:810,54,0	0/0	0/0	1/1:0,28:28:87:1302,87,0	0/0	0/0	0/1:18,18:36:99:691,0,875	0/0	0/0	0/0	0/0	1/1:1,27:28:56:1215,56,0	1/1:0,18:18:54:810,54,0	0/0	0/0	0/0	0/0	0/0	0/0	1/1:0,29:29:87:1302,87,0	1/1:1,27:28:56:1222,56,0	1/1:2,22:24:5:793,5,0	0/0	0/1:26,9:35:99:283,0,1076	1/1:0,19:19:57:852,57,0	0/1:7,16:23:99:670,0,237	0/0
scaffoldA01	27573639	.	A	T	2976.77	.	ExcessHet=3.0103;FS=0;MQ=46.19;QD=43.32;SOR=1.214;BaseQRankSum=0;ClippingRankSum=0;MQRankSum=-3.768;ReadPosRankSum=-0.836;RAW_MQandDP=6258,5;DP=6940;AF=0.5;MLEAC=2;MLEAF=1;AN=586;AC=539;A./.OVAR_DATE=2016-05-11;Func.refGene=exonic;Gene.refGene=BnaETR2a;GeneDetail.refGene=.;ExonicFunc.refGene=synonymous_SNV;AAChange.refGene=BnaETR2a:BnaETR2a:exon1:c.T807A:p.G269G;ALLELE_END	GT:AD:DP:GQ:PL	0/0	1/1:0,19:19:57:851,57,0	1/1:0,29:29:90:1347,90,0	0/0	1/1:0,16:16:48:720,48,0	1/1:0,18:18:57:842,57,0	0/0	1/1:0,12:12:36:540,36,0	1/1:0,9:9:27:405,27,0	0/0	1/1:0,26:26:78:1150,78,0	1/1:0,19:19:57:829,57,0	0/0	0/0	1/1:0,19:19:57:851,57,0	0/0	0/0	1/1:0,30:30:90:1343,90,0	0/0	0/0	0/1:17,16:33:99:656,0,878	0/0	0/0	0/0	0/0	1/1:0,27:27:81:1208,81,0	1/1:0,18:18:54:810,54,0	0/0	0/0	0/0	0/0	0/0	0/0	1/1:0,29:29:90:1343,90,0	1/1:0,27:27:53:1180,53,0	1/1:0,27:27:81:1166,81,0	0/0	0/1:29,9:38:99:287,0,1141	1/1:0,20:20:63:933,63,0	0/1:7,15:22:99:596,0,243	0/0
scaffoldA01	27573683	.	T	G	36.74	.	ExcessHet=3.0103;FS=0;MQ=24.19;QD=14.87;SOR=0.693;BaseQRankSum=0.712;MQRankSum=-1.981;RAW_MQandDP=16360,7;ReadPosRankSum=-1.068;DP=11;AF=1;MLEAC=1;MLEAF=0.5;AN=6;AC=5;A./.OVAR_DATE=2016-05-11;Func.refGene=exonic;Gene.refGene=BnaETR2a;GeneDetail.refGene=.;ExonicFunc.refGene=nonsynonymous_SNV;AAChange.refGene=BnaETR2a:BnaETR2a:exon1:c.A763C:p.N255H;ALLELE_END	GT:AD:DP:GQ:PL	0/0	0/0	0/0	0/0	0/0	0/0	0/0	0/0	0/0	0/0	0/0	0/0	0/0	0/0	0/0	0/0	0/0	0/0	0/0	0/0	0/0	0/0	0/0	0/0	0/0	0/0	0/0	0/0	0/0	0/0	0/0	0/0	0/0	0/0	0/0	0/0	0/0	0/0	0/0	0/0	0/0
scaffoldA01	27573723	.	G	A	2132.77	.	ExcessHet=3.0103;FS=0;MQ=47.7;QD=36.09;SOR=1.112;BaseQRankSum=0;ClippingRankSum=0;MQRankSum=-2.967;ReadPosRankSum=1.611;RAW_MQandDP=4800,3;DP=6595;AF=0.5;MLEAC=2;MLEAF=1;AN=580;AC=546;A./.OVAR_DATE=2016-05-11;Func.refGene=exonic;Gene.refGene=BnaETR2a;GeneDetail.refGene=.;ExonicFunc.refGene=synonymous_SNV;AAChange.refGene=BnaETR2a:BnaETR2a:exon1:c.C723T:p.H241H;ALLELE_END	GT:AD:DP:GQ:PL	0/0	1/1:0,17:17:51:685,51,0	1/1:0,19:19:57:725,57,0	0/0	1/1:0,32:32:95:1229,95,0	1/1:0,22:22:66:830,66,0	0/0	1/1:0,19:19:57:749,57,0	1/1:0,7:7:21:272,21,0	0/0	1/1:0,27:27:81:1015,81,0	1/1:0,29:29:86:1099,86,0	0/0	0/0	1/1:0,19:19:57:762,57,0	0/0	0/0	1/1:0,29:29:86:986,86,0	0/0	0/0	0/1:9,10:19:99:341,0,319	0/0	0/0	0/0	0/0	1/1:0,25:25:74:925,74,0	1/1:0,16:16:48:604,48,0	0/0	0/0	0/0	0/0	0/0	0/0	1/1:0,20:20:60:722,60,0	1/1:0,26:26:78:995,78,0	1/1:0,21:21:63:751,63,0	0/0	0/1:30,8:38:99:174,0,1005	1/1:0,23:23:69:908,69,0	0/1:7,17:24:99:544,0,220	0/0
scaffoldA01	27573879	.	A	C	1669.77	.	ExcessHet=3.0103;FS=0;MQ=57.96;QD=39.32;SOR=1.528;BaseQRankSum=1.595;ClippingRankSum=0;MQRankSum=1.073;ReadPosRankSum=2.359;RAW_MQandDP=84964,27;DP=636;AF=0.5;MLEAC=2;MLEAF=1;AN=48;AC=39;A./.OVAR_DATE=2016-05-11;Func.refGene=exonic;Gene.refGene=BnaETR2a;GeneDetail.refGene=.;ExonicFunc.refGene=synonymous_SNV;AAChange.refGene=BnaETR2a:BnaETR2a:exon1:c.T567G:p.T189T;ALLELE_END	GT:AD:DP:GQ:PL	0/0	0/0	0/0	0/0	0/0	0/0	0/0	0/0	0/0	0/0	0/0	0/0	0/0	0/0	0/0	0/0	0/0	0/0	0/0	0/0	0/0	0/0	0/0	0/0	0/0	0/0	0/0	0/0	0/0	0/0	0/0	0/0	0/0	0/0	0/0	0/0	0/0	0/1:22,17:39:99:583,0,755	0/0	0/1:19,4:23:88:88,0,700	0/0
scaffoldA01	27573909	.	T	C	2172.77	.	ExcessHet=3.0103;FS=0;MQ=56.1;QD=38.74;SOR=1.519;BaseQRankSum=1.717;ClippingRankSum=0;MQRankSum=-1.127;ReadPosRankSum=0.33;RAW_MQandDP=26450,10;DP=286;AF=0.5;MLEAC=2;MLEAF=1;AN=24;AC=22;A./.OVAR_DATE=2016-05-11;Func.refGene=exonic;Gene.refGene=BnaETR2a;GeneDetail.refGene=.;ExonicFunc.refGene=synonymous_SNV;AAChange.refGene=BnaETR2a:BnaETR2a:exon1:c.A537G:p.Q179Q;ALLELE_END	GT:AD:DP:GQ:PL	0/0	0/0	0/0	0/0	0/0	0/0	0/0	0/0	0/0	0/0	0/0	0/0	0/0	0/0	0/0	0/0	0/0	0/0	0/0	0/0	0/0	0/0	0/0	0/0	0/0	0/0	0/0	0/0	0/0	0/0	0/0	0/0	0/0	0/0	0/0	0/0	0/0	0/0	0/0	0/0	0/0
scaffoldA01	27574014	.	T	C	2143.77	.	ExcessHet=3.0103;FS=0;MQ=56.43;QD=39.25;SOR=1.528;BaseQRankSum=-0.388;ClippingRankSum=0;MQRankSum=1.854;ReadPosRankSum=-0.512;RAW_MQandDP=22342,9;DP=5785;AF=1;MLEAC=2;MLEAF=1;AN=474;AC=433;A./.OVAR_DATE=2016-05-11;Func.refGene=exonic;Gene.refGene=BnaETR2a;GeneDetail.refGene=.;ExonicFunc.refGene=synonymous_SNV;AAChange.refGene=BnaETR2a:BnaETR2a:exon1:c.A432G:p.K144K;ALLELE_END	GT:AD:DP:GQ:PL	0/0	1/1:0,19:19:57:771,57,0	1/1:0,20:20:60:757,60,0	0/0	1/1:0,20:20:60:817,60,0	1/1:0,26:26:78:1076,78,0	0/0	1/1:0,16:16:48:644,48,0	0/0	0/0	1/1:0,29:29:87:1185,87,0	1/1:1,25:26:46:888,46,0	0/0	0/0	0/0	0/0	0/0	0/0	0/0	1/1:0,36:36:99:1407,108,0	0/1:13,35:48:99:1152,0,351	0/0	0/0	0/0	0/0	1/1:0,21:21:63:809,63,0	0/0	0/0	0/0	0/0	0/0	0/0	0/0	1/1:0,34:34:99:1342,102,0	1/1:0,36:36:99:1325,107,0	1/1:0,23:23:69:945,69,0	0/0	0/1:27,18:45:99:596,0,919	1/1:0,20:20:60:829,60,0	0/1:14,17:31:99:575,0,426	0/0
scaffoldA01	27574056	.	C	G	2065.77	.	ExcessHet=3.0103;FS=0;MQ=54.63;QD=36.93;SOR=1.179;BaseQRankSum=4.25;ClippingRankSum=0;MQRankSum=2.517;ReadPosRankSum=0.652;RAW_MQandDP=96818,31;DP=1805;AF=0.5;MLEAC=2;MLEAF=1;AN=144;AC=126;A./.OVAR_DATE=2016-05-11;Func.refGene=exonic;Gene.refGene=BnaETR2a;GeneDetail.refGene=.;ExonicFunc.refGene=synonymous_SNV;AAChange.refGene=BnaETR2a:BnaETR2a:exon1:c.G390C:p.A130A;ALLELE_END	GT:AD:DP:GQ:PL	0/0	0/0	0/0	0/0	0/0	0/0	0/0	0/0	1/1:0,14:14:42:533,42,0	0/0	0/0	1/1:2,24:26:29:927,29,0	0/0	0/0	0/0	0/0	0/0	0/0	0/0	0/0	0/0	0/0	0/0	0/0	0/0	0/0	1/1:0,22:22:66:865,66,0	0/0	0/0	0/0	0/0	0/0	0/0	0/0	0/0	0/0	0/0	0/1:31,20:51:99:648,0,1127	0/0	0/1:20,8:28:99:240,0,717	0/0
scaffoldA01	27574065	.	G	A	23.64	.	BaseQRankSum=-0.842;ExcessHet=3.0103;MQRankSum=0.431;RAW_MQandDP=18576,6;ReadPosRankSum=0.431;DP=6;MLEAC=1;MLEAF=0.5;AN=2;AC=1;A./.OVAR_DATE=2016-05-11;Func.refGene=exonic;Gene.refGene=BnaETR2a;GeneDetail.refGene=.;ExonicFunc.refGene=synonymous_SNV;AAChange.refGene=BnaETR2a:BnaETR2a:exon1:c.C381T:p.C127C;ALLELE_END	GT:AD:DP:GQ:PL	0/0	0/0	0/0	0/0	0/0	0/0	0/0	0/0	0/0	0/0	0/0	0/0	0/0	0/0	0/0	0/0	0/0	0/0	0/0	0/0	0/0	0/0	0/0	0/0	0/0	0/0	0/0	0/0	0/0	0/0	0/0	0/0	0/0	0/0	0/0	0/0	0/0	0/0	0/0	0/0	0/0
scaffoldA01	27574215	.	G	A	125.03	.	BaseQRankSum=1.044;ClippingRankSum=0;ExcessHet=3.0103;FS=5.902;MQ=50.18;MQRankSum=-3.139;QD=2.29;ReadPosRankSum=-2.416;SOR=2.712;DP=29;AF=1;MLEAC=2;MLEAF=1;AN=6;AC=5;A./.OVAR_DATE=2016-05-11;Func.refGene=exonic;Gene.refGene=BnaETR2a;GeneDetail.refGene=.;ExonicFunc.refGene=synonymous_SNV;AAChange.refGene=BnaETR2a:BnaETR2a:exon1:c.C231T:p.V77V;ALLELE_END	GT:AD:DP:GQ:PL	0/0	0/0	0/0	0/0	0/0	0/0	0/0	0/0	0/0	0/0	0/0	0/0	0/0	0/0	0/0	0/0	0/0	0/0	0/0	0/0	0/0	0/0	0/0	0/0	0/0	0/0	0/0	0/0	0/0	0/0	0/0	0/0	0/0	0/0	0/0	0/0	0/0	0/0	0/0	0/0	0/0
scaffoldA01	27574275	.	G	A	249.8	.	BaseQRankSum=0;ClippingRankSum=0;ExcessHet=3.0103;FS=6.422;MQ=53.63;MQRankSum=-2.734;QD=2.1;ReadPosRankSum=-0.234;SOR=2.833;RAW_MQandDP=19327,13;DP=875;AF=0.5;MLEAC=1;MLEAF=0.5;AN=78;AC=42;A./.OVAR_DATE=2016-05-11;Func.refGene=exonic;Gene.refGene=BnaETR2a;GeneDetail.refGene=.;ExonicFunc.refGene=synonymous_SNV;AAChange.refGene=BnaETR2a:BnaETR2a:exon1:c.C171T:p.I57I;ALLELE_END	GT:AD:DP:GQ:PL	0/0	0/0	0/0	0/0	0/0	./.	0/1:14,3:17:64:64,0,531	0/0	0/0	0/0	0/1:37,6:43:99:117,0,1379	0/0	0/0	0/0	0/0	./.	0/0	0/0	0/0	0/0	0/0	0/1:12,3:15:80:80,0,456	0/0	./.	0/0	0/0	0/0	0/1:24,6:30:99:140,0,878	0/0	0/0	0/0	0/0	0/0	0/0	./.	0/0	0/0	0/0	0/0	0/0	0/0
scaffoldA01	27574287	.	A	G	1995.77	.	BaseQRankSum=0;ClippingRankSum=0;ExcessHet=3.0103;FS=9.688;MQ=37.25;MQRankSum=0.462;QD=28.9;ReadPosRankSum=2.566;SOR=0.172;RAW_MQandDP=18536,14;DP=1544;AF=0.5;MLEAC=2;MLEAF=1;AN=128;AC=89;A./.OVAR_DATE=2016-05-11;Func.refGene=exonic;Gene.refGene=BnaETR2a;GeneDetail.refGene=.;ExonicFunc.refGene=synonymous_SNV;AAChange.refGene=BnaETR2a:BnaETR2a:exon1:c.T159C:p.S53S;ALLELE_END	GT:AD:DP:GQ:PL	0/0	0/0	0/0	0/0	0/0	0/0	0/0	0/0	1/1:0,18:18:54:712,54,0	0/0	0/0	0/0	0/0	0/0	0/0	0/0	0/0	0/0	0/0	0/0	0/0	0/0	0/0	0/0	0/0	0/0	1/1:1,18:19:15:632,15,0	0/0	0/0	0/0	0/0	0/0	0/0	0/0	0/0	0/0	0/0	0/1:17,20:37:99:669,0,587	0/0	0/1:23,5:28:99:113,0,830	0/0
scaffoldA01	27574305	.	G	A	2020.77	.	ExcessHet=3.0103;FS=0;MQ=38.25;QD=36.24;SOR=0.957;BaseQRankSum=0;ClippingRankSum=0;MQRankSum=-3.494;ReadPosRankSum=0.988;RAW_MQandDP=15334,13;DP=3339;AF=0.5;MLEAC=2;MLEAF=1;AN=274;AC=189;A./.OVAR_DATE=2016-05-11;Func.refGene=exonic;Gene.refGene=BnaETR2a;GeneDetail.refGene=.;ExonicFunc.refGene=synonymous_SNV;AAChange.refGene=BnaETR2a:BnaETR2a:exon1:c.C141T:p.L47L;ALLELE_END	GT:AD:DP:GQ:PL	0/0	0/0	0/0	0/0	0/0	0/1:16,4:20:91:91,0,608	0/1:14,4:18:99:103,0,531	0/0	1/1:0,17:17:51:646,51,0	0/1:25,5:30:99:103,0,932	0/1:31,8:39:99:209,0,1153	0/0	./.	0/0	0/0	0/0	0/0	0/0	0/0	0/1:22,4:26:89:89,0,841	0/0	0/1:11,3:14:83:83,0,417	./.	./.	0/0	0/0	1/1:0,20:20:60:747,60,0	0/1:22,6:28:99:150,0,801	0/0	0/0	0/0	0/0	0/0	0/0	0/0	./.	0/0	0/1:20,23:43:99:718,0,628	0/1:17,4:21:84:84,0,622	0/1:20,7:27:99:187,0,674	0/0
scaffoldA01	27574320	.	G	A	2852.77	.	BaseQRankSum=-0.327;ClippingRankSum=0;ExcessHet=3.0103;FS=2.269;MQ=56.97;MQRankSum=4.943;QD=30.47;ReadPosRankSum=0;SOR=0.365;DP=97;AF=1;MLEAC=2;MLEAF=1;AN=4;AC=3;A./.OVAR_DATE=2016-05-11;Func.refGene=exonic;Gene.refGene=BnaETR2a;GeneDetail.refGene=.;ExonicFunc.refGene=synonymous_SNV;AAChange.refGene=BnaETR2a:BnaETR2a:exon1:c.C126T:p.S42S;ALLELE_END	GT:AD:DP:GQ:PL	0/0	0/0	0/0	0/0	0/0	0/0	0/0	0/0	0/0	0/0	0/0	0/0	0/0	0/0	0/0	0/0	0/0	0/0	0/0	0/0	0/0	0/0	0/0	0/0	0/0	0/0	0/0	0/0	0/0	0/0	0/0	0/0	0/0	0/0	0/0	0/0	0/0	0/0	0/0	0/0	0/0
scaffoldA01	27574388	.	A	C	2982.77	.	ExcessHet=3.0103;FS=0;MQ=42.18;QD=43.88;SOR=0.749;BaseQRankSum=-0.127;ClippingRankSum=0;MQRankSum=-0.673;ReadPosRankSum=1.103;RAW_MQandDP=83969,31;DP=12223;AF=0.5;MLEAC=2;MLEAF=1;AN=984;AC=941;A./.OVAR_DATE=2016-05-11;Func.refGene=exonic;Gene.refGene=BnaETR2a;GeneDetail.refGene=.;ExonicFunc.refGene=nonsynonymous_SNV;AAChange.refGene=BnaETR2a:BnaETR2a:exon1:c.T58G:p.F20V;ALLELE_END	GT:AD:DP:GQ:PL	1/1:0,25:25:78:1167,78,0	0/0	1/1:0,22:22:66:979,66,0	0/0	1/1:0,30:30:90:1350,90,0	1/1:0,13:13:39:585,39,0	1/1:0,19:19:60:891,60,0	1/1:0,21:21:63:945,63,0	1/1:0,20:20:60:900,60,0	1/1:0,30:30:93:1377,93,0	1/1:0,39:39:99:1750,117,0	1/1:0,33:33:99:1485,99,0	1/1:0,22:22:66:985,66,0	0/0	1/1:0,21:21:63:945,63,0	1/1:0,20:20:60:900,60,0	1/1:0,20:20:60:889,60,0	1/1:0,20:20:69:982,69,0	1/1:0,18:18:54:810,54,0	./.	1/1:1,32:33:54:1395,54,0	1/1:0,15:15:45:675,45,0	1/1:0,29:29:87:1305,87,0	1/1:0,24:24:72:1054,72,0	1/1:0,22:22:69:1011,69,0	1/1:0,18:18:57:825,57,0	1/1:0,30:30:90:1350,90,0	0/0	1/1:0,15:15:45:675,45,0	1/1:0,22:22:66:979,66,0	1/1:0,27:27:87:1265,87,0	1/1:0,33:33:99:1527,102,0	1/1:0,46:46:99:2065,138,0	1/1:0,23:23:69:1009,69,0	1/1:0,41:41:99:1872,126,0	1/1:0,20:20:72:1046,72,0	1/1:0,27:27:81:1215,81,0	1/1:0,44:44:99:1954,132,0	1/1:0,20:20:63:942,63,0	1/1:0,21:21:66:983,66,0	1/1:0,19:19:57:855,57,0
scaffoldA01	27574389	.	A	C	196.9	.	BaseQRankSum=0.736;ClippingRankSum=-0;ExcessHet=3.0103;FS=11.553;MQ=47.93;MQRankSum=-3.195;QD=6.44;ReadPosRankSum=-0.444;SOR=3.232;RAW_MQandDP=18669,9;DP=1034;AF=0.5;MLEAC=1;MLEAF=0.5;AN=94;AC=50;A./.OVAR_DATE=2016-05-11;Func.refGene=exonic;Gene.refGene=BnaETR2a;GeneDetail.refGene=.;ExonicFunc.refGene=nonsynonymous_SNV;AAChange.refGene=BnaETR2a:BnaETR2a:exon1:c.T57G:p.F19L;ALLELE_END	GT:AD:DP:GQ:PL	0/0	0/0	0/0	0/0	0/0	0/1:9,4:13:99:112,0,303	0/1:15,3:18:71:71,0,560	0/0	0/0	0/0	./.	0/0	0/1:17,4:21:94:94,0,613	0/0	0/0	./.	./.	0/0	0/0	./.	0/0	0/0	0/0	0/0	0/0	0/0	0/0	0/0	0/0	0/0	0/0	0/0	0/0	0/0	0/0	./.	0/0	0/0	0/0	0/0	0/0
scaffoldA01	27574390	.	A	C	2982.77	.	ExcessHet=3.0103;FS=0;MQ=42.24;QD=45.17;SOR=0.693;BaseQRankSum=-0.211;ClippingRankSum=0;MQRankSum=-0.673;ReadPosRankSum=1.104;RAW_MQandDP=83969,31;DP=12290;AF=0.5;MLEAC=2;MLEAF=1;AN=984;AC=941;A./.OVAR_DATE=2016-05-11;Func.refGene=exonic;Gene.refGene=BnaETR2a;GeneDetail.refGene=.;ExonicFunc.refGene=nonsynonymous_SNV;AAChange.refGene=BnaETR2a:BnaETR2a:exon1:c.T56G:p.F19C;ALLELE_END	GT:AD:DP:GQ:PL	1/1:0,26:26:78:1167,78,0	0/0	1/1:0,20:20:66:979,66,0	0/0	1/1:0,30:30:90:1350,90,0	1/1:0,13:13:39:585,39,0	1/1:0,19:19:60:891,60,0	1/1:0,21:21:63:945,63,0	1/1:0,20:20:60:900,60,0	1/1:0,31:31:93:1377,93,0	1/1:0,38:38:99:1750,117,0	1/1:0,33:33:99:1485,99,0	1/1:0,21:21:66:985,66,0	0/0	1/1:0,21:21:63:945,63,0	1/1:0,20:20:60:900,60,0	1/1:0,20:20:60:889,60,0	1/1:0,22:22:69:982,69,0	1/1:0,18:18:54:810,54,0	./.	1/1:1,32:33:54:1395,54,0	1/1:0,15:15:45:675,45,0	1/1:0,29:29:87:1305,87,0	1/1:0,24:24:72:1054,72,0	1/1:0,22:22:69:1011,69,0	1/1:0,19:19:57:825,57,0	1/1:0,30:30:90:1350,90,0	0/0	1/1:0,15:15:45:675,45,0	1/1:0,22:22:66:979,66,0	1/1:0,26:26:87:1265,87,0	1/1:0,34:34:99:1527,102,0	1/1:0,45:45:99:2065,138,0	1/1:0,23:23:69:1009,69,0	1/1:0,40:40:99:1872,126,0	1/1:0,24:24:72:1046,72,0	1/1:0,27:27:81:1215,81,0	1/1:0,44:44:99:1954,132,0	1/1:0,21:21:63:942,63,0	1/1:0,22:22:66:983,66,0	1/1:0,19:19:57:855,57,0
scaffoldA01	27574438	.	G	A	318.77	.	BaseQRankSum=1.295;ClippingRankSum=0;ExcessHet=3.0103;FS=6.245;MQ=47.66;MQRankSum=-2.033;QD=5.34;ReadPosRankSum=-1.415;SOR=3.003;RAW_MQandDP=28261,12;DP=4159;AF=0.5;MLEAC=1;MLEAF=0.5;AN=326;AC=166;A./.OVAR_DATE=2016-05-11;Func.refGene=exonic;Gene.refGene=BnaETR2a;GeneDetail.refGene=.;ExonicFunc.refGene=nonsynonymous_SNV;AAChange.refGene=BnaETR2a:BnaETR2a:exon1:c.C8T:p.A3V;ALLELE_END	GT:AD:DP:GQ:PL	./.	0/1:22,5:27:99:128,0,802	0/0	0/1:16,3:19:68:68,0,543	0/0	0/1:10,5:15:99:177,0,447	0/1:12,3:15:71:71,0,424	0/0	0/0	0/0	0/1:29,6:35:99:152,0,1200	./.	0/1:17,5:22:99:133,0,620	0/0	0/0	./.	0/1:19,6:25:99:155,0,650	0/0	0/0	0/1:24,7:31:99:199,0,885	0/0	./.	0/1:27,8:35:99:228,0,953	0/1:23,6:29:99:159,0,827	0/0	0/0	0/0	0/0	0/0	0/0	0/0	0/0	0/0	0/1:23,4:27:84:84,0,929	0/0	0/1:25,5:30:99:173,0,1026	0/0	0/0	0/0	0/0	0/0
scaffoldA01	27574455	.	C	T,G	2734.77	.	BaseQRankSum=-0.679;ClippingRankSum=0;ExcessHet=3.0103;FS=11.579;MQ=50.32;MQRankSum=1.976;QD=36.65;ReadPosRankSum=-1.179;SOR=0.983;RAW_MQandDP=73750,32;DP=7384;AF=0.5,0.5;MLEAC=1,1;MLEAF=0.5,0.5;AN=572;AC=367,2;A./.OVAR_DATE=2016-05-11;Func.refGene=upstream;Gene.refGene=BnaETR2a;GeneDetail.refGene=.;ExonicFunc.refGene=.;AAChange.refGene=.;ALLELE_END;A./.OVAR_DATE=2016-05-11;Func.refGene=upstream;…	GT:AD:DP:GQ:PL	0/0	0/0	1/1:0,23,.:23:27:990,27,0,.,.,.	0/0	1/1:0,33,.:33:99:1490,102,0,.,.,.	0/1:5,13,.:18:99:524,0,171,.,.,.	0/0	1/1:0,23,.:23:69:1035,69,0,.,.,.	1/1:0,19,.:19:57:824,57,0,.,.,.	0/0	0/1:5,30,.:35:99:1232,0,120,.,.,.	0/1:7,33,.:40:99:1439,0,189,.,.,.	0/0	0/0	1/1:0,17,.:17:51:762,51,0,.,.,.	0/0	0/0	1/1:0,25,.:25:75:1110,75,0,.,.,.	0/0	0/0	0/1:10,17,.:27:99:702,0,408,.,.,.	0/0	0/0	0/0	0/0	0/1:2,20,.:22:24:834,0,24,.,.,.	0/1:4,24,.:28:96:983,0,96,.,.,.	0/0	0/0	0/0	0/0	0/0	0/0	0/1:6,20,.:26:99:798,0,192,.,.,.	0/1:3,24,.:27:54:988,0,54,.,.,.	0/1:5,26,.:31:99:1112,0,129,.,.,.	0/0	0/1:19,25,.:44:99:969,0,750,.,.,.	0/1:2,17,.:19:33:705,0,33,.,.,.	0/1:11,9,.:20:99:345,0,435,.,.,.	0/0
scaffoldA01	27574466	.	G	T	618.77	.	BaseQRankSum=1.018;ClippingRankSum=0;ExcessHet=3.0103;FS=6.778;MQ=56.4;MQRankSum=-3.012;QD=10.09;ReadPosRankSum=-1.973;SOR=2.303;DP=67;AF=0.5;MLEAC=1;MLEAF=0.5;AN=4;AC=2;A./.OVAR_DATE=2016-05-11;Func.refGene=upstream;Gene.refGene=BnaETR2a;GeneDetail.refGene=.;ExonicFunc.refGene=.;AAChange.refGene=.;ALLELE_END	GT:AD:DP:GQ:PL	0/0	0/0	0/0	0/0	0/0	0/0	0/0	0/0	0/0	0/0	0/0	0/0	0/0	0/0	0/0	0/0	0/0	0/0	0/0	0/0	0/0	0/0	0/0	0/0	0/0	0/0	0/0	0/0	0/0	0/0	0/0	0/0	0/0	0/0	0/0	0/0	0/0	0/0	0/0	0/0	0/0
scaffoldA01	27574467	.	C	T	2713.77	.	BaseQRankSum=-0.909;ClippingRankSum=0;ExcessHet=3.0103;FS=15.839;MQ=50.16;MQRankSum=1.717;QD=36.05;ReadPosRankSum=-1.297;SOR=1.132;RAW_MQandDP=77895,34;DP=7412;AF=0.5;MLEAC=1;MLEAF=0.5;AN=570;AC=358;A./.OVAR_DATE=2016-05-11;Func.refGene=upstream;Gene.refGene=BnaETR2a;GeneDetail.refGene=.;ExonicFunc.refGene=.;AAChange.refGene=.;ALLELE_END	GT:AD:DP:GQ:PL	0/0	0/0	1/1:1,27:28:39:1170,39,0	0/0	1/1:0,30:30:90:1350,90,0	0/1:5,15:20:99:615,0,165	0/0	1/1:0,23:23:72:1080,72,0	1/1:0,19:19:57:855,57,0	0/0	0/1:7,29:36:99:1245,0,201	0/1:6,34:40:99:1410,0,150	0/0	0/0	1/1:0,18:18:60:900,60,0	0/0	0/0	1/1:0,27:27:81:1215,81,0	0/0	0/0	0/1:11,18:29:99:720,0,450	0/0	0/0	0/0	0/0	0/1:2,22:24:18:918,0,18	0/1:5,24:29:99:993,0,138	0/0	0/0	0/0	0/0	0/0	0/0	0/1:6,19:25:99:777,0,234	0/1:4,25:29:99:1035,0,131	0/1:4,26:30:90:1080,0,90	0/0	0/1:18,25:43:99:1035,0,716	0/1:2,17:19:30:750,0,30	0/1:12,9:21:99:342,0,477	0/0
scaffoldA01	27574475	.	A	C	2716.77	.	ExcessHet=3.0103;FS=0;MQ=49.67;QD=43.79;SOR=0.941;BaseQRankSum=0.074;ClippingRankSum=0;MQRankSum=-5.397;ReadPosRankSum=0.804;RAW_MQandDP=73296,33;DP=10140;AF=0.5;MLEAC=1;MLEAF=0.5;AN=782;AC=635;A./.OVAR_DATE=2016-05-11;Func.refGene=upstream;Gene.refGene=BnaETR2a;GeneDetail.refGene=.;ExonicFunc.refGene=.;AAChange.refGene=.;ALLELE_END	GT:AD:DP:GQ:PL	./.	0/1:24,7:31:99:168,0,827	1/1:1,28:29:42:1215,42,0	0/1:17,4:21:99:104,0,566	1/1:0,30:30:93:1392,93,0	1/1:0,20:20:60:900,60,0	0/0	1/1:0,23:23:72:1080,72,0	1/1:0,20:20:63:910,63,0	./.	1/1:0,37:37:99:1710,114,0	1/1:0,35:35:99:1559,105,0	0/1:12,4:16:99:102,0,441	0/1:15,4:19:99:104,0,557	1/1:0,21:21:66:987,66,0	./.	0/1:16,5:21:99:130,0,537	1/1:0,27:27:81:1215,81,0	0/0	0/1:28,8:36:99:226,0,991	0/1:10,23:33:99:949,0,288	0/1:13,8:21:99:247,0,431	0/1:22,10:32:99:287,0,828	0/1:22,7:29:99:201,0,784	0/0	1/1:0,24:24:75:1119,75,0	1/1:0,25:25:81:1185,81,0	0/1:19,6:25:99:160,0,669	0/0	0/0	0/1:23,5:28:99:125,0,791	0/0	0/0	1/1:0,26:26:78:1147,78,0	1/1:0,27:27:87:1299,87,0	1/1:0,29:29:90:1330,90,0	0/0	0/1:18,27:45:99:1119,0,714	0/1:1,20:21:18:911,0,18	0/1:13,9:22:99:378,0,516	./.
scaffoldA01	27574484	.	C	A	2693.77	.	BaseQRankSum=-0.834;ClippingRankSum=0;ExcessHet=3.0103;FS=9.879;MQ=49.42;MQRankSum=1.731;QD=32.35;ReadPosRankSum=0.54;SOR=1.269;RAW_MQandDP=73675,31;DP=7715;AF=0.5;MLEAC=2;MLEAF=1;AN=572;AC=353;A./.OVAR_DATE=2016-05-11;Func.refGene=upstream;Gene.refGene=BnaETR2a;GeneDetail.refGene=.;ExonicFunc.refGene=.;AAChange.refGene=.;ALLELE_END	GT:AD:DP:GQ:PL	0/0	0/0	1/1:1,31:32:51:1336,51,0	0/0	1/1:0,31:31:93:1366,93,0	0/1:5,16:21:99:652,0,159	0/0	1/1:0,22:22:66:990,66,0	1/1:0,21:21:63:899,63,0	0/0	0/1:9,30:39:99:1231,0,305	0/1:6,32:38:99:1317,0,150	0/0	0/0	1/1:0,23:23:69:1029,69,0	0/0	0/0	1/1:0,23:23:69:1035,69,0	0/0	0/0	0/1:14,19:33:99:764,0,521	0/0	0/0	0/0	0/0	0/1:4,22:26:80:888,0,80	0/1:4,20:24:99:807,0,108	0/0	0/0	0/0	0/0	0/0	0/0	0/1:8,19:27:99:774,0,272	0/1:6,25:31:99:1025,0,157	0/1:5,28:33:99:1137,0,122	0/0	0/1:18,27:45:99:1064,0,675	0/1:2,22:24:3:911,0,3	0/1:13,9:22:99:336,0,516	0/0
scaffoldA01	27574504	.	G	GA	1363.73	.	ExcessHet=3.0103;FS=0;MQ=56.01;QD=40.72;SOR=0.818;BaseQRankSum=0.659;ClippingRankSum=0;MQRankSum=1.438;ReadPosRankSum=-0.635;DP=982;AF=0.5;MLEAC=1;MLEAF=0.5;AN=70;AC=41;A./.OVAR_DATE=2016-05-11;Func.refGene=upstream;Gene.refGene=BnaETR2a;GeneDetail.refGene=.;ExonicFunc.refGene=.;AAChange.refGene=.;ALLELE_END	GT:AD:DP:GQ:PL	0/0	0/0	0/0	0/0	0/0	0/0	0/0	0/0	1/1:0,15:15:45:648,45,0	0/0	0/0	0/0	0/0	0/0	0/0	0/0	0/0	0/0	0/0	0/0	0/0	0/0	0/0	0/0	0/0	0/0	0/1:7,14:21:99:594,0,249	0/0	0/0	0/0	0/0	0/0	0/0	0/0	0/0	0/0	0/0	0/0	0/0	0/0	0/0
scaffoldA01	27574517	.	A	C	956.77	.	BaseQRankSum=-0.633;ClippingRankSum=0;ExcessHet=3.0103;FS=4.683;MQ=58.87;MQRankSum=-4.25;QD=2.17;ReadPosRankSum=-0.219;SOR=1.964;RAW_MQandDP=52000,15;DP=11536;AF=0.5;MLEAC=1;MLEAF=0.5;AN=770;AC=388;A./.OVAR_DATE=2016-05-11;Func.refGene=upstream;Gene.refGene=BnaETR2a;GeneDetail.refGene=.;ExonicFunc.refGene=.;AAChange.refGene=.;ALLELE_END	GT:AD:DP:GQ:PL	0/1:16,9:25:99:276,0,629	0/1:22,9:31:99:312,0,897	./.	0/1:17,7:24:99:243,0,682	./.	0/1:24,9:33:99:306,0,981	0/1:11,7:18:99:243,0,460	./.	./.	0/1:15,10:25:99:345,0,600	0/1:26,15:41:99:531,0,1120	0/1:30,14:44:99:486,0,1287	0/1:10,5:15:99:180,0,400	0/1:14,7:21:99:252,0,567	./.	0/1:17,10:27:99:312,0,683	0/1:13,8:21:99:297,0,522	./.	./.	0/1:25,13:38:99:455,0,1011	0/1:24,5:29:99:127,0,1031	0/1:15,13:28:99:493,0,533	0/1:20,18:38:99:658,0,784	0/1:20,10:30:99:360,0,801	0/1:22,4:26:94:94,0,1108	0/1:22,11:33:99:388,0,891	0/1:17,7:24:99:243,0,693	0/1:18,10:28:99:363,0,813	0/1:18,6:24:99:191,0,763	0/1:19,4:23:99:111,0,871	0/1:21,11:32:99:363,0,747	0/0	0/0	0/1:18,12:30:99:450,0,720	0/1:24,10:34:99:345,0,1020	0/1:32,9:41:99:265,0,1422	0/0	0/0	0/1:21,5:26:99:147,0,867	0/0	0/0
scaffoldA01	27574520	.	T	A	2476.77	.	BaseQRankSum=-1.348;ClippingRankSum=0;ExcessHet=3.0103;FS=7.987;MQ=56.8;MQRankSum=3.769;QD=24.38;ReadPosRankSum=0.708;SOR=0.267;RAW_MQandDP=96120,33;DP=8674;AF=0.5;MLEAC=1;MLEAF=0.5;AN=572;AC=343;A./.OVAR_DATE=2016-05-11;Func.refGene=upstream;Gene.refGene=BnaETR2a;GeneDetail.refGene=.;ExonicFunc.refGene=.;AAChange.refGene=.;ALLELE_END	GT:AD:DP:GQ:PL	0/0	0/0	1/1:1,30:31:48:1298,48,0	0/0	1/1:0,27:27:81:1200,81,0	0/1:9,24:33:99:981,0,306	0/0	1/1:0,19:19:57:855,57,0	1/1:0,14:14:45:675,45,0	0/0	0/1:15,26:41:99:1025,0,552	0/1:14,31:45:99:1245,0,495	0/0	0/0	1/1:0,21:21:63:923,63,0	0/0	0/0	1/1:0,23:23:69:1035,69,0	0/0	0/0	0/1:14,16:30:99:616,0,540	0/0	0/0	0/0	0/0	0/1:11,23:34:99:905,0,393	0/1:7,18:25:99:713,0,240	0/0	0/0	0/0	0/0	0/0	0/0	0/1:12,18:30:99:754,0,447	0/1:10,23:33:99:913,0,351	0/1:9,34:43:99:1386,0,276	0/0	0/1:20,21:41:99:822,0,744	0/1:5,21:26:99:844,0,147	0/1:16,13:29:99:487,0,651	0/0
scaffoldA01	27574572	.	G	A	1999.77	.	BaseQRankSum=1.665;ClippingRankSum=0;ExcessHet=3.0103;FS=0;MQ=57.02;MQRankSum=2.83;QD=22.61;ReadPosRankSum=0.227;SOR=0.654;RAW_MQandDP=147600,41;DP=999;AF=0.5;MLEAC=1;MLEAF=0.5;AN=62;AC=35;A./.OVAR_DATE=2016-05-11;Func.refGene=upstream;Gene.refGene=BnaETR2a;GeneDetail.refGene=.;ExonicFunc.refGene=.;AAChange.refGene=.;ALLELE_END	GT:AD:DP:GQ:PL	0/0	0/0	0/0	0/0	0/0	0/0	0/0	0/0	0/0	0/0	0/0	0/1:17,29:46:99:1007,0,604	0/0	0/0	0/0	0/0	0/0	0/0	0/0	0/0	0/0	0/0	0/0	0/0	0/0	0/0	0/0	0/0	0/0	0/0	0/0	0/0	0/0	0/0	0/0	0/0	0/0	0/1:15,18:33:99:647,0,527	0/0	0/1:24,5:29:99:122,0,883	0/0
scaffoldA01	27574593	.	A	G	1220.77	.	BaseQRankSum=-0.209;ClippingRankSum=0;ExcessHet=3.0103;FS=3.575;MQ=59.46;MQRankSum=-2.82;QD=3.79;ReadPosRankSum=1.086;SOR=1.48;RAW_MQandDP=62800,18;DP=13271;AF=0.5;MLEAC=1;MLEAF=0.5;AN=806;AC=407;A./.OVAR_DATE=2016-05-11;Func.refGene=upstream;Gene.refGene=BnaETR2a;GeneDetail.refGene=.;ExonicFunc.refGene=.;AAChange.refGene=.;ALLELE_END	GT:AD:DP:GQ:PL	0/1:8,11:19:99:376,0,243	0/1:19,9:28:99:280,0,602	0/0	0/1:12,11:23:99:297,0,365	0/0	0/1:25,14:39:99:429,0,927	0/1:9,10:19:99:349,0,319	0/0	0/0	0/1:20,16:36:99:503,0,715	0/1:20,23:43:99:795,0,682	0/1:31,15:46:99:498,0,1200	0/1:9,13:22:99:446,0,310	0/1:15,7:22:99:226,0,513	0/0	0/1:16,16:32:99:499,0,526	0/1:13,9:22:99:302,0,477	0/0	0/0	0/1:21,13:34:99:410,0,741	0/1:25,5:30:99:119,0,942	0/1:12,16:28:99:556,0,353	0/1:12,19:31:99:694,0,408	0/1:21,16:37:99:499,0,719	0/1:16,5:21:99:147,0,476	0/1:21,12:33:99:356,0,754	0/1:21,11:32:99:349,0,781	0/1:17,16:33:99:549,0,599	0/1:17,7:24:99:204,0,592	0/1:16,10:26:99:308,0,555	0/1:18,14:32:99:413,0,641	0/0	0/0	0/1:15,18:33:99:557,0,495	0/1:28,14:42:99:348,0,974	0/1:31,10:41:99:258,0,1116	0/0	0/0	0/1:19,10:29:99:265,0,597	0/1:23,8:31:99:241,0,844	0/1:15,13:28:99:430,0,518
scaffoldA01	27574620	.	C	T	362.77	.	BaseQRankSum=-1.259;ClippingRankSum=0;ExcessHet=3.0103;FS=1.74;MQ=54.93;MQRankSum=-2.417;QD=11.99;ReadPosRankSum=-0.066;SOR=0.561;RAW_MQandDP=98049,29;DP=171;AF=0.5;MLEAC=1;MLEAF=0.5;AN=14;AC=7;A./.OVAR_DATE=2016-05-11;Func.refGene=upstream;Gene.refGene=BnaETR2a;GeneDetail.refGene=.;ExonicFunc.refGene=.;AAChange.refGene=.;ALLELE_END	GT:AD:DP:GQ:PL	0/0	0/0	0/0	0/0	0/0	0/0	0/0	0/0	0/0	0/0	0/0	0/0	0/0	0/0	0/0	0/0	0/0	0/0	0/0	0/0	0/0	0/0	0/0	0/0	0/0	0/0	0/0	0/0	0/0	0/0	0/0	0/0	0/0	0/0	0/0	0/0	0/0	0/0	0/0	0/0	0/0
scaffoldA01	27574648	.	A	G	607.77	.	BaseQRankSum=-1.494;ClippingRankSum=0;ExcessHet=3.0103;FS=8.879;MQ=60;MQRankSum=0;QD=12.16;ReadPosRankSum=-0.583;SOR=2.079;DP=81;AF=0.5;MLEAC=1;MLEAF=0.5;AN=4;AC=2;A./.OVAR_DATE=2016-05-11;Func.refGene=upstream;Gene.refGene=BnaETR2a;GeneDetail.refGene=.;ExonicFunc.refGene=.;AAChange.refGene=.;ALLELE_END	GT:AD:DP:GQ:PL	0/0	0/0	0/0	0/0	0/0	0/0	0/0	0/0	0/0	0/0	0/0	0/0	0/0	0/0	0/0	0/0	0/0	0/0	0/0	0/0	0/0	0/0	0/0	0/0	0/0	0/0	0/0	0/0	0/0	0/0	0/0	0/0	0/0	0/0	0/0	0/0	0/0	0/0	0/0	0/0	0/0
scaffoldA01	27574661	.	C	T	1951.77	.	BaseQRankSum=1.22;ClippingRankSum=0;ExcessHet=3.0103;FS=0;MQ=56.86;MQRankSum=4.111;QD=19.91;ReadPosRankSum=0.789;SOR=0.763;RAW_MQandDP=154098,43;DP=8998;AF=0.5;MLEAC=1;MLEAF=0.5;AN=572;AC=345;A./.OVAR_DATE=2016-05-11;Func.refGene=upstream;Gene.refGene=BnaETR2a;GeneDetail.refGene=.;ExonicFunc.refGene=.;AAChange.refGene=.;ALLELE_END	GT:AD:DP:GQ:PL	0/0	0/0	1/1:1,25:26:36:944,36,0	0/0	1/1:0,23:23:69:916,69,0	0/1:16,20:36:99:715,0,608	0/0	1/1:0,15:15:45:558,45,0	1/1:0,14:14:42:561,42,0	0/0	0/1:25,20:45:99:688,0,945	0/1:16,28:44:99:1001,0,588	0/0	0/0	1/1:0,18:18:54:693,54,0	0/0	0/0	1/1:0,17:17:51:698,51,0	0/0	0/0	0/1:8,18:26:99:616,0,235	0/0	0/0	0/0	0/0	0/1:10,19:29:99:669,0,386	0/1:13,25:38:99:803,0,468	0/0	0/0	0/0	0/0	0/0	0/0	0/1:17,18:35:99:581,0,660	0/1:11,27:38:99:857,0,382	0/1:15,29:44:99:1013,0,536	0/0	0/1:10,20:30:99:746,0,249	0/1:9,20:29:99:702,0,318	0/1:13,20:33:99:670,0,424	0/0
scaffoldA01	27574673	.	A	C	1231.77	.	BaseQRankSum=-1.395;ClippingRankSum=0;ExcessHet=3.0103;FS=0;MQ=59.15;MQRankSum=-2.268;QD=5.66;ReadPosRankSum=-1.025;SOR=0.743;RAW_MQandDP=15600,6;DP=11863;AF=0.5;MLEAC=1;MLEAF=0.5;AN=792;AC=399;A./.OVAR_DATE=2016-05-11;Func.refGene=upstream;Gene.refGene=BnaETR2a;GeneDetail.refGene=.;ExonicFunc.refGene=.;AAChange.refGene=.;ALLELE_END	GT:AD:DP:GQ:PL	0/1:7,11:18:99:328,0,235	0/1:13,9:22:99:308,0,464	0/0	0/1:11,16:27:99:546,0,332	0/0	0/1:23,17:40:99:492,0,902	0/1:4,9:13:99:301,0,128	0/0	0/0	0/1:16,13:29:99:391,0,568	0/1:19,22:41:99:735,0,725	0/1:28,18:46:99:556,0,1112	0/1:11,15:26:99:517,0,329	0/1:13,8:21:99:270,0,468	0/0	0/1:11,14:25:99:460,0,360	0/1:14,10:24:99:307,0,413	0/0	0/0	0/1:21,18:39:99:558,0,682	0/0	0/1:11,16:27:99:449,0,323	0/1:13,12:25:99:421,0,402	0/1:23,17:40:99:501,0,715	0/0	0/1:17,11:28:99:288,0,681	0/1:23,13:36:99:405,0,892	0/1:17,15:32:99:394,0,601	0/1:13,4:17:73:73,0,429	0/1:10,10:20:99:327,0,290	0/1:17,9:26:99:258,0,480	0/0	0/0	0/1:21,17:38:99:558,0,761	0/1:25,12:37:99:360,0,1001	0/1:25,13:38:99:365,0,1011	0/0	0/0	0/1:16,9:25:99:274,0,684	0/1:22,6:28:99:161,0,885	0/1:12,21:33:99:740,0,401
scaffoldA01	27574715	.	A	G	1273.77	.	BaseQRankSum=-0.312;ClippingRankSum=0;ExcessHet=3.0103;FS=0;MQ=59.17;MQRankSum=-2.683;QD=5.89;ReadPosRankSum=1.846;SOR=0.519;RAW_MQandDP=12400,4;DP=11902;AF=0.5;MLEAC=1;MLEAF=0.5;AN=802;AC=404;A./.OVAR_DATE=2016-05-11;Func.refGene=upstream;Gene.refGene=BnaETR2a;GeneDetail.refGene=.;ExonicFunc.refGene=.;AAChange.refGene=.;ALLELE_END	GT:AD:DP:GQ:PL	0/1:8,13:21:99:519,0,544	0/1:11,8:19:99:303,0,535	0/0	0/1:11,16:27:99:630,0,680	0/0	0/1:28,16:44:99:587,0,1122	0/1:8,11:19:99:419,0,383	0/0	0/0	0/1:10,13:23:99:496,0,580	0/1:23,25:48:99:981,0,891	0/1:29,21:50:99:794,0,1152	0/1:7,18:25:99:777,0,400	0/1:13,11:24:99:423,0,670	0/0	0/1:9,10:19:99:390,0,512	0/1:17,13:30:99:490,0,998	0/0	0/0	0/1:19,21:40:99:825,0,764	0/1:17,4:21:99:117,0,734	0/1:16,14:30:99:537,0,778	0/1:12,16:28:99:678,0,590	0/1:24,18:42:99:677,0,1148	0/1:11,5:16:99:177,0,594	0/1:19,9:28:99:321,0,759	0/1:20,13:33:99:465,0,801	0/1:18,12:30:99:450,0,953	0/1:10,6:16:99:222,0,566	0/1:15,12:27:99:459,0,725	0/1:17,13:30:99:495,0,869	0/0	0/0	0/1:20,17:37:99:647,0,769	0/1:21,14:35:99:524,0,820	0/1:21,13:34:99:483,0,825	0/0	0/0	0/1:17,10:27:99:365,0,673	0/1:28,5:33:99:126,0,1183	0/1:18,18:36:99:694,0,691
scaffoldA01	27574727	.	A	G	1048.77	.	BaseQRankSum=-0.46;ClippingRankSum=0;ExcessHet=3.0103;FS=0;MQ=59.1;MQRankSum=-2.538;QD=6.67;ReadPosRankSum=1.016;SOR=0.527;RAW_MQandDP=14336,5;DP=11201;AF=0.5;MLEAC=1;MLEAF=0.5;AN=752;AC=377;A./.OVAR_DATE=2016-05-11;Func.refGene=upstream;Gene.refGene=BnaETR2a;GeneDetail.refGene=.;ExonicFunc.refGene=.;AAChange.refGene=.;ALLELE_END	GT:AD:DP:GQ:PL	0/1:9,14:23:99:561,0,541	0/1:12,8:20:99:300,0,577	./.	0/1:14,17:31:99:672,0,677	./.	0/1:28,17:45:99:630,0,1125	0/1:8,9:17:99:381,0,389	./.	./.	0/1:8,12:20:99:502,0,506	0/1:24,26:50:99:1017,0,937	./.	0/1:8,20:28:99:816,0,439	0/1:12,12:24:99:468,0,628	./.	0/1:9,11:20:99:435,0,512	0/1:16,12:28:99:456,0,966	./.	0/0	0/1:19,21:40:99:825,0,771	0/1:15,4:19:99:120,0,698	0/1:16,14:30:99:537,0,778	0/1:11,17:28:99:681,0,551	0/1:22,19:41:99:732,0,1045	0/1:13,7:20:99:255,0,672	0/1:18,9:27:99:318,0,801	0/1:23,12:35:99:435,0,930	0/1:18,13:31:99:492,0,950	0/1:9,6:15:99:225,0,527	0/1:15,9:24:99:248,0,740	0/1:17,13:30:99:495,0,869	0/0	0/0	0/1:21,12:33:99:324,0,866	0/1:21,17:38:99:648,0,863	0/1:19,13:32:99:483,0,830	0/0	./.	0/1:18,10:28:99:396,0,723	./.	0/1:17,17:34:99:663,0,667
scaffoldA01	27574729	.	A	G	619.77	.	BaseQRankSum=0.263;ClippingRankSum=0;ExcessHet=3.0103;FS=0;MQ=58.95;MQRankSum=-1.273;QD=10.12;ReadPosRankSum=0.8;SOR=1.022;RAW_MQandDP=41604,15;DP=105;AF=0.5;MLEAC=1;MLEAF=0.5;AN=10;AC=5;A./.OVAR_DATE=2016-05-11;Func.refGene=upstream;Gene.refGene=BnaETR2a;GeneDetail.refGene=.;ExonicFunc.refGene=.;AAChange.refGene=.;ALLELE_END	GT:AD:DP:GQ:PL	0/0	0/0	./.	0/0	./.	./.	0/0	./.	./.	0/0	./.	./.	0/0	0/0	./.	0/0	0/0	./.	0/0	0/0	./.	0/0	0/0	0/0	0/0	./.	./.	0/0	0/0	0/0	0/0	0/0	0/0	./.	./.	./.	0/0	0/0	./.	./.	0/0
scaffoldA01	27574732	.	A	G	1003.77	.	BaseQRankSum=0.448;ClippingRankSum=0;ExcessHet=3.0103;FS=1.67;MQ=59.04;MQRankSum=-2.437;QD=7.18;ReadPosRankSum=0.763;SOR=0.368;RAW_MQandDP=16545,6;DP=11821;AF=1;MLEAC=1;MLEAF=0.5;AN=784;AC=397;A./.OVAR_DATE=2016-05-11;Func.refGene=upstream;Gene.refGene=BnaETR2a;GeneDetail.refGene=.;ExonicFunc.refGene=.;AAChange.refGene=.;ALLELE_END	GT:AD:DP:GQ:PL	0/1:9,14:23:99:561,0,541	0/1:12,9:21:99:330,0,574	./.	0/1:14,17:31:99:672,0,612	./.	0/1:26,17:43:99:636,0,1041	0/1:9,9:18:99:351,0,423	./.	./.	0/1:8,12:20:99:480,0,509	0/1:25,26:51:99:1017,0,937	0/1:28,22:50:99:839,0,1100	0/1:8,20:28:99:816,0,439	0/1:11,12:23:99:471,0,586	./.	0/1:10,11:21:99:432,0,542	0/1:15,12:27:99:459,0,847	./.	0/0	0/1:19,21:40:99:825,0,771	0/1:16,4:20:99:120,0,698	0/1:15,14:29:99:543,0,693	0/1:11,17:28:99:681,0,551	0/1:22,19:41:99:732,0,1045	0/1:13,7:20:99:255,0,672	0/1:18,9:27:99:324,0,729	0/1:23,12:35:99:435,0,930	0/1:18,13:31:99:492,0,950	0/1:9,6:15:99:225,0,527	0/1:15,9:24:99:248,0,740	0/1:16,12:28:99:456,0,830	0/0	0/0	0/1:21,12:33:99:327,0,824	0/1:21,18:39:99:683,0,818	0/1:20,12:32:99:444,0,794	0/0	0/0	0/1:18,11:29:99:396,0,723	0/1:25,7:32:99:219,0,1051	0/1:16,16:32:99:666,0,621
scaffoldA01	27574800	.	A	G	895.77	.	BaseQRankSum=-0.821;ClippingRankSum=0;ExcessHet=3.0103;FS=1.091;MQ=57.24;MQRankSum=3.095;QD=14.26;ReadPosRankSum=2.202;SOR=0.519;DP=90;AF=0.5;MLEAC=1;MLEAF=0.5;AN=4;AC=2;A./.OVAR_DATE=2016-05-11;Func.refGene=upstream;Gene.refGene=BnaETR2a;GeneDetail.refGene=.;ExonicFunc.refGene=.;AAChange.refGene=.;ALLELE_END	GT:AD:DP:GQ:PL	0/0	0/0	0/0	0/0	0/0	0/0	0/0	0/0	0/0	0/0	0/0	0/0	0/0	0/0	0/0	0/0	0/0	0/0	0/0	0/0	0/0	0/0	0/0	0/0	0/0	0/0	0/0	0/0	0/0	0/0	0/0	0/0	0/0	0/0	0/0	0/0	0/0	0/0	0/0	0/0	0/0
scaffoldA01	27574803	.	C	T	406.77	.	BaseQRankSum=0;ClippingRankSum=0;ExcessHet=3.0103;FS=0;MQ=60;MQRankSum=0;QD=16.95;ReadPosRankSum=1.972;SOR=0.693;DP=24;AF=0.5;MLEAC=1;MLEAF=0.5;AN=2;AC=1;A./.OVAR_DATE=2016-05-11;Func.refGene=upstream;Gene.refGene=BnaETR2a;GeneDetail.refGene=.;ExonicFunc.refGene=.;AAChange.refGene=.;ALLELE_END	GT:AD:DP:GQ:PL	0/0	0/0	0/0	0/0	0/0	0/0	0/0	0/0	0/0	0/0	0/0	0/0	0/0	0/0	0/0	0/0	0/0	0/0	0/0	0/0	0/0	0/0	0/0	0/0	0/0	0/0	0/0	0/0	0/0	0/0	0/0	0/0	0/0	0/0	0/0	0/0	0/0	0/0	0/0	0/0	0/0
scaffoldA01	27574858	.	A	G	620.77	.	BaseQRankSum=-3.128;ClippingRankSum=0;ExcessHet=3.0103;FS=0;MQ=56.94;MQRankSum=3.156;QD=13.21;ReadPosRankSum=-2.398;SOR=0.668;DP=83;AF=0.5;MLEAC=1;MLEAF=0.5;AN=4;AC=2;A./.OVAR_DATE=2016-05-11;Func.refGene=upstream;Gene.refGene=BnaETR2a;GeneDetail.refGene=.;ExonicFunc.refGene=.;AAChange.refGene=.;ALLELE_END	GT:AD:DP:GQ:PL	0/0	0/0	./.	./.	./.	./.	./.	./.	./.	0/0	./.	0/0	0/0	0/0	./.	0/0	./.	./.	./.	0/0	./.	./.	0/0	0/0	0/0	./.	./.	0/0	./.	./.	0/0	./.	./.	0/0	0/0	0/0	./.	./.	./.	./.	0/0
scaffoldA01	27574879	.	T	C	913.77	.	BaseQRankSum=-0.387;ClippingRankSum=0;ExcessHet=3.0103;FS=2.505;MQ=56.87;MQRankSum=3.673;QD=19.86;ReadPosRankSum=-1.012;SOR=0.399;DP=79;AF=0.5;MLEAC=1;MLEAF=0.5;AN=4;AC=2;A./.OVAR_DATE=2016-05-11;Func.refGene=upstream;Gene.refGene=BnaETR2a;GeneDetail.refGene=.;ExonicFunc.refGene=.;AAChange.refGene=.;ALLELE_END	GT:AD:DP:GQ:PL	0/0	0/0	./.	./.	./.	./.	./.	./.	0/0	0/0	./.	0/0	0/0	0/0	./.	./.	./.	./.	./.	0/0	./.	./.	0/0	0/0	./.	0/0	0/0	0/0	./.	./.	0/0	./.	./.	0/0	0/0	0/0	./.	./.	./.	./.	./.
scaffoldA01	27574909	.	G	GA	1310.73	.	BaseQRankSum=3.15;ClippingRankSum=0;ExcessHet=3.0103;FS=0;MQ=56.06;MQRankSum=-2.222;QD=27.2;ReadPosRankSum=-0.107;SOR=0.765;DP=1325;AF=0.5;MLEAC=1;MLEAF=0.5;AN=82;AC=48;A./.OVAR_DATE=2016-05-11;Func.refGene=upstream;Gene.refGene=BnaETR2a;GeneDetail.refGene=.;ExonicFunc.refGene=.;AAChange.refGene=.;ALLELE_END	GT:AD:DP:GQ:PL	0/0	0/0	0/0	0/0	0/0	0/0	0/0	0/0	1/1:0,30:30:90:1348,90,0	0/0	0/0	0/0	0/0	0/0	0/0	0/0	0/0	0/0	0/0	0/0	0/0	0/0	0/0	0/0	0/0	0/0	0/1:20,26:46:99:1083,0,790	0/0	0/0	0/0	0/0	0/0	0/0	0/0	0/0	0/0	0/0	0/0	0/0	0/0	0/0
scaffoldA01	27574912	.	G	A	1319.77	.	BaseQRankSum=1.482;ClippingRankSum=0;ExcessHet=3.0103;FS=0;MQ=56.06;MQRankSum=-2.222;QD=27.43;ReadPosRankSum=-0.183;SOR=0.765;DP=1351;AF=0.5;MLEAC=1;MLEAF=0.5;AN=84;AC=49;A./.OVAR_DATE=2016-05-11;Func.refGene=upstream;Gene.refGene=BnaETR2a;GeneDetail.refGene=.;ExonicFunc.refGene=.;AAChange.refGene=.;ALLELE_END	GT:AD:DP:GQ:PL	0/0	0/0	0/0	0/0	0/0	0/0	0/0	0/0	1/1:0,30:30:90:1348,90,0	0/0	0/0	0/0	0/0	0/0	0/1:18,3:21:72:72,0,747	0/0	0/0	0/0	0/0	0/0	0/0	0/0	0/0	0/0	0/0	0/0	0/1:21,28:49:99:1083,0,790	0/0	0/0	0/0	0/0	0/0	0/0	0/0	0/0	0/0	0/0	0/0	0/0	0/0	0/0
scaffoldA01	27574926	.	A	C	1430.77	.	BaseQRankSum=-1.998;ClippingRankSum=0;ExcessHet=3.0103;FS=5.692;MQ=60;MQRankSum=0;QD=3.04;ReadPosRankSum=1.358;SOR=1.773;RAW_MQandDP=24409,7;DP=13111;AF=0.5;MLEAC=1;MLEAF=0.5;AN=814;AC=410;A./.OVAR_DATE=2016-05-11;Func.refGene=upstream;Gene.refGene=BnaETR2a;GeneDetail.refGene=.;ExonicFunc.refGene=.;AAChange.refGene=.;ALLELE_END	GT:AD:DP:GQ:PL	0/1:10,18:28:99:585,0,321	0/1:10,12:22:99:411,0,351	0/0	0/1:14,10:24:99:342,0,465	0/0	0/1:18,15:33:99:496,0,621	0/1:10,16:26:99:547,0,308	0/0	0/0	0/1:15,13:28:99:447,0,490	0/1:23,21:44:99:701,0,829	0/1:33,18:51:99:556,0,1081	0/1:17,18:35:99:647,0,559	0/1:13,13:26:99:465,0,442	0/0	0/1:14,15:29:99:471,0,494	0/1:11,9:20:99:304,0,395	0/0	0/0	0/1:18,17:35:99:573,0,635	0/1:23,4:27:86:86,0,847	0/1:12,11:23:99:378,0,415	0/1:15,15:30:99:524,0,490	0/1:15,18:33:99:618,0,527	0/1:9,6:15:99:174,0,296	0/1:16,21:37:99:664,0,500	0/1:27,19:46:99:566,0,1067	0/1:19,17:36:99:504,0,640	0/1:15,4:19:99:110,0,545	0/1:10,15:25:99:439,0,343	0/1:4,16:20:99:518,0,107	0/0	0/0	0/1:24,17:41:99:494,0,793	0/1:20,16:36:99:438,0,727	0/1:25,11:36:99:307,0,911	0/0	0/0	0/1:15,11:26:99:323,0,516	0/1:37,11:48:99:239,0,1326	0/1:17,17:34:99:552,0,592
scaffoldA01	27574977	.	A	G	1415.77	.	BaseQRankSum=-0.083;ClippingRankSum=0;ExcessHet=3.0103;FS=1.388;MQ=60;MQRankSum=0;QD=3.98;ReadPosRankSum=-1.199;SOR=0.821;RAW_MQandDP=53209,15;DP=13566;AF=0.5;MLEAC=1;MLEAF=0.5;AN=814;AC=410;A./.OVAR_DATE=2016-05-11;Func.refGene=upstream;Gene.refGene=BnaETR2a;GeneDetail.refGene=.;ExonicFunc.refGene=.;AAChange.refGene=.;ALLELE_END	GT:AD:DP:GQ:PL	0/1:18,20:38:99:781,0,688	0/1:11,13:24:99:513,0,423	0/0	0/1:11,14:25:99:550,0,420	0/0	0/1:18,15:33:99:576,0,703	0/1:13,14:27:99:570,0,501	0/0	0/0	0/1:19,17:36:99:657,0,747	0/1:26,25:51:99:966,0,1016	0/1:24,23:47:99:874,0,939	0/1:19,22:41:99:867,0,732	0/1:14,13:27:99:504,0,549	0/0	0/1:16,12:28:99:456,0,587	0/1:15,13:28:99:522,0,588	0/0	0/0	0/1:21,19:40:99:770,0,822	0/1:24,5:29:99:138,0,982	0/1:14,10:24:99:378,0,558	0/1:17,14:31:99:537,0,672	0/1:12,16:28:99:636,0,456	0/1:12,9:21:99:342,0,471	0/1:17,18:35:99:694,0,660	0/1:25,15:40:99:529,0,985	0/1:20,16:36:99:612,0,792	0/1:15,4:19:99:120,0,653	0/1:12,18:30:99:714,0,450	0/1:7,15:22:99:644,0,246	0/0	0/0	0/1:21,14:35:99:525,0,822	0/1:17,12:29:99:477,0,675	0/1:23,14:37:99:519,0,924	0/0	0/0	0/1:14,15:29:99:585,0,567	0/1:39,10:49:99:303,0,1608	0/1:17,18:35:99:705,0,651
scaffoldA01	27574979	.	G	A	1415.77	.	BaseQRankSum=0.067;ClippingRankSum=0;ExcessHet=3.0103;FS=1.537;MQ=60;MQRankSum=0;QD=4.14;ReadPosRankSum=-1.028;SOR=1.151;RAW_MQandDP=49609,14;DP=13522;AF=0.5;MLEAC=1;MLEAF=0.5;AN=810;AC=408;A./.OVAR_DATE=2016-05-11;Func.refGene=upstream;Gene.refGene=BnaETR2a;GeneDetail.refGene=.;ExonicFunc.refGene=.;AAChange.refGene=.;ALLELE_END	GT:AD:DP:GQ:PL	0/1:17,20:37:99:781,0,688	0/1:11,13:24:99:513,0,423	0/0	0/1:11,14:25:99:550,0,420	0/0	0/1:17,15:32:99:576,0,703	0/1:13,15:28:99:570,0,501	0/0	0/0	0/1:19,17:36:99:657,0,747	0/1:26,24:50:99:966,0,1016	0/1:25,23:48:99:874,0,939	0/1:19,22:41:99:867,0,732	0/1:14,13:27:99:504,0,549	0/0	0/1:15,12:27:99:456,0,587	0/1:15,14:29:99:522,0,588	0/0	0/0	0/1:21,20:41:99:770,0,822	0/1:24,5:29:99:138,0,982	0/1:14,10:24:99:378,0,558	0/1:17,14:31:99:537,0,672	0/1:12,16:28:99:636,0,456	0/1:12,9:21:99:342,0,471	0/1:17,18:35:99:694,0,660	0/1:23,13:36:99:529,0,985	0/1:20,16:36:99:612,0,792	0/1:16,4:20:99:120,0,653	0/1:12,18:30:99:714,0,450	0/1:7,16:23:99:644,0,246	0/0	0/0	0/1:20,14:34:99:525,0,822	0/1:17,13:30:99:477,0,675	0/1:23,14:37:99:519,0,924	0/0	0/0	0/1:15,15:30:99:585,0,567	0/1:39,10:49:99:303,0,1608	0/1:17,18:35:99:705,0,651
scaffoldA01	27575022	.	A	G	721.77	.	BaseQRankSum=-0.442;ClippingRankSum=0;ExcessHet=3.0103;FS=2.652;MQ=59.91;MQRankSum=1.001;QD=17.18;ReadPosRankSum=1.637;SOR=1.161;DP=78;AF=0.5;MLEAC=1;MLEAF=0.5;AN=4;AC=2;A./.OVAR_DATE=2016-05-11;Func.refGene=upstream;Gene.refGene=BnaETR2a;GeneDetail.refGene=.;ExonicFunc.refGene=.;AAChange.refGene=.;ALLELE_END	GT:AD:DP:GQ:PL	0/0	0/0	0/0	0/0	0/0	0/0	0/0	0/0	0/0	0/0	0/0	0/0	0/0	0/0	0/0	0/0	0/0	0/0	0/0	0/0	0/0	0/0	0/0	0/0	0/0	0/0	0/0	0/0	0/0	0/0	0/0	0/0	0/0	0/0	0/0	0/0	0/0	0/0	0/0	0/0	0/0
scaffoldA01	27575034	.	GT	G	2175.73	.	BaseQRankSum=-1.318;ClippingRankSum=0;ExcessHet=3.0103;FS=0;MQ=59.1;MQRankSum=-0.88;QD=20.17;ReadPosRankSum=0.737;SOR=0.527;RAW_MQandDP=121600,36;DP=9444;AF=0.5;MLEAC=1;MLEAF=0.5;AN=568;AC=339;A./.OVAR_DATE=2016-05-11;Func.refGene=upstream;Gene.refGene=BnaETR2a;GeneDetail.refGene=.;ExonicFunc.refGene=.;AAChange.refGene=.;ALLELE_END	GT:AD:DP:GQ:PL	0/0	0/0	1/1:0,22:22:66:978,66,0	0/0	1/1:0,22:22:66:990,66,0	0/1:13,16:29:99:463,0,341	0/0	1/1:0,26:26:78:1169,78,0	1/1:0,22:22:72:1062,72,0	0/0	0/1:21,25:46:99:722,0,567	0/1:19,26:45:99:759,0,503	0/0	0/0	1/1:0,12:12:36:540,36,0	0/0	0/0	1/1:0,15:15:45:675,45,0	0/0	0/0	0/1:12,20:32:99:592,0,374	0/0	0/0	0/0	0/0	0/1:19,21:40:99:602,0,508	0/1:12,24:36:99:702,0,295	0/0	0/0	0/0	0/0	0/0	0/0	0/1:14,25:39:99:743,0,354	0/1:17,16:33:99:451,0,473	0/1:17,23:40:99:671,0,450	0/0	0/1:14,22:36:99:880,0,802	0/1:15,18:33:99:518,0,405	0/1:20,30:50:99:882,0,636	0/0
scaffoldA01	27575041	.	T	G	2393.77	.	BaseQRankSum=-2.093;ClippingRankSum=0;ExcessHet=3.0103;FS=6.107;MQ=59.42;MQRankSum=-1.416;QD=7.82;ReadPosRankSum=1.135;SOR=1.265;RAW_MQandDP=70800,22;DP=14831;AF=0.5;MLEAC=1;MLEAF=0.5;AN=956;AC=728;A./.OVAR_DATE=2016-05-11;Func.refGene=upstream;Gene.refGene=BnaETR2a;GeneDetail.refGene=.;ExonicFunc.refGene=.;AAChange.refGene=.;ALLELE_END	GT:AD:DP:GQ:PL	0/1:21,15:36:99:438,0,734	0/1:11,13:24:99:425,0,383	1/1:0,21:21:66:978,66,0	0/1:14,10:24:99:345,0,512	1/1:0,22:22:66:990,66,0	1/1:0,28:28:87:1217,87,0	0/1:15,12:27:99:408,0,511	1/1:0,26:26:78:1169,78,0	1/1:0,24:24:75:1087,75,0	0/1:21,16:37:99:540,0,732	1/1:0,45:45:99:1907,138,0	1/1:0,45:45:99:1956,138,0	0/1:18,16:34:99:532,0,581	0/1:13,11:24:99:353,0,471	1/1:0,12:12:36:540,36,0	0/1:13,11:24:99:353,0,459	0/1:15,15:30:99:390,0,537	1/1:0,15:15:45:675,45,0	0/0	0/1:26,22:48:99:706,0,942	0/1:6,27:33:99:1093,0,151	0/1:15,12:27:99:408,0,545	0/1:15,12:27:99:420,0,499	0/1:20,14:34:99:414,0,733	0/1:12,12:24:99:429,0,417	1/1:0,40:40:99:1622,123,0	1/1:0,35:35:99:1552,108,0	0/1:17,17:34:99:530,0,607	0/1:13,5:18:99:143,0,477	0/1:13,18:31:99:646,0,450	0/1:12,16:28:99:551,0,417	0/0	0/0	1/1:0,38:38:99:1664,117,0	1/1:0,32:32:99:1418,99,0	1/1:0,40:40:99:1690,123,0	0/0	0/1:13,23:36:99:887,0,800	1/1:0,31:31:99:1413,99,0	0/1:10,38:48:99:1567,0,235	0/1:19,15:34:99:444,0,632
scaffoldA01	27575229	.	G	C	374.77	.	BaseQRankSum=0.734;ClippingRankSum=0;ExcessHet=3.0103;FS=6.767;MQ=55.65;MQRankSum=-2.848;QD=2.46;ReadPosRankSum=-1.958;SOR=2.812;RAW_MQandDP=30491,11;DP=5376;AF=0.5;MLEAC=1;MLEAF=0.5;AN=424;AC=213;A./.OVAR_DATE=2016-05-11;Func.refGene=upstream;Gene.refGene=BnaETR2a;GeneDetail.refGene=.;ExonicFunc.refGene=.;AAChange.refGene=.;ALLELE_END	GT:AD:DP:GQ:PL	0/1:25,5:30:99:127,0,3077	0/1:21,4:25:99:105,0,3556	0/0	./.	0/0	0/0	0/0	0/0	0/0	./.	0/1:25,8:33:99:254,0,1022	0/0	./.	0/1:18,4:22:99:111,0,3147	0/0	0/0	0/1:18,4:22:99:109,0,2814	0/0	0/0	0/1:21,4:25:99:102,0,3038	0/0	0/0	0/1:13,3:16:84:84,0,2070	0/0	0/1:16,7:23:99:243,0,2150	0/0	0/0	0/1:20,5:25:99:150,0,3080	0/0	0/0	0/1:16,3:19:78:78,0,2466	0/0	0/0	0/1:15,4:19:68:68,0,615	./.	0/1:20,5:25:99:146,0,813	0/0	0/0	0/1:14,5:19:99:168,0,573	0/0	0/1:21,7:28:99:228,0,3545
scaffoldA01	27575233	.	ATTTAT	A,ATTAT	193.73	.	BaseQRankSum=0.641;ClippingRankSum=0;ExcessHet=3.0103;FS=6.726;MQ=56.19;MQRankSum=-3.75;QD=2.92;ReadPosRankSum=-1.548;SOR=2.819;RAW_MQandDP=55309,17;DP=213;AF=0.5,0.5;MLEAC=1,1;MLEAF=0.5,0.5;AN=22;AC=8,3;A./.OVAR_DATE=2016-05-11;Func.refGene=upstream;Gene.refGene=BnaETR2a;GeneDetail.refGene=.;ExonicFunc.refGene=.;AAChange.refGene=.;ALLELE_END;A./.OVAR_DATE=2016-05-11;Func.refGene=upstream;Gene.re…	GT:AD:DP:GQ:PL	0/0	0/0	0/0	0/0	0/0	0/0	0/0	0/0	0/0	0/0	0/0	0/0	0/0	0/0	0/0	0/0	0/0	0/0	0/0	0/0	0/0	0/0	0/0	0/0	0/0	0/0	0/0	0/0	0/0	0/0	0/0	0/0	0/0	0/0	0/0	0/0	0/0	0/0	0/0	0/0	0/0
scaffoldA01	27575236	.	T	A	307.77	.	BaseQRankSum=0;ClippingRankSum=0;ExcessHet=3.0103;FS=3.31;MQ=55.59;MQRankSum=-2.373;QD=3.3;ReadPosRankSum=-2.145;SOR=2.262;RAW_MQandDP=37455,13;DP=4031;AF=0.5;MLEAC=1;MLEAF=0.5;AN=336;AC=169;A./.OVAR_DATE=2016-05-11;Func.refGene=upstream;Gene.refGene=BnaETR2a;GeneDetail.refGene=.;ExonicFunc.refGene=.;AAChange.refGene=.;ALLELE_END	GT:AD:DP:GQ:PL	0/1:24,4:28:93:93,0,3119	0/1:21,4:25:99:105,0,3628	0/0	./.	0/0	0/0	0/0	0/0	0/0	0/0	0/1:24,6:30:99:215,0,1017	0/0	./.	0/0	0/0	0/0	0/0	0/0	0/0	0/1:25,4:29:90:90,0,3316	0/0	0/0	0/1:13,2:15:84:84,0,2070	0/0	0/1:15,7:22:99:243,0,2172	0/0	0/0	0/1:19,5:24:99:150,0,3080	0/0	0/0	0/1:16,3:19:78:78,0,2466	0/0	0/0	0/0	0/0	0/1:17,4:21:99:114,0,741	0/0	0/0	0/1:14,5:19:99:168,0,573	0/0	0/1:21,6:27:99:225,0,3717
scaffoldA01	27575237	.	AT	TT,A	310.77	.	BaseQRankSum=0;ClippingRankSum=0;ExcessHet=3.0103;FS=3.31;MQ=56.23;MQRankSum=-1.707;QD=3.52;ReadPosRankSum=-1.506;SOR=1.527;RAW_MQandDP=37455,13;DP=3846;AF=0.5,0.5;MLEAC=1,1;MLEAF=0.5,0.5;AN=324;AC=161,2;A./.OVAR_DATE=2016-05-11;Func.refGene=upstream;Gene.refGene=BnaETR2a;GeneDetail.refGene=.;ExonicFunc.refGene=.;AAChange.refGene=.;ALLELE_END;A./.OVAR_DATE=2016-05-11;Func.refGene=upstream;Gene.re…	GT:AD:DP:GQ:PL	0/1:23,3,.:26:93:93,0,3119,.,.,.	0/1:21,4,.:25:99:105,0,3628,.,.,.	0/0	./.	0/0	0/0	0/0	0/0	0/0	0/0	0/1:24,6,.:30:99:177,0,1020,.,.,.	0/0	./.	0/0	0/0	0/0	0/0	0/0	0/0	0/1:24,4,.:28:90:90,0,3316,.,.,.	0/0	0/0	0/0	0/0	0/1:15,6,.:21:99:246,0,2133,.,.,.	0/0	0/0	0/1:19,5,.:24:99:153,0,3041,.,.,.	0/0	0/0	0/1:16,3,.:19:78:78,0,2466,.,.,.	0/0	0/0	0/0	0/0	0/1:17,4,.:21:99:114,0,741,.,.,.	0/0	0/0	0/1:14,5,.:19:99:168,0,573,.,.,.	0/0	0/1:21,6,.:27:99:225,0,3717,.,.,.
scaffoldA01	27575244	.	TTA	T	2026.73	.	ExcessHet=3.0103;FS=0;MQ=56.99;QD=41.59;SOR=1.179;BaseQRankSum=0;ClippingRankSum=0;MQRankSum=-4.822;ReadPosRankSum=-1.594;RAW_MQandDP=65124,19;DP=7578;AF=0.5;MLEAC=2;MLEAF=1;AN=672;AC=572;A./.OVAR_DATE=2016-05-11;Func.refGene=upstream;Gene.refGene=BnaETR2a;GeneDetail.refGene=.;ExonicFunc.refGene=.;AAChange.refGene=.;ALLELE_END	GT:AD:DP:GQ:PL	0/0	0/1:21,4:25:99:105,0,3628	1/1:0,16:16:51:750,51,0	0/0	1/1:0,20:20:60:875,60,0	1/1:0,26:26:78:1140,78,0	0/0	1/1:0,20:20:60:900,60,0	1/1:0,16:16:48:713,48,0	0/0	1/1:0,29:29:87:1297,87,0	1/1:2,25:27:11:1016,11,0	0/0	0/0	1/1:0,12:12:36:540,36,0	0/0	0/0	1/1:0,25:25:78:1167,78,0	0/0	0/0	0/1:3,12:15:99:534,0,212	0/0	0/0	0/0	0/1:17,5:22:99:159,0,2173	1/1:0,20:20:60:887,60,0	1/1:0,15:15:45:676,45,0	0/1:18,5:23:99:153,0,3035	0/0	0/0	0/0	0/0	0/0	1/1:0,15:15:48:712,48,0	1/1:0,23:23:69:1021,69,0	1/1:2,19:21:8:601,8,0	0/0	0/1:14,20:34:99:863,0,545	1/1:0,16:16:51:765,51,0	0/1:7,34:41:99:1396,0,221	0/1:22,5:27:99:186,0,3720
scaffoldA01	27575246	.	A	T	226.77	.	BaseQRankSum=-0.138;ClippingRankSum=0;ExcessHet=3.0103;FS=13.605;MQ=53.72;MQRankSum=-4.106;QD=11.94;ReadPosRankSum=0.132;SOR=3.907;DP=43;AF=0.5;MLEAC=1;MLEAF=0.5;AN=4;AC=2;A./.OVAR_DATE=2016-05-11;Func.refGene=upstream;Gene.refGene=BnaETR2a;GeneDetail.refGene=.;ExonicFunc.refGene=.;AAChange.refGene=.;ALLELE_END	GT:AD:DP:GQ:PL	0/0	0/0	./.	0/0	./.	./.	0/0	./.	./.	0/0	./.	./.	0/0	0/0	./.	0/0	0/0	./.	0/0	0/0	./.	0/0	0/0	0/0	0/0	./.	./.	0/0	0/0	0/0	0/0	0/0	0/0	./.	./.	./.	0/0	0/0	./.	0/0	0/0
scaffoldA01	27575249	.	T	C	184.77	.	BaseQRankSum=-0.576;ClippingRankSum=0;ExcessHet=3.0103;FS=13.605;MQ=53.72;MQRankSum=-4.106;QD=9.72;ReadPosRankSum=-0.088;SOR=3.907;DP=19;AF=0.5;MLEAC=1;MLEAF=0.5;AN=2;AC=1;A./.OVAR_DATE=2016-05-11;Func.refGene=upstream;Gene.refGene=BnaETR2a;GeneDetail.refGene=.;ExonicFunc.refGene=.;AAChange.refGene=.;ALLELE_END	GT:AD:DP:GQ:PL	0/0	0/0	0/0	0/0	0/0	0/0	0/0	0/0	0/0	0/0	0/0	0/0	0/0	0/0	0/0	0/0	0/0	0/0	0/0	0/0	0/0	0/0	0/0	0/0	0/0	0/0	0/0	0/0	0/0	0/0	0/0	0/0	0/0	0/0	0/0	0/0	0/0	0/0	0/0	0/0	0/0
scaffoldA01	27575266	.	TG	T	215.73	.	BaseQRankSum=0.789;ClippingRankSum=0;ExcessHet=3.0103;FS=6.864;MQ=56.98;MQRankSum=-3.905;QD=5.22;ReadPosRankSum=-1.64;SOR=2.81;DP=391;AF=0.5;MLEAC=1;MLEAF=0.5;AN=40;AC=20;A./.OVAR_DATE=2016-05-11;Func.refGene=upstream;Gene.refGene=BnaETR2a;GeneDetail.refGene=.;ExonicFunc.refGene=.;AAChange.refGene=.;ALLELE_END	GT:AD:DP:GQ:PL	0/0	0/0	0/0	0/0	0/0	0/0	0/0	0/0	./.	0/0	0/0	0/0	0/0	0/0	0/0	0/0	0/0	0/0	0/0	0/0	0/0	0/0	0/0	0/0	0/0	0/0	./.	0/1:14,3:17:99:126,0,2223	0/0	0/0	0/0	0/0	0/0	0/0	0/0	0/0	0/0	0/0	0/0	0/0	0/0
scaffoldA01	27575267	.	G	T	2088.77	.	ExcessHet=3.0103;FS=0;MQ=59.12;QD=43.72;SOR=1.022;BaseQRankSum=-0.605;ClippingRankSum=0;MQRankSum=4.599;ReadPosRankSum=1.56;RAW_MQandDP=68400,19;DP=5492;AF=0.5;MLEAC=2;MLEAF=1;AN=492;AC=417;A./.OVAR_DATE=2016-05-11;Func.refGene=upstream;Gene.refGene=BnaETR2a;GeneDetail.refGene=.;ExonicFunc.refGene=.;AAChange.refGene=.;ALLELE_END	GT:AD:DP:GQ:PL	0/0	0/0	1/1:0,15:15:48:685,48,0	0/0	1/1:0,19:19:57:849,57,0	1/1:0,22:22:66:977,66,0	0/0	1/1:0,23:23:69:974,69,0	./.	0/0	0/1:5,23:28:46:621,0,46	1/1:0,28:28:87:1253,87,0	0/0	0/0	0/1:2,14:16:37:549,0,37	0/0	0/0	1/1:0,23:23:72:1047,72,0	0/0	0/0	0/1:4,14:18:99:557,0,238	0/0	0/0	0/0	0/0	1/1:1,17:18:23:495,23,0	./.	0/0	0/0	0/0	0/0	0/0	0/0	1/1:0,16:16:48:693,48,0	1/1:2,21:23:7:581,7,0	1/1:0,20:20:63:919,63,0	0/0	0/1:15,22:37:99:869,0,556	1/1:0,14:14:42:611,42,0	0/1:10,27:37:99:721,0,304	0/0
scaffoldA01	27575270	.	G	A	1694.77	.	ExcessHet=3.0103;FS=0;MQ=60;QD=39.06;SOR=1.022;BaseQRankSum=-0;ClippingRankSum=-0;MQRankSum=1.834;ReadPosRankSum=1.282;RAW_MQandDP=68400,19;DP=228;AF=0.5;MLEAC=2;MLEAF=1;AN=22;AC=19;A./.OVAR_DATE=2016-05-11;Func.refGene=upstream;Gene.refGene=BnaETR2a;GeneDetail.refGene=.;ExonicFunc.refGene=.;AAChange.refGene=.;ALLELE_END	GT:AD:DP:GQ:PL	0/0	0/0	0/0	0/0	0/0	0/0	0/0	0/0	./.	0/0	0/0	0/0	0/0	0/0	0/0	0/0	0/0	0/0	0/0	0/0	0/0	0/0	0/0	0/0	0/0	0/0	./.	0/0	0/0	0/0	0/0	0/0	0/0	0/0	0/0	0/0	0/0	0/0	0/0	0/0	0/0
scaffoldA01	27575295	.	C	T	2086.77	.	ExcessHet=3.0103;FS=0;MQ=60;QD=36.22;SOR=1.061;BaseQRankSum=-0;ClippingRankSum=-0;MQRankSum=1.335;ReadPosRankSum=0.473;RAW_MQandDP=65482,19;DP=5339;AF=0.5;MLEAC=2;MLEAF=1;AN=494;AC=454;A./.OVAR_DATE=2016-05-11;Func.refGene=upstream;Gene.refGene=BnaETR2a;GeneDetail.refGene=.;ExonicFunc.refGene=.;AAChange.refGene=.;ALLELE_END	GT:AD:DP:GQ:PL	0/0	0/0	1/1:0,17:17:51:652,51,0	0/0	1/1:0,22:22:65:804,65,0	1/1:0,22:22:66:839,66,0	0/0	1/1:0,23:23:69:894,69,0	./.	0/0	1/1:0,25:25:75:954,75,0	1/1:0,25:25:78:1125,78,0	0/0	0/0	0/1:2,9:11:52:343,0,52	0/0	0/0	1/1:0,22:22:65:851,65,0	0/0	0/0	0/1:7,10:17:99:367,0,241	0/0	0/0	0/0	0/0	1/1:0,17:17:51:710,51,0	./.	0/0	0/0	0/0	0/0	0/0	0/0	1/1:0,19:19:57:789,57,0	1/1:0,23:23:69:822,69,0	1/1:0,19:19:57:789,57,0	0/0	0/1:21,22:43:99:880,0,762	1/1:0,15:15:45:580,45,0	0/1:8,28:36:99:1062,0,222	0/0
scaffoldA01	27575313	.	CA	C	1909.73	.	ExcessHet=3.0103;FS=0;MQ=60;QD=43.86;SOR=2.049;BaseQRankSum=-0.282;ClippingRankSum=0;MQRankSum=0;ReadPosRankSum=1.107;RAW_MQandDP=78350,23;DP=712;AF=0.5;MLEAC=2;MLEAF=1;AN=62;AC=45;A./.OVAR_DATE=2016-05-11;Func.refGene=upstream;Gene.refGene=BnaETR2a;GeneDetail.refGene=.;ExonicFunc.refGene=.;AAChange.refGene=.;ALLELE_END	GT:AD:DP:GQ:PL	0/0	0/0	0/0	0/0	0/0	0/0	0/0	0/0	0/0	0/0	0/0	1/1:0,23:23:72:1032,72,0	0/0	0/0	0/0	0/0	0/0	0/0	0/0	0/0	0/0	0/0	0/0	0/0	0/0	0/0	0/0	0/0	0/0	0/0	0/0	0/0	0/0	0/0	0/0	0/0	0/0	0/1:21,21:42:99:832,0,776	0/0	0/1:24,9:33:99:196,0,771	0/0
scaffoldA01	27575349	.	A	T	107.28	.	ExcessHet=3.0103;FS=0;MQ=37.81;QD=35.76;SOR=2.833;BaseQRankSum=0.852;ClippingRankSum=0;MQRankSum=-4.261;ReadPosRankSum=2.307;DP=23;AF=0.5;MLEAC=1;MLEAF=0.5;AN=4;AC=3;A./.OVAR_DATE=2016-05-11;Func.refGene=upstream;Gene.refGene=BnaETR2a;GeneDetail.refGene=.;ExonicFunc.refGene=.;AAChange.refGene=.;ALLELE_END	GT:AD:DP:GQ:PL	0/0	0/0	0/0	0/0	0/0	0/0	0/0	0/0	0/0	0/0	0/0	0/0	0/0	0/0	0/0	0/0	0/0	0/0	0/0	0/0	0/0	0/0	0/0	0/0	0/0	0/0	0/0	0/0	0/0	0/0	0/0	0/0	0/0	0/0	0/0	0/0	0/0	0/0	0/0	0/0	0/0
scaffoldA01	27575356	.	C	T	107.28	.	ExcessHet=3.0103;FS=0;MQ=37.81;QD=35.76;SOR=2.833;BaseQRankSum=0.881;ClippingRankSum=0;MQRankSum=-4.141;ReadPosRankSum=1.398;DP=22;AF=0.5;MLEAC=1;MLEAF=0.5;AN=4;AC=3;A./.OVAR_DATE=2016-05-11;Func.refGene=upstream;Gene.refGene=BnaETR2a;GeneDetail.refGene=.;ExonicFunc.refGene=.;AAChange.refGene=.;ALLELE_END	GT:AD:DP:GQ:PL	0/0	0/0	0/0	0/0	0/0	0/0	0/0	0/0	0/0	0/0	0/0	0/0	0/0	0/0	0/0	0/0	0/0	0/0	0/0	0/0	0/0	0/0	0/0	0/0	0/0	0/0	0/0	0/0	0/0	0/0	0/0	0/0	0/0	0/0	0/0	0/0	0/0	0/0	0/0	0/0	0/0
scaffoldA01	27575385	.	A	T	152.03	.	BaseQRankSum=0.691;ClippingRankSum=0;ExcessHet=3.0103;FS=11.996;MQ=56.6;MQRankSum=-4.378;QD=2.08;ReadPosRankSum=0.656;SOR=2.791;DP=80;AF=0.5;MLEAC=1;MLEAF=0.5;AN=10;AC=6;A./.OVAR_DATE=2016-05-11;Func.refGene=upstream;Gene.refGene=BnaETR2a;GeneDetail.refGene=.;ExonicFunc.refGene=.;AAChange.refGene=.;ALLELE_END	GT:AD:DP:GQ:PL	0/0	0/0	0/0	0/0	0/0	0/0	0/0	0/0	0/0	0/0	0/0	0/0	0/0	0/0	0/0	0/0	0/0	0/0	0/0	0/0	0/0	0/0	0/0	0/0	0/1:18,3:21:72:72,0,740	0/0	0/0	0/0	0/0	0/0	0/0	0/0	0/0	0/0	0/0	0/0	0/0	0/0	0/0	0/0	0/0
scaffoldA01	27575388	.	A	C	1687.77	.	ExcessHet=3.0103;FS=0;MQ=57.92;QD=40.74;SOR=0.941;BaseQRankSum=-0.484;ClippingRankSum=0;MQRankSum=5.572;ReadPosRankSum=1.047;RAW_MQandDP=97377,28;DP=6123;AF=0.5;MLEAC=2;MLEAF=1;AN=568;AC=523;A./.OVAR_DATE=2016-05-11;Func.refGene=upstream;Gene.refGene=BnaETR2a;GeneDetail.refGene=.;ExonicFunc.refGene=.;AAChange.refGene=.;ALLELE_END	GT:AD:DP:GQ:PL	0/0	0/0	1/1:0,20:20:60:833,60,0	0/0	1/1:0,18:18:54:708,54,0	1/1:0,14:14:42:585,42,0	0/0	1/1:0,18:18:54:667,54,0	1/1:0,16:16:48:701,48,0	0/0	1/1:2,29:31:3:1047,3,0	0/1:2,24:26:12:924,0,12	0/0	0/0	1/1:0,16:16:48:568,48,0	0/0	0/0	1/1:0,28:28:84:1111,84,0	0/0	0/0	0/1:10,15:25:99:488,0,343	0/0	0/0	0/0	0/0	1/1:0,13:13:39:491,39,0	1/1:0,12:12:36:540,36,0	0/0	0/0	0/0	0/0	0/0	0/0	1/1:0,22:22:66:853,66,0	1/1:0,26:26:78:1086,78,0	1/1:1,21:22:56:831,56,0	0/0	0/1:26,19:45:99:615,0,841	1/1:0,13:13:39:511,39,0	0/1:6,19:25:99:718,0,175	0/0
scaffoldA01	27575393	.	ATT	AT,A,ATTT	1343.73	.	ExcessHet=3.0103;FS=0;MQ=58.53;QD=29.61;SOR=2.124;BaseQRankSum=0.712;ClippingRankSum=0;MQRankSum=-4.261;ReadPosRankSum=1.537;RAW_MQandDP=24169,11;DP=1142;AF=1,1,1;MLEAC=2,2,2;MLEAF=1,1,1;AN=124;AC=106,4,5;A./.OVAR_DATE=2016-05-11;Func.refGene=upstream;Gene.refGene=BnaETR2a;GeneDetail.refGene=.;ExonicFunc.refGene=.;AAChange.refGene=.;ALLELE_END;A./.OVAR_DATE=2016-05-11;Func.refGene=upstream;Gene.r…	GT:AD:DP:GQ:PL	0/0	0/0	0/0	0/0	0/0	0/0	0/0	0/0	1/1:0,16,.,.:16:48:703,48,0,.,.,.,.,.,.,.	0/0	0/0	0/0	0/0	0/0	0/0	0/0	0/0	0/0	0/0	1/1:0,21,.,.:21:63:653,63,0,.,.,.,.,.,.,.	0/0	0/0	0/0	0/0	0/2:17,.,3,.:20:99:104,.,.,0,.,699,.,.,.,.	0/0	1/1:0,12,.,.:12:36:540,36,0,.,.,.,.,.,.,.	0/0	0/0	0/0	0/0	0/0	0/0	0/0	0/0	0/0	0/0	0/0	0/0	0/0	0/0
scaffoldA01	27575407	.	T	C	152.03	.	BaseQRankSum=0;ClippingRankSum=0;ExcessHet=3.0103;FS=14.88;MQ=54.87;MQRankSum=-4.139;QD=4.3;ReadPosRankSum=1.001;SOR=3.231;DP=47;AF=0.5;MLEAC=1;MLEAF=0.5;AN=8;AC=5;A./.OVAR_DATE=2016-05-11;Func.refGene=upstream;Gene.refGene=BnaETR2a;GeneDetail.refGene=.;ExonicFunc.refGene=.;AAChange.refGene=.;ALLELE_END	GT:AD:DP:GQ:PL	0/0	0/0	0/0	0/0	0/0	0/0	0/0	0/0	0/0	0/0	0/0	0/0	0/0	0/0	0/0	0/0	0/0	0/0	0/0	0/0	0/0	0/0	0/0	0/0	0/1:15,4:19:99:110,0,618	0/0	0/0	0/0	0/0	0/0	0/0	0/0	0/0	0/0	0/0	0/0	0/0	0/0	0/0	0/0	0/0
scaffoldA01	27575423	.	T	TA	1143.73	.	ExcessHet=3.0103;FS=0;MQ=60;QD=27.37;SOR=1.085;BaseQRankSum=0.826;ClippingRankSum=0;MQRankSum=0;ReadPosRankSum=-0.419;RAW_MQandDP=144000,40;DP=541;AF=1;MLEAC=2;MLEAF=1;AN=42;AC=35;A./.OVAR_DATE=2016-05-11;Func.refGene=upstream;Gene.refGene=BnaETR2a;GeneDetail.refGene=.;ExonicFunc.refGene=.;AAChange.refGene=.;ALLELE_END	GT:AD:DP:GQ:PL	0/0	0/0	0/0	0/0	0/0	0/0	0/0	0/0	0/0	0/0	0/0	0/0	0/0	0/0	0/0	0/0	0/0	0/0	0/0	0/0	0/0	0/0	0/0	0/0	0/0	0/0	0/0	0/0	0/0	0/0	0/0	0/0	0/0	0/0	0/0	0/0	0/0	0/1:25,15:40:99:346,0,659	0/0	0/1:22,6:28:99:102,0,600	0/0
scaffoldA01	27575439	.	A	G	196.9	.	BaseQRankSum=-3.072;ClippingRankSum=0;ExcessHet=3.0103;FS=0;MQ=55.89;MQRankSum=-4.613;QD=3.6;ReadPosRankSum=0.244;SOR=1.179;RAW_MQandDP=61083,19;DP=175;AF=0.5;MLEAC=1;MLEAF=0.5;AN=22;AC=12;A./.OVAR_DATE=2016-05-11;Func.refGene=upstream;Gene.refGene=BnaETR2a;GeneDetail.refGene=.;ExonicFunc.refGene=.;AAChange.refGene=.;ALLELE_END	GT:AD:DP:GQ:PL	0/0	0/0	0/0	0/0	0/0	0/0	0/0	0/0	0/0	0/0	0/1:19,4:23:99:111,0,786	0/0	0/0	0/0	0/0	0/0	0/0	0/0	0/0	0/0	0/0	0/0	0/0	0/0	0/1:10,5:15:99:180,0,405	0/0	0/0	0/0	0/0	0/0	0/0	0/0	0/0	0/0	0/0	0/0	0/0	0/0	0/0	0/0	0/0
scaffoldA01	27575440	.	A	T	196.9	.	BaseQRankSum=-1.293;ClippingRankSum=0;ExcessHet=3.0103;FS=0;MQ=55.89;MQRankSum=-4.613;QD=3.6;ReadPosRankSum=0.162;SOR=1.179;RAW_MQandDP=61083,19;DP=175;AF=0.5;MLEAC=1;MLEAF=0.5;AN=22;AC=12;A./.OVAR_DATE=2016-05-11;Func.refGene=upstream;Gene.refGene=BnaETR2a;GeneDetail.refGene=.;ExonicFunc.refGene=.;AAChange.refGene=.;ALLELE_END	GT:AD:DP:GQ:PL	0/0	0/0	0/0	0/0	0/0	0/0	0/0	0/0	0/0	0/0	0/1:19,4:23:99:111,0,786	0/0	0/0	0/0	0/0	0/0	0/0	0/0	0/0	0/0	0/0	0/0	0/0	0/0	0/1:10,5:15:99:180,0,405	0/0	0/0	0/0	0/0	0/0	0/0	0/0	0/0	0/0	0/0	0/0	0/0	0/0	0/0	0/0	0/0
scaffoldA01	28627387	.	G	A	1186.06	.	BaseQRankSum=0.646;ClippingRankSum=0;ExcessHet=3.0103;FS=0;MQ=59.72;MQRankSum=1.022;QD=15.26;ReadPosRankSum=-1.765;SOR=0.627;RAW_MQandDP=25200,7;DP=172;AF=0.5;MLEAC=2;MLEAF=1;AN=14;AC=11;A./.OVAR_DATE=2016-05-11;Func.refGene=upstream;Gene.refGene=BnaHP1a;GeneDetail.refGene=.;ExonicFunc.refGene=.;AAChange.refGene=.;ALLELE_END	GT:AD:DP:GQ:PL	0/0	0/0	0/0	0/0	0/0	0/0	0/0	0/0	0/0	0/0	0/0	0/0	0/0	0/0	0/0	0/0	0/0	0/0	0/0	0/0	0/0	0/0	0/0	0/0	0/0	0/0	0/0	0/0	0/0	0/0	0/0	0/0	0/0	0/0	0/0	0/0	0/0	0/0	0/0	0/0	0/0
scaffoldA01	28627418	.	AT	A	1549.73	.	BaseQRankSum=1.93;ClippingRankSum=0;ExcessHet=3.0103;FS=2.329;MQ=58.95;MQRankSum=0.437;QD=15;ReadPosRankSum=0.208;SOR=0.52;DP=6298;AF=0.5;MLEAC=1;MLEAF=0.5;AN=292;AC=148;A./.OVAR_DATE=2016-05-11;Func.refGene=upstream;Gene.refGene=BnaHP1a;GeneDetail.refGene=.;ExonicFunc.refGene=.;AAChange.refGene=.;ALLELE_END	GT:AD:DP:GQ:PL	0/0	0/1:29,25:54:99:847,0,1131	0/0	0/0	0/0	0/0	0/0	0/0	0/0	0/0	0/0	0/1:21,33:54:99:1194,0,782	0/0	0/0	0/0	0/1:23,22:45:99:691,0,895	0/0	0/0	0/0	0/0	0/0	0/0	0/0	0/1:32,27:59:99:892,0,1404	0/1:16,6:22:99:181,0,696	0/0	0/0	0/1:18,24:42:99:821,0,810	0/0	0/0	0/1:16,17:33:99:611,0,672	0/0	0/0	0/0	0/0	0/1:22,24:46:99:827,0,889	0/1:34,26:60:99:874,0,1574	0/0	0/0	0/0	0/0
scaffoldA01	28627447	.	A	C	106.77	.	BaseQRankSum=0.431;ClippingRankSum=-0;ExcessHet=3.0103;FS=0;MQ=51.43;MQRankSum=-2.649;QD=8.9;ReadPosRankSum=-2.509;SOR=0.368;DP=12;AF=0.5;MLEAC=1;MLEAF=0.5;AN=2;AC=1;A./.OVAR_DATE=2016-05-11;Func.refGene=upstream;Gene.refGene=BnaHP1a;GeneDetail.refGene=.;ExonicFunc.refGene=.;AAChange.refGene=.;ALLELE_END	GT:AD:DP:GQ:PL	0/0	0/0	0/0	0/0	0/0	0/0	0/0	0/0	0/0	0/0	0/0	0/0	0/0	0/0	0/0	0/0	0/0	0/0	0/0	0/0	0/0	0/0	0/0	0/0	0/0	0/0	0/0	0/0	0/0	0/0	0/0	0/0	0/0	0/0	0/0	0/0	0/0	0/0	0/0	0/0	0/0
scaffoldA01	28627448	.	C	T	106.77	.	BaseQRankSum=0.349;ClippingRankSum=-0;ExcessHet=3.0103;FS=2.632;MQ=52.13;MQRankSum=-2.509;QD=9.71;ReadPosRankSum=-2.362;SOR=0.991;DP=11;AF=0.5;MLEAC=1;MLEAF=0.5;AN=2;AC=1;A./.OVAR_DATE=2016-05-11;Func.refGene=upstream;Gene.refGene=BnaHP1a;GeneDetail.refGene=.;ExonicFunc.refGene=.;AAChange.refGene=.;ALLELE_END	GT:AD:DP:GQ:PL	0/0	0/0	0/0	0/0	0/0	0/0	0/0	0/0	0/0	0/0	0/0	0/0	0/0	0/0	0/0	0/0	0/0	0/0	0/0	0/0	0/0	0/0	0/0	0/0	0/0	0/0	0/0	0/0	0/0	0/0	0/0	0/0	0/0	0/0	0/0	0/0	0/0	0/0	0/0	0/0	0/0
scaffoldA01	28627482	.	C	T	2294.77	.	ExcessHet=3.0103;FS=0;MQ=53.34;QD=38.39;SOR=1.358;BaseQRankSum=1.012;ClippingRankSum=0;MQRankSum=-3.065;ReadPosRankSum=1.355;RAW_MQandDP=23316,8;DP=10626;AF=0.5;MLEAC=2;MLEAF=1;AN=774;AC=684;A./.OVAR_DATE=2016-05-11;Func.refGene=upstream;Gene.refGene=BnaHP1a;GeneDetail.refGene=.;ExonicFunc.refGene=.;AAChange.refGene=.;ALLELE_END	GT:AD:DP:GQ:PL	0/0	1/1:0,46:46:99:1795,138,0	1/1:0,10:10:30:405,30,0	0/0	1/1:0,21:21:63:857,63,0	1/1:0,19:19:57:759,57,0	1/1:0,14:14:42:506,42,0	1/1:0,17:17:51:646,51,0	1/1:0,10:10:30:418,30,0	0/1:22,25:47:99:842,0,691	1/1:0,35:35:99:1443,105,0	1/1:0,51:51:99:2043,153,0	0/0	0/0	0/0	1/1:0,40:40:99:1671,120,0	0/0	0/0	0/0	1/1:0,33:33:99:1220,99,0	0/1:5,27:32:99:1115,0,129	0/0	0/0	0/1:33,24:57:99:742,0,1159	0/1:20,9:29:99:256,0,703	1/1:0,21:21:63:837,63,0	1/1:0,11:11:33:448,33,0	0/1:19,19:38:99:639,0,624	0/0	0/0	0/1:18,15:33:99:501,0,589	1/1:0,32:32:96:1298,96,0	1/1:0,29:29:87:1087,87,0	1/1:0,27:27:81:1051,81,0	1/1:0,24:24:72:956,72,0	1/1:0,41:41:99:1604,123,0	0/1:34,26:60:99:834,0,1070	1/1:0,38:38:99:1524,114,0	1/1:0,16:16:48:656,48,0	0/1:8,27:35:99:962,0,205	0/0
scaffoldA01	28627496	.	A	G	2297.77	.	ExcessHet=3.0103;FS=0;MQ=50.21;QD=36.03;SOR=1.329;BaseQRankSum=0.477;ClippingRankSum=0;MQRankSum=-3.548;ReadPosRankSum=-0.334;RAW_MQandDP=20445,8;DP=10583;AF=0.5;MLEAC=2;MLEAF=1;AN=774;AC=685;A./.OVAR_DATE=2016-05-11;Func.refGene=upstream;Gene.refGene=BnaHP1a;GeneDetail.refGene=.;ExonicFunc.refGene=.;AAChange.refGene=.;ALLELE_END	GT:AD:DP:GQ:PL	0/0	1/1:0,44:44:99:1739,132,0	1/1:0,9:9:27:358,27,0	0/0	1/1:0,17:17:51:667,51,0	1/1:0,16:16:48:656,48,0	1/1:0,14:14:42:519,42,0	1/1:0,16:16:48:605,48,0	1/1:0,11:11:33:449,33,0	0/1:20,27:47:99:865,0,597	1/1:0,37:37:99:1424,110,0	1/1:0,50:50:99:2020,150,0	0/0	0/0	0/0	1/1:0,39:39:99:1575,117,0	0/0	0/0	0/0	1/1:0,32:32:96:1230,96,0	0/1:6,26:32:99:1112,0,167	0/0	0/0	0/1:33,25:58:99:759,0,1158	0/1:21,9:30:99:276,0,766	1/1:0,21:21:63:847,63,0	1/1:0,12:12:36:456,36,0	0/1:20,16:36:99:558,0,727	0/0	0/0	0/1:17,18:35:99:581,0,605	1/1:0,33:33:99:1274,99,0	1/1:0,31:31:93:1199,93,0	1/1:0,30:30:90:1131,90,0	1/1:0,20:20:60:815,60,0	1/1:0,38:38:99:1505,114,0	0/1:37,25:62:99:818,0,1245	1/1:0,44:44:99:1751,132,0	1/1:0,14:14:42:512,42,0	0/1:6,23:29:99:863,0,151	0/0
scaffoldA01	28627516	.	A	T	868.77	.	BaseQRankSum=0.803;ClippingRankSum=0;ExcessHet=3.0103;FS=6.067;MQ=53.67;MQRankSum=0.495;QD=24.13;ReadPosRankSum=0.177;SOR=1.981;RAW_MQandDP=15629,6;DP=137;AF=0.5;MLEAC=2;MLEAF=1;AN=14;AC=11;A./.OVAR_DATE=2016-05-11;Func.refGene=upstream;Gene.refGene=BnaHP1a;GeneDetail.refGene=.;ExonicFunc.refGene=.;AAChange.refGene=.;ALLELE_END	GT:AD:DP:GQ:PL	0/0	0/0	0/0	0/0	0/0	0/0	0/0	0/0	0/0	0/0	0/0	0/0	0/0	0/0	0/0	0/0	0/0	0/0	0/0	0/0	0/0	0/0	0/0	0/0	0/0	0/0	0/0	0/0	0/0	0/0	0/0	0/0	0/0	0/0	0/0	0/0	0/0	0/0	0/0	0/0	0/0
scaffoldA01	28627553	.	T	G	2078.77	.	ExcessHet=3.0103;FS=0;MQ=44.06;QD=35.9;SOR=1.329;BaseQRankSum=1.431;ClippingRankSum=0;MQRankSum=-4.831;ReadPosRankSum=0.841;RAW_MQandDP=5387,5;DP=9683;AF=0.5;MLEAC=1;MLEAF=0.5;AN=774;AC=686;A./.OVAR_DATE=2016-05-11;Func.refGene=upstream;Gene.refGene=BnaHP1a;GeneDetail.refGene=.;ExonicFunc.refGene=.;AAChange.refGene=.;ALLELE_END	GT:AD:DP:GQ:PL	0/0	1/1:0,39:39:99:1484,117,0	1/1:0,11:11:33:432,33,0	0/0	1/1:0,21:21:63:759,63,0	1/1:0,15:15:45:622,45,0	1/1:0,14:14:42:519,42,0	1/1:0,10:10:30:389,30,0	1/1:0,9:9:27:365,27,0	0/1:23,22:45:99:764,0,781	1/1:0,36:36:99:1349,107,0	1/1:0,37:37:99:1419,111,0	0/0	0/0	0/0	1/1:0,30:30:90:1156,90,0	0/0	0/0	0/0	1/1:0,30:30:90:1207,90,0	0/1:8,19:27:99:634,0,253	0/0	0/0	0/1:36,24:60:99:778,0,1231	0/1:23,14:37:99:352,0,818	1/1:0,16:16:48:572,48,0	1/1:0,12:12:36:437,36,0	0/1:21,10:31:99:299,0,718	0/0	0/0	0/1:18,13:31:99:426,0,659	1/1:0,31:31:93:1191,93,0	1/1:0,34:34:99:1306,102,0	1/1:0,28:28:84:1046,84,0	1/1:0,28:28:84:1109,84,0	1/1:0,28:28:84:1071,84,0	0/1:38,22:60:99:694,0,1241	1/1:0,36:36:99:1447,108,0	1/1:0,16:16:48:638,48,0	0/1:10,22:32:99:777,0,272	0/0
scaffoldA01	28627556	.	G	A	388.77	.	BaseQRankSum=0.938;ClippingRankSum=0;ExcessHet=3.0103;FS=6.152;MQ=49.82;MQRankSum=4.439;QD=13.88;ReadPosRankSum=-1.068;SOR=0.138;DP=28;AF=0.5;MLEAC=1;MLEAF=0.5;AN=2;AC=1;A./.OVAR_DATE=2016-05-11;Func.refGene=upstream;Gene.refGene=BnaHP1a;GeneDetail.refGene=.;ExonicFunc.refGene=.;AAChange.refGene=.;ALLELE_END	GT:AD:DP:GQ:PL	0/0	0/0	0/0	0/0	0/0	0/0	0/0	0/0	0/0	0/0	0/0	0/0	0/0	0/0	0/0	0/0	0/0	0/0	0/0	0/0	0/0	0/0	0/0	0/0	0/0	0/0	0/0	0/0	0/0	0/0	0/0	0/0	0/0	0/0	0/0	0/0	0/0	0/0	0/0	0/0	0/0
scaffoldA01	28627570	.	C	A	1419.77	.	BaseQRankSum=-0.074;ClippingRankSum=0;ExcessHet=3.0103;FS=5.129;MQ=42.33;MQRankSum=1.464;QD=14.84;ReadPosRankSum=-0.677;SOR=1.845;DP=252;AF=0.5;MLEAC=1;MLEAF=0.5;AN=16;AC=10;A./.OVAR_DATE=2016-05-11;Func.refGene=upstream;Gene.refGene=BnaHP1a;GeneDetail.refGene=.;ExonicFunc.refGene=.;AAChange.refGene=.;ALLELE_END	GT:AD:DP:GQ:PL	0/0	0/0	0/0	0/0	0/0	0/0	0/0	0/0	0/0	0/0	0/0	0/0	0/0	0/0	0/0	0/0	0/0	0/0	0/0	0/0	0/0	0/0	0/0	0/0	0/0	0/0	0/0	0/0	0/0	0/0	0/0	0/0	0/0	0/0	0/0	0/0	0/0	0/0	0/0	0/0	0/0
scaffoldA01	28627620	.	GT	G	1013.73	.	ExcessHet=3.0103;FS=0;MQ=40.89;QD=29.73;SOR=1.981;BaseQRankSum=-2.546;ClippingRankSum=0;MQRankSum=-0.377;ReadPosRankSum=-0.502;RAW_MQandDP=5103,7;DP=5182;AF=0.5;MLEAC=2;MLEAF=1;AN=450;AC=316;A./.OVAR_DATE=2016-05-11;Func.refGene=upstream;Gene.refGene=BnaHP1a;GeneDetail.refGene=.;ExonicFunc.refGene=.;AAChange.refGene=.;ALLELE_END	GT:AD:DP:GQ:PL	0/0	0/1:20,12:32:99:298,0,558	1/1:0,9:9:27:295,27,0	0/0	1/1:0,19:19:57:624,57,0	1/1:1,13:14:9:393,9,0	0/0	1/1:0,6:6:18:195,18,0	0/0	0/1:17,17:34:99:455,0,455	1/1:0,30:30:90:985,90,0	0/1:26,13:39:99:310,0,734	0/0	0/0	0/0	0/0	0/0	0/0	0/0	0/0	0/1:9,14:23:99:391,0,225	0/0	0/0	0/0	0/0	0/1:2,12:14:24:351,0,24	0/0	0/0	0/0	0/0	0/0	0/0	0/0	1/1:0,23:23:69:755,69,0	1/1:1,27:28:51:854,51,0	0/1:13,11:24:99:288,0,354	0/0	0/1:16,15:31:99:399,0,432	1/1:0,13:13:39:427,39,0	0/1:14,14:28:99:375,0,371	0/0
scaffoldA01	28627633	.	A	C	64.77	.	BaseQRankSum=0;ClippingRankSum=0;ExcessHet=3.0103;FS=5.88;MQ=47.11;MQRankSum=-0.454;QD=4.63;ReadPosRankSum=-1.715;SOR=2.546;DP=14;AF=0.5;MLEAC=1;MLEAF=0.5;AN=2;AC=1;A./.OVAR_DATE=2016-05-11;Func.refGene=upstream;Gene.refGene=BnaHP1a;GeneDetail.refGene=.;ExonicFunc.refGene=.;AAChange.refGene=.;ALLELE_END	GT:AD:DP:GQ:PL	0/0	0/0	0/0	0/0	0/0	0/0	0/0	0/0	0/0	0/0	0/0	0/0	0/0	0/0	0/0	0/0	0/0	0/0	0/0	0/0	0/0	0/0	0/0	0/0	0/0	0/0	0/0	0/0	0/0	0/0	0/0	0/0	0/0	0/0	0/0	0/0	0/0	0/0	0/0	0/0	0/0
scaffoldA01	28627637	.	G	A	64.77	.	BaseQRankSum=0;ClippingRankSum=0;ExcessHet=3.0103;FS=5.88;MQ=47.11;MQRankSum=-0.454;QD=4.63;ReadPosRankSum=-1.87;SOR=2.546;DP=14;AF=0.5;MLEAC=1;MLEAF=0.5;AN=2;AC=1;A./.OVAR_DATE=2016-05-11;Func.refGene=upstream;Gene.refGene=BnaHP1a;GeneDetail.refGene=.;ExonicFunc.refGene=.;AAChange.refGene=.;ALLELE_END	GT:AD:DP:GQ:PL	0/0	0/0	0/0	0/0	0/0	0/0	0/0	0/0	0/0	0/0	0/0	0/0	0/0	0/0	0/0	0/0	0/0	0/0	0/0	0/0	0/0	0/0	0/0	0/0	0/0	0/0	0/0	0/0	0/0	0/0	0/0	0/0	0/0	0/0	0/0	0/0	0/0	0/0	0/0	0/0	0/0
scaffoldA01	28627639	.	T	TATTA	55.73	.	BaseQRankSum=0;ClippingRankSum=0;ExcessHet=3.0103;FS=2.881;MQ=46.43;MQRankSum=0.987;QD=4.64;ReadPosRankSum=-1.725;SOR=1.721;DP=12;AF=0.5;MLEAC=1;MLEAF=0.5;AN=2;AC=1;A./.OVAR_DATE=2016-05-11;Func.refGene=upstream;Gene.refGene=BnaHP1a;GeneDetail.refGene=.;ExonicFunc.refGene=.;AAChange.refGene=.;ALLELE_END	GT:AD:DP:GQ:PL	0/0	0/0	0/0	0/0	0/0	0/0	0/0	0/0	0/0	0/0	0/0	0/0	0/0	0/0	0/0	0/0	0/0	0/0	0/0	0/0	0/0	0/0	0/0	0/0	0/0	0/0	0/0	0/0	0/0	0/0	0/0	0/0	0/0	0/0	0/0	0/0	0/0	0/0	0/0	0/0	0/0
scaffoldA01	28627656	.	T	C	618.06	.	BaseQRankSum=1.37;ClippingRankSum=0;ExcessHet=3.0103;FS=0;MQ=46.62;MQRankSum=0.486;QD=4.44;ReadPosRankSum=0.085;SOR=1.022;RAW_MQandDP=25232,18;DP=753;AF=0.5;MLEAC=2;MLEAF=1;AN=114;AC=80;A./.OVAR_DATE=2016-05-11;Func.refGene=upstream;Gene.refGene=BnaHP1a;GeneDetail.refGene=.;ExonicFunc.refGene=.;AAChange.refGene=.;ALLELE_END	GT:AD:DP:GQ:PL	0/0	0/0	0/0	0/0	0/0	0/0	0/0	0/0	1/1:0,9:9:27:365,27,0	0/0	0/0	0/0	0/0	0/0	0/0	0/0	0/0	0/0	0/0	0/0	0/0	0/0	0/0	0/0	0/0	0/0	0/1:1,6:7:21:226,0,21	0/0	0/0	0/0	0/0	0/0	0/0	0/0	0/0	0/0	0/0	0/0	0/0	0/0	0/0
scaffoldA01	28627676	.	G	C	900.77	.	ExcessHet=3.0103;FS=0;MQ=43.59;QD=38.38;SOR=1.911;BaseQRankSum=-0.189;ClippingRankSum=0;MQRankSum=1.066;ReadPosRankSum=-0.263;RAW_MQandDP=11212,12;DP=68;AF=0.5;MLEAC=1;MLEAF=0.5;AN=8;AC=6;A./.OVAR_DATE=2016-05-11;Func.refGene=upstream;Gene.refGene=BnaHP1a;GeneDetail.refGene=.;ExonicFunc.refGene=.;AAChange.refGene=.;ALLELE_END	GT:AD:DP:GQ:PL	0/0	0/0	0/0	0/0	0/0	0/0	0/0	0/0	0/0	0/0	0/0	0/0	0/0	0/0	0/0	0/0	0/0	0/0	0/0	0/1:2,14:16:36:503,0,36	0/0	0/0	0/0	0/0	0/0	0/0	0/0	0/0	0/0	0/0	0/0	0/0	0/0	0/0	0/0	0/0	0/0	0/0	0/0	0/0	0/0
scaffoldA01	28627717	.	A	T	43.77	.	BaseQRankSum=0.674;ClippingRankSum=-0;ExcessHet=3.0103;FS=0;MQ=46.52;MQRankSum=-1.383;QD=10.94;ReadPosRankSum=-0.674;SOR=0.693;DP=14;AF=0.5;MLEAC=1;MLEAF=0.5;AN=4;AC=2;A./.OVAR_DATE=2016-05-11;Func.refGene=upstream;Gene.refGene=BnaHP1a;GeneDetail.refGene=.;ExonicFunc.refGene=.;AAChange.refGene=.;ALLELE_END	GT:AD:DP:GQ:PL	0/0	0/0	0/0	0/0	0/0	0/0	0/0	0/0	0/0	0/0	0/0	0/0	0/0	0/0	0/0	0/0	0/0	0/0	0/0	0/0	0/0	0/0	0/0	0/0	0/0	0/0	0/0	0/0	0/0	0/0	0/0	0/0	0/0	0/0	0/0	0/0	0/0	0/0	0/0	0/0	0/0
[truncated: 20,408 more rows]
[truncated: 484 more columns]
