# Supplementary material for: Two-Component System Genes in Brassica napus: Identification, Analysis, and Expression Patterns in Response to Abiotic and Biotic Stresses
Source: Int J Mol Sci. 2023 Dec 9;24(24):17308. doi: 10.3390/ijms242417308 (PMC10743665; doi:10.3390/ijms242417308)
Supplement: Supplementary file 1 [file ijms-24-17308-s001.zip › ijms-2720240-supplementary files/Supplementary Table S1, S2, and S3.xlsx]

## Sheet: Table S1
Table 1. Features of two component signaling system genes in B. napus
Gene name	Gene symbol	Gene Location (Scaffold:transcription start sites:transcription end sites:Direction)	Protein length (aa)	Homolog of Arabidopsis	Features	Exon (Conding region)	Molecular weight(MW)	Isoelectric point(PI)	Grand average of hydropathicity(GRAVY)	Transmembrane helices	Classification	Subcellular Localization	Darmor symbol
BnaHK1a	BnaA07G0024800ZS	scaffoldA07:2130137:2136105:+	1194	AT2G17820	HK,Rec	13	133892	6.17	-0.214	2	AHK1 like	Plasma membrane	BnaA07g03050D
BnaHK1b	BnaC07G0047800ZS	scaffoldC07:8039912:8045546:+	1192	AT2G17820	HK,Rec	13	133699	6.33	-0.217	2	AHK1 like	Plasma membrane	BnaC07g06920D
BnaHK2a	BnaA03G0386900ZS	scaffoldA03:20808390:20813598:-	1122	AT5G35750	CHASE,HK,Rec	11	125137	5.62	-0.181	4	Cytokinin Receptors	Plasma membrane	BnaA03g37960D
BnaHK2b	BnaC03G0479200ZS	scaffoldC03:34547437:34552478:-	1113	AT5G35750	CHASE,HK,Rec	11	124152	5.55	-0.196	3	Cytokinin Receptors	Plasma membrane	BnaC03g44990D
BnaHK2c	BnaA04G0090400ZS	scaffoldA04:10846178:10850694:-	1149	AT5G35750	CHASE,HK,Rec	13	128219	6.25	-0.186	3	Cytokinin Receptors	Plasma membrane	BnaA04g07540D
BnaHK2d	BnaC04G0370800ZS	scaffoldC04:49352453:49357058:-	1149	AT5G35750	CHASE,HK,Rec	13	127948	6.05	-0.166	3	Cytokinin Receptors	Plasma membrane	BnaC04g29780D
BnaHK3a	BnaA07G0100400ZS	scaffoldA07:14886166:14889990:-	1021	AT1G27320	CHASE,HK,Rec	10	114687	6.78	-0.16	3	Cytokinin Receptors	Plasma membrane	BnaA07g08880D
BnaHK3b	BnaC07G0152200ZS	scaffoldC07:27854133:27857932:-	1019	AT1G27320	CHASE,HK,Rec	10	114351	6.46	-0.153	3	Cytokinin Receptors	Plasma membrane	BnaC07g11340D
BnaHK4a	BnaA06G0406000ZS	scaffoldA06:46135542:46140623:+	1052	AT2G01830	CHASE,HK,Rec	8	116308	6.21	-0.194	2	Cytokinin Receptors	Plasma membrane	BnaA06g34500D
BnaHK4b	BnaC07G0273500ZS	scaffoldC07:41805561:41810637:-	1052	AT2G01830	CHASE,HK,Rec	8	116283	6.33	-0.18	2	Cytokinin Receptors	Plasma membrane	BnaC07g21260D
BnaCKI1a	BnaA04G0054800ZS	scaffoldA04:4072625:4077015:+	1069	AT2G47430	HK,Rec	7	118402	8.91	-0.247	1	CKI1 like	Plasma membrane	BnaA04g06260D
BnaCKI1b	BnaC04G0355700ZS	scaffoldC04:47304723:47309142:-	1080	AT2G47430	HK,Rec	7	119555	8.92	-0.247	1	CKI1 like	Plasma membrane	BnaC04g29060D
BnaCKI1c	BnaA05G0005000ZS	scaffoldA05:274293:278702:+	1078	AT2G47430	HK,Rec	6	118925	7.02	-0.179	2	CKI1 like	Plasma membrane	BnaA05g00530D
BnaCKI1d	BnaC04G0005900ZS	scaffoldC04:789250:793522:+	1105	AT2G47430	HK,Rec	6	122059	6.36	-0.214	3	CKI1 like	Plasma membrane	BnaC04g51990D
BnaCKI2a	BnaA02G0037200ZS	scaffoldA02:2136959:2140793:+	911	AT5G10720	HK,Rec	8	102556	5.1	-0.484	0	AHK5/CKI2 like	Nuclear	BnaAnng24980D
BnaCKI2b	BnaC02G0041700ZS	scaffoldC02:2651594:2655219:+	912	AT5G10720	HK,Rec	8	102565	5.09	-0.479	0	AHK5/CKI2 like	Nuclear	BnaC02g00180D
BnaCKI2c	BnaA10G0240400ZS	scaffoldA10:23722347:23725638:-	898	AT5G10720	HK,Rec	6	101166	5	-0.482	0	AHK5/CKI2 like	Nuclear	BnaA10g21570D
BnaCKI2d	BnaC09G0548800ZS	scaffoldC09:63830889:63834569:-	899	AT5G10720	HK,Rec	6	101230	5	-0.49	0	AHK5/CKI2 like	Nuclear	BnaC09g45760D
BnaCKI2e	BnaA03G0042000ZS	scaffoldA03:1998449:2002867:+	910	AT5G10720	HK,Rec	8	102426	5.11	-0.45	0	AHK5/CKI2 like	Nuclear, cytoplasmic	BnaA03g03100D
BnaCKI2f	BnaC03G0048600ZS	scaffoldC03:2486733:2497196:+	1372	AT5G10720	HK,Rec	15	156478	5.55	-0.476	0	AHK5/CKI2 like	Chlorplast	BnaC03g04510D
BnaERS1a	BnaA05G0004100ZS	scaffoldA05:208664:210823:-	613	AT2G40940	C2H4,GAF,HK	5	68147.5	6.1	0.174	3	Ethylene Receptors	Plasma membrane	BnaA05g00430D
BnaERS1b	BnaC04G0004200ZS	scaffoldC04:532277:534496:-	631	AT2G40940	C2H4,GAF,HK	5	70112.5	5.97	0.143	3	Ethylene Receptors	Plasma membrane	BnaC04g51810D
BnaETR1a	BnaA07G0286400ZS	scaffoldA07:26461359:26463999:+	736	AT1G66340	C2H4,GAF,HK,Rec	6	82285.2	7.66	0.141	3	Ethylene Receptors	Plasma membrane	BnaA07g25770D
BnaETR1b	BnaC06G0328100ZS	scaffoldC06:43228829:43231804:+	736	AT1G66340	C2H4,GAF,HK,Rec	6	82328.3	7.66	0.138	3	Ethylene Receptors	Plasma membrane	BnaCnng17850D
BnaERS2a	BnaA10G0025100ZS	scaffoldA10:1419249:1421195:-	619	AT1G04310	C2H4,GAF,HKL	2	68527.4	8.32	0.1	4	Ethylene Receptors	Plasma membrane	BnaAnng25820D
BnaERS2b	BnaC05G0026400ZS	scaffoldC05:1605992:1607470:-	492	AT1G04310	C2H4,GAF,HKL	1	54422.8	8.72	0.232	4	Ethylene Receptors	Plasma membrane	BnaCnng69330D
BnaERS2c	BnaC08G0009600ZS	scaffoldC08:868525:870456:-	620	AT1G04310	C2H4,GAF,HKL	2	68257.3	8.12	0.131	4	Ethylene Receptors	Plasma membrane	BnaC08g00620D
BnaERS2d	BnaA08G0315800ZS	scaffoldA08:28064191:28072546:+	1694	AT1G04310	C2H4,GAF,HKL	14	187992	6.89	-0.455	3	Ethylene Receptors	Plasma membrane	BnaA08g27820D
BnaETR2a	BnaA01G0294600ZS	scaffoldA01:27572029:27574445:-	779	AT3G23150	C2H4,GAF,HKL,Rec	2	86282.2	7.22	0.079	4	Ethylene Receptors	Plasma membrane	BnaA01g24090D
BnaETR2b	BnaC01G0363300ZS	scaffoldC01:41754244:41756695:-	777	AT3G23150	C2H4,GAF,HKL,Rec	2	86297.1	6.52	0.081	4	Ethylene Receptors	Plasma membrane	BnaCnng68360D
BnaEIN4a	BnaA01G0402700ZS	scaffoldA01:35809379:35812269:+	766	AT3G04580	C2H4,GAF,HKL,Rec	2	86216.7	8.54	0.029	3	Ethylene Receptors	Plasma membrane	BnaA01g33540D
BnaEIN4b	BnaC01G0512500ZS	scaffoldC01:57563425:57566301:-	766	AT3G04580	C2H4,GAF,HKL,Rec	2	86275.8	8.54	0.02	3	Ethylene Receptors	Plasma membrane	BnaC01g40040D
BnaPHYAa	BnaA06G0057900ZS	scaffoldA06:3581499:3585099:-	1123	AT1G09570	GAF,PHY,HKL,PAS	4	124289	5.9	-0.124	0	Phytochromes	Chlorplast	BnaA06g05470D
BnaPHYAb	BnaC05G0073100ZS	scaffoldC05:4133358:4136968:-	1124	AT1G09570	GAF,PHY,HKL,PAS	4	124374	5.92	-0.147	0	Phytochromes	Chlorplast	BnaCnng19880D
BnaPHYAc	BnaA09G0661700ZS	scaffoldA09:62796763:62800762:+	1121	AT1G09570	GAF,PHY,HKL,PAS	3	124062	5.64	-0.135	0	Phytochromes	Chlorplast	BnaA09g48410D
BnaPHYAd	BnaC08G0524800ZS	scaffoldC08:53099896:53103849:+	1123	AT1G09570	GAF,PHY,HKL,PAS	3	124368	5.83	-0.134	0	Phytochromes	Chlorplast	BnaC08g42660D
BnaPHYBa	BnaA05G0387100ZS	scaffoldA05:38225847:38229751:-	1192	AT2G18790	GAF,PHY,HKL,PAS	3	131478	5.66	-0.096	0	Phytochromes	Nuclear	BnaA05g22950D
BnaPHYBb	BnaC05G0432200ZS	scaffoldC05:48501916:48505834:-	1191	AT2G18790	GAF,PHY,HKL,PAS	3	131520	5.68	-0.106	0	Phytochromes	Nuclear	BnaC05g36390D
BnaPHYBc	BnaC03G0420100ZS	scaffoldC03:28954182:28958155:+	1155	AT2G18790	GAF,PHY,HKL,PAS	4	127200	5.74	-0.083	0	Phytochromes	cytoplasmic	BnaC03g39830D
BnaPHYCa	BnaA05G0144900ZS	scaffoldA05:9058822:9062401:-	1117	AT5G35840	GAF,PHY,PAS	3	123622	5.69	-0.1	0	Phytochromes	Nuclear	BnaA05g12750D
BnaPHYCb	BnaC06G0151200ZS	scaffoldC06:24453480:24457052:+	1118	AT5G35840	GAF,PHY,PAS	3	123870	5.55	-0.109	0	Phytochromes	Nuclear	BnaC06g11890D
BnaPHYEa	BnaA01G0091000ZS	scaffoldA01:5215475:5218992:-	1113	AT4G18130	GAF,PHY,HKL,PAS	3	122289	6.25	-0.15	0	Phytochromes	cytoplasmic, Nuclear, PlasmaMembrane	BnaA01g08940D
BnaPHYEb	BnaC01G0111000ZS	scaffoldC01:7498789:7502302:-	1116	AT4G18130	GAF,PHY,HKL,PAS	3	122429	6.16	-0.154	0	Phytochromes	Nuclear	BnaC01g40810D
a Features indicate conserved histidine-kinase domain (HK), diverged histidine-kinase like domain (HKL), receiver domain (Rec), CHASE domain for cytokinin binding (CHASE), ethylene-binding domain (C2H4) and and chromophore-binding domain (PHY),Domain present in phytochromes and cGMP-specific phosphodiesterases (GAF),signal sensor domain (PAS)
Phosphotransfer Proteins (HPs)
BnaHP1a	BnaA01G0306600ZS	scaffoldA01:28628386:28629530:+	154	AT3G21510	HPt	6	17649.2	5.31	-0.251	0	Phosphotransfer Proteins	Chlorplast	BnaA01g25020D
BnaHP1b	BnaC01G0379000ZS	scaffoldC01:43697546:43698736:+	154	AT3G21510	HPt	6	17592.1	5.11	-0.228	0	Phosphotransfer Proteins	Chlorplast	BnaC01g31940D
BnaHP2a	BnaA06G0371400ZS	scaffoldA06:43942770:43943759:+	156	AT3G29350	HPt	6	17463.9	4.84	-0.208	0	Phosphotransfer Proteins	Chlorplast	BnaA06g30870D
BnaHP2b	BnaC07G0320400ZS	scaffoldC07:46066092:46067165:-	156	AT3G29350	HPt	6	17463.9	4.84	-0.208	0	Phosphotransfer Proteins	Chlorplast	BnaC07g25790D
BnaHP2c	BnaA09G0044500ZS	scaffoldA09:2775886:2776946:-	156	AT3G29350	HPt	6	17476.9	5.12	-0.224	0	Phosphotransfer Proteins	Chlorplast	BnaA09g02590D
BnaHP2d	BnaC09G0030000ZS	scaffoldC09:1972679:1973732:-	156	AT3G29350	HPt	6	17435.9	4.95	-0.151	0	Phosphotransfer Proteins	Chlorplast	BnaC09g02050D
BnaHP3a	BnaA04G0106100ZS	scaffoldA04:12455915:12457136:+	155	AT5G39340	HPt	6	17413.8	4.88	-0.201	0	Phosphotransfer Proteins	Chlorplast	BnaA04g09170D
BnaHP3b	BnaC04G0389300ZS	scaffoldC04:51510075:51511284:+	155	AT5G39340	HPt	6	17397.8	4.88	-0.185	0	Phosphotransfer Proteins	Chlorplast	BnaC04g31390D
BnaHP4a	BnaA03G0345700ZS	scaffoldA03:18374125:18375177:+	133	AT3G16360	HPt	5	15550.6	6.14	-0.632	0	Phosphotransfer Proteins	Mitochondrion	BnaA03g34150D
BnaHP4b	BnaC03G0417400ZS	scaffoldC03:28707831:28708910:+	133	AT3G16360	HPt	5	15508.5	6.14	-0.652	0	Phosphotransfer Proteins	Mitochondrion	BnaC03g39610D
BnaHP4c	BnaA05G0391500ZS	scaffoldA05:38531465:38532738:-	133	AT3G16360	HPt	5	15519.5	5.63	-0.61	0	Phosphotransfer Proteins	Mitochondrion	BnaA05g36880D
BnaHP4d	BnaC05G0438000ZS	scaffoldC05:49175364:49176248:-	124	AT3G16360	HPt	4	14446.3	5.37	-0.614	0	Phosphotransfer Proteins	Nuclear	BnaC05g36960D
BnaHP5a	BnaA10G0018400ZS	scaffoldA10:1008162:1009435:+	170	AT1G03430	HPt	7	19425.1	5.41	-0.355	0	Phosphotransfer Proteins	Chlorplast	BnaA10g01920D
BnaHP5b	BnaC05G0020500ZS	scaffoldC05:1309939:1311412:+	170	AT1G03430	HPt	7	19480.2	5.41	-0.375	0	Phosphotransfer Proteins	Chlorplast	na
BnaPHP1a	BnaA07G0225000ZS	scaffoldA07:22861483:22862399:+	154	AT1G80100	Pseudo-HPt	5	17885.6	6.2	-0.196	0	pseudo Phosphotransfer Proteins	Nuclear	BnaA07g38280D
BnaPHP1b	BnaC06G0242100ZS	scaffoldC06:35197380:35198356:+	154	AT1G80100	Pseudo-HPt	5	17871.6	6.2	-0.198	0	pseudo Phosphotransfer Proteins	Nuclear	BnaC06g43070D
Features indicate whether the proteins possess a conserved His-containing phosphotransfer domain (HPt) or a pseudo-HPt lacking the His phosphorylation site.
Response Regulators (RRs)
BnaRR3a	BnaA09G0170400ZS	scaffoldA09:11009368:11010350:+	226	AT1G59940	Rec	5	24950.8	4.76	-0.101	0	Type A	Nuclear	BnaA09g14370D
BnaRR3b	BnaC09G0190200ZS	scaffoldC09:16268438:16269650:+	238	AT1G59940	Rec	5	26097.1	4.84	-0.142	0	Type A	Nuclear	BnaC09g14930D
BnaRR4a	BnaA09G0657800ZS	scaffoldA09:62592854:62594047:+	260	AT1G10470	Rec	5	28472.4	4.61	-0.285	0	Type A	Nuclear	BnaA09g48160D
BnaRR4b	BnaC08G0202000ZS	scaffoldC08:30806698:30807800:-	247	AT1G10470	Rec	4	26864.7	4.63	-0.251	0	Type A	Nuclear	BnaC08g14280D
BnaRR4c	BnaA08G0288700ZS	scaffoldA08:26898102:26898618:+	91	AT1G10470	Rec	4	9998.49	4.73	-0.087	0	Type A	cytoplasmic	BnaA08g25770D
BnaRR4d	BnaC08G0519400ZS	scaffoldC08:52795370:52804971:+	117	AT1G10470	Rec	4	12922	4.86	0.019	0	Type A	cytoplasmic	BnaC03g48210D
BnaRR4e	BnaA06G0066700ZS	scaffoldA06:3941655:3942810:-	267	AT1G10470	Rec	5	29049.9	4.79	-0.326	0	Type A	Nuclear	BnaA06g06240D
BnaRR4f	BnaC05G0082300ZS	scaffoldC05:4633671:4634777:-	253	AT1G10470	Rec	5	27613.3	4.58	-0.334	0	Type A	Nuclear	BnaC05g07990D
BnaRR4g	BnaC05G0083500ZS	scaffoldC05:4728238:4729344:-	253	AT1G10470	Rec	5	27513.2	4.61	-0.319	0	Type A	Nuclear	BnaCnng49440D
BnaRR5a	BnaA01G0224000ZS	scaffoldA01:14502829:14504378:-	183	AT3G48100	Rec	5	20761.1	5.55	-0.152	0	Type A	pero	BnaAnng26230D
BnaRR5b	BnaC01G0288500ZS	scaffoldC01:25224902:25226457:+	183	AT3G48100	Rec	5	20761.1	5.55	-0.152	0	Type A	pero	BnaC01g42890D
BnaRR5c	BnaA06G0170100ZS	scaffoldA06:10698164:10699717:+	183	AT3G48100	Rec	5	20731.1	5.82	-0.154	0	Type A	pero	BnaA06g16900D
BnaRR5d	BnaC08G0285100ZS	scaffoldC08:36993298:36994867:-	183	AT3G48100	Rec	5	20731.1	5.82	-0.154	0	Type A	pero	BnaCnng67000D
BnaRR5e	BnaA06G0262700ZS	scaffoldA06:36326014:36327561:-	184	AT3G48100	Rec	5	20862.2	5.98	-0.178	0	Type A	pero	BnaA06g20760D
BnaRR5f	BnaC03G0573700ZS	scaffoldC03:45044929:45047740:+	183	AT3G48100	Rec	5	20721.1	5.97	-0.197	0	Type A	pero	BnaCnng35610D
BnaRR6a	BnaA06G0282000ZS	scaffoldA06:38153254:38154702:-	190	AT5G62920	Rec	5	21550.2	6.18	-0.176	0	Type A	cytoplasmic, Nuclear	BnaA06g22370D
BnaRR6b	BnaC03G0548700ZS	scaffoldC03:41478723:41480173:+	190	AT5G62920	Rec	5	21550.2	6.18	-0.176	0	Type A	cytoplasmic, Nuclear	BnaC03g51340D
BnaRR7a	BnaA06G0132900ZS	scaffoldA06:7801387:7802552:-	213	AT1G19050	Rec	5	23481	5.54	-0.28	0	Type A	Nuclear	BnaA06g13210D
BnaRR7b	BnaC05G0160100ZS	scaffoldC05:10385994:10388319:-	214	AT1G19050	Rec	5	23500	5.53	-0.28	0	Type A	Nuclear	BnaC05g14720D
BnaRR7c	BnaA08G0253500ZS	scaffoldA08:25313337:25314464:+	240	AT1G19050	Rec	4	26420.3	5.87	-0.12	1	Type A	cytoplasmic	BnaA08g22240D
BnaRR7d	BnaC08G0250800ZS	scaffoldC08:34199889:34201016:-	212	AT1G19050	Rec	5	23333.6	5.65	-0.304	0	Type A	cytoplasmic	BnaC08g18570D
BnaRR8a	BnaA03G0202200ZS	scaffoldA03:10541420:10542660:+	216	AT2G41310	Rec	5	24260.7	4.94	-0.483	0	Type A	Nuclear	BnaA03g19410D
BnaRR8b	BnaC03G0238700ZS	scaffoldC03:14561007:14562248:+	217	AT2G41310	Rec	5	24555.1	4.94	-0.444	0	Type A	Nuclear	BnaC03g23280D
BnaRR8c	BnaA04G0263900ZS	scaffoldA04:23713500:23714587:+	222	AT2G41310	Rec	5	25044.7	5.4	-0.489	0	Type A	Nuclear	BnaA04g23810D
BnaRR8d	BnaC04G0025500ZS	scaffoldC04:2412191:2413165:+	215	AT2G41310	Rec	4	24411.1	5.32	-0.474	0	Type A	Nuclear	BnaC04g01810D
BnaRR8e	BnaA05G0023700ZS	scaffoldA05:1435919:1436904:+	215	AT2G41310	Rec	4	24304.9	5.14	-0.481	0	Type A	Nuclear	BnaA05g02140D
BnaRR8f	BnaC04G0581000ZS	scaffoldC04:68859948:68861031:+	222	AT2G41310	Rec	5	25056.8	5.52	-0.503	0	Type A	Nuclear	BnaC04g47580D
BnaRR9a	BnaA07G0197600ZS	scaffoldA07:21321622:21322815:+	234	AT3G57040	Rec	5	26146.1	5.29	-0.279	0	Type A	Nuclear	BnaA07g17140D
BnaRR9b	BnaC06G0202700ZS	scaffoldC06:31383514:31384474:+	158	AT3G57040	Rec	5	17779.8	6.83	-0.183	0	Type A	Chlorplast	BnaCnng47460D
BnaRR9c	BnaA04G0031600ZS	scaffoldA04:2100704:2101786:-	233	AT3G57040	Rec	5	25854.6	5.28	-0.358	0	Type A	Nuclear	BnaA04g03000D
BnaRR9d	BnaC04G0302900ZS	scaffoldC04:41095657:41096765:-	232	AT3G57040	Rec	5	25762.5	5.03	-0.361	0	Type A	cytoplasmic	BnaC04g24580D
BnaRR9e	BnaA09G0525400ZS	scaffoldA09:55575165:55576388:+	236	AT3G57040	Rec	5	26385.5	5.22	-0.358	0	Type A	Nuclear	BnaA09g36380D
BnaRR9f	BnaC08G0369200ZS	scaffoldC08:43861554:43862752:+	235	AT3G57040	Rec	5	26274.4	5.73	-0.364	0	Type A	cytoplasmic	BnaC08g27970D
BnaRR15a	BnaA07G0249600ZS	scaffoldA07:24158371:24159443:+	195	AT1G74890	Rec	5	21459.3	5.3	-0.411	0	Type A	Nuclear	BnaA07g22010D
BnaRR15b	BnaC06G0275300ZS	scaffoldC06:38130446:38131529:+	197	AT1G74890	Rec	5	21705.4	5.07	-0.423	0	Type A	Nuclear	BnaC06g22740D
BnaRR15c	BnaA07G0348800ZS	scaffoldA07:30120945:30122057:-	168	AT1G74890	Rec	5	18779	5.93	0.142	1	Type A	golg	BnaA07g31820D
BnaRR15d	BnaC06G0411100ZS	scaffoldC06:49645150:49646265:-	184	AT1G74890	Rec	5	20439.9	5.94	0.128	1	Type A	golg	BnaC06g35700D
BnaRR16a	BnaA03G0199100ZS	scaffoldA03:10374990:10375904:+	161	AT2G40670	Rec	5	18029.8	6.12	-0.252	0	Type A	Nuclear	BnaA03g19150D
BnaRR16b	BnaC03G0234300ZS	scaffoldC03:14215265:14216871:+	159	AT2G40670	Rec	5	17808.7	6.74	-0.218	0	Type A	extr	BnaC03g22790D
BnaRR17a	BnaA04G0036100ZS	scaffoldA04:2387321:2388100:-	127	AT3G56380	Rec	5	14048.3	4.96	-0.055	0	Type A	cytoplasmic	BnaA04g02540D
BnaRR17b	BnaC04G0308400ZS	scaffoldC04:41692724:41693538:-	127	AT3G56380	Rec	5	14048.3	4.96	-0.055	0	Type A	cytoplasmic	BnaC04g55620D
BnaRR17c	BnaA09G0519700ZS	scaffoldA09:55273341:55274207:+	169	AT3G56380	Rec	5	19224.4	6.72	-0.113	0	Type A	Nuclear	BnaA09g35830D
BnaRR17d	BnaC08G0362800ZS	scaffoldC08:43445201:43446070:+	127	AT3G56380	Rec	5	14087.4	4.96	-0.074	0	Type A	Nuclear	BnaC08g27330D
BnaRR1a	BnaA05G0388100ZS	scaffoldA05:38267663:38271188:-	675	AT3G16857	Rec,Myb	6	73511.2	5.94	-0.506	0	Type B-1	Nuclear	BnaA05g23050D
BnaRR1b	BnaC05G0433000ZS	scaffoldC05:48621175:48624565:-	680	AT3G16857	Rec,Myb	6	74075.8	5.94	-0.504	0	Type B-1	Nuclear	BnaC05g36490D
BnaRR1c	BnaC01G0418600ZS	scaffoldC01:48383823:48384667:-	187	AT3G16857	Rec,Myb	3	21087.2	7.12	-0.504	0	Type B-1	Nuclear	BnaC01g44050D
BnaRR1d	BnaA03G0347400ZS	scaffoldA03:18492236:18494956:+	645	AT3G16857	Rec,Myb	6	71013.4	6.63	-0.612	0	Type B-1	Nuclear	BnaA03g34320D
BnaRR1e	BnaC03G0419300ZS	scaffoldC03:28924065:28926758:+	646	AT3G16857	Rec,Myb	6	71045.4	6.59	-0.615	0	Type B-1	Nuclear	BnaC03g39750D
BnaRR1f	BnaA03G0347200ZS	scaffoldA03:18478837:18479608:+	148	AT3G16857	Rec	3	16612.3	6.58	-0.146	0	Type B-1	cytoplasmic	BnaA03g34300D
BnaRR1g	BnaC03G0419100ZS	scaffoldC03:28909057:28909838:-	155	AT3G16857	Rec	3	17420.2	5.94	-0.106	0	Type B-1	cytoplasmic	BnaCnng27490D
BnaRR2a	BnaA01G0191600ZS	scaffoldA01:11506463:11509032:-	633	AT4G16110	Rec,Myb	6	69283.5	6.07	-0.566	0	Type B-1	Nuclear	BnaA01g17750D
BnaRR2b	BnaC01G0242300ZS	scaffoldC01:18513063:18515628:-	632	AT4G16110	Rec,Myb	6	69032.3	6.17	-0.55	0	Type B-1	Nuclear	BnaC01g22100D
BnaRR2c	BnaA03G0431600ZS	scaffoldA03:23418564:23421657:+	590	AT4G16110	Rec,Myb	6	65088.9	6.18	-0.612	0	Type B-1	Nuclear	BnaA03g42350D
BnaRR2d	BnaC07G0406400ZS	scaffoldC07:52026172:52029049:+	601	AT4G16110	Rec,Myb	6	66152.1	6.38	-0.581	0	Type B-1	Nuclear	BnaC07g33430D
BnaRR10a	BnaA03G0529600ZS	scaffoldA03:29870982:29873309:-	518	AT4G31920	Rec,Myb	6	57914.4	5.92	-0.558	0	Type B-1	Nuclear	BnaA03g51830D
BnaRR10b	BnaC07G0507300ZS	scaffoldC07:58520642:58523026:-	523	AT4G31920	Rec,Myb	6	58729.2	5.87	-0.603	0	Type B-1	Nuclear	BnaC07g43590D
BnaRR10c	BnaC08G0137200ZS	scaffoldC08:24289418:24292743:-	337	AT4G31920	Rec	6	38489.8	6.65	-0.492	0	Type B-1	Mitochondrion	BnaC08g10460D
BnaRR11a	BnaA07G0278900ZS	scaffoldA07:26018437:26020293:+	537	AT1G67710	Rec,Myb	4	60421.7	5.39	-0.391	0	Type B-1	Chlorplast	BnaA07g24890D
BnaRR11b	BnaC06G0318900ZS	scaffoldC06:42474970:42476779:+	522	AT1G67710	Rec,Myb	4	58854.9	5.4	-0.399	0	Type B-1	Chlorplast	BnaC06g26570D
BnaRR11c	BnaA07G0294900ZS	scaffoldA07:26993460:26995345:-	513	AT1G67710	Rec,Myb	5	57643.4	5.3	-0.448	0	Type B-1	Nuclear	BnaA07g26610D
BnaRR11d	BnaC06G0340800ZS	scaffoldC06:44652458:44654291:-	500	AT1G67710	Rec,Myb	5	56812.5	5.08	-0.484	0	Type B-1	Nuclear	BnaC06g28780D
BnaRR12a	BnaA04G0167500ZS	scaffoldA04:17628798:17631394:-	581	AT2G25180	Rec,Myb	6	63913.5	5.98	-0.582	0	Type B-1	Nuclear	BnaA04g14760D
BnaRR12b	BnaC04G0464500ZS	scaffoldC04:59201915:59204491:-	577	AT2G25180	Rec,Myb	6	63465.1	6.06	-0.571	0	Type B-1	Nuclear	BnaC04g56320D
BnaRR12c	BnaC06G0114900ZS	scaffoldC06:20504136:20504660:-	134	AT2G25180	Rec	2	15281.8	6.41	-0.226	0	Type B-1	cytoplasmic	BnaC06g09070D
BnaRR14a	BnaA02G0317500ZS	scaffoldA02:28718265:28720030:+	377	AT2G01760	Rec,Myb	5	41549.5	9.21	-0.281	0	Type B-1	Nuclear	BnaA02g25910D
BnaRR14b	BnaC02G0429400ZS	scaffoldC02:52640673:52642642:+	437	AT2G01760	Rec,Myb	5	48873.9	8.87	-0.232	0	Type B-1	Nuclear	BnaC02g47760D
BnaRR18a	BnaA02G0112800ZS	scaffoldA02:5950268:5952826:+	623	AT5G58080	Rec,Myb	6	69402.5	5.37	-0.609	0	Type B-1	Nuclear	BnaA02g07870D
BnaRR18b	BnaC02G0138100ZS	scaffoldC02:9810410:9812991:+	626	AT5G58080	Rec,Myb	6	69835.1	5.37	-0.607	0	Type B-1	Nuclear	BnaC02g10960D
BnaRR21a	BnaA02G0025000ZS	scaffoldA02:1552060:1556565:+	782	AT5G07210	Rec,Myb	9	86661.9	6.41	-0.755	0	Type B-2	Nuclear	BnaAnng25110D
BnaRR21b	BnaC02G0026900ZS	scaffoldC02:1869045:1873615:+	792	AT5G07210	Rec,Myb	10	87504.1	6.32	-0.661	0	Type B-2	Nuclear	BnaC02g01700D
BnaRR21c	BnaA03G0026900ZS	scaffoldA03:1267049:1271284:+	759	AT5G07210	Rec,Myb	9	85157.8	6.01	-0.654	0	Type B-2	Nuclear	BnaA03g01960D
BnaRR21d	BnaC03G0033100ZS	scaffoldC03:1677703:1682064:+	762	AT5G07210	Rec,Myb	9	85786.4	5.83	-0.699	0	Type B-2	Nuclear	BnaC03g02950D
BnaRR21e	BnaA10G0260200ZS	scaffoldA10:24596288:24600285:+	773	AT5G07210	Rec,Myb	9	86000.8	5.47	-0.702	0	Type B-2	Nuclear	BnaA10g23650D
BnaRR21f	BnaC09G0574400ZS	scaffoldC09:65343497:65347472:+	772	AT5G07210	Rec,Myb	9	85939.8	5.65	-0.695	0	Type B-2	Nuclear	BnaC09g48380D
BnaRR23	BnaC03G0558500ZS	scaffoldC03:42546722:42551999:+	727	AT5G62120	Rec	10	79915.6	7.4	-0.678	0	Type B-2	Nuclear	BnaC03g51950D
BnaRR19a	BnaA05G0182100ZS	scaffoldA05:12620295:12622173:-	498	AT1G49190	Rec,Myb	5	56489.4	5.9	-0.695	0	Type B-3	Nuclear	BnaA05g16250D
BnaRR19b	BnaC05G0308700ZS	scaffoldC05:28586206:28588241:-	550	AT1G49190	Rec,Myb	5	62229.7	5.67	-0.71	0	Type B-3	Nuclear	BnaC05g25970D
BnaRR19c	BnaA08G0034300ZS	scaffoldA08:2758617:2760352:-	449	AT1G49190	Rec,Myb	5	51242.9	5.4	-0.59	0	Type B-3	Nuclear	BnaA08g02850D
BnaRR19d	BnaC08G0041300ZS	scaffoldC08:3638908:3640644:-	450	AT1G49190	Rec,Myb	5	51202.9	5.41	-0.601	0	Type B-3	Nuclear	BnaC08g03080D
BnaRR20a	BnaA09G0565700ZS	scaffoldA09:57617325:57618981:-	420	AT3G62670	Rec,Myb	5	48196	5.07	-0.703	0	Type B-3	Nuclear	BnaA09g40030D
BnaRR20b	BnaC08G0414900ZS	scaffoldC08:46564561:46566222:-	421	AT3G62670	Rec,Myb	5	48362.1	5.08	-0.747	0	Type B-3	Nuclear	BnaC08g32380D
BnaRR22a	BnaA03G0293700ZS	scaffoldA03:15471579:15472116:-	143	AT3G04280	Rec	2	15705.2	7.83	-0.303	0	Type C	cytoplasmic	BnaC03g33640D
BnaRR22b	BnaC03G0352300ZS	scaffoldC03:23820533:23821064:-	141	AT3G04280	Rec	2	15513.1	6.31	-0.243	0	Type C	cytoplasmic	BnaC03g33640D
BnaRR22c	BnaA05G0483000ZS	scaffoldA05:43625483:43626004:+	136	AT3G04280	Rec	2	15055.6	5.41	-0.207	0	Type C	cytoplasmic	BnaA05g33120D
BnaRR22d	BnaC05G0557100ZS	scaffoldC05:57117576:57118098:-	136	AT3G04280	Rec	2	15055.6	5.41	-0.207	0	Type C	cytoplasmic	BnaC05g47370D
BnaRR22e	BnaA05G0483100ZS	scaffoldA05:43633891:43634904:+	179	AT3G04280	Rec	2	20414.6	4.82	-0.047	0	Type C	cytoplasmic	BnaA05g33130D
BnaRR22f	BnaC05G0557000ZS	scaffoldC05:57114325:57115694:-	145	AT3G04280	Rec	3	16266.6	4.57	-0.21	0	Type C	Chlorplast	BnaC05g47380D
BnaRR24a	BnaA09G0060800ZS	scaffoldA09:3717948:3718574:-	108	AT5G26594	Rec	2	12247.1	6.18	-0.4	0	Type C	cytoplasmic	BnaA09g04220D
BnaRR24b	BnaC09G0049300ZS	scaffoldC09:3171474:3172718:-	134	AT5G26594	Rec	2	15061.3	4.99	-0.232	0	Type C	cytoplasmic	BnaC09g03650D
BnaRR24c	BnaA02G0377300ZS	scaffoldA02:33111085:33111644:+	134	AT5G26594	Rec	2	14996.1	4.82	-0.204	0	Type C	cytoplasmic	BnaA02g31620D
BnaRR24d	BnaC02G0505200ZS	scaffoldC02:60972878:60973437:+	134	AT5G26594	Rec	2	15030.2	4.82	-0.206	0	Type C	cytoplasmic	BnaC02g48400D
BnaPRR2a	BnaA01G0090500ZS	scaffoldA01:5191075:5193729:-	505	AT4G18020	Pseudo-Rec,Myb	9	56367.7	6.15	-0.603	0	Type-B PRR	Nuclear	BnaA01g08890D
BnaPRR2b	BnaC01G0110500ZS	scaffoldC01:7450064:7452784:-	496	AT4G18020	Pseudo-Rec,Myb	9	55432.7	6.33	-0.636	0	Type-B PRR	Nuclear	BnaC01g10560D
BnaPRR2c	BnaA03G0444700ZS	scaffoldA03:24121397:24124293:-	513	AT4G18020	Pseudo-Rec,Myb	9	57185.2	5.62	-0.67	0	Type-B PRR	Nuclear	BnaA03g43540D
BnaPRR2d	BnaC07G0419500ZS	scaffoldC07:52842803:52845722:-	519	AT4G18020	Pseudo-Rec,Myb	9	57737	5.83	-0.647	0	Type-B PRR	Chlorplast	BnaC07g35020D
BnaPRR4a	BnaA02G0366100ZS	scaffoldA02:32200979:32203903:+	433	AT5G49240	Pseudo-Rec,Myb	6	49757.5	5.93	-0.572	0	Type-B PRR	Nuclear	BnaA02g30670D
BnaPRR4b	BnaC02G0491300ZS	scaffoldC02:59547077:59552671:+	446	AT5G49240	Pseudo-Rec,Myb	6	51375.4	6.24	-0.574	0	Type-B PRR	Nuclear	BnaC02g38960D
BnaPRR4c	BnaA06G0357900ZS	scaffoldA06:43138031:43146643:-	491	AT5G49240	Pseudo-Rec,Myb	6	56668.3	5.4	-0.827	0	Type-B PRR	Nuclear	BnaA06g29620D
BnaPRR4d	BnaC07G0335100ZS	scaffoldC07:47080773:47089700:+	509	AT5G49240	Pseudo-Rec,Myb	6	58938.8	5.71	-0.86	0	Type-B PRR	Nuclear	BnaC07g49310D
BnaPRR6a	BnaA07G0301100ZS	scaffoldA07:27277298:27279014:+	283	AT1G68210	Pseudo-Rec	6	32487.4	9.56	-0.456	0	Type-B PRR	Nuclear	BnaA07g27080D
BnaPRR6b	BnaC06G0346000ZS	scaffoldC06:44973404:44975819:+	592	AT1G68210	Pseudo-Rec	7	66640.6	5.04	-0.585	0	Type-B PRR	Nuclear	BnaC06g29360D
BnaPRR6c	BnaA07G0301200ZS	scaffoldA07:27281297:27285716:+	557	AT1G68210	Pseudo-Rec	9	62451.2	5.24	-0.581	0	Type-B PRR	Nuclear	BnaA07g27090D
BnaPRR6d	BnaC06G0348700ZS	scaffoldC06:45166075:45167723:+	303	AT1G68210	Pseudo-Rec	5	34505.6	9.6	-0.6	0	Type-B PRR	Nuclear	BnaC06g30000D
BnaPRR6e	BnaC06G0348600ZS	scaffoldC06:45151224:45153050:+	305	AT1G68210	Pseudo-Rec	6	35151.2	9.2	-0.537	0	Type-B PRR	Nuclear	BnaCnng61430D
BnaTOC1a	BnaA03G0408400ZS	scaffoldA03:22077837:22080028:+	575	AT5G61380	CCT,Pseudo-Rec	6	64666.6	6.77	-0.831	0	Clock PRR	Nuclear	BnaA03g40160D
BnaTOC1b	BnaC07G0381000ZS	scaffoldC07:50406117:50408248:+	573	AT5G61380	CCT,Pseudo-Rec	6	64381.2	6.73	-0.845	0	Clock PRR	Nuclear	BnaCnng43250D
BnaTOC1c	BnaC09G0066100ZS	scaffoldC09:4294559:4296788:+	520	AT5G61380	CCT,Pseudo-Rec	6	58987.2	7.71	-0.86	0	Clock PRR	Nuclear	BnaC09g05250D
BnaPRR3a	BnaA10G0154500ZS	scaffoldA10:19017030:19019208:-	507	AT5G60100	CCT,Pseudo-Rec	9	55396.1	5.67	-0.769	0	Clock PRR	Nuclear	BnaA10g12930D
BnaPRR3b	BnaC09G0435100ZS	scaffoldC09:54684523:54686692:-	497	AT5G60100	CCT,Pseudo-Rec	9	54584.4	5.81	-0.76	0	Clock PRR	Nuclear	BnaC09g35410D
BnaPRR5a	BnaA02G0385300ZS	scaffoldA02:33699596:33701634:+	509	AT5G24470	CCT,Pseudo-Rec	6	56871.5	8.32	-0.782	0	Clock PRR	Nuclear	BnaA02g32550D
BnaPRR5b	BnaC02G0515600ZS	scaffoldC02:61984540:61986633:+	513	AT5G24470	CCT,Pseudo-Rec	6	57226.8	8.32	-0.761	0	Clock PRR	Nuclear	BnaC02g48700D
BnaPRR5c	BnaA06G0329000ZS	scaffoldA06:41294380:41296806:-	563	AT5G24470	CCT,Pseudo-Rec	7	62547.8	6.78	-0.773	0	Clock PRR	Nuclear	BnaA06g26980D
BnaPRR5d	BnaC07G0364800ZS	scaffoldC07:49258376:49260747:+	557	AT5G24470	CCT,Pseudo-Rec	7	62011.1	6.56	-0.762	0	Clock PRR	Nuclear	BnaC07g29960D
BnaPRR5e	BnaA09G0067500ZS	scaffoldA09:4046483:4048901:+	494	AT5G24470	CCT,Pseudo-Rec	6	55752.7	9.09	-0.75	0	Clock PRR	Nuclear	BnaA09g04840D
BnaPRR5f	BnaC09G0057600ZS	scaffoldC09:3714804:3717373:+	502	AT5G24470	CCT,Pseudo-Rec	5	55956	7.21	-0.57	0	Clock PRR	Nuclear	BnaC09g04380D
BnaPRR7a	BnaA02G0009400ZS	scaffoldA02:806163:808977:-	721	AT5G02810	CCT,Pseudo-Rec	8	78468.7	8.4	-0.849	0	Clock PRR	Nuclear	BnaAnng00500D
BnaPRR7b	BnaC02G0007000ZS	scaffoldC02:524070:526865:-	689	AT5G02810	CCT,Pseudo-Rec	8	75247	7.13	-0.875	0	Clock PRR	Nuclear	BnaC02g03470D
BnaPRR7c	BnaA10G0294500ZS	scaffoldA10:26213434:26216331:+	704	AT5G02810	CCT,Pseudo-Rec	8	76653.5	6.95	-0.861	0	Clock PRR	Nuclear	BnaA10g26930D
BnaPRR7d	BnaC09G0614800ZS	scaffoldC09:67732088:67735008:+	701	AT5G02810	CCT,Pseudo-Rec	8	76350.1	6.82	-0.858	0	Clock PRR	Nuclear	BnaCnng03230D
BnaPRR9a	BnaA04G0295200ZS	scaffoldA04:25363678:25365901:+	474	AT2G46790	CCT,Pseudo-Rec	5	52478.1	6.5	-0.653	0	Clock PRR	Nuclear	BnaA04g26750D
BnaPRR9b	BnaC04G0612700ZS	scaffoldC04:70792292:70796867:+	891	AT2G46790	CCT,Pseudo-Rec	7	98041.6	6.02	-0.209	7	Clock PRR	Plasma membrane	BnaC04g51630D
BnaPRR9c	BnaA05G0011400ZS	scaffoldA05:776944:778441:-	414	AT2G46790	CCT,Pseudo-Rec	4	46146.1	6.54	-0.642	0	Clock PRR	Nuclear	BnaA05g01090D
BnaPRR9d	BnaC04G0011800ZS	scaffoldC04:1327824:1329331:-	414	AT2G46790	CCT,Pseudo-Rec	4	46191.1	6.54	-0.667	0	Clock PRR	Nuclear	BnaC04g00640D
Features indicate receiver domain (Rec), pseudo-receiver domain (Pseudo-Rec) lacking the conserved D, Myb-like domain (Myb), plant-specific CCT motif found in clock proteins.

## Sheet: Table S2
Table S2. Features of two component signaling system genes in B. oleracea
Gene name	Gene symbol	Protein length (aa)	Scaffold	Direction	Transcription start sites [TSS]	Transcription end sites [TES]	Features	Classification
Histidine kinases (HKs)
BolCKI1a	BolO_0g00100	927	contig_0-1500000	+	67045	71437	HK,Rec	CKI1 like
BolCKI1b	BolO_4g00450	1079	C04	+	406413	410034	HK,Rec	CKI1 like
BolCKI2a	BolO_2g04610	919	C02	+	2564085	2567773	HK,Rec	CKI2 like
BolCKI2b	BolO_9g64910	886	C09	-	62162484	62166157	HK,Rec	CKI2 like
BolCKI2c	BolO_0g15640	401	contig_13573813-14261232	-	368351	370584	HK,Rec	CKI2 like
BolEIN4	BolO_1g56490	767	C01	+	49593139	49596029	C2H4,GAF,HKL,Rec	Ethylene Receptors
BolERS1	BolO_4g00340	614	C04	-	293340	295508	C2H4,GAF,HK	Ethylene Receptors
BolERS2a	BolO_5g02560	618	C05	-	1299706	1301644	C2H4,GAF,HKL	Ethylene Receptors
BolERS2b	BolO_8g00960	621	C08	-	774227	776157	C2H4,GAF,HKL	Ethylene Receptors
BolETR1	BolO_6g39680	737	C06	+	40285104	40288080	C2H4,GAF,HK,Rec	Ethylene Receptors
BolETR2	BolO_1g39250	781	C01	-	36233873	36236292	C2H4,GAF,HKL,Rec	Ethylene Receptors
BolHK1	BolO_7g05550	1193	C07	+	5962723	5968360	HK,Rec	AHK1 like
BolHK2a	BolO_3g54990	1125	C03	-	35038925	35043985	CHASE,HK,Rec	Cytokinin Receptors
BolHK2b	BolO_4g39940	1150	C04	-	41143429	41148032	CHASE,HK,Rec	Cytokinin Receptors
BolHK3	BolO_7g19340	1020	C07	-	26075882	26079701	CHASE,HK,Rec	Cytokinin Receptors
BolHK4	BolO_7g34110	1053	C07	-	39779977	39785055	CHASE,HK,Rec	Cytokinin Receptors
BolPHYAa	BolO_5g07520	1159	C05	-	3719404	3724043	GAF,HKL,PAS	Phytochromes
BolPHYAb	BolO_8g56260	1124	C08	+	49432494	49436447	GAF,HKL,PAS	Phytochromes
BolPHYBa	BolO_5g50530	1169	C05	-	49499275	49503193	GAF,HKL,PAS	Phytochromes
BolPHYBb	BolO_3g48420	1158	C03	+	29170799	29174941	GAF,HKL,PAS	Phytochromes
BolPHYC	BolO_6g17290	1118	C06	+	21714453	21718022	GAF,PAS	Phytochromes
BolPHYE	BolO_1g11420	1117	C01	-	6640351	6643861	GAF,HKL,PAS	Phytochromes
Phosphotransfer Proteins (HPs)
BolHP1	BolO_1g41210	155	C01	+	38156093	38157282	HPt	Phosphotransfer Proteins
BolHP2a	BolO_7g39540	157	C07	-	44072284	44073365	HPt	Phosphotransfer Proteins
BolHP2b	BolO_9g04180	157	C09	-	2623052	2624106	HPt	Phosphotransfer Proteins
BolHP3	BolO_4g42180	156	C04	+	43246765	43247974	HPt	Phosphotransfer Proteins
BolHP4a	BolO_3g48170	146	C03	+	28956737	28957962	HPt	Phosphotransfer Proteins
BolHP4b	BolO_5g51310	146	C05	-	50153762	50154942	HPt	Phosphotransfer Proteins
BolHP5	BolO_5g01980	533	C05	+	1012544	1018989	HPt	Phosphotransfer Proteins
BolPHP1	BolO_6g29270	170	C06	+	32167253	32172118	Pseudo-HPt	pseudo Phosphotransfer Proteins
Response Regulators (RRs)
BolRR3	BolO_9g22120	239	C09	+	16630344	16631555	Rec	Type A
BolRR4a	BolO_8g20750	248	C08	-	27441639	27442741	Rec	Type A
BolRR4b	BolO_8g55720	266	C08	+	49147705	49148914	Rec	Type A
BolRR4c	BolO_5g08450	254	C05	-	4190650	4191756	Rec	Type A
BolRR4d	BolO_5g08520	254	C05	-	4280918	4282024	Rec	Type A
BolRR5a	BolO_0g00890	184	contig_0-1500000	+	1078111	1079666	Rec	Type A
BolRR5b	BolO_8g30110	184	C08	-	33675514	33677085	Rec	Type A
BolRR5c	BolO_3g64280	184	C03	+	43833230	43834791	Rec	Type A
BolRR6	BolO_3g61190	191	C03	+	40310316	40311766	Rec	Type A
BolRR7a	BolO_5g17540	213	C05	-	9973315	9977920	Rec	Type A
BolRR7b	BolO_8g26150	213	C08	-	30881984	30883111	Rec	Type A
BolRR8a	BolO_3g27020	184	C03	+	14401997	14403356	Rec	Type A
BolRR8b	BolO_4g02780	215	C04	+	2214414	2215389	Rec	Type A
BolRR8c	BolO_4g60930	223	C04	+	56857455	56858538	Rec	Type A
BolRR9a	BolO_6g23890	185	C06	+	28199782	28200815	Rec	Type A
BolRR9b	BolO_4g34250	233	C04	-	35368487	35369595	Rec	Type A
BolRR9c	BolO_8g39650	236	C08	+	40401933	40403131	Rec	Type A
BolRR15a	BolO_6g33170	284	C06	+	35112292	35113634	Rec	Type A
BolRR15b	BolO_6g48810	186	C06	-	46627851	46628945	Rec	Type A
BolRR16	BolO_3g26600	159	C03	+	14107316	14108819	Rec	Type A
BolRR17a	BolO_4g35040	149	C04	-	35959406	35961426	Rec	Type A
BolRR17b	BolO_8g38970	102	C08	+	40002500	40003392	Rec	Type A
BolRR1a	BolO_5g50650	681	C05	-	49636526	49639912	Rec,Myb	Type B-1
BolRR1b	BolO_1g46570	241	C01	-	42784173	42790053	Rec,Myb	Type B-1
BolRR1c	BolO_3g48350	647	C03	+	29118105	29120801	Rec,Myb	Type B-1
BolRR1d	BolO_3g48320	156	C03	+	29091900	29092686	Rec	Type B-1
BolRR2a	BolO_1g26570	632	C01	-	17641183	17643742	Rec,Myb	Type B-1
BolRR2b	BolO_7g49420	601	C07	+	50130274	50133149	Rec,Myb	Type B-1
BolRR10a	BolO_7g60770	524	C07	-	56557490	56559875	Rec,Myb	Type B-1
BolRR10b	BolO_8g13690	166	C08	-	21487943	21489019	Rec	Type B-1
BolRR11a	BolO_6g38640	506	C06	+	39552317	39563439	Rec,Myb	Type B-1
BolRR11b	BolO_6g41060	501	C06	-	41670420	41672251	Rec,Myb	Type B-1
BolRR12a	BolO_4g49200	578	C04	-	49137393	49139969	Rec,Myb	Type B-1
BolRR12b	BolO_6g13220	135	C06	-	17554234	17554758	Rec	Type B-1
BolRR14	BolO_2g51930	438	C02	+	54975882	54977851	Rec,Myb	Type B-1
BolRR18	BolO_2g15720	627	C02	+	9948933	9951484	Rec,Myb	Type B-1
BolRR21a	BolO_2g03050	209	C02	+	1825070	1826499	Rec	Type B-2
BolRR21b	BolO_3g03530	764	C03	+	1613918	1618303	Rec,Myb	Type B-2
BolRR21c	BolO_9g67530	773	C09	+	63460703	63464678	Rec,Myb	Type B-2
BolRR23	BolO_3g62470	841	C03	+	41471028	41480147	Rec	Type B-2
BolRR19a	BolO_5g35140	551	C05	-	27876614	27878649	Rec,Myb	Type B-3
BolRR19b	BolO_8g04080	492	C08	-	3378594	3386622	Rec,Myb	Type B-3
BolRR20	BolO_8g44770	420	C08	-	43116226	43117880	Rec,Myb	Type B-3
BolRR22a	BolO_3g40220	167	C03	-	23669012	23669821	Rec	Type C
BolRR22b	BolO_5g63210	137	C05	+	57861524	57862065	Rec	Type C
BolRR22c	BolO_5g63220	93	C05	+	57864651	57865779	Rec	Type C
BolRR24a	BolO_9g06350	135	C09	-	3806317	3807556	Rec	Type C
BolRR24b	BolO_2g60700	135	C02	+	63201957	63202516	Rec	Type C
BolPRR2a	BolO_1g11340	506	C01	-	6593834	6596528	Pseudo-Recc,Myb	Type-B PRR
BolPRR2b	BolO_7g50970	520	C07	-	50936684	50939499	Pseudo-Recc,Myb	Type-B PRR
BolPRR4a	BolO_2g58960	447	C02	+	61694306	61696514	Pseudo-Recc,Myb	Type-B PRR
BolPRR4b	BolO_7g41200	511	C07	+	45194852	45202996	Pseudo-Recc,Myb	Type-B PRR
BolPRR6a	BolO_6g41560	619	C06	+	41962203	41964619	Pseudo-Rec	Type-B PRR
BolPRR6b	BolO_6g41820	703	C06	+	42125040	42134433	Pseudo-Rec	Type-B PRR
BolPRR6c	BolO_6g41810	312	C06	+	42114452	42116257	Pseudo-Rec	Type-B PRR
BolPRR3	BolO_9g52400	472	C09	-	53597996	53600165	CCT,Pseudo-Rec	Clock PRR
BolPRR5a	BolO_2g62190	513	C02	+	64312880	64314962	CCT,Pseudo-Rec	Clock PRR
BolPRR5b	BolO_7g44780	558	C07	+	47437633	47440003	CCT,Pseudo-Rec	Clock PRR
BolPRR5c	BolO_9g07150	513	C09	+	4323600	4326103	CCT,Pseudo-Rec	Clock PRR
BolPRR7a	BolO_2g00760	689	C02	-	546172	548933	CCT,Pseudo-Rec	Clock PRR
BolPRR7b	BolO_9g71930	707	C09	+	65778039	65781017	CCT,Pseudo-Rec	Clock PRR
BolPRR9a	BolO_4g64520	472	C04	+	58782923	58785118	CCT,Pseudo-Rec	Clock PRR
BolPRR9b	BolO_4g01380	413	C04	-	1153179	1154681	CCT,Pseudo-Rec	Clock PRR
BolTOC1a	BolO_7g46560	574	C07	+	48511350	48513481	CCT,Pseudo-Rec	Clock PRR
BolTOC1b	BolO_9g08120	521	C09	+	4935360	4937589	CCT,Pseudo-Rec	Clock PRR

## Sheet: Table S3
Table S3. Features of two component signaling system genes in B. rapa
Gene name	Gene symbol	Protein length (aa)	Scaffold	Direction	Transcription start sites [TSS]	Transcription end sites [TES]	Features	Classification
Histidine kinases (HKs)
BraCKI1a	BraA04g008650.3.1C	1031	A04	-	5564577	5568720	HK,Rec	CKI1 like
BraCKI1b	BraA05g000500.3.1C	1002	A05	+	294483	298692	HK,Rec	CKI1 like
BraCKI2a	BraA02g003660.3.1C	916	A02	+	1750739	1754572	HK,Rec	CKI2 like
BraCKI2b	BraA10g027290.3.1C	895	A10	-	17931434	17934715	HK,Rec	CKI2 like
BraCKI2c	BraA03g004550.3.1C	939	A03	+	1900461	1904617	HK,Rec	CKI2 like
BraEIN4	BraA01g043950.3.1C	767	A01	+	28648949	28651822	C2H4,GAF,HKL,Rec	Ethylene Receptors
BraERS1	BraA05g000390.3.1C	614	A05	-	211620	213779	C2H4,GAF,HK	Ethylene Receptors
BraERS2a	BraA10g002750.3.1C	617	A10	-	1468794	1470731	C2H4,GAF,HKL	Ethylene Receptors
BraERS2b	BraA08g035310.3.1C	626	A08	+	22544445	22546397	C2H4,GAF,HKL	Ethylene Receptors
BraETR1	BraA07g032950.3.1C	737	A07	+	23191001	23193898	C2H4,GAF,HK,Rec	Ethylene Receptors
BraETR2	BraA01g031640.3.1C	781	A01	-	20906988	20909407	C2H4,GAF,HKL,Rec	Ethylene Receptors
BraHK1	BraA07g003060.3.1C	1195	A07	+	2360490	2366125	HK,Rec	AHK1 like
BraHK2a	BraA03g042370.3.1C	1054	A03	-	21025984	21031087	CHASE,HK,Rec	Cytokinin Receptors
BraHK2b	BraA04g010410.3.1C	1150	A04	-	7478909	7483425	CHASE,HK,Rec	Cytokinin Receptors
BraHK3a	BraA07g012600.3.1C	1018	A07	-	11802023	11805836	CHASE,HK,Rec	Cytokinin Receptors
BraHK4a	BraA06g041260.3.1C	1041	A06	+	26644482	26648928	CHASE,HK,Rec	Cytokinin Receptors
BraPHYAa	BraA06g006480.3.1C	1212	A06	-	3683070	3693631	GAF,HKL,PAS	Phytochromes
BraPHYAb	BraA09g063330.3.1C	1122	A09	+	43281438	43285421	GAF,HKL,PAS	Phytochromes
BraPHYB	BraA05g031080.3.1C	1170	A05	-	22305693	22309597	GAF,HKL,PAS	Phytochromes
BraPHYC	BraA05g015450.3.1C	1118	A05	-	8800416	8803995	GAF,PAS	Phytochromes
BraPHYE	BraA01g009550.3.1C	1115	A01	-	4885348	4888870	GAF,HKL,PAS	Phytochromes
Phosphotransfer Proteins (HPs)
BraHP1	BraA01g033050.3.1C	155	A01	+	21969640	21970783	HPt	Phosphotransfer Proteins
BraHP2a	BraA06g037470.3.1C	157	A06	+	24477856	24478873	HPt	Phosphotransfer Proteins
BraHP2b	BraA09g003970.3.1C	157	A09	-	2385195	2386254	HPt	Phosphotransfer Proteins
BraHP3	BraA04g012390.3.1C	157	A04	+	9222942	9224239	HPt	Phosphotransfer Proteins
BraHP4a	BraA03g037960.3.1C	137	A03	+	18555894	18556951	HPt	Phosphotransfer Proteins
BraHP4b	BraA05g031590.3.1C	125	A05	-	22649986	22651121	HPt	Phosphotransfer Proteins
BraHP5	BraA10g001980.3.1C	157	A10	+	1034168	1035257	HPt	Phosphotransfer Proteins
BraPHP1	BraA07g026430.3.1C	155	A07	+	19734579	19735495	Pseudo-HPt	pseudo Phosphotransfer Proteins
Response Regulators (RRs)
BraRR3a	BraA09g018000.3.1C	227	A09	+	10858732	10859710	Rec	Type A
BraRR4a	BraA09g062880.3.1C	262	A09	+	43081760	43082970	Rec	Type A
BraRR4b	BraA08g032520.3.1C	252	A08	+	21415890	21416970	Rec	Type A
BraRR4c	BraA06g007290.3.1C	254	A06	-	4048558	4049677	Rec	Type A
BraRR5a	BraA01g024870.3.1C	181	A01	+	14486646	14488195	Rec	Type A
BraRR5b	BraA06g019350.3.1C	184	A06	+	10669132	10670694	Rec	Type A
BraRR5c	BraA06g025060.3.1C	181	A06	-	16766440	16770561	Rec	Type A
BraRR6	BraA06g027420.3.1C	502	A06	-	18574911	18578558	Rec	Type A
BraRR7a	BraA06g014950.3.1C	214	A06	-	7805539	7806704	Rec	Type A
BraRR7b	BraA08g028830.3.1C	413	A08	+	19836772	19840010	Rec	Type A
BraRR8a	BraA03g021990.3.1C	217	A03	+	10506393	10507628	Rec	Type A
BraRR8b	BraA04g030190.3.1C	226	A04	+	20250319	20257391	Rec	Type A
BraRR8c	BraA05g002160.3.1C	216	A05	+	1249768	1250754	Rec	Type A
BraRR9a	BraA07g023290.3.1C	241	A07	+	18228359	18229578	Rec	Type A
BraRR9b	BraA04g003800.3.1C	235	A04	-	2199325	2200417	Rec	Type A
BraRR9c	BraA09g048910.3.1C	239	A09	+	36044976	36046215	Rec	Type A
BraRR15a	BraA07g029000.3.1C	198	A07	+	21043061	21044149	Rec	Type A
BraRR15b	BraA07g039530.3.1C	239	A07	-	26541087	26544157	Rec	Type A
BraRR16	BraA03g021650.3.1C	162	A03	+	10310962	10311877	Rec	Type A
BraRR17a	BraA04g004330.3.1C	128	A04	-	2499342	2500153	Rec	Type A
BraRR17b	BraA09g048260.3.1C	128	A09	+	35721412	35722279	Rec	Type A
BraRR1a	BraA05g031180.3.1C	682	A05	-	22347129	22350654	Rec,Myb	Type B-1
BraRR1b	BraA03g038130.3.1C	651	A03	+	18665625	18668349	Rec,Myb	Type B-1
BraRR1c	BraA03g038110.3.1C	149	A03	+	18652500	18653271	Rec	Type B-1
BraRR2a	BraA01g020690.3.1C	634	A01	-	11196052	11198626	Rec,Myb	Type B-1
BraRR2b	BraA03g047170.3.1C	593	A03	+	23628603	23631757	Rec,Myb	Type B-1
BraRR10	BraA03g058110.3.1C	519	A03	-	29981079	29983398	Rec,Myb	Type B-1
BraRR11a	BraA07g032040.3.1C	538	A07	+	22725563	22727419	Rec,Myb	Type B-1
BraRR11b	BraA07g033870.3.1C	513	A07	-	23677791	23679665	Rec,Myb	Type B-1
BraRR12	BraA04g019660.3.1C	582	A04	-	14093783	14096384	Rec,Myb	Type B-1
BraRR14	BraA02g036100.3.1C	378	A02	+	24245869	24247635	Rec,Myb	Type B-1
BraRR18	BraA02g012030.3.1C	624	A02	+	5723961	5726517	Rec,Myb	Type B-1
BraRR21a	BraA02g002300.3.1C	750	A02	+	1135488	1141221	Rec,Myb	Type B-2
BraRR21b	BraA03g002960.3.1C	760	A03	+	1280920	1285151	Rec,Myb	Type B-2
BraRR21c	BraA10g029980.3.1C	774	A10	-	19042254	19046303	Rec,Myb	Type B-2
BraRR19a	BraA05g020330.3.1C	506	A05	-	12842204	12844102	Rec,Myb	Type B-3
BraRR19b	BraA08g004050.3.1C	450	A08	-	2883731	2885466	Rec,Myb	Type B-3
BraRR20	BraA09g053040.3.1C	421	A09	-	38056656	38058310	Rec,Myb	Type B-3
BraRR22a	BraA03g031890.3.1C	144	A03	-	15698018	15698555	Rec	Type C
BraRR22b	BraA05g043300.3.1C	137	A05	-	28381233	28381754	Rec	Type C
BraRR22c	BraA05g043280.3.1C	138	A05	-	28372363	28373561	Rec	Type C
BraRR24a	BraA09g005650.3.1C	151	A09	-	3254828	3255681	Rec	Type C
BraRR24b	BraA02g042740.3.1C	135	A02	+	28632214	28632772	Rec	Type C
BraPRR2a	BraA01g009490.3.1C	505	A01	-	4853705	4856344	Pseudo-Recc,Myb	Type-B PRR
BraPRR2b	BraA03g048550.3.1C	515	A03	-	24288648	24291544	Pseudo-Recc,Myb	Type-B PRR
BraPRR4a	BraA02g041560.3.1C	441	A02	+	27838022	27840970	Pseudo-Recc,Myb	Type-B PRR
BraPRR4b	BraA06g036010.3.1C	280	A06	-	23682930	23684294	Pseudo-Recc,Myb	Type-B PRR
BraPRR6a	BraA07g034300.3.1C	615	A07	+	23867423	23871292	Pseudo-Rec	Type-B PRR
BraPRR6b	BraA07g034450.3.1C	542	A07	+	23937299	23941719	Pseudo-Rec	Type-B PRR
BraPRR3	BraA10g017850.3.1C	509	A10	-	13360770	13362970	CCT,Pseudo-Rec	Clock PRR
BraPRR5a	BraA02g043630.3.1C	510	A02	+	29277027	29279065	CCT,Pseudo-Rec	Clock PRR
BraPRR5b	BraA06g032900.3.1C	551	A06	-	21908839	21911270	CCT,Pseudo-Rec	Clock PRR
BraPRR5c	BraA09g006260.3.1C	498	A09	+	3569149	3571621	CCT,Pseudo-Rec	Clock PRR
BraPRR7a	BraA02g000660.3.1C	693	A02	-	369629	372371	CCT,Pseudo-Rec	Clock PRR
BraPRR7b	BraA10g032950.3.1C	723	A10	+	20363964	20367937	CCT,Pseudo-Rec	Clock PRR
BraPRR9a	BraA04g033220.3.1C	778	A04	+	21769471	21774175	CCT,Pseudo-Rec	Clock PRR
BraPRR9b	BraA05g001080.3.1C	413	A05	-	629849	631341	CCT,Pseudo-Rec	Clock PRR
BraTOC1a	BraA03g044740.3.1C	542	A03	+	22407714	22409910	CCT,Pseudo-Rec	Clock PRR
BraTOC1b	BraA09g007040.3.1C	511	A09	+	3987141	3989414	CCT,Pseudo-Rec	Clock PRR
