# Supplementary material for: Two-Component System Genes in Brassica napus: Identification, Analysis, and Expression Patterns in Response to Abiotic and Biotic Stresses
Source: Int J Mol Sci. 2023 Dec 9;24(24):17308. doi: 10.3390/ijms242417308 (PMC10743665; doi:10.3390/ijms242417308)
Supplement: Supplementary file 1 [file ijms-24-17308-s001.zip › ijms-2720240-supplementary files/Supplementary Table S11.xlsx]

## Sheet: S11
Table S11. BnaTCSs in the co-expression network
ID	Gene_id	Module	MM	kTotal	kWithin	kOut	kDiff	PN	PN	RWCtlp	RWCtlp	H2O2UM	H2O2UM	ASG	CSG	DSG	ESG	FSG	AZ6	CZ6	DZ6	EZ6	FZ6	AU9	CU9	EU9	FU9	InterProScan	Short_Description	Protein_Length	Coverage	Tair	Tair_Protein_Length	Tair_Coverage	Identity	Protein_type	ShortName	ShortDescription
BnaERS1b	BnaC04g51810D	a	0.562065	208.771	29.7316	179.039	-149.307	0.718879	0.00376546	0.666572	0.0092311	-0.598125	0.0238582	3.155	1.422	3.018	1.565	1.417	5.07	5.453	2.483	1.403	1.699	4.71	3.766	1.453	2.618	IPR009082	Signal transduction histidine kinase, homodimeric domain	623	94.86	AT2G40940	613	96.41	95.26	protein_coding	ERS1	ethylene response sensor 1	Ethylene receptor, subfamily 1. Has histidine kinase activity.
BnaHP2c	BnaA09g02590D	a	0.834691	430.798	144.924	285.874	-140.95	0.839006	0.000176037	0.814936	0.000384301	-0.721497	0.00358236	5.705	4.694	1.644	2.329	0.839	3.215	3.839	2.344	3.218	1.963	6.656	3.46	2.104	5.8	IPR008207	Signal transduction histidine kinase, phosphotransfer (Hpt) domain	156	100	AT3G29350	156	100	85.9	protein_coding	AHP2	histidine-containing phosphotransmitter 2	Encodes AHP2, one of the six Arabidopsis thaliana histidine phosphotransfer proteins (AHPs). AHPs function in His-to-Asp phosphorelay signal transduction and as redundant positive regulators of cytokinin signaling. Members of the AHP gene family include: AT3G21510 (AHP1), AT3G29350 (AHP2), AT5G39340 (AHP3), AT3G16360 (AHP4), AT1G03430 (AHP5) and AT1G80100 (AHP6).
BnaRR16b	BnaC03g22790D	a	0.869104	661.02	250.364	410.656	-160.292	0.827926	0.000255872	0.559294	0.0375777	-0.54886	0.0420928	4.781	1	0.968	0.87	0.106	4.238	1.484	0.936	0.958	0.842	5.272	0.833	0.037	1.071	IPR011006	CheY-like superfamily	158	100	AT2G40670	165	100	86.06	protein_coding	RR16	response regulator 16	response regulator 16
BnaRR7a	BnaA06g13210D	a	0.75189	349.038	110.763	238.275	-127.512	0.740588	0.0024488	0.441353	0.114148	-0.38442	0.174746	6.756	0.233	0.383	1.026	1.125	7.281	0.893	0.357	0.174	3.511	4.957	0.919	0.687	2.266	IPR011006	CheY-like superfamily	213	100	AT1G19050	206	100	80.28	protein_coding	ARR7	response regulator 7	Encodes a member of the Arabidopsis response regulator (ARR) family, most closely related to ARR15. A two-component response regulator protein containing a phosphate accepting domain in the receiver domain but lacking a DNA binding domain in the output domain. Involved in response to cytokinin and meristem stem cell maintenance. Arr7 protein is stabilized by cytokinin.
BnaRR8a	BnaA03g19410D	a	0.944631	522.341	338.984	183.357	155.627	0.834056	0.000208737	0.636969	0.0142925	-0.537598	0.0473997	8.007	0.976	0.324	0.1	0	3.302	1.245	1.142	0.326	0.155	6.235	3.181	0.138	1.18	IPR011006	CheY-like superfamily	216	100	AT2G41310	225	100	84.58	protein_coding	RR3	response regulator 3	Encodes an A- type response Regulator that is primarily expressed in the root and is involved in cytokinin-mediated signalling.
BnaRR9e	BnaA09g36380D	a	0.844939	254.807	166.178	88.629	77.5487	0.749984	0.00200687	0.459122	0.0986492	-0.427674	0.127157	5.231	0.182	0.485	0.554	0.072	2.749	0.291	0.346	0.363	2.905	5.283	0.763	0.31	1.903	IPR011006	CheY-like superfamily	236	100	AT3G57040	234	100	77.37	protein_coding	ARR9	response regulator 9	response regulator ARR9, A two-component response regulator-like protein with a receiver domain with a conserved aspartate residue and a possible phosphorylation site and at the N-terminal half. Appears to interact with histidine kinase like genes ATHP3 and ATHP2
BnaTOC1b	BnaCnng43250D	a	-0.641045	53.9262	19.0948	34.8314	-15.7366	-0.489613	0.0755612	-0.398761	0.157856	0.273992	0.343171	3.475	20.036	33.337	22.231	15.453	22.56	14.579	10.209	11.736	22.509	6.624	15.627	16.672	8.526	IPR011006	CheY-like superfamily	573	100	AT5G61380	618	100	70.06	protein_coding	TOC1	CCT motif -containing response regulator protein	Pseudo response regulator involved in the generation of circadian rhythms. TOC1 appears to shorten the period of circumnutation speed. TOC1 contributes to the plant fitness (carbon fixation, biomass) by influencing the circadian clock period. PRR3 may increase the stability of TOC1 by preventing interactions between TOC1 and the F-box protein ZTL. Expression of TOC1 is correlated with rhythmic ch…
BnaEIN4a	BnaA01g33540D	b	0.878843	864.265	361.63	502.635	-141.005	0.5726	0.0323502	0.437138	0.118056	-0.693358	0.00596301	10.253	5.807	7.345	6.184	1.401	9.601	5.37	5.722	4.55	2.718	6.309	4.243	5.504	6.581	IPR011006	CheY-like superfamily	300	100	AT3G04580	766	39.16	94.33	protein_coding	EIN4	Signal transduction histidine kinase, hybrid-type, ethylene sensor	Ethylene receptor, subfamily 2. Has serine kinase activity.
BnaERS1a	BnaA05g00430D	b	0.743207	200.877	116.415	84.4621	31.9531	0.66204	0.00989901	0.558077	0.0380847	-0.552891	0.0403038	6.3	3.592	7.327	3.638	3.318	11.355	9.801	5.995	2.871	3.563	9.996	6.423	3.189	4.334	IPR009082	Signal transduction histidine kinase, homodimeric domain	613	100	AT2G40940	613	100	94.62	protein_coding	ERS1	ethylene response sensor 1	Ethylene receptor, subfamily 1. Has histidine kinase activity.
BnaHP3b	BnaC04g31390D	b	0.531445	144.311	41.0243	103.287	-62.2625	0.432667	0.122298	0.459987	0.0979343	-0.460009	0.0979162	36.073	39.82	30.439	27.167	17.382	32.644	39.692	38.362	19.526	16.644	41.33	31.521	15.762	13.58	IPR008207	Signal transduction histidine kinase, phosphotransfer (Hpt) domain	155	100	AT5G39340	155	100	92.9	protein_coding	AHP3	histidine-containing phosphotransmitter 3	Encodes AHP3, one of the six Arabidopsis thaliana histidine phosphotransfer proteins (AHPs) involved in Histidine (His)-to-Aspartate (Asp) phosphorelay signal transduction. AHPs function as redundant positive regulators of cytokinin signaling. Members of the AHP gene family include: AT3G21510 (AHP1), AT3G29350 (AHP2), AT5G39340 (AHP3), AT3G16360 (AHP4), AT1G03430 (AHP5) and AT1G80100 (AHP6).
BnaPRR3a	BnaA10g12930D	b	0.84897	507.679	361.642	146.037	215.605	0.702128	0.00511788	0.53999	0.0462337	-0.605337	0.0217956	14.798	5.879	6.294	3.94	0.609	26.19	5.761	4.568	5.042	5.654	7.346	6.764	3.278	14.132	IPR011006	CheY-like superfamily	491	100	AT5G60100	522	100	72.9	protein_coding	PRR3	pseudo-response regulator 3	Encodes pseudo-response regulator 3 (APRR3/PRR3). PRR3 transcript levels vary in a circadian pattern with peak expression at dusk under long and short day conditions. PRR3 affects the period of the circadian clock and seedlings with reduced levels of PRR3 have shorter periods, based on transcriptional assays of clock-regulated genes. PRR3 is expressed in the vasculature of cotyledons and leaves w…
BnaPRR3b	BnaC09g35410D	b	0.844937	453.882	260.231	193.651	66.5801	0.530043	0.0512222	0.470613	0.0894414	-0.633917	0.0149148	16.866	13.772	16.14	7.892	1.191	25.884	10.018	8.366	9.247	4.762	7.836	10.323	6.303	12.817	IPR011006	CheY-like superfamily	471	100	AT5G60100	522	100	71.24	protein_coding	PRR3	pseudo-response regulator 3	Encodes pseudo-response regulator 3 (APRR3/PRR3). PRR3 transcript levels vary in a circadian pattern with peak expression at dusk under long and short day conditions. PRR3 affects the period of the circadian clock and seedlings with reduced levels of PRR3 have shorter periods, based on transcriptional assays of clock-regulated genes. PRR3 is expressed in the vasculature of cotyledons and leaves w…
BnaRR4a	BnaA09g48160D	b	0.659302	136.047	106.792	29.2551	77.5372	0.590066	0.0263328	0.336592	0.239304	-0.244478	0.399585	5.242	1.525	0.621	3.424	2.888	9.922	3.218	0.594	1.027	4.419	6.162	1.84	2.199	1.044	IPR011006	CheY-like superfamily	260	100	AT1G10470	259	100	85.38	protein_coding	ARR4	response regulator 4	Encodes a two-component response regulator. Acts redundantly with ARR3 in the control of circadian period in a cytokinin-independent manner.
BnaRR4b	BnaC08g14280D	b	0.791191	333.035	310.349	22.6862	287.663	0.572448	0.0324067	0.341849	0.231582	-0.357308	0.209772	13.422	0.321	0.268	2.005	2.213	48.158	2.168	0.255	0.304	6.25	12.671	1.218	0.951	2.517	IPR011006	CheY-like superfamily	247	100	AT1G10470	259	100	82.38	protein_coding	ARR4	response regulator 4	Encodes a two-component response regulator. Acts redundantly with ARR3 in the control of circadian period in a cytokinin-independent manner.
BnaRR4c	BnaA08g25770D	b	0.841649	423.953	359.991	63.9626	296.028	0.708761	0.00454327	0.452236	0.104472	-0.458496	0.0991689	9.423	0.303	0.081	0.694	0.29	18.975	2.886	0.567	0.616	4.185	9.691	1.086	1.298	1.623	IPR011006	CheY-like superfamily	253	100	AT1G10470	259	100	79.48	protein_coding	ARR4	response regulator 4	Encodes a two-component response regulator. Acts redundantly with ARR3 in the control of circadian period in a cytokinin-independent manner.
BnaRR4e	BnaA06g06240D	b	0.822728	396.852	367.025	29.8277	337.197	0.621942	0.0175587	0.410041	0.145353	-0.427131	0.127693	14.865	2.35	0.814	1.694	0.936	44.501	4.229	1.454	1.408	5.277	11.856	3.554	1.2	4.341	IPR011006	CheY-like superfamily	253	100	AT1G10470	259	100	81.68	protein_coding	ARR4	response regulator 4	Encodes a two-component response regulator. Acts redundantly with ARR3 in the control of circadian period in a cytokinin-independent manner.
BnaRR4g	BnaCnng49440D	b	0.867665	483.27	383.779	99.4906	284.289	0.726264	0.003267	0.519441	0.0569581	-0.492404	0.0736592	28.335	4.697	2.63	2.301	1.573	40.371	6.526	2.573	1.626	4.084	12.37	9.055	1.941	6.214	IPR011006	CheY-like superfamily	253	100	AT1G10470	259	100	80.15	protein_coding	ARR4	response regulator 4	Encodes a two-component response regulator. Acts redundantly with ARR3 in the control of circadian period in a cytokinin-independent manner.
BnaRR6a	BnaA06g22370D	b	0.809347	299.139	222.277	76.862	145.414	0.541247	0.0456295	0.264086	0.36159	-0.307772	0.284408	15.589	0.732	2.658	3.176	1.41	16.515	0.424	1.296	0.775	3.013	3.638	0.607	0.626	0.887	IPR011006	CheY-like superfamily	190	100	AT5G62920	186	100	85.79	protein_coding	ARR6	response regulator 6	Encodes a Type-A response regulator that is responsive to cytokinin treatment. Its C-ter domain is very short in comparison to other Arabidopsis ARRs (17 total). Arr6 protein is stabilized by cytokinin.
BnaRR6b	BnaC03g51340D	b	0.782693	292.112	185.216	106.896	78.3199	0.397823	0.158927	0.13243	0.651769	-0.235001	0.418667	11.96	2.51	6.985	4.352	2.251	11.067	1.15	2.47	1.478	3.379	3.401	1.43	1.757	1.551	IPR011006	CheY-like superfamily	190	100	AT5G62920	186	100	85.79	protein_coding	ARR6	response regulator 6	Encodes a Type-A response regulator that is responsive to cytokinin treatment. Its C-ter domain is very short in comparison to other Arabidopsis ARRs (17 total). Arr6 protein is stabilized by cytokinin.
BnaRR7b	BnaC05g14720D	b	0.744633	250.035	134.36	115.675	18.6852	0.644092	0.0129168	0.385965	0.172873	-0.368205	0.195204	14.158	1.079	0.504	3.506	1.679	12.096	4.666	2.221	0.847	4.835	6.133	1.993	1.765	1.438	IPR011006	CheY-like superfamily	214	100	AT1G19050	206	100	79.91	protein_coding	ARR7	response regulator 7	Encodes a member of the Arabidopsis response regulator (ARR) family, most closely related to ARR15. A two-component response regulator protein containing a phosphate accepting domain in the receiver domain but lacking a DNA binding domain in the output domain. Involved in response to cytokinin and meristem stem cell maintenance. Arr7 protein is stabilized by cytokinin.
BnaRR7c	BnaA08g22240D	b	0.712394	198.481	114.781	83.6997	31.0816	0.597076	0.0241699	0.31124	0.278733	-0.272272	0.346332	6.764	0.143	0	0.38	1.007	6.948	0.425	0.074	0.056	3.662	2.738	0.173	0.275	0.748	IPR011006	CheY-like superfamily	207	99.03	AT1G19050	206	99.51	82.44	protein_coding	ARR7	response regulator 7	Encodes a member of the Arabidopsis response regulator (ARR) family, most closely related to ARR15. A two-component response regulator protein containing a phosphate accepting domain in the receiver domain but lacking a DNA binding domain in the output domain. Involved in response to cytokinin and meristem stem cell maintenance. Arr7 protein is stabilized by cytokinin.
BnaRR7d	BnaC08g18570D	b	0.77515	283.3	246.364	36.9355	209.429	0.594943	0.0248134	0.324648	0.257429	-0.29759	0.301456	7.555	0.369	0.152	1.679	2.373	16.523	1.483	0.612	0.253	4.295	5.975	0.487	0.628	1.135	IPR011006	CheY-like superfamily	212	99.06	AT1G19050	206	100	82.86	protein_coding	ARR7	response regulator 7	Encodes a member of the Arabidopsis response regulator (ARR) family, most closely related to ARR15. A two-component response regulator protein containing a phosphate accepting domain in the receiver domain but lacking a DNA binding domain in the output domain. Involved in response to cytokinin and meristem stem cell maintenance. Arr7 protein is stabilized by cytokinin.
BnaHP2a	BnaA06g30870D	c	0.816019	378.834	104.082	274.752	-170.67	0.688843	0.00643848	0.518694	0.0573787	-0.603072	0.0224282	4.363	1.686	2.963	1.766	1.181	4.002	2.236	3.873	1.467	2.472	4.298	2.074	1.325	6.181	IPR008207	Signal transduction histidine kinase, phosphotransfer (Hpt) domain	156	100	AT3G29350	156	100	90.38	protein_coding	AHP2	histidine-containing phosphotransmitter 2	Encodes AHP2, one of the six Arabidopsis thaliana histidine phosphotransfer proteins (AHPs). AHPs function in His-to-Asp phosphorelay signal transduction and as redundant positive regulators of cytokinin signaling. Members of the AHP gene family include: AT3G21510 (AHP1), AT3G29350 (AHP2), AT5G39340 (AHP3), AT3G16360 (AHP4), AT1G03430 (AHP5) and AT1G80100 (AHP6).
BnaPRR7a	BnaAnng00500D	c	0.579466	26.1055	9.9145	16.191	-6.27648	0.23367	0.421384	0.253035	0.382754	-0.393867	0.163495	19.232	24.651	28.084	26.607	14.658	46.846	11.615	16.445	25.491	23.72	15.337	35.869	32.623	45.332	IPR011006	CheY-like superfamily	693	100	AT5G02810	727	97.25	82.74	protein_coding	PRR7	pseudo-response regulator 7	PRR7 and PRR9 are partially redundant essential components of a temperature-sensitive circadian system. CCA1 and LHY had a positive effect on PRR7 expression levels. Acts as transcriptional repressor of CCA1 and LHY.
BnaPHYEa	BnaA01g08940D	f	0.819992	70.3762	36.0553	34.3209	1.73434	-0.374654	0.186894	-0.244121	0.400297	0.0264107	0.928588	3.568	4.077	2.815	3.711	2.608	2.477	4.559	3.047	5.693	3.983	3.266	3.543	5.036	1.939	IPR016132	Phytochrome chromophore attachment domain	1080	100	AT4G18130	1112	100	85.44	protein_coding	PHYE	phytochrome E	member of Histidine Kinase
BnaHP4d	BnaC05g36960D	h	0.759151	87.5724	26.6891	60.8832	-34.1941	-0.0416086	0.887689	-0.00373908	0.989878	-0.264339	0.361113	3.019	1.813	5.145	1.19	0.121	1.179	3.59	7.501	1.422	0.231	2.284	3.665	0.666	0.171	IPR008207	Signal transduction histidine kinase, phosphotransfer (Hpt) domain	133	97.74	AT3G16360	145	89.66	90.77	protein_coding	AHP4	HPT phosphotransmitter 4	Encodes AHP4, a histidine-containing phosphotransmitter involved in Histidine (His)-to-Aspartate (Asp) phosphorelay signal transduction. AHP4 is one of the six Arabidopsis thaliana histidine phosphotransfer proteins (AHPs). AHPs function as redundant positive regulators of cytokinin signaling. Members of the AHP gene family include: AT3G21510 (AHP1), AT3G29350 (AHP2), AT5G39340 (AHP3), AT3G16360 …
BnaPHYEb	BnaC01g40810D	i	0.813566	136.352	31.1268	105.225	-74.0985	0.406811	0.148863	0.467575	0.0918145	-0.568504	0.033898	4.96	3.943	3.11	2.495	2.087	4.062	5.478	2.816	6.283	3.648	5.263	5.261	5.055	3.859	IPR016132	Phytochrome chromophore attachment domain	1116	100	AT4G18130	1112	100	88.85	protein_coding	PHYE	phytochrome E	member of Histidine Kinase
BnaRR1a	BnaA05g23050D	i	0.849445	172.344	49.8067	122.538	-72.7308	0.0218691	0.940847	0.379231	0.181135	-0.197064	0.499505	7.991	10.723	6.834	7.252	6.947	5.773	11.962	6.517	9.322	7.837	7.205	10.975	8.814	8.202	IPR017930	Myb domain	502	88.85	AT3G16857	690	64.63	84.05	protein_coding	RR1	response regulator 1	Encodes an Arabidopsis response regulator (ARR) protein that acts in concert with other type-B ARRs in the cytokinin signaling pathway. Also involved in cytokinin-dependent inhibition of hypocotyl elongation and cytokinin-dependent greening and shooting in tissue culture. ARR1, ARR10, and ARR12 are redundant regulators of drought response, with ARR1 being the most critical.
BnaHK2a	BnaA03g37960D	j	0.61714	121.109	48.0932	73.0158	-24.9226	-0.0755109	0.797519	0.189079	0.517381	0.0172079	0.953441	4.843	5.923	4.534	4.364	5.911	4.799	11.656	5.347	4.917	7.213	4.137	8.529	6.108	3.919	IPR011006	CheY-like superfamily	1097	99.91	AT5G35750	1176	93.19	59.95	protein_coding	HK2	histidine kinase 2	Encodes histidine kinase AHK2.
BnaRR1d	BnaA03g34320D	k	0.955659	204.17	132.264	71.9059	60.3585	0.465805	0.0932174	0.622698	0.017382	-0.416868	0.138114	9.236	8.323	5.807	4.983	5.333	7.267	15.835	6.332	5.17	4.264	9.059	8.559	5.895	5.527	IPR017930	Myb domain	609	100	AT3G16857	690	97.68	72.11	protein_coding	RR1	response regulator 1	Encodes an Arabidopsis response regulator (ARR) protein that acts in concert with other type-B ARRs in the cytokinin signaling pathway. Also involved in cytokinin-dependent inhibition of hypocotyl elongation and cytokinin-dependent greening and shooting in tissue culture. ARR1, ARR10, and ARR12 are redundant regulators of drought response, with ARR1 being the most critical.
BnaHP1b	BnaC01g31940D	l	0.905774	316.536	145.983	170.553	-24.5697	-0.680779	0.00736057	-0.50348	0.0664454	0.209485	0.472277	0.714	11.326	8.96	10.397	2.888	0.786	3.694	9.025	8.911	2.467	1.823	4.38	6.282	0.445	IPR008207	Signal transduction histidine kinase, phosphotransfer (Hpt) domain	154	100	AT3G21510	154	100	95.45	protein_coding	AHP1	histidine-containing phosphotransmitter 1	Encodes AHP1, one of the six Arabidopsis thaliana histidine phosphotransfer proteins (AHPs). AHPs function as redundant positive regulators of cytokinin signaling. Members of the AHP gene family include: AT3G21510 (AHP1), AT3G29350 (AHP2), AT5G39340 (AHP3), AT3G16360 (AHP4), AT1G03430 (AHP5) and AT1G80100 (AHP6).
BnaRR8c	BnaA04g23810D	l	0.861181	229.571	92.1073	137.463	-45.356	-0.547618	0.0426553	-0.487629	0.0769344	0.0475045	0.871886	4.309	6.308	9.226	7.701	1.421	1.546	1.591	5.577	8.053	2.901	2.593	4.516	6.067	2.585	IPR011006	CheY-like superfamily	222	100	AT2G41310	225	100	81.5	protein_coding	RR3	response regulator 3	Encodes an A- type response Regulator that is primarily expressed in the root and is involved in cytokinin-mediated signalling.
BnaHK3b	BnaC07g11340D	m	0.72427	1146.38	115.276	1031.11	-915.833	-0.87505	4.17542e-05	-0.748598	0.00206774	0.703767	0.00497091	6.382	14.082	12.09	16.455	18.281	5.433	12.082	12.883	18.165	21.07	6.401	12.83	18.932	7.331	IPR011006	CheY-like superfamily	1001	100	AT1G27320	1036	100	82.87	protein_coding	HK3	histidine kinase 3	Encodes a histidine kinases, a cytokinin receptor that controls cytokinin-mediated leaf longevity through a specific phosphorylation of the response regulator, ARR2. The mRNA is cell-to-cell mobile.
BnaPHYBb	BnaC05g36390D	m	-0.644666	107.258	25.7506	81.5069	-55.7563	0.575271	0.0313696	0.567407	0.0343215	-0.601182	0.0229669	6.888	5.225	3.811	4.48	3.56	8.383	7.015	3.734	6.22	5.021	4.644	5.363	5.713	6.83	IPR016132	Phytochrome chromophore attachment domain	1168	98.89	AT2G18790	1172	98.55	92.38	protein_coding	PHYB	phytochrome B	Red/far-red photoreceptor involved in the regulation of de-etiolation. Exists in two inter-convertible forms: Pr and Pfr (active). Involved in the light-promotion of seed germination and in the shade avoidance response. Promotes seedling etiolation in both the presence and absence of phytochrome A. Overexpression results in etiolation under far-red light. Accumulates in the nucleus after exposure…
BnaRR10a	BnaA03g51830D	m	-0.934652	542.1	237.564	304.536	-66.9721	0.807156	0.000483238	0.814375	0.000390835	-0.523062	0.0549493	4.901	3.602	1.639	1.523	3.022	5.025	5.319	2.226	3.131	3.618	4.432	4.228	2.145	6.289	IPR017930	Myb domain	518	100	AT4G31920	552	97.28	72.81	protein_coding	RR10	response regulator 10	Encodes an Arabidopsis response regulator (ARR) protein that acts in concert with other type-B ARRs in the cytokinin signaling pathway. Also involved in cytokinin-dependent inhibition of hypocotyl elongation and cytokinin-dependent greening and shooting in tissue culture. ARR1, ARR10, and ARR12 are redundant regulators of drought response, with ARR1 being the most critical.
BnaPRR2d	BnaC07g35020D	n	0.816714	31.6828	19.3544	12.3284	7.02597	-0.284836	0.323622	-0.297246	0.302041	0.0741037	0.801223	3.456	3.497	3.989	7.116	2.136	1.604	3.144	2.458	5.766	3.026	3.854	4.552	2.929	2.318	IPR017930	Myb domain	519	100	AT4G18020	535	100	75.23	protein_coding	APRR2	CheY-like two-component responsive regulator family protein	Encodes pseudo-response regulator 2 (APRR2) that interacts with a calcium sensor (CML9).
BnaPRR2b	BnaC01g10560D	p	0.854453	158.722	34.9439	123.778	-88.8339	0.184008	0.52888	0.161616	0.580959	-0.305713	0.287808	7.064	6.043	6.572	5.73	3.015	3.617	4.072	5.03	4.678	2.535	5.518	5.118	3.456	3.513	IPR017930	Myb domain	496	100	AT4G18020	535	100	77.88	protein_coding	APRR2	CheY-like two-component responsive regulator family protein	Encodes pseudo-response regulator 2 (APRR2) that interacts with a calcium sensor (CML9).
BnaTOC1c	BnaC09g05250D	r	0.831141	79.7628	14.2859	65.4768	-51.1909	-0.326095	0.255191	-0.207837	0.475848	0.0172649	0.953287	1.404	38.713	55.727	24.66	9.723	30.645	9.098	13.275	15.504	14.602	8.762	19.875	20.745	5.373	-	-	501	100	AT5G61380	618	100	70.05	protein_coding	TOC1	CCT motif -containing response regulator protein	Pseudo response regulator involved in the generation of circadian rhythms. TOC1 appears to shorten the period of circumnutation speed. TOC1 contributes to the plant fitness (carbon fixation, biomass) by influencing the circadian clock period. PRR3 may increase the stability of TOC1 by preventing interactions between TOC1 and the F-box protein ZTL. Expression of TOC1 is correlated with rhythmic ch…
BnaHP3a	BnaA04g09170D	s	0.761925	229.878	126.896	102.982	23.9135	0.0483001	0.869757	0.0618059	0.83375	-0.299135	0.298831	41.319	55.054	57.807	56.573	23.674	47.329	49.571	66.299	32.884	20.472	52.549	41.035	28.239	19.243	IPR008207	Signal transduction histidine kinase, phosphotransfer (Hpt) domain	155	100	AT5G39340	155	100	92.26	protein_coding	AHP3	histidine-containing phosphotransmitter 3	Encodes AHP3, one of the six Arabidopsis thaliana histidine phosphotransfer proteins (AHPs) involved in Histidine (His)-to-Aspartate (Asp) phosphorelay signal transduction. AHPs function as redundant positive regulators of cytokinin signaling. Members of the AHP gene family include: AT3G21510 (AHP1), AT3G29350 (AHP2), AT5G39340 (AHP3), AT3G16360 (AHP4), AT1G03430 (AHP5) and AT1G80100 (AHP6).
BnaHP4a	BnaA03g34150D	s	0.726577	190.702	111.148	79.5543	31.5933	-0.0528211	0.857674	0.0333146	0.909983	-0.283599	0.32582	9.224	17.056	20.46	5.304	0.268	8.398	7.524	23.448	5.532	0.195	7.94	11.442	3.05	0.211	IPR008207	Signal transduction histidine kinase, phosphotransfer (Hpt) domain	133	100	AT3G16360	145	91.72	87.97	protein_coding	AHP4	HPT phosphotransmitter 4	Encodes AHP4, a histidine-containing phosphotransmitter involved in Histidine (His)-to-Aspartate (Asp) phosphorelay signal transduction. AHP4 is one of the six Arabidopsis thaliana histidine phosphotransfer proteins (AHPs). AHPs function as redundant positive regulators of cytokinin signaling. Members of the AHP gene family include: AT3G21510 (AHP1), AT3G29350 (AHP2), AT5G39340 (AHP3), AT3G16360 …
BnaPHYBa	BnaA05g22950D	s	-0.826783	272.004	204.35	67.654	136.696	0.19559	0.502782	0.285518	0.322414	0.0435274	0.882541	7.02	6.425	4.762	4.808	7.709	7.233	8.433	4.313	7.268	8.76	5.415	7.331	6.821	8.568	IPR016132	Phytochrome chromophore attachment domain	1134	99.91	AT2G18790	1172	96.67	93.2	protein_coding	PHYB	phytochrome B	Red/far-red photoreceptor involved in the regulation of de-etiolation. Exists in two inter-convertible forms: Pr and Pfr (active). Involved in the light-promotion of seed germination and in the shade avoidance response. Promotes seedling etiolation in both the presence and absence of phytochrome A. Overexpression results in etiolation under far-red light. Accumulates in the nucleus after exposure…
BnaPRR7d	BnaCnng03230D	s	-0.61668	51.3841	25.7324	25.6517	0.0806971	0.00413294	0.988812	0.121758	0.678397	-0.0486237	0.868891	27.334	32.622	13.815	20.202	23.438	20.842	18.858	14.353	38.722	39.943	16.372	34.65	31.618	44.579	IPR011006	CheY-like superfamily	701	100	AT5G02810	727	100	82.51	protein_coding	PRR7	pseudo-response regulator 7	PRR7 and PRR9 are partially redundant essential components of a temperature-sensitive circadian system. CCA1 and LHY had a positive effect on PRR7 expression levels. Acts as transcriptional repressor of CCA1 and LHY.
BnaRR1b	BnaC05g36490D	u	-0.863269	101.955	12.9334	89.022	-76.0886	-0.116718	0.691099	0.193797	0.506784	-0.421927	0.132909	5.396	6.846	6.741	7.005	3.3	4.54	9.051	6.63	6.418	5.656	5.153	7.661	6.992	6.858	IPR017930	Myb domain	505	89.11	AT3G16857	690	65.21	84.95	protein_coding	RR1	response regulator 1	Encodes an Arabidopsis response regulator (ARR) protein that acts in concert with other type-B ARRs in the cytokinin signaling pathway. Also involved in cytokinin-dependent inhibition of hypocotyl elongation and cytokinin-dependent greening and shooting in tissue culture. ARR1, ARR10, and ARR12 are redundant regulators of drought response, with ARR1 being the most critical.
BnaETR1a	BnaA07g25770D	y	0.944988	1761.43	1682.54	78.8834	1603.66	-0.490728	0.0747973	-0.557429	0.0383573	0.801049	0.000574441	6.524	6.404	6.928	7.863	12.791	6.555	7.785	5.858	7.336	13.248	6.377	6.357	7.603	4.24	IPR014525	Signal transduction histidine kinase, hybrid-type, ethylene sensor	736	100	AT1G66340	738	100	95.94	protein_coding	ETR1	Signal transduction histidine kinase, hybrid-type, ethylene sensor	Similar to prokaryote sensory transduction proteins. Contains a histidine kinase and a response regulator domain. Homodimer. Membrane component. Binds ethylene. Mutations affect ethylene binding and metabolism of other plant hormones such as auxin, cytokinins, ABA and gibberellic acid. Ethylene receptor. Has histidine kinase activity. Is regulated by RTE1. Mutations in ETR1 block ethylene stimula…
BnaETR1b	BnaCnng17850D	y	0.910598	1503.12	1232.01	271.11	960.901	-0.729144	0.00308735	-0.780063	0.000998385	0.847098	0.000131596	9.005	8.991	11.347	13.101	15.927	8.796	11.144	10.023	11.818	16.13	8.531	9.286	11.864	5.783	IPR014525	Signal transduction histidine kinase, hybrid-type, ethylene sensor	735	100	AT1G66340	738	100	96.08	protein_coding	ETR1	Signal transduction histidine kinase, hybrid-type, ethylene sensor	Similar to prokaryote sensory transduction proteins. Contains a histidine kinase and a response regulator domain. Homodimer. Membrane component. Binds ethylene. Mutations affect ethylene binding and metabolism of other plant hormones such as auxin, cytokinins, ABA and gibberellic acid. Ethylene receptor. Has histidine kinase activity. Is regulated by RTE1. Mutations in ETR1 block ethylene stimula…
BnaHK2b	BnaC03g44990D	y	0.468329	278.244	110.726	167.518	-56.7916	-0.22292	0.443651	-0.0378104	0.897889	0.295225	0.305497	4.893	7.679	5.053	4.935	7.933	6.004	8.836	3.99	7.909	9.897	5.993	8.002	7.77	5.047	IPR011006	CheY-like superfamily	1099	99.46	AT5G35750	1176	92.94	60.03	protein_coding	HK2	histidine kinase 2	Encodes histidine kinase AHK2.
BnaHK3a	BnaA07g08880D	y	0.852638	982.689	729.326	253.363	475.963	-0.708176	0.00459181	-0.724876	0.00335645	0.829622	0.000242046	5.991	6.577	9.731	11.867	13.854	5.474	6.716	5.93	9.282	13.392	3.309	6.59	8.188	8.934	IPR011006	CheY-like superfamily	1021	100	AT1G27320	1036	100	83.3	protein_coding	HK3	histidine kinase 3	Encodes a histidine kinases, a cytokinin receptor that controls cytokinin-mediated leaf longevity through a specific phosphorylation of the response regulator, ARR2. The mRNA is cell-to-cell mobile.
BnaHP2b	BnaC07g25790D	y	-0.561996	312.259	98.6715	213.587	-114.916	0.135792	0.643458	0.0485698	0.869035	-0.436565	0.118593	10.422	8.604	9.638	7.882	3.829	7.128	5.227	11.559	6.906	5.458	7.533	5.734	6.096	8.235	IPR008207	Signal transduction histidine kinase, phosphotransfer (Hpt) domain	156	100	AT3G29350	156	100	90.38	protein_coding	AHP2	histidine-containing phosphotransmitter 2	Encodes AHP2, one of the six Arabidopsis thaliana histidine phosphotransfer proteins (AHPs). AHPs function in His-to-Asp phosphorelay signal transduction and as redundant positive regulators of cytokinin signaling. Members of the AHP gene family include: AT3G21510 (AHP1), AT3G29350 (AHP2), AT5G39340 (AHP3), AT3G16360 (AHP4), AT1G03430 (AHP5) and AT1G80100 (AHP6).
BnaHP5a	BnaA10g01920D	y	-0.861725	1598.69	960.503	638.19	322.313	0.652693	0.0113937	0.565689	0.0349931	-0.789229	0.000790109	18.674	12.011	14.038	7.479	0.463	19.485	10.261	16.34	7.853	2.138	14.154	10.802	6.992	13.852	IPR008207	Signal transduction histidine kinase, phosphotransfer (Hpt) domain	170	90	AT1G03430	157	97.45	94.12	protein_coding	AHP5	histidine-containing phosphotransfer factor 5	Encodes AHP5, one of the six Arabidopsis thaliana histidine phosphotransfer proteins (AHPs). AHPs function as redundant positive regulators of cytokinin signaling. Members of the AHP gene family include: AT3G21510 (AHP1), AT3G29350 (AHP2), AT5G39340 (AHP3), AT3G16360 (AHP4), AT1G03430 (AHP5) and AT1G80100 (AHP6).
BnaPHYAa	BnaA06g05470D	y	0.956414	2200.19	2055.39	144.797	1910.59	-0.499448	0.06901	-0.535379	0.0485002	0.854237	0.000100396	2.943	5	6.618	8.239	33.771	2.354	6.379	3.5	7.715	28.639	2.307	4.303	9.434	7.461	IPR016132	Phytochrome chromophore attachment domain	1202	93.51	AT1G09570	1122	100	96	protein_coding	PHYA	phytochrome A	Light-labile cytoplasmic red/far-red light photoreceptor involved in the regulation of photomorphogenesis. It exists in two inter-convertible forms: Pr and Pfr (active) and functions as a dimer.The N terminus carries a single tetrapyrrole chromophore, and the C terminus is involved in dimerization. It is the sole photoreceptor mediating the FR high irradiance response (HIR). Major regulator in re…
BnaPHYAb	BnaCnng19880D	y	0.954732	2200.66	2108.67	91.9883	2016.68	-0.425429	0.129383	-0.491356	0.0743692	0.845107	0.000141575	3.065	4.886	5.746	11.929	81.1	2.425	7.747	3.758	7.38	65.071	2.557	4.22	8.609	5.072	IPR016132	Phytochrome chromophore attachment domain	1161	96.9	AT1G09570	1122	100	95.56	protein_coding	PHYA	phytochrome A	Light-labile cytoplasmic red/far-red light photoreceptor involved in the regulation of photomorphogenesis. It exists in two inter-convertible forms: Pr and Pfr (active) and functions as a dimer.The N terminus carries a single tetrapyrrole chromophore, and the C terminus is involved in dimerization. It is the sole photoreceptor mediating the FR high irradiance response (HIR). Major regulator in re…
BnaPRR5a	BnaA02g32550D	y	0.945396	1893.92	1821.52	72.3975	1749.12	-0.437396	0.117814	-0.470006	0.0899119	0.823067	0.000299039	1.673	2.922	2.998	3.651	11.684	2.211	3.364	1.278	1.633	10.732	1.174	2.512	1.997	0.847	IPR011006	CheY-like superfamily	505	100	AT5G24470	667	82.31	70.86	protein_coding	PRR5	pseudo-response regulator 5	Encodes a pseudo-response regulator whose mutation affects various circadian-associated biological events such as flowering time in the long-day photoperiod conditions, red light sensitivity of seedlings during early photomorphogenesis, and the period of free-running rhythms of certain clock-controlled genes including CCA1 and APRR1/TOC1 in constant white light. Acts as transcriptional repressor …
BnaPRR5b	BnaC02g48700D	y	0.983118	2438.48	2300.85	137.635	2163.21	-0.580522	0.0295067	-0.633796	0.01494	0.928585	1.63997e-06	5.948	6.55	8.913	13.677	24.416	3.822	6.248	4.876	5.825	18.606	3.841	5.477	8.204	3.717	IPR011006	CheY-like superfamily	487	100	AT5G24470	667	82.91	68.72	protein_coding	PRR5	pseudo-response regulator 5	Encodes a pseudo-response regulator whose mutation affects various circadian-associated biological events such as flowering time in the long-day photoperiod conditions, red light sensitivity of seedlings during early photomorphogenesis, and the period of free-running rhythms of certain clock-controlled genes including CCA1 and APRR1/TOC1 in constant white light. Acts as transcriptional repressor …
BnaPRR5c	BnaA06g26980D	y	0.977841	2412.4	2316.82	95.5796	2221.24	-0.487192	0.077239	-0.554043	0.0398027	0.857261	8.91392e-05	1.389	5.731	6.707	15.392	45.759	4.712	5.721	3.155	5.166	40.984	1.875	3.532	6.529	1.488	IPR011006	CheY-like superfamily	696	98.71	AT5G24470	667	100	69	protein_coding	PRR5	pseudo-response regulator 5	Encodes a pseudo-response regulator whose mutation affects various circadian-associated biological events such as flowering time in the long-day photoperiod conditions, red light sensitivity of seedlings during early photomorphogenesis, and the period of free-running rhythms of certain clock-controlled genes including CCA1 and APRR1/TOC1 in constant white light. Acts as transcriptional repressor …
BnaPRR5d	BnaC07g29960D	y	0.976868	2464.15	2349	115.142	2233.86	-0.487926	0.0767274	-0.530361	0.0510572	0.864963	6.50293e-05	2.715	13.879	10.929	25.571	95.845	6.371	16.238	5.451	12.531	80.511	3.919	8.029	16.818	2.997	IPR011006	CheY-like superfamily	557	100	AT5G24470	667	85.01	75.49	protein_coding	PRR5	pseudo-response regulator 5	Encodes a pseudo-response regulator whose mutation affects various circadian-associated biological events such as flowering time in the long-day photoperiod conditions, red light sensitivity of seedlings during early photomorphogenesis, and the period of free-running rhythms of certain clock-controlled genes including CCA1 and APRR1/TOC1 in constant white light. Acts as transcriptional repressor …
BnaPRR9a	BnaA04g26750D	y	0.875487	917.108	819.099	98.0091	721.09	-0.620934	0.0177965	-0.656398	0.0107819	0.772974	0.0011878	5.01	6.784	2.854	7.046	11.006	1.839	2.752	7.046	6.469	12.538	2.558	3.363	5.026	2.901	IPR011006	CheY-like superfamily	461	100	AT2G46790	468	100	75.05	protein_coding	PRR9	pseudo-response regulator 9	Pseudo-response regulator PRR9. Involved in clock function. PRR7 and PRR9 are partially redundant essential components of a temperature-sensitive circadian system. CCA1 and LHY had a positive effect on PRR9. Interact with TOC1 in a yeast two-hybrid assay. Acts as transcriptional repressor of CCA1 and LHY.
BnaPRR9b	BnaC04g51630D	y	0.93054	1696.82	1634.23	62.5867	1571.64	-0.492978	0.0732726	-0.563344	0.0359248	0.794511	0.000686903	9.317	9.482	10.456	10.901	43.919	6.491	9.507	16.344	12.342	46.43	7.249	8.285	12.66	6.79	IPR011006	CheY-like superfamily	861	56.21	AT2G46790	468	100	73.76	protein_coding	PRR9	pseudo-response regulator 9	Pseudo-response regulator PRR9. Involved in clock function. PRR7 and PRR9 are partially redundant essential components of a temperature-sensitive circadian system. CCA1 and LHY had a positive effect on PRR9. Interact with TOC1 in a yeast two-hybrid assay. Acts as transcriptional repressor of CCA1 and LHY.
BnaPRR9c	BnaA05g01090D	y	0.951577	2060.94	1990.75	70.1863	1920.57	-0.400837	0.155504	-0.479114	0.0830271	0.854931	9.77153e-05	6.248	7.055	2.072	7.837	34.886	1.41	2.155	2.6	5.425	26.623	3.389	2.341	3.849	2.305	IPR011006	CheY-like superfamily	397	100	AT2G46790	468	92.74	64.29	protein_coding	PRR9	pseudo-response regulator 9	Pseudo-response regulator PRR9. Involved in clock function. PRR7 and PRR9 are partially redundant essential components of a temperature-sensitive circadian system. CCA1 and LHY had a positive effect on PRR9. Interact with TOC1 in a yeast two-hybrid assay. Acts as transcriptional repressor of CCA1 and LHY.
BnaPRR9d	BnaC04g00640D	y	0.97469	2329.41	2240.43	88.9759	2151.45	-0.491405	0.0743363	-0.569188	0.0336357	0.847633	0.000129015	5.271	14.439	7.491	32.231	94.471	3.698	3.292	11.219	12.584	90.133	3.246	4.358	10.01	2.282	IPR011006	CheY-like superfamily	412	100	AT2G46790	468	98.72	68.83	protein_coding	PRR9	pseudo-response regulator 9	Pseudo-response regulator PRR9. Involved in clock function. PRR7 and PRR9 are partially redundant essential components of a temperature-sensitive circadian system. CCA1 and LHY had a positive effect on PRR9. Interact with TOC1 in a yeast two-hybrid assay. Acts as transcriptional repressor of CCA1 and LHY.
BnaRR14a	BnaA02g25910D	y	-0.887539	1005.57	864.851	140.717	724.133	0.47853	0.0834572	0.479891	0.0824579	-0.788476	0.000805776	31.413	23.514	28.909	11.306	1.141	40.286	21.304	33.514	27.611	5.33	23.699	34.108	24.218	25.499	IPR017930	Myb domain	377	100	AT2G01760	382	100	70.43	protein_coding	RR14	response regulator 14	member of Response Regulator: B- Type
BnaRR24d	BnaC02g48400D	y	-0.622861	110.389	90.0529	20.3357	69.7171	0.122591	0.676306	0.304451	0.289904	-0.533767	0.0493112	2.651	8.613	10.718	4.765	1.073	12.141	8.397	5.235	8.779	2.728	4.785	10.84	8.602	6.927	IPR013816	ATP-grasp fold, subdomain 2	1315	91.41	AT5G26570	1196	100	85.11	protein_coding	PWD	catalytics;carbohydrate kinases;phosphoglucan, water dikinases	chloroplastidic phosphoglucan, water dikinase (PWD) which is required for normal degradation of leaf starch in Arabidopsis. NMR analysis of the mutants, suggests that the gene is specifically involved in the phosphorylation of the glucosyl residues of starch at the C3 position.
BnaRR2a	BnaA01g17750D	y	0.80745	1014.07	620.9	393.167	227.733	-0.797296	0.000637026	-0.781602	0.000960647	0.805099	0.000512554	13.622	24.618	21.17	25.497	32	6.5	6.858	13.977	22.49	30.968	7.87	8.303	25.963	6.099	IPR017930	Myb domain	472	100	AT4G16110	664	81.02	69.14	protein_coding	RR2	response regulator 2	Encodes a pollen-specific transcription factor involved in the expression of nuclear genes for components of mitochondrial complex I in Arabidopsis. Acts in concert with other type-B ARRs in the cytokinin signaling pathway. AHK3 mediates cytokinin-induced phosphorylation of ARR2 on the Asp-80 residue. This phosphorylation plays a positive role of ARR2 in cytokinin-mediated control of leaf longevi…
BnaRR2b	BnaC01g22100D	y	0.902032	1143.86	1080.82	63.0384	1017.79	-0.478723	0.083315	-0.540496	0.0459897	0.805476	0.000507076	13.891	11.29	8.683	12.747	21.586	4.102	6.203	6.578	8.527	20.509	6.331	6.449	11.396	5.543	IPR017930	Myb domain	475	100	AT4G16110	664	81.63	68.63	protein_coding	RR2	response regulator 2	Encodes a pollen-specific transcription factor involved in the expression of nuclear genes for components of mitochondrial complex I in Arabidopsis. Acts in concert with other type-B ARRs in the cytokinin signaling pathway. AHK3 mediates cytokinin-induced phosphorylation of ARR2 on the Asp-80 residue. This phosphorylation plays a positive role of ARR2 in cytokinin-mediated control of leaf longevi…
BnaRR5b	BnaC01g42890D	y	0.600739	152.204	130.129	22.0741	108.055	-0.116614	0.691362	-0.302769	0.292712	0.664953	0.00946562	6.477	2.567	2.995	9.438	13.131	4.967	0.664	1.642	0.749	2.635	2.978	1.965	1.325	2.644	IPR011006	CheY-like superfamily	183	100	AT3G48100	184	100	96.74	protein_coding	RR5	response regulator 5	Encodes a transcription repressor that mediates a negative feedback loop in cytokinin signalling. ARR5 expression is upregulated by Class I KNOX genes. Arr5 protein is stabilized by cytokinin in a two-component phosphorelay.
BnaTOC1a	BnaA03g40160D	y	0.756213	460.917	312.422	148.496	163.926	-0.641222	0.0134584	-0.609093	0.020776	0.683415	0.00704856	2.393	16.723	25.138	21.294	26.932	18.41	13.901	10.031	11.666	30.713	6.421	12.785	16.513	6.25	IPR011006	CheY-like superfamily	547	100	AT5G61380	618	100	70.48	protein_coding	TOC1	CCT motif -containing response regulator protein	Pseudo response regulator involved in the generation of circadian rhythms. TOC1 appears to shorten the period of circumnutation speed. TOC1 contributes to the plant fitness (carbon fixation, biomass) by influencing the circadian clock period. PRR3 may increase the stability of TOC1 by preventing interactions between TOC1 and the F-box protein ZTL. Expression of TOC1 is correlated with rhythmic ch…
BnaRR1e	BnaC03g39750D	z	0.778878	210.478	17.2225	193.255	-176.033	-0.287745	0.318487	-0.127859	0.663129	0.639886	0.0137162	5.533	8.291	4.557	5.99	14.865	3.549	12.945	5.778	4.778	8.039	5.193	6.554	6.193	4.76	IPR017930	Myb domain	452	97.34	AT3G16857	690	63.77	77.09	protein_coding	RR1	response regulator 1	Encodes an Arabidopsis response regulator (ARR) protein that acts in concert with other type-B ARRs in the cytokinin signaling pathway. Also involved in cytokinin-dependent inhibition of hypocotyl elongation and cytokinin-dependent greening and shooting in tissue culture. ARR1, ARR10, and ARR12 are redundant regulators of drought response, with ARR1 being the most critical.
