# Supplementary material for: Two-Component System Genes in Brassica napus: Identification, Analysis, and Expression Patterns in Response to Abiotic and Biotic Stresses
Source: Int J Mol Sci. 2023 Dec 9;24(24):17308. doi: 10.3390/ijms242417308 (PMC10743665; doi:10.3390/ijms242417308)
Supplement: Supplementary file 1 [file ijms-24-17308-s001.zip › ijms-2720240-supplementary files/Supplementary Table S4.xlsx]

## Sheet: Sheet1
Table S4. Summary of the TCS gene numbers identified in plants.
Species	HK(L)	HP (pseudo HP)	Type-A RR	Type-B RR	Type-C RR	Pseudo RR	Total	Reference
Arabidopsis thaliana	17 (9)	6 (1)	10	12	2	9	56	[1]
Oryza sativa	14 (6)	5 (3)	13	11	2	6	51	[2]
Lotus japonicus	14	7	7	11	1	5	40	[3]
Glycine max	36 (15)	13	18	15	3	13	98	[4]
Zea mays	11 (3)	9 (2)	16	9	3	11	59	[5]
Physcomitrella patens	18	3	7	5	2	4	39	[6]
Triticum aestivum	7	10	41	2	0	2	62	[7]
Solanum lycopersicum	20 (11)	6 (2)	7	23	1	8	65	[8]
Cicer arietinum	10 (8)	5 (2)	7	7	2	10	51	[9]
Cucumis melo	9 (8)	6 (3)	8	11	0	6	51	[10]
Zizania latifolia	21 (4)	5 (3)	14	14	2	6	69	[11]
Sorghum bicolor	13	5 (2)	3	7	2	7	37	[12]
Ipomoea batatas	20 (10)	11 (6)	19	13	7	20	90	[13]
Ipomoea triﬁda	21 (10)	6 (1)	13	10	6	15	71	[13]
Ipomoea triloba	21 (10)	6 (1)	13	9	6	13	68	[13]
Ipomoea nil	21 (10)	10 (3)	17	10	2	15	75	[13]
Brassica rapa	21 (9)	8 (1)	21	17	5	16	88	This work
Brassica orelecea	22(10)		22	21	5	17	95	This work
Brassica napus	43(19)	16(2)	43	38	10	32	182	This work
[1] Schaller, G.E.; Kieber, J.J.; Shiu, S.H. Two-component signaling elements and histidyl-aspartyl phosphorelays. Arabidopsis Book 2008, 6, e0112, doi:10.1199/tab.0112. [2] Pareek, A.; Singh, A.; Kumar, M.; Kushwaha, H.R.; Lynn, A.M.; Singla-Pareek, S.L. Whole-genome analysis of Oryza sativa reveals similar architecture of two-component signaling machinery with Arabidopsis. Plant Physiol. 2006, …
