# Supplementary material for: Two-Component System Genes in Brassica napus: Identification, Analysis, and Expression Patterns in Response to Abiotic and Biotic Stresses
Source: Int J Mol Sci. 2023 Dec 9;24(24):17308. doi: 10.3390/ijms242417308 (PMC10743665; doi:10.3390/ijms242417308)
Supplement: Supplementary file 1 [file ijms-24-17308-s001.zip › ijms-2720240-supplementary files/Supplementary Table S5, S6, and S7.xlsx]

## Sheet: Table S5
Table S5. Ka/Ks ratios of paralogous TCS gene pairs between A. thaliana, B. rapa, B. oleracea and B. napus
Type	gene1	gene2	ka	ks	ka/ks
at_bna	AHK1	BnaHK1a	0.0626801	0.444015	0.141167
at_bna	AHK1	BnaHK1b	0.0606254	0.429263	0.141231
at_bna	AHK2	BnaHK2c	0.101112	0.469876	0.215189
at_bna	AHK2	BnaHK2d	0.103461	0.46211	0.223888
at_bna	AHK3	BnaHK3a	0.0822006	0.371815	0.22108
at_bna	AHK3	BnaHK3b	0.0736293	0.340731	0.216093
at_bna	AHK3	BnaHK4a	0.40585	4.90995	0.0826585
at_bna	CKI1	BnaCKI1c	0.183738	0.681247	0.269708
at_bna	CKI1	BnaCKI1d	0.169857	0.628581	0.270222
at_bna	CKI2	BnaCKI2a	0.0733683	0.519076	0.141344
at_bna	CKI2	BnaCKI2b	0.0654592	0.53716	0.121862
at_bna	CKI2	BnaCKI2c	0.0612025	0.501659	0.122
at_bna	CKI2	BnaCKI2d	0.0599945	0.492429	0.121834
at_bna	CKI2	BnaCKI2e	0.0771463	0.48531	0.158963
at_bna	CKI2	BnaCKI2f	0.0732331	0.580328	0.126193
at_bna	EIN4	BnaEIN4a	0.0253469	1.10222	0.0229963
at_bna	EIN4	BnaEIN4b	0.0233657	1.36926	0.0170644
at_bna	ERS2	BnaERS2a	0.0889671	0.673773	0.132043
at_bna	ERS2	BnaERS2b	0.100328	1.02593	0.0977914
at_bna	ERS2	BnaERS2c	0.10304	0.755612	0.136366
at_bna	ERS2	BnaETR2a	0.37692	2.15247	0.17511
at_bna	ERS2	BnaETR2b	0.371768	2.11103	0.176107
at_bna	ETR1	BnaETR1a	0.0182269	0.710047	0.0256701
at_bna	ETR1	BnaETR1b	0.0166571	0.671843	0.0247932
at_bna	ETR2	BnaERS2a	0.381264	2.7215	0.140094
at_bna	ETR2	BnaERS2b	0.311575	2.97961	0.104569
at_bna	ETR2	BnaETR2a	0.0690728	0.640297	0.107876
at_bna	ETR2	BnaETR2b	0.0715581	0.64553	0.110852
at_bna	PHYA	BnaPHYAa	0.0209668	0.743075	0.0282162
at_bna	PHYA	BnaPHYAb	0.0208658	0.684183	0.0304974
at_bna	PHYA	BnaPHYAc	0.0305105	0.61449	0.0496518
at_bna	PHYA	BnaPHYAd	0.0320496	0.648553	0.0494171
at_bna	PHYC	BnaPHYCa	0.055736	0.456263	0.122158
at_bna	PHYC	BnaPHYCb	0.0553927	0.432412	0.128102
at_bna	PHYD	BnaPHYBa	0.103637	1.11847	0.092659
at_bna	PHYD	BnaPHYBb	0.106534	1.0321	0.10322
at_bna	PHYE	BnaPHYEa	0.0584133	0.991981	0.0588855
at_bna	PHYE	BnaPHYEb	0.0583408	0.881829	0.0661588
at_bna	WOL	BnaHK4a	0.0537927	0.755546	0.0711972
at_bol	AHK1	BolHK1	0.0606142	0.431934	0.140332
at_bol	AHK2	BolHK2b	0.103221	0.458515	0.22512
at_bol	AHK3	BolHK3	0.0711803	0.336451	0.211562
at_bol	CKI1	BolCKI1b	0.167116	0.650114	0.257057
at_bol	CKI2	BolCKI2a	0.0754232	0.528005	0.142845
at_bol	CKI2	BolCKI2b	0.0600065	0.51068	0.117503
at_bol	CKI2	BolCKI2c	0.157114	0.700265	0.224363
at_bol	EIN4	BolEIN4	0.0253395	1.04482	0.0242526
at_bol	ERS2	BolERS2a	0.0968884	0.688917	0.140639
at_bol	ERS2	BolERS2b	0.103053	0.755703	0.136367
at_bol	ETR1	BolETR1	0.016698	0.687426	0.0242906
at_bol	ETR2	BolETR2	0.0697731	0.633575	0.110126
at_bol	PHYA	BolPHYAa	0.0213234	0.669273	0.0318606
at_bol	PHYA	BolPHYAb	0.0321	0.646118	0.0496814
at_bol	PHYC	BolPHYC	0.0558214	0.428215	0.130358
at_bol	PHYD	BolPHYBa	0.105217	1.09314	0.0962521
at_bol	PHYD	BolPHYBb	0.111149	1.56522	0.0710119
at_bol	PHYE	BolPHYE	0.0553142	0.936427	0.0590694
at_bol	WOL	BolHK4	0.0547994	0.725912	0.0754903
at_bra	AHK1	BraHK1	0.0633834	0.447064	0.141777
at_bra	AHK2	BraHK2b	0.101112	0.469876	0.215189
at_bra	AHK3	BraHK3a	0.076193	0.360224	0.211516
at_bra	CKI1	BraCKI1b	0.175984	0.668008	0.263446
at_bra	CKI2	BraCKI2a	0.0727959	0.522358	0.13936
at_bra	CKI2	BraCKI2b	0.0614457	0.49813	0.123353
at_bra	EIN4	BraEIN4	0.02335	1.4423	0.0161894
at_bra	ERS2	BraERS2a	0.0922697	0.698058	0.132181
at_bra	ERS2	BraERS2b	0.100001	0.743464	0.134507
at_bra	ETR1	BraETR1	0.0182406	0.691068	0.0263949
at_bra	ETR2	BraETR2	0.0704229	0.652787	0.10788
at_bra	PHYA	BraPHYAa	0.0205125	0.753267	0.0272313
at_bra	PHYA	BraPHYAb	0.0295561	0.633255	0.0466733
at_bra	PHYC	BraPHYC	0.0575483	0.460171	0.125059
at_bra	PHYD	BraPHYB	0.103629	1.08132	0.0958355
at_bra	PHYE	BraPHYE	0.0588211	0.973717	0.0604089
at_bra	WOL	BraHK4a	0.0484618	0.755845	0.0641162
bol_bna	BnaCKI1b	BolCKI1a	0.00142953	0.00295835	0.48322
bol_bna	BnaCKI1d	BolCKI1b	0.00120681	0.00403325	0.299214
bol_bna	BnaCKI2b	BolCKI2a	0.0125749	0.0762007	0.165024
bol_bna	BnaCKI2b	BolCKI2b	0.0459252	0.40447	0.113544
bol_bna	BnaCKI2b	BolCKI2c	0.135968	0.571018	0.238116
bol_bna	BnaCKI2d	BolCKI2a	0.0399716	0.357793	0.111717
bol_bna	BnaCKI2d	BolCKI2b	0.00339679	0.0170279	0.199484
bol_bna	BnaCKI2d	BolCKI2c	0.155743	0.671256	0.232017
bol_bna	BnaCKI2f	BolCKI2a	0.0441488	0.361965	0.12197
bol_bna	BnaCKI2f	BolCKI2b	0.047945	0.415659	0.115347
bol_bna	BnaCKI2f	BolCKI2c	0.0756531	0.114357	0.661549
bol_bna	BnaEIN4b	BolEIN4	0.00298245	0.127555	0.0233817
bol_bna	BnaERS1b	BolERS1	0.0160895	0.136097	0.118221
bol_bna	BnaERS2b	BolERS2a	0.0362711	0.100582	0.360614
bol_bna	BnaERS2b	BolERS2b	0.0880275	0.726809	0.121115
bol_bna	BnaERS2c	BolERS2a	0.0878684	0.452193	0.194316
bol_bna	BnaERS2c	BolERS2b	0.00141478	0.0022511	0.628483
bol_bna	BnaETR1b	BolETR1	0.00122269	0.0304415	0.0401654
bol_bna	BnaETR2b	BolETR2	0.00476182	0.0172849	0.275491
bol_bna	BnaHK1b	BolHK1	NA	0.00110683	0
bol_bna	BnaHK2b	BolHK2a	0.00445006	0.0201219	0.221155
bol_bna	BnaHK2d	BolHK2a	0.193909	1.31287	0.147698
bol_bna	BnaHK2d	BolHK2b	0.00110748	0.00272182	0.40689
bol_bna	BnaHK3b	BolHK3	0.00263467	0.0025833	1.01989
bol_bna	BnaPHYAb	BolPHYAa	0.000381793	0.005338	0.0715235
bol_bna	BnaPHYAb	BolPHYAb	0.0309971	0.564426	0.054918
bol_bna	BnaPHYAd	BolPHYAa	0.0314503	0.585311	0.0537326
bol_bna	BnaPHYAd	BolPHYAb	NA	0.0227047	0
bol_bna	BnaPHYBb	BolPHYBa	0.00204175	0.0134547	0.15175
bol_bna	BnaPHYBb	BolPHYBb	0.0504398	0.503413	0.100196
bol_bna	BnaPHYBc	BolPHYBa	0.0504478	0.506506	0.0995997
bol_bna	BnaPHYBc	BolPHYBb	0.00311421	0.0251666	0.123744
bol_bna	BnaPHYCb	BolPHYC	0.00123172	0.0121622	0.101274
bol_bna	BnaPHYEb	BolPHYE	0.00578339	0.0312969	0.184791
bra_bna	BnaCKI1a	BraCKI1a	0.0211378	0.0455597	0.463957
bra_bna	BnaCKI1c	BraCKI1b	0.00409522	0.0267892	0.152868
bra_bna	BnaCKI2a	BraCKI2a	0.00508217	0.0300376	0.169193
bra_bna	BnaCKI2a	BraCKI2b	0.0386609	0.313848	0.123184
bra_bna	BnaCKI2c	BraCKI2a	0.0360621	0.31546	0.114316
bra_bna	BnaCKI2c	BraCKI2b	0.00196055	0.0386026	0.0507879
bra_bna	BnaCKI2e	BraCKI2a	0.0566695	0.434235	0.130504
bra_bna	BnaCKI2e	BraCKI2b	0.0450091	0.305579	0.147291
bra_bna	BnaEIN4a	BraEIN4	0.00298262	0.125919	0.0236868
bra_bna	BnaERS1a	BraERS1	NA	0.00651678	0
bra_bna	BnaERS2a	BraERS2a	0.00623803	0.0852643	0.073161
bra_bna	BnaERS2a	BraERS2b	0.0916903	0.464604	0.197352
bra_bna	BnaERS2d	BraERS2b	0.00289762	0.048497	0.0597484
bra_bna	BnaETR1a	BraETR1	NA	0.0793355	0
bra_bna	BnaETR2a	BraETR2	0.0093388	0.0490264	0.190485
bra_bna	BnaHK1a	BraHK1	0.0036424	0.0270671	0.13457
bra_bna	BnaHK2a	BraHK2a	0.00347786	0.0523148	0.0664794
bra_bna	BnaHK2c	BraHK2b	NA	NA	NA
bra_bna	BnaHK3a	BraHK3a	0.00131663	0.00521359	0.252538
bra_bna	BnaHK4a	BraHK4a	0.000427822	NA	NA
bra_bna	BnaPHYAa	BraPHYAa	0.000395302	NA	NA
bra_bna	BnaPHYAa	BraPHYAb	0.0284481	0.608316	0.0467653
bra_bna	BnaPHYAc	BraPHYAa	0.0301047	0.590572	0.0509754
bra_bna	BnaPHYAc	BraPHYAb	0.003702	0.0518706	0.0713698
bra_bna	BnaPHYBa	BraPHYB	NA	0.0121869	0
bra_bna	BnaPHYCa	BraPHYC	0.00310678	0.0157493	0.197265
bra_bna	BnaPHYEa	BraPHYE	0.00481803	0.0353419	0.136326
Type	gene1	gene2	ka	ks	ka/ks
at_bna	AHP1	BnaHP1a	0.024572	0.228043	0.107751
at_bna	AHP1	BnaHP1b	0.0222459	0.205519	0.108243
at_bna	AHP2	BnaHP2a	0.0462963	0.639086	0.0724415
at_bna	AHP2	BnaHP2b	0.0461127	0.558707	0.0825347
at_bna	AHP2	BnaHP2c	0.0788079	0.299097	0.263486
at_bna	AHP2	BnaHP2d	0.0760776	0.323997	0.23481
at_bna	AHP4	BnaHP4a	0.0679628	0.140989	0.482042
at_bna	AHP4	BnaHP4b	0.0650745	0.159891	0.406992
at_bna	AHP4	BnaHP4c	0.0659259	0.173611	0.379733
at_bna	AHP4	BnaHP4d	0.10041	0.299959	0.334746
at_bna	AHP5	BnaHP5a	0.0321439	0.520935	0.0617041
at_bna	AHP5	BnaHP5b	0.0321114	0.518644	0.0619142
at_bol	AHP1	BolHP1	0.0183621	0.227986	0.0805406
at_bol	AHP2	BolHP2a	0.0461127	0.558707	0.0825347
at_bol	AHP2	BolHP2b	0.0760776	0.323997	0.23481
at_bol	AHP4	BolHP4a	0.0406078	0.140671	0.288672
at_bol	AHP4	BolHP4b	0.0401931	0.149942	0.268058
at_bol	AHP5	BolHP5	0.037468	0.552247	0.0678465
at_bra	AHP1	BraHP1	0.024572	0.228043	0.107751
at_bra	AHP2	BraHP2a	0.046314	0.675035	0.0686097
at_bra	AHP2	BraHP2b	0.0736461	0.284854	0.258539
at_bra	AHP4	BraHP4a	0.166862	0.570914	0.292272
at_bra	AHP4	BraHP4b	0.103165	0.29359	0.351392
at_bra	AHP5	BraHP5	0.0238014	0.448115	0.0531144
bol_bna	BnaHP1b	BolHP1	0.00294839	NA	NA
bol_bna	BnaHP2b	BolHP2a	NA	NA	NA
bol_bna	BnaHP2b	BolHP2b	0.0587426	0.285993	0.205399
bol_bna	BnaHP2b	BolHP3	0.0818798	1.48672	0.055074
bol_bna	BnaHP2d	BolHP2a	0.0587426	0.285993	0.205399
bol_bna	BnaHP2d	BolHP2b	NA	NA	NA
bol_bna	BnaHP3b	BolHP2a	0.0818798	1.48672	0.055074
bol_bna	BnaHP3b	BolHP2b	0.100718	0.941798	0.106942
bol_bna	BnaHP3b	BolHP3	NA	NA	NA
bol_bna	BnaHP4b	BolHP4a	0.0205978	0.0112474	1.83134
bol_bna	BnaHP4b	BolHP4b	0.0525902	0.165916	0.316969
bol_bna	BnaHP4d	BolHP4a	0.0917324	0.319339	0.287257
bol_bna	BnaHP4d	BolHP4b	0.0551502	0.0768941	0.717222
bol_bna	BnaHP5b	BolHP5	0.0450164	0.114078	0.394609
bol_bna	BnaPHP1b	BolPHP1	0.0490699	0.120354	0.407713
bra_bna	BnaHP1a	BraHP1	NA	NA	NA
bra_bna	BnaHP2a	BraHP2a	NA	0.0193171	0
bra_bna	BnaHP2a	BraHP2b	0.0563517	0.282654	0.199366
bra_bna	BnaHP2a	BraHP3	0.0968939	1.32006	0.0734012
bra_bna	BnaHP2c	BraHP2a	0.0605755	0.320632	0.188926
bra_bna	BnaHP2c	BraHP2b	0.00546228	NA	NA
bra_bna	BnaHP3a	BraHP2a	0.0854241	1.3483	0.063357
bra_bna	BnaHP3a	BraHP2b	0.101521	0.988367	0.102715
bra_bna	BnaHP3a	BraHP3	0.00558681	0.00955425	0.584746
bra_bna	BnaHP4a	BraHP4a	0.14942	0.166407	0.89792
bra_bna	BnaHP4a	BraHP4b	0.0755302	0.299215	0.252428
bra_bna	BnaHP4c	BraHP4a	0.130965	0.546807	0.239508
bra_bna	BnaHP4c	BraHP4b	0.0315148	0.0713258	0.441842
bra_bna	BnaHP5a	BraHP5	0.0246593	0.019911	1.23848
bra_bna	BnaPHP1a	BraPHP1	NA	NA	NA
Type	gene1	gene2	ka	ks	ka/ks
at_bna	APRR2	BnaPRR2a	0.096984	0.386434	0.250972
at_bna	APRR2	BnaPRR2b	0.0849562	0.393581	0.215854
at_bna	APRR2	BnaPRR2c	0.110188	0.365397	0.301556
at_bna	APRR2	BnaPRR2d	0.119971	0.343302	0.349462
at_bna	APRR3	BnaPRR3a	0.105971	0.327902	0.323177
at_bna	APRR3	BnaPRR3b	0.10844	0.359518	0.301627
at_bna	APRR4	BnaPRR4a	0.270475	0.655787	0.412444
at_bna	APRR4	BnaPRR4b	0.272148	0.708583	0.384074
at_bna	APRR4	BnaPRR4c	0.316739	0.633522	0.499966
at_bna	APRR4	BnaPRR4d	0.301961	0.581963	0.518866
at_bna	APRR5	BnaPRR5a	0.106266	0.504539	0.21062
at_bna	APRR5	BnaPRR5b	0.103251	0.51962	0.198705
at_bna	APRR5	BnaPRR5c	0.105039	0.656164	0.160081
at_bna	APRR5	BnaPRR5d	0.0969859	0.627913	0.154457
at_bna	APRR5	BnaPRR5e	0.119173	0.578447	0.206023
at_bna	APRR5	BnaPRR5f	0.126669	0.675675	0.18747
at_bna	APRR6	BnaPRR6b	0.420242	0.939873	0.447126
at_bna	APRR7	BnaPRR7a	0.07624	0.484693	0.157295
at_bna	APRR7	BnaPRR7b	0.0648078	0.462853	0.140018
at_bna	APRR7	BnaPRR7c	0.0703688	0.44446	0.158324
at_bna	APRR7	BnaPRR7d	0.0663436	0.436021	0.152157
at_bna	APRR8	BnaPRR9d	1.26401	2.17844	0.580237
at_bna	APRR9	BnaPRR9a	0.124386	0.723838	0.171842
at_bna	APRR9	BnaPRR9c	0.171013	0.62944	0.271691
at_bna	APRR9	BnaPRR9d	0.152514	0.722572	0.211071
at_bna	ARR1	BnaRR1a	0.0529805	0.630491	0.0840305
at_bna	ARR1	BnaRR1b	0.0528687	0.655461	0.0806589
at_bna	ARR1	BnaRR1f	0.0517272	0.448514	0.11533
at_bna	ARR1	BnaRR1g	0.0643729	0.453423	0.141971
at_bna	ARR1	BnaRR2a	0.216047	1.31368	0.16446
at_bna	ARR1	BnaRR2b	0.207296	1.28384	0.161465
at_bna	ARR10	BnaRR10a	0.133978	0.498212	0.268919
at_bna	ARR10	BnaRR10b	0.125141	0.500171	0.250197
at_bna	ARR11	BnaRR11a	0.0781755	0.56937	0.137302
at_bna	ARR11	BnaRR11b	0.0849014	0.612764	0.138555
at_bna	ARR11	BnaRR11c	0.0792019	0.496902	0.159391
at_bna	ARR11	BnaRR11d	0.0797891	0.45284	0.176197
at_bna	ARR12	BnaRR10a	0.204353	1.58407	0.129005
at_bna	ARR12	BnaRR10b	0.205538	1.65745	0.124008
at_bna	ARR12	BnaRR12a	0.0669368	0.577784	0.115851
at_bna	ARR12	BnaRR12b	0.0633586	0.612828	0.103387
at_bna	ARR15	BnaRR15a	0.0686463	0.608027	0.1129
at_bna	ARR15	BnaRR15b	0.0720268	0.551628	0.130571
at_bna	ARR15	BnaRR15c	0.11879	0.441685	0.268947
at_bna	ARR15	BnaRR15d	0.105987	0.470502	0.225263
at_bna	ARR15	BnaRR7a	0.183379	0.766812	0.239144
at_bna	ARR15	BnaRR7b	0.184528	0.79627	0.231741
at_bna	ARR15	BnaRR7c	0.181435	1.06861	0.169785
at_bna	ARR15	BnaRR7d	0.182199	1.06715	0.170735
at_bna	ARR16	BnaRR16a	0.0443728	0.611876	0.0725193
at_bna	ARR16	BnaRR16b	0.0487359	0.432072	0.112796
at_bna	ARR16	BnaRR17a	0.0681903	1.36534	0.0499436
at_bna	ARR16	BnaRR17b	0.0676831	1.39567	0.0484949
at_bna	ARR16	BnaRR17c	0.101176	1.12079	0.0902718
at_bna	ARR16	BnaRR17d	0.103378	1.2056	0.0857483
at_bna	ARR18	BnaRR18a	0.136492	0.528742	0.258145
at_bna	ARR18	BnaRR18b	0.12772	0.537145	0.237775
at_bna	ARR19	BnaRR19a	0.5614	2.02434	0.277325
at_bna	ARR19	BnaRR19b	0.678494	0.996824	0.680656
at_bna	ARR19	BnaRR19c	0.349271	0.609018	0.573499
at_bna	ARR19	BnaRR19d	0.322553	0.479157	0.673167
at_bna	ARR2	BnaRR1a	0.231711	2.50843	0.092373
at_bna	ARR2	BnaRR1b	0.229072	2.83506	0.0807996
at_bna	ARR2	BnaRR1c	0.0703305	3.55964	0.0197577
at_bna	ARR2	BnaRR1f	0.114187	1.37067	0.0833072
at_bna	ARR2	BnaRR2a	0.100289	0.558157	0.179678
at_bna	ARR2	BnaRR2b	0.0968654	0.566279	0.171056
at_bna	ARR2	BnaRR2c	0.164404	0.670883	0.245056
at_bna	ARR2	BnaRR2d	0.146681	0.648996	0.226012
at_bna	ARR20	BnaRR20a	0.331532	0.501055	0.661668
at_bna	ARR20	BnaRR20b	0.321597	0.548327	0.586506
at_bna	ARR21	BnaRR21a	0.212954	0.450523	0.472681
at_bna	ARR21	BnaRR21b	0.19885	0.369115	0.538722
at_bna	ARR21	BnaRR21c	0.181169	0.356438	0.508276
at_bna	ARR21	BnaRR21d	0.183266	0.36135	0.50717
at_bna	ARR21	BnaRR21e	0.201634	0.305218	0.660625
at_bna	ARR21	BnaRR21f	0.189362	0.323356	0.585616
at_bna	ARR21	BnaRR23	0.863016	4.41978	0.195262
at_bna	ARR21	BnaRR8c	1.05087	1.45311	0.723187
at_bna	ARR22	BnaRR22c	0.109556	0.577982	0.18955
at_bna	ARR23	BnaRR21e	0.471502	3.29999	0.14288
at_bna	ARR23	BnaRR21f	0.451887	3.30244	0.136834
at_bna	ARR24	BnaRR24a	0.0660774	0.514605	0.128404
at_bna	ARR24	BnaRR24b	0.069009	0.49321	0.139918
at_bna	ARR24	BnaRR24c	0.0937052	0.352014	0.266198
at_bna	ARR24	BnaRR24d	0.0931919	0.360071	0.258815
at_bna	ARR4	BnaRR3a	0.124218	1.05666	0.117556
at_bna	ARR4	BnaRR3b	0.137745	1.03224	0.133444
at_bna	ARR4	BnaRR4a	0.0575606	0.423755	0.135835
at_bna	ARR4	BnaRR4b	0.0578111	0.425866	0.13575
at_bna	ARR4	BnaRR4c	0.0850821	0.794898	0.107035
at_bna	ARR4	BnaRR4d	0.0461	0.473888	0.0972804
at_bna	ARR4	BnaRR4e	0.0888811	0.484782	0.183342
at_bna	ARR4	BnaRR4f	0.0743874	0.500745	0.148553
at_bna	ARR5	BnaRR5a	0.0125761	0.352312	0.035696
at_bna	ARR5	BnaRR5b	0.0124774	0.369022	0.0338121
at_bna	ARR5	BnaRR5c	0.033244	0.365046	0.0910679
at_bna	ARR5	BnaRR5d	0.0334871	0.397251	0.084297
at_bna	ARR5	BnaRR5e	0.0247089	0.73605	0.0335696
at_bna	ARR5	BnaRR5f	0.0296264	0.72694	0.0407549
at_bna	ARR6	BnaRR5c	0.12302	1.00811	0.12203
at_bna	ARR6	BnaRR6a	0.0700616	0.345765	0.202628
at_bna	ARR6	BnaRR6b	0.0700395	0.34442	0.203355
at_bna	ARR7	BnaRR15a	0.171446	1.32861	0.129042
at_bna	ARR7	BnaRR15b	0.178572	1.31697	0.135593
at_bna	ARR7	BnaRR15c	0.241945	1.01933	0.237357
at_bna	ARR7	BnaRR15d	0.23745	1.18449	0.200465
at_bna	ARR7	BnaRR7a	0.0975372	0.380589	0.256279
at_bna	ARR7	BnaRR7b	0.0840754	0.320298	0.262491
at_bna	ARR7	BnaRR7c	0.0754546	0.300791	0.250854
at_bna	ARR7	BnaRR7d	0.0776946	0.300682	0.258395
at_bna	ARR8	BnaRR17a	0.374394	3.33944	0.112113
at_bna	ARR8	BnaRR17c	0.36277	3.40506	0.106538
at_bna	ARR8	BnaRR17d	0.360947	2.26928	0.159058
at_bna	ARR8	BnaRR8a	0.0538091	0.380316	0.141485
at_bna	ARR8	BnaRR8b	0.0557267	0.322773	0.17265
at_bna	ARR8	BnaRR8c	0.0738661	0.399744	0.184783
at_bna	ARR8	BnaRR8d	0.0908082	0.55054	0.164944
at_bna	ARR8	BnaRR8e	0.0829878	0.602274	0.137791
at_bna	ARR8	BnaRR8f	0.0729685	0.406711	0.179411
at_bna	ARR8	BnaRR9e	0.188625	1.09933	0.171582
at_bna	ARR8	BnaRR9f	0.203674	1.23254	0.165247
at_bna	ARR9	BnaRR8c	0.1537	1.12815	0.136241
at_bna	ARR9	BnaRR8d	0.152488	0.977295	0.156031
at_bna	ARR9	BnaRR8e	0.149616	1.04785	0.142785
at_bna	ARR9	BnaRR8f	0.136113	1.18553	0.114813
at_bna	ARR9	BnaRR9a	0.125155	0.34298	0.364904
at_bna	ARR9	BnaRR9b	0.0813562	0.363033	0.224101
at_bna	ARR9	BnaRR9c	0.102527	0.339071	0.302377
at_bna	ARR9	BnaRR9d	0.104549	0.34481	0.303207
at_bna	ARR9	BnaRR9e	0.100087	0.322548	0.3103
at_bna	ARR9	BnaRR9f	0.0954895	0.321315	0.297184
at_bna	TOC1	BnaTOC1b	0.115666	0.668551	0.17301
at_bna	TOC1	BnaTOC1c	0.0708277	0.458906	0.15434
at_bol	APRR2	BolPRR2a	0.0958073	0.426467	0.224654
at_bol	APRR2	BolPRR2b	0.116735	0.343683	0.339659
at_bol	APRR3	BolPRR3	0.108114	0.362517	0.298232
at_bol	APRR4	BolPRR4a	0.274041	0.737893	0.371383
at_bol	APRR4	BolPRR4b	0.305028	0.615577	0.495516
at_bol	APRR5	BolPRR5a	0.107828	0.491627	0.219329
at_bol	APRR5	BolPRR5b	0.100302	0.614613	0.163196
at_bol	APRR5	BolPRR5c	0.102727	0.592352	0.173421
at_bol	APRR6	BolPRR6a	0.489251	0.970659	0.50404
at_bol	APRR7	BolPRR7a	0.0687796	0.461289	0.149103
at_bol	APRR7	BolPRR7b	0.0710665	0.468187	0.151791
at_bol	APRR9	BolPRR9a	0.128423	0.65393	0.196386
at_bol	APRR9	BolPRR9b	0.139019	0.671655	0.20698
at_bol	ARR1	BolRR2a	0.209759	1.30079	0.161256
at_bol	ARR10	BolRR10a	0.125244	0.49262	0.25424
at_bol	ARR11	BolRR11a	0.0842269	0.559532	0.150531
at_bol	ARR11	BolRR11b	0.0806457	0.455143	0.177187
at_bol	ARR12	BolRR10a	0.205673	1.62078	0.126897
at_bol	ARR12	BolRR12a	0.0633586	0.612828	0.103387
at_bol	ARR15	BolRR15a	0.113099	0.58446	0.193511
at_bol	ARR15	BolRR15b	0.123029	0.440175	0.279501
at_bol	ARR15	BolRR7a	0.184176	0.783299	0.235129
at_bol	ARR15	BolRR7b	0.182199	1.06715	0.170735
at_bol	ARR16	BolRR16	0.049185	0.40779	0.120614
at_bol	ARR16	BolRR17a	0.154721	3.3043	0.0468241
at_bol	ARR16	BolRR17b	0.0882835	1.12054	0.0787867
at_bol	ARR18	BolRR18	0.128345	0.527672	0.243229
at_bol	ARR19	BolRR19a	0.678494	0.996824	0.680656
at_bol	ARR19	BolRR19b	0.319935	0.484916	0.659774
at_bol	ARR2	BolRR1a	0.229305	2.64861	0.0865754
at_bol	ARR2	BolRR1b	0.118576	1.25312	0.0946246
at_bol	ARR2	BolRR1d	0.124206	1.72495	0.0720058
at_bol	ARR2	BolRR2a	0.0958427	0.561557	0.170673
at_bol	ARR2	BolRR2b	0.146354	0.63415	0.230788
at_bol	ARR20	BolRR20	0.314187	0.510353	0.615627
at_bol	ARR21	BolRR21a	0.157612	0.399485	0.394539
at_bol	ARR21	BolRR21b	0.182306	0.361726	0.503991
at_bol	ARR21	BolRR21c	0.189362	0.323356	0.585616
at_bol	ARR21	BolRR23	1.38616	4.47618	0.309674
at_bol	ARR22	BolRR22b	0.109535	0.604598	0.18117
at_bol	ARR23	BolRR21c	0.451887	3.30244	0.136834
at_bol	ARR24	BolRR24a	0.0691621	0.473578	0.146042
at_bol	ARR24	BolRR24b	0.0931919	0.360071	0.258815
at_bol	ARR4	BolRR3	0.137745	1.03224	0.133444
at_bol	ARR4	BolRR4a	0.0578111	0.425866	0.13575
at_bol	ARR4	BolRR4b	0.0518073	0.428333	0.120951
at_bol	ARR4	BolRR4c	0.0743874	0.500745	0.148553
at_bol	ARR5	BolRR5b	0.0359468	0.38415	0.0935749
at_bol	ARR5	BolRR5c	0.0347608	0.636758	0.0545902
at_bol	ARR6	BolRR6	0.0700395	0.34442	0.203355
at_bol	ARR7	BolRR15a	0.213332	3.51585	0.0606774
at_bol	ARR7	BolRR15b	0.218298	0.917657	0.237887
at_bol	ARR7	BolRR7a	0.0840754	0.320298	0.262491
at_bol	ARR7	BolRR7b	0.0776946	0.300682	0.258395
at_bol	ARR8	BolRR17b	0.442027	2.2817	0.193727
at_bol	ARR8	BolRR8a	0.0966008	0.564963	0.170986
at_bol	ARR8	BolRR8b	0.0839642	0.565198	0.148557
at_bol	ARR8	BolRR8c	0.0732644	0.400776	0.182806
at_bol	ARR8	BolRR9c	0.203674	1.23254	0.165247
at_bol	ARR9	BolRR8b	0.151033	1.16357	0.129802
at_bol	ARR9	BolRR8c	0.143273	1.03191	0.138842
at_bol	ARR9	BolRR9a	0.09033	0.276999	0.326102
at_bol	ARR9	BolRR9b	0.104549	0.34481	0.303207
at_bol	ARR9	BolRR9c	0.0954895	0.321315	0.297184
at_bol	TOC1	BolTOC1a	0.114485	0.667449	0.171526
at_bol	TOC1	BolTOC1b	0.0714863	0.460619	0.155196
at_bra	APRR2	BraPRR2a	0.100517	0.405814	0.247692
at_bra	APRR2	BraPRR2b	0.110188	0.365397	0.301556
at_bra	APRR3	BraPRR3	0.112115	0.37887	0.29592
at_bra	APRR4	BraPRR4a	0.270475	0.655787	0.412444
at_bra	APRR4	BraPRR4b	0.332188	0.582099	0.570673
at_bra	APRR5	BraPRR5a	0.107074	0.481846	0.222217
at_bra	APRR5	BraPRR5b	0.114879	0.623145	0.184354
at_bra	APRR5	BraPRR5c	0.10644	0.583802	0.182322
at_bra	APRR6	BraPRR6a	0.496779	1.05568	0.470579
at_bra	APRR7	BraPRR7a	0.0668538	0.42886	0.155887
at_bra	APRR7	BraPRR7b	0.0681302	0.452253	0.150646
at_bra	APRR9	BraPRR9b	0.159268	0.677216	0.235181
at_bra	ARR1	BraRR1a	0.053043	0.666029	0.0796407
at_bra	ARR1	BraRR2a	0.214299	1.29374	0.165643
at_bra	ARR10	BraRR10	0.132606	0.509525	0.260255
at_bra	ARR11	BraRR11a	0.0781755	0.56937	0.137302
at_bra	ARR11	BraRR11b	0.076335	0.516051	0.147921
at_bra	ARR12	BraRR10	0.204254	1.5152	0.134803
at_bra	ARR12	BraRR12	0.0684462	0.567388	0.120634
at_bra	ARR15	BraRR15a	0.110249	0.470103	0.23452
at_bra	ARR15	BraRR7a	0.183379	0.766812	0.239144
at_bra	ARR15	BraRR7b	0.212889	1.61786	0.131586
at_bra	ARR16	BraRR16	0.0443728	0.611876	0.0725193
at_bra	ARR16	BraRR17a	0.0680542	1.47988	0.0459864
at_bra	ARR16	BraRR17b	0.10553	1.27624	0.0826881
at_bra	ARR18	BraRR18	0.13741	0.528543	0.25998
at_bra	ARR19	BraRR19a	0.599122	1.10599	0.541709
at_bra	ARR19	BraRR19b	0.344549	0.566814	0.607868
at_bra	ARR2	BraRR1a	0.243424	1.97607	0.123186
at_bra	ARR2	BraRR1c	0.114187	1.37067	0.0833072
at_bra	ARR2	BraRR2a	0.0995623	0.550164	0.180968
at_bra	ARR2	BraRR2b	0.151647	0.580208	0.261367
at_bra	ARR20	BraPRR9a	1.16223	2.31641	0.501739
at_bra	ARR20	BraRR20	0.320801	0.513334	0.624936
at_bra	ARR21	BraRR21a	0.226618	0.51239	0.442276
at_bra	ARR21	BraRR21b	0.182003	0.364659	0.499106
at_bra	ARR21	BraRR21c	0.212935	0.313433	0.679363
at_bra	ARR22	BraRR22b	0.109556	0.577982	0.18955
at_bra	ARR23	BraRR21c	0.471502	3.29999	0.14288
at_bra	ARR24	BraRR24a	0.0770365	0.502323	0.15336
at_bra	ARR24	BraRR24b	0.0936505	0.336829	0.278036
at_bra	ARR4	BraRR3a	0.126259	1.0487	0.120396
at_bra	ARR4	BraRR4a	0.0591522	0.439658	0.134541
at_bra	ARR4	BraRR4b	0.0591757	0.461971	0.128094
at_bra	ARR4	BraRR4c	0.0811964	0.468486	0.173317
at_bra	ARR5	BraRR5a	0.012779	0.361233	0.0353762
at_bra	ARR5	BraRR5b	0.0331687	0.355227	0.0933733
at_bra	ARR5	BraRR5c	0.0557073	0.765938	0.0727308
at_bra	ARR6	BraRR5b	0.122926	1.01184	0.121488
at_bra	ARR6	BraRR6	0.0700616	0.345765	0.202628
at_bra	ARR7	BraRR15a	0.212053	1.05085	0.201792
at_bra	ARR7	BraRR15b	0.312106	0.972064	0.321075
at_bra	ARR7	BraRR7a	0.0975372	0.380589	0.256279
at_bra	ARR7	BraRR7b	0.0844718	0.421824	0.200254
at_bra	ARR8	BraRR17a	0.374414	3.33927	0.112125
at_bra	ARR8	BraRR17b	0.373664	3.33691	0.111979
at_bra	ARR8	BraRR8a	0.0518141	0.351764	0.147298
at_bra	ARR8	BraRR8b	0.0817633	0.386022	0.21181
at_bra	ARR8	BraRR8c	0.0812016	0.567022	0.143207
at_bra	ARR8	BraRR9c	0.198679	1.01062	0.196592
at_bra	ARR9	BraRR8b	0.166685	1.01133	0.164818
at_bra	ARR9	BraRR8c	0.147768	0.901777	0.163863
at_bra	ARR9	BraRR9a	0.0953134	0.259546	0.367231
at_bra	ARR9	BraRR9b	0.10405	0.338263	0.307601
at_bra	ARR9	BraRR9c	0.110628	0.310478	0.356316
at_bra	TOC1	BraTOC1a	0.118068	0.592951	0.19912
at_bra	TOC1	BraTOC1b	0.0660175	0.484048	0.136386
bol_bna	BnaPRR2b	BolPRR2a	0.00281712	0.00716742	0.393045
bol_bna	BnaPRR2b	BolPRR2b	0.0858799	0.32359	0.265397
bol_bna	BnaPRR2d	BolPRR2a	0.091331	0.335142	0.272514
bol_bna	BnaPRR2d	BolPRR2b	0.00579125	0.0236589	0.244781
bol_bna	BnaPRR3b	BolPRR3	0.00184387	NA	NA
bol_bna	BnaPRR3b	BolPRR7a	0.484052	4.3069	0.11239
bol_bna	BnaPRR4b	BolPRR4a	0.00678769	0.0133656	0.507848
bol_bna	BnaPRR4b	BolPRR4b	0.279567	0.397456	0.703392
bol_bna	BnaPRR4d	BolPRR4a	0.268606	0.404686	0.663739
bol_bna	BnaPRR4d	BolPRR4b	0.00858515	0.00852706	1.00681
bol_bna	BnaPRR5b	BolPRR5a	0.0165302	0.0329212	0.502115
bol_bna	BnaPRR5b	BolPRR5b	0.0804782	0.454023	0.177256
bol_bna	BnaPRR5b	BolPRR5c	0.0905666	0.396927	0.228169
bol_bna	BnaPRR5d	BolPRR5a	0.0792995	0.430881	0.18404
bol_bna	BnaPRR5d	BolPRR5b	0.00400811	0.016883	0.237405
bol_bna	BnaPRR5d	BolPRR5c	0.0850318	0.446826	0.190302
bol_bna	BnaPRR5f	BolPRR5b	0.123156	0.555288	0.221787
bol_bna	BnaPRR5f	BolPRR5c	0.0492412	0.0735166	0.669797
bol_bna	BnaPRR5f	BolRR8c	0.982353	3.7471	0.262163
bol_bna	BnaPRR6b	BolPRR6a	0.0059546	0.00234771	2.53635
bol_bna	BnaPRR6e	BolPRR6c	0.00770046	0.00382583	2.01276
bol_bna	BnaPRR7b	BolPRR3	0.436117	4.28368	0.101809
bol_bna	BnaPRR7b	BolPRR7a	0.0118877	0.0611894	0.194277
bol_bna	BnaPRR7b	BolPRR7b	0.0719961	0.34864	0.206506
bol_bna	BnaPRR7d	BolPRR7a	0.0678997	0.317	0.214195
bol_bna	BnaPRR7d	BolPRR7b	0.00558978	0.0382306	0.146212
bol_bna	BnaPRR9b	BolPRR9a	0.00846809	0.0176741	0.479125
bol_bna	BnaPRR9b	BolRR4b	0.965993	3.90255	0.247528
bol_bna	BnaPRR9d	BolPRR9a	0.110892	0.418616	0.264902
bol_bna	BnaPRR9d	BolPRR9b	0.00335189	0.0210326	0.159366
bol_bna	BnaRR10b	BolRR10a	NA	0.00266992	NA
bol_bna	BnaRR10c	BolRR10b	NA	NA	NA
bol_bna	BnaRR11b	BolRR11a	0.019174	0.0437301	0.438462
bol_bna	BnaRR11b	BolRR11b	0.0815436	0.376894	0.216357
bol_bna	BnaRR11d	BolRR11a	0.0830785	0.361114	0.230062
bol_bna	BnaRR11d	BolRR11b	0.00275062	0.00741074	0.371167
bol_bna	BnaRR12b	BolRR10a	0.224845	2.80518	0.0801534
bol_bna	BnaRR12b	BolRR12a	NA	NA	NA
bol_bna	BnaRR12c	BolRR12b	NA	NA	NA
bol_bna	BnaRR12c	BolRR1d	0.55992	3.27085	0.171185
bol_bna	BnaRR14b	BolRR14	NA	NA	NA
bol_bna	BnaRR15b	BolRR15a	0.0452177	0.0301548	1.49952
bol_bna	BnaRR15b	BolRR15b	0.144085	0.598769	0.240636
bol_bna	BnaRR15b	BolRR7a	0.195944	1.64076	0.119423
bol_bna	BnaRR15b	BolRR7b	0.18578	1.79926	0.103253
bol_bna	BnaRR15d	BolRR15a	0.129318	0.575232	0.22481
bol_bna	BnaRR15d	BolRR15b	0.00709894	0.0245166	0.289557
bol_bna	BnaRR15d	BolRR7a	0.206201	1.57292	0.131094
bol_bna	BnaRR15d	BolRR7b	0.23687	1.55874	0.151963
bol_bna	BnaRR16b	BolRR16	NA	0.0290198	NA
bol_bna	BnaRR16b	BolRR17a	0.195664	3.70388	0.0528268
bol_bna	BnaRR16b	BolRR17b	0.123116	1.01774	0.120971
bol_bna	BnaRR17b	BolRR16	0.0813626	1.33648	0.0608783
bol_bna	BnaRR17b	BolRR17a	NA	NA	NA
bol_bna	BnaRR17b	BolRR17b	0.0335094	0.233364	0.143593
bol_bna	BnaRR17d	BolRR16	0.101917	1.15455	0.0882741
bol_bna	BnaRR17d	BolRR17a	0.0308004	0.201037	0.153208
bol_bna	BnaRR17d	BolRR17b	NA	NA	NA
bol_bna	BnaRR18b	BolRR18	0.00566223	0.0244301	0.231772
bol_bna	BnaRR19b	BolRR19a	NA	NA	NA
bol_bna	BnaRR19b	BolRR19b	0.383462	0.619959	0.618528
bol_bna	BnaRR19d	BolRR19a	0.245321	0.333192	0.736275
bol_bna	BnaRR19d	BolRR19b	0.00300289	0.00287332	1.0451
bol_bna	BnaRR1b	BolRR1a	0.001315	0.0077768	0.169092
bol_bna	BnaRR1c	BolRR12b	0.440951	2.34414	0.188108
bol_bna	BnaRR1c	BolRR1d	0.114585	0.596522	0.192089
bol_bna	BnaRR1g	BolRR1a	0.0774162	0.521927	0.148328
bol_bna	BnaRR1g	BolRR1b	0.114585	0.596522	0.192089
bol_bna	BnaRR1g	BolRR1d	NA	0.00909663	NA
bol_bna	BnaRR1g	BolRR21a	0.752651	2.72469	0.276234
bol_bna	BnaRR1g	BolRR2b	0.126975	1.14629	0.11077
bol_bna	BnaRR20b	BolRR20	0.00476938	0.0098103	0.486161
bol_bna	BnaRR21b	BolRR21a	0.0447909	0.0601035	0.74523
bol_bna	BnaRR21b	BolRR21b	0.197661	0.278174	0.710565
bol_bna	BnaRR21b	BolRR21c	0.186981	0.299353	0.624618
bol_bna	BnaRR21d	BolRR21a	0.150282	0.272139	0.552226
bol_bna	BnaRR21d	BolRR21b	0.0142701	0.0157809	0.904262
bol_bna	BnaRR21d	BolRR21c	0.197566	0.272224	0.725748
bol_bna	BnaRR21d	BolRR23	0.958891	4.51031	0.2126
bol_bna	BnaRR21f	BolRR21a	0.134495	0.312672	0.430146
bol_bna	BnaRR21f	BolRR21b	0.194811	0.291773	0.66768
bol_bna	BnaRR21f	BolRR21c	NA	NA	NA
bol_bna	BnaRR21f	BolRR23	0.908002	4.44747	0.204162
bol_bna	BnaRR22b	BolRR22a	NA	NA	NA
bol_bna	BnaRR22b	BolRR22b	0.093548	0.335786	0.278594
bol_bna	BnaRR22f	BolRR22a	0.434664	0.860917	0.504885
bol_bna	BnaRR22f	BolRR22b	0.372657	0.878851	0.424028
bol_bna	BnaRR23	BolRR21c	0.719207	2.64984	0.271415
bol_bna	BnaRR23	BolRR23	0.0136445	0.0178708	0.763508
bol_bna	BnaRR24b	BolRR24a	NA	0.0101347	0
bol_bna	BnaRR24b	BolRR24b	0.0786155	0.395698	0.198675
bol_bna	BnaRR24d	BolRR24a	0.0786855	0.379744	0.207207
bol_bna	BnaRR24d	BolRR24b	NA	NA	NA
bol_bna	BnaRR2b	BolRR2a	0.00350067	0.0021745	1.60987
bol_bna	BnaRR2b	BolRR2b	0.109349	0.474023	0.230683
bol_bna	BnaRR2d	BolRR2a	0.116186	0.491462	0.236409
bol_bna	BnaRR2d	BolRR2b	0.00887851	0.0280583	0.316431
bol_bna	BnaRR3b	BolRR3	NA	NA	NA
bol_bna	BnaRR3b	BolRR4b	0.150557	1.26311	0.119195
bol_bna	BnaRR3b	BolRR4c	0.15566	1.21818	0.127781
bol_bna	BnaRR4b	BolRR4a	NA	NA	NA
bol_bna	BnaRR4b	BolRR4b	0.055114	0.348519	0.158138
bol_bna	BnaRR4b	BolRR4c	0.0775862	0.354264	0.219006
bol_bna	BnaRR4d	BolRR3	0.0920207	0.924222	0.0995656
bol_bna	BnaRR4d	BolRR4a	0.0602317	0.359914	0.16735
bol_bna	BnaRR4d	BolRR4b	0.0258653	0.0267452	0.967101
bol_bna	BnaRR4d	BolRR4d	0.0593528	0.278286	0.21328
bol_bna	BnaRR4f	BolRR3	0.15566	1.21818	0.127781
bol_bna	BnaRR4f	BolRR4a	0.0775862	0.354264	0.219006
bol_bna	BnaRR4f	BolRR4b	0.0514095	0.310359	0.165646
bol_bna	BnaRR4f	BolRR4c	NA	NA	NA
bol_bna	BnaRR4g	BolRR4d	NA	NA	NA
bol_bna	BnaRR5b	BolRR5a	NA	0.00734401	0
bol_bna	BnaRR5b	BolRR5c	0.0382778	0.384739	0.0994904
bol_bna	BnaRR5d	BolRR5b	0.00258928	0.0251904	0.102789
bol_bna	BnaRR5d	BolRR5c	0.0461535	0.393971	0.11715
bol_bna	BnaRR5f	BolRR5b	0.0429595	0.397514	0.10807
bol_bna	BnaRR5f	BolRR5c	0.00479768	NA	NA
bol_bna	BnaRR6b	BolRR5b	0.155736	0.704338	0.22111
bol_bna	BnaRR6b	BolRR5c	0.141597	0.652725	0.216931
bol_bna	BnaRR6b	BolRR6	NA	NA	NA
bol_bna	BnaRR7b	BolRR15a	0.218266	2.51132	0.0869127
bol_bna	BnaRR7b	BolRR15b	0.214606	1.1563	0.185597
bol_bna	BnaRR7b	BolRR7a	NA	NA	NA
bol_bna	BnaRR7b	BolRR7b	0.078093	0.383885	0.203428
bol_bna	BnaRR7d	BolRR15a	0.237266	3.04608	0.0778921
bol_bna	BnaRR7d	BolRR15b	0.235539	1.41306	0.166687
bol_bna	BnaRR7d	BolRR7a	0.0805928	0.398578	0.202201
bol_bna	BnaRR7d	BolRR7b	NA	NA	NA
bol_bna	BnaRR8b	BolRR8a	0.042033	0.063023	0.666947
bol_bna	BnaRR8b	BolRR8b	0.102891	0.469369	0.219211
bol_bna	BnaRR8b	BolRR8c	0.0594067	0.241692	0.245795
bol_bna	BnaRR8b	BolRR9a	0.191828	0.708938	0.270585
bol_bna	BnaRR8b	BolRR9b	0.155571	0.98801	0.157459
bol_bna	BnaRR8d	BolRR8a	0.171508	0.498398	0.344119
bol_bna	BnaRR8d	BolRR8b	0.00409059	0.0133165	0.307182
bol_bna	BnaRR8d	BolRR8c	0.1039	0.398354	0.260823
bol_bna	BnaRR8d	BolRR9a	0.183575	3.43517	0.0534399
bol_bna	BnaRR8d	BolRR9b	0.172176	1.4362	0.119883
bol_bna	BnaRR8d	BolRR9c	0.176183	1.88317	0.0935565
bol_bna	BnaRR8f	BolPRR5c	0.998622	2.72568	0.366375
bol_bna	BnaRR8f	BolRR8a	0.0883388	0.349863	0.252495
bol_bna	BnaRR8f	BolRR8b	0.0811987	0.398329	0.203848
bol_bna	BnaRR8f	BolRR8c	0.00385975	NA	NA
bol_bna	BnaRR8f	BolRR9a	0.171069	0.984625	0.173741
bol_bna	BnaRR8f	BolRR9b	0.162275	1.54812	0.104821
bol_bna	BnaRR8f	BolRR9c	0.150216	1.05571	0.142289
bol_bna	BnaRR9b	BolRR8a	0.146473	0.618303	0.236895
bol_bna	BnaRR9b	BolRR8b	0.112909	1.28336	0.0879796
bol_bna	BnaRR9b	BolRR8c	0.118132	1.21956	0.096865
bol_bna	BnaRR9b	BolRR9a	0.0284646	0.0446579	0.637393
bol_bna	BnaRR9b	BolRR9b	0.0828994	0.263223	0.31494
bol_bna	BnaRR9b	BolRR9c	0.0956035	0.366166	0.261093
bol_bna	BnaRR9d	BolRR8a	0.196318	1.62325	0.120941
bol_bna	BnaRR9d	BolRR8b	0.16982	1.46246	0.11612
bol_bna	BnaRR9d	BolRR8c	0.165112	1.42763	0.115654
bol_bna	BnaRR9d	BolRR9a	0.0874375	0.217188	0.402589
bol_bna	BnaRR9d	BolRR9b	NA	NA	NA
bol_bna	BnaRR9d	BolRR9c	0.0789255	0.268143	0.294341
bol_bna	BnaRR9f	BolRR8b	0.174549	1.77702	0.0982257
bol_bna	BnaRR9f	BolRR8c	0.152548	1.01145	0.150822
bol_bna	BnaRR9f	BolRR9a	0.0973752	0.294945	0.330147
bol_bna	BnaRR9f	BolRR9b	0.0789255	0.268143	0.294341
bol_bna	BnaRR9f	BolRR9c	NA	NA	NA
bol_bna	BnaTOC1b	BolTOC1a	0.000758793	NA	NA
bol_bna	BnaTOC1b	BolTOC1b	0.0735324	0.315389	0.233148
bol_bna	BnaTOC1c	BolTOC1a	0.0716345	0.314202	0.227989
bol_bna	BnaTOC1c	BolTOC1b	0.00164931	0.00289583	0.569549
bra_bna	BnaPRR2a	BraPRR2a	0.00271511	0.0412777	0.0657767
bra_bna	BnaPRR2a	BraPRR2b	0.0924232	0.315443	0.292995
bra_bna	BnaPRR2c	BraPRR2a	0.0946432	0.321297	0.294566
bra_bna	BnaPRR2c	BraPRR2b	NA	NA	NA
bra_bna	BnaPRR3a	BraPRR3	0.0316942	0.0870685	0.364015
bra_bna	BnaPRR4a	BraPRR4a	0.00199356	NA	NA
bra_bna	BnaPRR4a	BraRR2b	0.815794	4.21285	0.193644
bra_bna	BnaPRR4c	BraPRR4a	0.342016	0.456558	0.749118
bra_bna	BnaPRR5a	BraPRR5a	0.0140858	0.0347871	0.404914
bra_bna	BnaPRR5a	BraPRR5b	0.0796511	0.507085	0.157076
bra_bna	BnaPRR5a	BraPRR5c	0.0844131	0.440563	0.191603
bra_bna	BnaPRR5c	BraPRR5a	0.0839998	0.472258	0.177869
bra_bna	BnaPRR5c	BraPRR5b	0.0031978	0.0502515	0.063636
bra_bna	BnaPRR5c	BraPRR5c	0.0903268	0.52275	0.172791
bra_bna	BnaPRR5c	BraPRR9a	0.790563	3.92919	0.201202
bra_bna	BnaPRR5e	BraPRR5a	0.0950627	0.41885	0.226961
bra_bna	BnaPRR5e	BraPRR5b	0.103077	0.483071	0.213379
bra_bna	BnaPRR5e	BraPRR5c	0.0654133	0.0790342	0.827658
bra_bna	BnaPRR6a	BraPRR6b	0.315215	0.51468	0.612447
bra_bna	BnaPRR7a	BraPRR7a	0.00601437	0.0434907	0.138291
bra_bna	BnaPRR7a	BraPRR7b	0.0774379	0.334367	0.231596
bra_bna	BnaPRR7c	BraPRR7a	0.0792279	0.318402	0.24883
bra_bna	BnaPRR7c	BraPRR7b	0.00123412	0.0102964	0.11986
bra_bna	BnaPRR9a	BraPRR9a	0.10738	0.165874	0.647358
bra_bna	BnaPRR9a	BraPRR9b	0.13264	0.436749	0.303699
bra_bna	BnaPRR9c	BraPRR9b	0.0244334	0.0769076	0.317699
bra_bna	BnaRR10a	BraRR10	0.00170969	0.0267122	0.0640041
bra_bna	BnaRR10a	BraRR12	0.21263	1.53014	0.138961
bra_bna	BnaRR11a	BraRR11a	NA	NA	NA
bra_bna	BnaRR11a	BraRR11b	0.0763682	0.31873	0.239602
bra_bna	BnaRR11c	BraRR11a	0.0782323	0.329487	0.237436
bra_bna	BnaRR11c	BraRR11b	0.0112829	0.0468884	0.240633
bra_bna	BnaRR12a	BraRR10	0.205912	1.43812	0.143181
bra_bna	BnaRR12a	BraRR12	0.00462362	0.0254712	0.181523
bra_bna	BnaRR14a	BraRR14	0.0011646	NA	NA
bra_bna	BnaRR15a	BraRR15a	0.0563502	0.160665	0.350731
bra_bna	BnaRR15a	BraRR15b	0.286193	1.20228	0.238043
bra_bna	BnaRR15a	BraRR7a	0.177484	3.68695	0.0481385
bra_bna	BnaRR15a	BraRR7b	0.185002	1.17363	0.157633
bra_bna	BnaRR15c	BraRR15a	0.171842	0.485795	0.353733
bra_bna	BnaRR15c	BraRR5c	0.339393	3.52399	0.0963094
bra_bna	BnaRR15c	BraRR7a	0.225122	1.02096	0.220501
bra_bna	BnaRR15c	BraRR7b	0.226741	1.04917	0.216114
bra_bna	BnaRR16a	BraRR16	NA	NA	NA
bra_bna	BnaRR16a	BraRR17a	0.0919017	1.23253	0.0745637
bra_bna	BnaRR16a	BraRR17b	0.0919348	1.23732	0.0743014
bra_bna	BnaRR17a	BraRR16	0.0920607	2.34099	0.0393255
bra_bna	BnaRR17a	BraRR17a	NA	0.0108488	0
bra_bna	BnaRR17a	BraRR17b	0.039267	0.212953	0.184392
bra_bna	BnaRR17c	BraRR16	0.090935	0.9303	0.0977481
bra_bna	BnaRR17c	BraRR17a	0.0428321	0.228998	0.187041
bra_bna	BnaRR17c	BraRR17b	0.00349793	NA	NA
bra_bna	BnaRR18a	BraRR18	0.000698223	NA	NA
bra_bna	BnaRR19a	BraRR19a	0.0017359	NA	NA
bra_bna	BnaRR19a	BraRR19b	0.270365	0.428506	0.630947
bra_bna	BnaRR19c	BraRR19a	0.260595	0.377628	0.690082
bra_bna	BnaRR19c	BraRR19b	0.0102915	0.0239335	0.430005
bra_bna	BnaRR1a	BraRR1a	0.0073043	0.0349486	0.209001
bra_bna	BnaRR1a	BraRR2b	0.237612	2.14639	0.110703
bra_bna	BnaRR1f	BraRR1c	NA	NA	NA
bra_bna	BnaRR1f	BraRR2b	0.111536	0.964132	0.115685
bra_bna	BnaRR20a	BraRR20	0.00682378	NA	NA
bra_bna	BnaRR21a	BraRR21a	0.00115741	0.00193424	0.59838
bra_bna	BnaRR21a	BraRR21b	0.202004	0.340024	0.594086
bra_bna	BnaRR21a	BraRR21c	0.200185	0.299063	0.669374
bra_bna	BnaRR21c	BraRR21a	0.217597	0.35082	0.620252
bra_bna	BnaRR21c	BraRR21b	0.0018272	0.00475557	0.384223
bra_bna	BnaRR21c	BraRR21c	0.20544	0.299478	0.685995
bra_bna	BnaRR21e	BraRR21a	0.216635	0.33069	0.6551
bra_bna	BnaRR21e	BraRR21b	0.202841	0.313087	0.647875
bra_bna	BnaRR21e	BraRR21c	0.00906522	0.00740781	1.22374
bra_bna	BnaRR21e	BraRR8b	0.985909	2.41893	0.40758
bra_bna	BnaRR22a	BraRR22a	0.00315476	0.0181986	0.173352
bra_bna	BnaRR22a	BraRR22c	0.433818	0.878213	0.493978
bra_bna	BnaRR22c	BraRR22a	0.101614	0.382362	0.265755
bra_bna	BnaRR22c	BraRR22c	0.42968	1.08157	0.397273
bra_bna	BnaRR24a	BraRR24a	0.01416	0.0202551	0.699086
bra_bna	BnaRR24a	BraRR24b	0.0835695	0.363933	0.229629
bra_bna	BnaRR24c	BraRR24a	0.0874351	0.403914	0.21647
bra_bna	BnaRR24c	BraRR24b	NA	0.00998163	0
bra_bna	BnaRR2a	BraRR2a	0.000696656	0.00869127	0.0801558
bra_bna	BnaRR2a	BraRR2b	0.104305	0.477543	0.218421
bra_bna	BnaRR2c	BraRR1a	0.258976	2.88706	0.0897024
bra_bna	BnaRR2c	BraRR2a	0.114418	0.526412	0.217355
bra_bna	BnaRR2c	BraRR2b	0.0133363	0.0401009	0.332569
bra_bna	BnaRR3a	BraRR3a	0.00202421	0.00548075	0.369331
bra_bna	BnaRR3a	BraRR4a	0.135519	1.26456	0.107167
bra_bna	BnaRR3a	BraRR4c	0.13578	0.945399	0.143622
bra_bna	BnaRR4a	BraRR3a	0.130559	1.44588	0.0902971
bra_bna	BnaRR4a	BraRR4a	0.0116154	0.016541	0.702216
bra_bna	BnaRR4a	BraRR4b	0.0579228	0.349495	0.165733
bra_bna	BnaRR4a	BraRR4c	0.0538971	0.258543	0.208465
bra_bna	BnaRR4c	BraRR4a	0.0855387	0.380949	0.224541
bra_bna	BnaRR4c	BraRR4b	0.0299443	0.0856989	0.349412
bra_bna	BnaRR4c	BraRR4c	0.0821683	0.395217	0.207907
bra_bna	BnaRR4e	BraRR3a	0.140973	0.789408	0.17858
bra_bna	BnaRR4e	BraRR4a	0.0967122	0.326739	0.295992
bra_bna	BnaRR4e	BraRR4b	0.0932786	0.405246	0.230178
bra_bna	BnaRR4e	BraRR4c	0.0161139	0.0103591	1.55553
bra_bna	BnaRR5a	BraRR5a	NA	NA	NA
bra_bna	BnaRR5a	BraRR5b	0.0236019	0.246954	0.0955722
bra_bna	BnaRR5c	BraRR5a	0.0240547	0.251734	0.0955561
bra_bna	BnaRR5c	BraRR5b	NA	0.00713161	0
bra_bna	BnaRR5c	BraRR5c	0.0626213	0.521822	0.120005
bra_bna	BnaRR5c	BraRR6	0.154944	0.633889	0.244434
bra_bna	BnaRR5e	BraRR15a	0.224252	3.64086	0.0615931
bra_bna	BnaRR5e	BraRR15b	0.341389	1.8607	0.183473
bra_bna	BnaRR5e	BraRR5a	0.0284201	0.364622	0.0779439
bra_bna	BnaRR5e	BraRR5b	0.034596	0.36426	0.0949761
bra_bna	BnaRR5e	BraRR5c	0.0319094	0.0644843	0.49484
bra_bna	BnaRR6a	BraRR15b	0.380882	2.95154	0.129045
bra_bna	BnaRR6a	BraRR5b	0.154836	0.653914	0.236783
bra_bna	BnaRR6a	BraRR5c	0.162878	0.832244	0.19571
bra_bna	BnaRR6a	BraRR6	NA	NA	NA
bra_bna	BnaRR7a	BraRR15a	0.195183	1.3206	0.147798
bra_bna	BnaRR7a	BraRR15b	0.282734	1.6581	0.170516
bra_bna	BnaRR7a	BraRR7a	NA	NA	NA
bra_bna	BnaRR7a	BraRR7b	0.0876384	0.510095	0.171808
bra_bna	BnaRR7c	BraRR15a	0.203185	1.89457	0.107246
bra_bna	BnaRR7c	BraRR15b	0.309157	1.71749	0.180006
bra_bna	BnaRR7c	BraRR7a	0.0862985	0.398187	0.216728
bra_bna	BnaRR7c	BraRR7b	0.0226185	0.129301	0.174929
bra_bna	BnaRR8a	BraRR8a	0.00199122	0.0209787	0.0949161
bra_bna	BnaRR8a	BraRR8b	0.0557423	0.24704	0.225641
bra_bna	BnaRR8a	BraRR8c	0.0918417	0.478289	0.192021
bra_bna	BnaRR8a	BraRR9a	0.159943	0.790282	0.202387
bra_bna	BnaRR8a	BraRR9b	0.147083	1.04196	0.14116
bra_bna	BnaRR8a	BraRR9c	0.184194	0.856473	0.215061
bra_bna	BnaRR8c	BraRR8a	0.0513588	0.226578	0.226672
bra_bna	BnaRR8c	BraRR8b	0.0131406	0.0154413	0.851001
bra_bna	BnaRR8c	BraRR8c	0.100697	0.39441	0.25531
bra_bna	BnaRR8c	BraRR9a	0.162333	0.932106	0.174157
bra_bna	BnaRR8c	BraRR9c	0.168438	1.10851	0.151949
bra_bna	BnaRR8e	BraRR20	1.04089	3.73131	0.27896
bra_bna	BnaRR8e	BraRR8a	0.0941343	0.511027	0.184206
bra_bna	BnaRR8e	BraRR8b	0.0993961	0.380553	0.261189
bra_bna	BnaRR8e	BraRR8c	0.00201484	0.0345941	0.0582422
bra_bna	BnaRR8e	BraRR9a	0.182755	1.45953	0.125215
bra_bna	BnaRR8e	BraRR9b	0.174596	1.3997	0.124739
bra_bna	BnaRR8e	BraRR9c	0.193239	1.6766	0.115256
bra_bna	BnaRR9a	BraRR8a	0.16666	0.841865	0.197965
bra_bna	BnaRR9a	BraRR8b	0.179012	1.24465	0.143825
bra_bna	BnaRR9a	BraRR8c	0.180329	1.57411	0.114559
bra_bna	BnaRR9a	BraRR9a	0.0177628	0.0215259	0.825181
bra_bna	BnaRR9a	BraRR9b	0.0957012	0.235366	0.406606
bra_bna	BnaRR9a	BraRR9c	0.107664	0.250464	0.429857
bra_bna	BnaRR9c	BraRR8a	0.146356	0.876405	0.166996
bra_bna	BnaRR9c	BraRR8b	0.168804	1.16748	0.144588
bra_bna	BnaRR9c	BraRR8c	0.180497	1.49185	0.120989
bra_bna	BnaRR9c	BraRR9a	0.0912131	0.190692	0.478328
bra_bna	BnaRR9c	BraRR9b	0.00579881	0.0285134	0.203372
bra_bna	BnaRR9c	BraRR9c	0.103441	0.239072	0.432677
bra_bna	BnaRR9e	BraRR8a	0.169901	0.823719	0.20626
bra_bna	BnaRR9e	BraRR8b	0.164591	0.97517	0.168782
bra_bna	BnaRR9e	BraRR8c	0.171875	1.42489	0.120624
bra_bna	BnaRR9e	BraRR9a	0.0997963	0.244226	0.408623
bra_bna	BnaRR9e	BraRR9b	0.0916727	0.236185	0.38814
bra_bna	BnaRR9e	BraRR9c	0.0181818	0.0198492	0.915995

## Sheet: Table S6
Table S6. Duplication pairs in B. napus TCS genes
Gene1_ID	Gene1_name	Gene1_position	Gene1_ID	Gene1_name	Gene1_position	evalue	type
Histidine kinases (HKs)
BnaA04G0054800ZS	BnaCKI1a	scaffoldA04:4072625	BnaC04G0355700ZS	BnaCKI1b	scaffoldC04:47304723	0	wgd
BnaA05G0005000ZS	BnaCKI1c	scaffoldA05:274293	BnaC04G0005900ZS	BnaCKI1d	scaffoldC04:789250	0	wgd
BnaA02G0037200ZS	BnaCKI2a	scaffoldA02:2135870	BnaC02G0041700ZS	BnaCKI2b	scaffoldC02:2651594	0	wgd
BnaA02G0037200ZS	BnaCKI2a	scaffoldA02:2135870	BnaC09G0548800ZS	BnaCKI2d	scaffoldC09:63830889	0	wgd
BnaA02G0037200ZS	BnaCKI2a	scaffoldA02:2135870	BnaC03G0048600ZS	BnaCKI2f	scaffoldC03:2494829	0	wgd
BnaA10G0240400ZS	BnaCKI2c	scaffoldA10:23722347	BnaC02G0041700ZS	BnaCKI2b	scaffoldC02:2651594	0	wgd
BnaA10G0240400ZS	BnaCKI2c	scaffoldA10:23722347	BnaC09G0548800ZS	BnaCKI2d	scaffoldC09:63830889	0	wgd
BnaA10G0240400ZS	BnaCKI2c	scaffoldA10:23722347	BnaC03G0048600ZS	BnaCKI2f	scaffoldC03:2494829	0	wgd
BnaA03G0042000ZS	BnaCKI2e	scaffoldA03:1987996	BnaC02G0041700ZS	BnaCKI2b	scaffoldC02:2651594	0	wgd
BnaA03G0042000ZS	BnaCKI2e	scaffoldA03:1987996	BnaC09G0548800ZS	BnaCKI2d	scaffoldC09:63830889	0	wgd
BnaA03G0042000ZS	BnaCKI2e	scaffoldA03:1987996	BnaC03G0048600ZS	BnaCKI2f	scaffoldC03:2494829	0	wgd
BnaA01G0402700ZS	BnaEIN4a	scaffoldA01:35809379	BnaC01G0512500ZS	BnaEIN4b	scaffoldC01:57563425	0	wgd
BnaA05G0004100ZS	BnaERS1a	scaffoldA05:208664	BnaC04G0004200ZS	BnaERS1b	scaffoldC04:532277	0	wgd
BnaA10G0025100ZS	BnaERS2a	scaffoldA10:1419249	BnaC05G0026400ZS	BnaERS2b	scaffoldC05:1605992	0	wgd
BnaA10G0025100ZS	BnaERS2a	scaffoldA10:1419249	BnaC08G0009600ZS	BnaERS2c	scaffoldC08:868525	0	wgd
BnaA07G0286400ZS	BnaETR1a	scaffoldA07:26461359	BnaC06G0328100ZS	BnaETR1b	scaffoldC06:43228829	0	wgd
BnaA01G0294600ZS	BnaETR2a	scaffoldA01:27572029	BnaC01G0363300ZS	BnaETR2b	scaffoldC01:41754244	0	wgd
BnaA07G0024800ZS	BnaHK1a	scaffoldA07:2130137	BnaC07G0047800ZS	BnaHK1b	scaffoldC07:8039912	0	wgd
BnaA03G0386900ZS	BnaHK2a	scaffoldA03:20808390	BnaC03G0479200ZS	BnaHK2b	scaffoldC03:34547437	0	wgd
BnaA03G0386900ZS	BnaHK2a	scaffoldA03:20808390	BnaC04G0370800ZS	BnaHK2d	scaffoldC04:49352453	0	wgd
BnaA04G0090400ZS	BnaHK2c	scaffoldA04:10846178	BnaC04G0370800ZS	BnaHK2d	scaffoldC04:49352453	0	wgd
BnaA07G0100400ZS	BnaHK3a	scaffoldA07:14886166	BnaC07G0152200ZS	BnaHK3b	scaffoldC07:27854133	0	wgd
BnaA06G0057900ZS	BnaPHYAa	scaffoldA06:3581499	BnaC05G0073100ZS	BnaPHYAb	scaffoldC05:4133358	0	wgd
BnaA06G0057900ZS	BnaPHYAa	scaffoldA06:3581499	BnaC08G0524800ZS	BnaPHYAd	scaffoldC08:53099896	0	wgd
BnaA09G0661700ZS	BnaPHYAc	scaffoldA09:62796763	BnaC05G0073100ZS	BnaPHYAb	scaffoldC05:4133358	0	wgd
BnaA09G0661700ZS	BnaPHYAc	scaffoldA09:62796763	BnaC08G0524800ZS	BnaPHYAd	scaffoldC08:53099896	0	wgd
BnaA05G0387100ZS	BnaPHYBa	scaffoldA05:38225847	BnaC05G0432200ZS	BnaPHYBb	scaffoldC05:48501916	0	wgd
BnaA05G0387100ZS	BnaPHYBa	scaffoldA05:38225847	BnaC03G0420100ZS	BnaPHYBc	scaffoldC03:28954182	0	wgd
BnaA05G0144900ZS	BnaPHYCa	scaffoldA05:9058822	BnaC06G0151200ZS	BnaPHYCb	scaffoldC06:24453480	0	wgd
BnaA01G0091000ZS	BnaPHYEa	scaffoldA01:5215475	BnaC01G0111000ZS	BnaPHYEb	scaffoldC01:7498789	0	wgd
BnaA04G0054800ZS	BnaCKI1a	scaffoldA04:4072625	BnaA05G0005000ZS	BnaCKI1c	scaffoldA05:274293	0	transposed
BnaA02G0037200ZS	BnaCKI2a	scaffoldA02:2135870	BnaA10G0240400ZS	BnaCKI2c	scaffoldA10:23722347	0	wgd
BnaA02G0037200ZS	BnaCKI2a	scaffoldA02:2135870	BnaA03G0042000ZS	BnaCKI2e	scaffoldA03:1987996	0	wgd
BnaA03G0042000ZS	BnaCKI2e	scaffoldA03:1987996	BnaA10G0240400ZS	BnaCKI2c	scaffoldA10:23722347	0	wgd
BnaA01G0402700ZS	BnaEIN4a	scaffoldA01:35809379	BnaA10G0025100ZS	BnaERS2a	scaffoldA10:1419249	7.1e-157	dispersed
BnaA01G0402700ZS	BnaEIN4a	scaffoldA01:35809379	BnaA07G0024800ZS	BnaHK1a	scaffoldA07:2130137	9.98e-08	dispersed
BnaA01G0402700ZS	BnaEIN4a	scaffoldA01:35809379	BnaA06G0406000ZS	BnaHK4a	scaffoldA06:46135542	4.64e-09	dispersed
BnaA05G0004100ZS	BnaERS1a	scaffoldA05:208664	BnaA07G0286400ZS	BnaETR1a	scaffoldA07:26461359	0	transposed
BnaA01G0294600ZS	BnaETR2a	scaffoldA01:27572029	BnaA01G0402700ZS	BnaEIN4a	scaffoldA01:35809379	0	dispersed
BnaA01G0294600ZS	BnaETR2a	scaffoldA01:27572029	BnaA10G0025100ZS	BnaERS2a	scaffoldA10:1419249	0	dispersed
BnaA01G0294600ZS	BnaETR2a	scaffoldA01:27572029	BnaA07G0024800ZS	BnaHK1a	scaffoldA07:2130137	1.75e-06	dispersed
BnaA01G0294600ZS	BnaETR2a	scaffoldA01:27572029	BnaA06G0406000ZS	BnaHK4a	scaffoldA06:46135542	3.16e-09	dispersed
BnaA03G0386900ZS	BnaHK2a	scaffoldA03:20808390	BnaA04G0090400ZS	BnaHK2c	scaffoldA04:10846178	0	transposed
BnaA06G0406000ZS	BnaHK4a	scaffoldA06:46135542	BnaA07G0024800ZS	BnaHK1a	scaffoldA07:2130137	4.89e-14	dispersed
BnaA06G0057900ZS	BnaPHYAa	scaffoldA06:3581499	BnaA09G0661700ZS	BnaPHYAc	scaffoldA09:62796763	0	wgd
BnaA05G0387100ZS	BnaPHYBa	scaffoldA05:38225847	BnaA10G0240400ZS	BnaCKI2c	scaffoldA10:23722347	3.52e-10	wgd
BnaA01G0091000ZS	BnaPHYEa	scaffoldA01:5215475	BnaA06G0406000ZS	BnaHK4a	scaffoldA06:46135542	3.04e-10	dispersed
BnaA01G0091000ZS	BnaPHYEa	scaffoldA01:5215475	BnaA05G0144900ZS	BnaPHYCa	scaffoldA05:9058822	0	dispersed
BnaC04G0355700ZS	BnaCKI1b	scaffoldC04:47304723	BnaC04G0005900ZS	BnaCKI1d	scaffoldC04:789250	2.17e-60	transposed
BnaC02G0041700ZS	BnaCKI2b	scaffoldC02:2651594	BnaC09G0548800ZS	BnaCKI2d	scaffoldC09:63830889	0	wgd
BnaC02G0041700ZS	BnaCKI2b	scaffoldC02:2651594	BnaC03G0048600ZS	BnaCKI2f	scaffoldC03:2494829	0	wgd
BnaC03G0048600ZS	BnaCKI2f	scaffoldC03:2494829	BnaC09G0548800ZS	BnaCKI2d	scaffoldC09:63830889	0	wgd
BnaC01G0512500ZS	BnaEIN4b	scaffoldC01:57563425	BnaC07G0152200ZS	BnaHK3b	scaffoldC07:27854133	4.22e-13	dispersed
BnaC04G0004200ZS	BnaERS1b	scaffoldC04:532277	BnaC06G0328100ZS	BnaETR1b	scaffoldC06:43228829	0	transposed
BnaC05G0026400ZS	BnaERS2b	scaffoldC05:1605992	BnaC08G0009600ZS	BnaERS2c	scaffoldC08:868525	0	wgd
BnaC01G0363300ZS	BnaETR2b	scaffoldC01:41754244	BnaC05G0026400ZS	BnaERS2b	scaffoldC05:1605992	2.1e-165	wgd
BnaC03G0479200ZS	BnaHK2b	scaffoldC03:34547437	BnaC04G0370800ZS	BnaHK2d	scaffoldC04:49352453	0	transposed
BnaC05G0073100ZS	BnaPHYAb	scaffoldC05:4133358	BnaC08G0524800ZS	BnaPHYAd	scaffoldC08:53099896	0	wgd
BnaC03G0420100ZS	BnaPHYBc	scaffoldC03:28954182	BnaC05G0432200ZS	BnaPHYBb	scaffoldC05:48501916	0	wgd
Phosphotransfer Proteins (HPs)
BnaA01G0306600ZS	BnaHP1a	scaffoldA01:28628386	BnaC01G0379000ZS	BnaHP1b	scaffoldC01:43697546	1.81e-107	wgd
BnaA06G0371400ZS	BnaHP2a	scaffoldA06:43942770	BnaC07G0320400ZS	BnaHP2b	scaffoldC07:46066092	4.89e-113	wgd
BnaA06G0371400ZS	BnaHP2a	scaffoldA06:43942770	BnaC09G0030000ZS	BnaHP2d	scaffoldC09:1972679	3.06e-100	wgd
BnaA06G0371400ZS	BnaHP2a	scaffoldA06:43942770	BnaC04G0389300ZS	BnaHP3b	scaffoldC04:51510075	2.7e-94	wgd
BnaA09G0044500ZS	BnaHP2c	scaffoldA09:2775886	BnaC07G0320400ZS	BnaHP2b	scaffoldC07:46066092	4.9e-100	wgd
BnaA09G0044500ZS	BnaHP2c	scaffoldA09:2775886	BnaC09G0030000ZS	BnaHP2d	scaffoldC09:1972679	1.54e-110	wgd
BnaA09G0044500ZS	BnaHP2c	scaffoldA09:2775886	BnaC04G0389300ZS	BnaHP3b	scaffoldC04:51510075	3.09e-88	wgd
BnaA04G0106100ZS	BnaHP3a	scaffoldA04:12455915	BnaC07G0320400ZS	BnaHP2b	scaffoldC07:46066092	7.44e-94	wgd
BnaA04G0106100ZS	BnaHP3a	scaffoldA04:12455915	BnaC09G0030000ZS	BnaHP2d	scaffoldC09:1972679	6.06e-88	wgd
BnaA04G0106100ZS	BnaHP3a	scaffoldA04:12455915	BnaC04G0389300ZS	BnaHP3b	scaffoldC04:51510075	4.83e-109	wgd
BnaA03G0345700ZS	BnaHP4a	scaffoldA03:18374125	BnaC03G0417400ZS	BnaHP4b	scaffoldC03:28707831	1.05e-95	wgd
BnaA03G0345700ZS	BnaHP4a	scaffoldA03:18374125	BnaC05G0438000ZS	BnaHP4d	scaffoldC05:49175364	1.06e-78	wgd
BnaA05G0391500ZS	BnaHP4c	scaffoldA05:38531465	BnaC03G0417400ZS	BnaHP4b	scaffoldC03:28707831	4.84e-90	wgd
BnaA05G0391500ZS	BnaHP4c	scaffoldA05:38531465	BnaC05G0438000ZS	BnaHP4d	scaffoldC05:49175364	2.09e-85	wgd
BnaA10G0018400ZS	BnaHP5a	scaffoldA10:1008162	BnaC05G0020500ZS	BnaHP5b	scaffoldC05:1309939	3.08e-123	wgd
BnaA07G0225000ZS	BnaPHP1a	scaffoldA07:22861483	BnaC06G0242100ZS	BnaPHP1b	scaffoldC06:35197380	1.51e-110	wgd
BnaA01G0306600ZS	BnaHP1a	scaffoldA01:28628386	BnaA10G0018400ZS	BnaHP5a	scaffoldA10:1008162	2.65e-53	dispersed
BnaA01G0306600ZS	BnaHP1a	scaffoldA01:28628386	BnaA07G0225000ZS	BnaPHP1a	scaffoldA07:22861483	1.05e-26	dispersed
BnaA06G0371400ZS	BnaHP2a	scaffoldA06:43942770	BnaA09G0044500ZS	BnaHP2c	scaffoldA09:2775886	4.9e-100	wgd
BnaA04G0106100ZS	BnaHP3a	scaffoldA04:12455915	BnaA06G0371400ZS	BnaHP2a	scaffoldA06:43942770	7.44e-94	wgd
BnaA04G0106100ZS	BnaHP3a	scaffoldA04:12455915	BnaA09G0044500ZS	BnaHP2c	scaffoldA09:2775886	8.42e-88	wgd
BnaA03G0345700ZS	BnaHP4a	scaffoldA03:18374125	BnaA05G0391500ZS	BnaHP4c	scaffoldA05:38531465	2.13e-89	wgd
BnaA07G0225000ZS	BnaPHP1a	scaffoldA07:22861483	BnaA10G0018400ZS	BnaHP5a	scaffoldA10:1008162	1.71e-40	dispersed
BnaC01G0379000ZS	BnaHP1b	scaffoldC01:43697546	BnaC05G0020500ZS	BnaHP5b	scaffoldC05:1309939	7.23e-54	dispersed
BnaC01G0379000ZS	BnaHP1b	scaffoldC01:43697546	BnaC06G0242100ZS	BnaPHP1b	scaffoldC06:35197380	3.24e-27	dispersed
BnaC07G0320400ZS	BnaHP2b	scaffoldC07:46066092	BnaC09G0030000ZS	BnaHP2d	scaffoldC09:1972679	3.06e-100	wgd
BnaC04G0389300ZS	BnaHP3b	scaffoldC04:51510075	BnaC07G0320400ZS	BnaHP2b	scaffoldC07:46066092	2.68e-94	wgd
BnaC04G0389300ZS	BnaHP3b	scaffoldC04:51510075	BnaC09G0030000ZS	BnaHP2d	scaffoldC09:1972679	2.72e-88	wgd
BnaC03G0417400ZS	BnaHP4b	scaffoldC03:28707831	BnaC05G0438000ZS	BnaHP4d	scaffoldC05:49175364	2.12e-79	wgd
BnaC05G0020500ZS	BnaHP5b	scaffoldC05:1309939	BnaC06G0242100ZS	BnaPHP1b	scaffoldC06:35197380	5.71e-29	dispersed
Response Regulators (RRs)
BnaA01G0090500ZS	BnaPRR2a	scaffoldA01:5191075	BnaC01G0110500ZS	BnaPRR2b	scaffoldC01:7450064	0	wgd
BnaA01G0090500ZS	BnaPRR2a	scaffoldA01:5191075	BnaC07G0419500ZS	BnaPRR2d	scaffoldC07:52842803	0	wgd
BnaA03G0444700ZS	BnaPRR2c	scaffoldA03:24121397	BnaC01G0110500ZS	BnaPRR2b	scaffoldC01:7450064	0	wgd
BnaA03G0444700ZS	BnaPRR2c	scaffoldA03:24121397	BnaC07G0419500ZS	BnaPRR2d	scaffoldC07:52842803	0	wgd
BnaA10G0154500ZS	BnaPRR3a	scaffoldA10:19017030	BnaC09G0435100ZS	BnaPRR3b	scaffoldC09:54684523	0	wgd
BnaA10G0154500ZS	BnaPRR3a	scaffoldA10:19017030	BnaC05G0160100ZS	BnaRR7b	scaffoldC05:10385994	4.2e-09	wgd
BnaA02G0366100ZS	BnaPRR4a	scaffoldA02:32200979	BnaC02G0491300ZS	BnaPRR4b	scaffoldC02:59547077	0	wgd
BnaA02G0366100ZS	BnaPRR4a	scaffoldA02:32200979	BnaC07G0335100ZS	BnaPRR4d	scaffoldC07:47080773	1.54e-135	wgd
BnaA06G0357900ZS	BnaPRR4c	scaffoldA06:43138031	BnaC02G0491300ZS	BnaPRR4b	scaffoldC02:59547077	1.23e-151	wgd
BnaA06G0357900ZS	BnaPRR4c	scaffoldA06:43138031	BnaC07G0335100ZS	BnaPRR4d	scaffoldC07:47080773	0	wgd
BnaA02G0385300ZS	BnaPRR5a	scaffoldA02:33699596	BnaC02G0515600ZS	BnaPRR5b	scaffoldC02:61984540	0	wgd
BnaA02G0385300ZS	BnaPRR5a	scaffoldA02:33699596	BnaC07G0364800ZS	BnaPRR5d	scaffoldC07:49258376	0	wgd
BnaA02G0385300ZS	BnaPRR5a	scaffoldA02:33699596	BnaC09G0057600ZS	BnaPRR5f	scaffoldC09:3714804	0	wgd
BnaA06G0329000ZS	BnaPRR5c	scaffoldA06:41294380	BnaC02G0515600ZS	BnaPRR5b	scaffoldC02:61984540	0	wgd
BnaA06G0329000ZS	BnaPRR5c	scaffoldA06:41294380	BnaC07G0364800ZS	BnaPRR5d	scaffoldC07:49258376	0	wgd
BnaA06G0329000ZS	BnaPRR5c	scaffoldA06:41294380	BnaC09G0057600ZS	BnaPRR5f	scaffoldC09:3714804	0	wgd
BnaA09G0067500ZS	BnaPRR5e	scaffoldA09:4046483	BnaC02G0515600ZS	BnaPRR5b	scaffoldC02:61984540	0	wgd
BnaA09G0067500ZS	BnaPRR5e	scaffoldA09:4046483	BnaC07G0364800ZS	BnaPRR5d	scaffoldC07:49258376	0	wgd
BnaA09G0067500ZS	BnaPRR5e	scaffoldA09:4046483	BnaC09G0057600ZS	BnaPRR5f	scaffoldC09:3714804	0	wgd
BnaA07G0301100ZS	BnaPRR6a	scaffoldA07:27277298	BnaC06G0348600ZS	BnaPRR6e	scaffoldC06:45151224	0	wgd
BnaA02G0009400ZS	BnaPRR7a	scaffoldA02:806163	BnaC02G0007000ZS	BnaPRR7b	scaffoldC02:524070	0	wgd
BnaA02G0009400ZS	BnaPRR7a	scaffoldA02:806163	BnaC09G0614800ZS	BnaPRR7d	scaffoldC09:67732088	0	wgd
BnaA02G0009400ZS	BnaPRR7a	scaffoldA02:806163	BnaC04G0581000ZS	BnaRR8f	scaffoldC04:68859948	8.53e-09	wgd
BnaA10G0294500ZS	BnaPRR7c	scaffoldA10:26213434	BnaC02G0007000ZS	BnaPRR7b	scaffoldC02:524070	0	wgd
BnaA10G0294500ZS	BnaPRR7c	scaffoldA10:26213434	BnaC09G0614800ZS	BnaPRR7d	scaffoldC09:67732088	0	wgd
BnaA04G0295200ZS	BnaPRR9a	scaffoldA04:25363678	BnaC04G0612700ZS	BnaPRR9b	scaffoldC04:70792292	0	wgd
BnaA04G0295200ZS	BnaPRR9a	scaffoldA04:25363678	BnaC04G0011800ZS	BnaPRR9d	scaffoldC04:1327824	0	wgd
BnaA04G0295200ZS	BnaPRR9a	scaffoldA04:25363678	BnaC07G0507300ZS	BnaRR10b	scaffoldC07:58520642	3.59e-23	wgd
BnaA05G0011400ZS	BnaPRR9c	scaffoldA05:776944	BnaC04G0011800ZS	BnaPRR9d	scaffoldC04:1327824	0	wgd
BnaA03G0529600ZS	BnaRR10a	scaffoldA03:29870982	BnaC04G0612700ZS	BnaPRR9b	scaffoldC04:70792292	1.38e-22	wgd
BnaA03G0529600ZS	BnaRR10a	scaffoldA03:29870982	BnaC07G0507300ZS	BnaRR10b	scaffoldC07:58520642	0	wgd
BnaA03G0529600ZS	BnaRR10a	scaffoldA03:29870982	BnaC04G0464500ZS	BnaRR12b	scaffoldC04:59201915	0	wgd
BnaA03G0529600ZS	BnaRR10a	scaffoldA03:29870982	BnaC07G0381000ZS	BnaTOC1b	scaffoldC07:50406117	1.66e-19	wgd
BnaC08G0137200ZS	BnaRR10c	scaffoldC08:24289418	BnaA03G0529600ZS	BnaRR10a	scaffoldA03:29870982	2.8e-91	transposed
BnaA07G0278900ZS	BnaRR11a	scaffoldA07:26018437	BnaC06G0318900ZS	BnaRR11b	scaffoldC06:42474970	0	wgd
BnaA07G0278900ZS	BnaRR11a	scaffoldA07:26018437	BnaC06G0340800ZS	BnaRR11d	scaffoldC06:44652458	0	wgd
BnaA07G0294900ZS	BnaRR11c	scaffoldA07:26993460	BnaC06G0318900ZS	BnaRR11b	scaffoldC06:42474970	0	wgd
BnaA07G0294900ZS	BnaRR11c	scaffoldA07:26993460	BnaC06G0340800ZS	BnaRR11d	scaffoldC06:44652458	0	wgd
BnaA04G0167500ZS	BnaRR12a	scaffoldA04:17628798	BnaC07G0507300ZS	BnaRR10b	scaffoldC07:58520642	0	wgd
BnaA04G0167500ZS	BnaRR12a	scaffoldA04:17628798	BnaC04G0464500ZS	BnaRR12b	scaffoldC04:59201915	0	wgd
BnaA02G0317500ZS	BnaRR14a	scaffoldA02:28718265	BnaC02G0429400ZS	BnaRR14b	scaffoldC02:52640673	0	wgd
BnaA07G0249600ZS	BnaRR15a	scaffoldA07:24158371	BnaC06G0275300ZS	BnaRR15b	scaffoldC06:38130446	1.25e-134	wgd
BnaA07G0249600ZS	BnaRR15a	scaffoldA07:24158371	BnaC06G0411100ZS	BnaRR15d	scaffoldC06:49645150	6.83e-99	wgd
BnaA07G0249600ZS	BnaRR15a	scaffoldA07:24158371	BnaC03G0573700ZS	BnaRR5f	scaffoldC03:45044929	4.6e-73	wgd
BnaA07G0249600ZS	BnaRR15a	scaffoldA07:24158371	BnaC05G0160100ZS	BnaRR7b	scaffoldC05:10385994	5.79e-87	wgd
BnaA07G0249600ZS	BnaRR15a	scaffoldA07:24158371	BnaC08G0250800ZS	BnaRR7d	scaffoldC08:34199889	2.54e-82	wgd
BnaA07G0348800ZS	BnaRR15c	scaffoldA07:30120945	BnaC06G0275300ZS	BnaRR15b	scaffoldC06:38130446	1.21e-80	wgd
BnaA07G0348800ZS	BnaRR15c	scaffoldA07:30120945	BnaC06G0411100ZS	BnaRR15d	scaffoldC06:49645150	3.23e-95	wgd
BnaA07G0348800ZS	BnaRR15c	scaffoldA07:30120945	BnaC05G0160100ZS	BnaRR7b	scaffoldC05:10385994	4.67e-71	wgd
BnaA07G0348800ZS	BnaRR15c	scaffoldA07:30120945	BnaC08G0250800ZS	BnaRR7d	scaffoldC08:34199889	1.32e-66	wgd
BnaA03G0199100ZS	BnaRR16a	scaffoldA03:10374990	BnaC03G0234300ZS	BnaRR16b	scaffoldC03:14215265	3.46e-97	wgd
BnaA03G0199100ZS	BnaRR16a	scaffoldA03:10374990	BnaC04G0308400ZS	BnaRR17b	scaffoldC04:41692724	3.04e-67	wgd
BnaA03G0199100ZS	BnaRR16a	scaffoldA03:10374990	BnaC08G0362800ZS	BnaRR17d	scaffoldC08:43445201	3.02e-70	wgd
BnaA04G0036100ZS	BnaRR17a	scaffoldA04:2387321	BnaC03G0234300ZS	BnaRR16b	scaffoldC03:14215265	1.05e-60	wgd
BnaA04G0036100ZS	BnaRR17a	scaffoldA04:2387321	BnaC04G0308400ZS	BnaRR17b	scaffoldC04:41692724	1.43e-90	wgd
BnaA04G0036100ZS	BnaRR17a	scaffoldA04:2387321	BnaC08G0362800ZS	BnaRR17d	scaffoldC08:43445201	6.54e-84	wgd
BnaA04G0036100ZS	BnaRR17a	scaffoldA04:2387321	BnaC03G0238700ZS	BnaRR8b	scaffoldC03:14561007	4.49e-39	wgd
BnaA04G0036100ZS	BnaRR17a	scaffoldA04:2387321	BnaC04G0581000ZS	BnaRR8f	scaffoldC04:68859948	2.74e-39	wgd
BnaA09G0519700ZS	BnaRR17c	scaffoldA09:55273341	BnaC03G0234300ZS	BnaRR16b	scaffoldC03:14215265	1.09e-70	wgd
BnaA09G0519700ZS	BnaRR17c	scaffoldA09:55273341	BnaC04G0308400ZS	BnaRR17b	scaffoldC04:41692724	1.52e-73	wgd
BnaA09G0519700ZS	BnaRR17c	scaffoldA09:55273341	BnaC08G0362800ZS	BnaRR17d	scaffoldC08:43445201	5.82e-78	wgd
BnaA02G0112800ZS	BnaRR18a	scaffoldA02:5950268	BnaC02G0138100ZS	BnaRR18b	scaffoldC02:9810410	0	wgd
BnaA05G0182100ZS	BnaRR19a	scaffoldA05:12620295	BnaC05G0308700ZS	BnaRR19b	scaffoldC05:28586206	0	wgd
BnaA05G0182100ZS	BnaRR19a	scaffoldA05:12620295	BnaC08G0041300ZS	BnaRR19d	scaffoldC08:3638908	1.16e-139	wgd
BnaA05G0182100ZS	BnaRR19a	scaffoldA05:12620295	BnaC04G0581000ZS	BnaRR8f	scaffoldC04:68859948	4.94e-06	wgd
BnaA08G0034300ZS	BnaRR19c	scaffoldA08:2758617	BnaC05G0308700ZS	BnaRR19b	scaffoldC05:28586206	1.22e-151	wgd
BnaA08G0034300ZS	BnaRR19c	scaffoldA08:2758617	BnaC08G0041300ZS	BnaRR19d	scaffoldC08:3638908	0	wgd
BnaA05G0388100ZS	BnaRR1a	scaffoldA05:38267663	BnaC05G0433000ZS	BnaRR1b	scaffoldC05:48621175	0	wgd
BnaA05G0388100ZS	BnaRR1a	scaffoldA05:38267663	BnaC03G0419100ZS	BnaRR1g	scaffoldC03:28909057	1.23e-86	wgd
BnaA05G0388100ZS	BnaRR1a	scaffoldA05:38267663	BnaC07G0406400ZS	BnaRR2d	scaffoldC07:52026172	0	wgd
BnaA03G0347200ZS	BnaRR1f	scaffoldA03:18478837	BnaC06G0114900ZS	BnaRR12c	scaffoldC06:20504136	4.44e-21	wgd
BnaA03G0347200ZS	BnaRR1f	scaffoldA03:18478837	BnaC01G0418600ZS	BnaRR1c	scaffoldC01:48383823	4.15e-55	wgd
BnaA03G0347200ZS	BnaRR1f	scaffoldA03:18478837	BnaC07G0406400ZS	BnaRR2d	scaffoldC07:52026172	7.15e-72	wgd
BnaA09G0565700ZS	BnaRR20a	scaffoldA09:57617325	BnaC08G0414900ZS	BnaRR20b	scaffoldC08:46564561	0	wgd
BnaA02G0025000ZS	BnaRR21a	scaffoldA02:1552060	BnaC03G0419100ZS	BnaRR1g	scaffoldC03:28909057	1.23e-13	wgd
BnaA02G0025000ZS	BnaRR21a	scaffoldA02:1552060	BnaC02G0026900ZS	BnaRR21b	scaffoldC02:1869045	0	wgd
BnaA02G0025000ZS	BnaRR21a	scaffoldA02:1552060	BnaC03G0033100ZS	BnaRR21d	scaffoldC03:1677703	0	wgd
BnaA02G0025000ZS	BnaRR21a	scaffoldA02:1552060	BnaC09G0574400ZS	BnaRR21f	scaffoldC09:65343497	0	wgd
BnaA03G0026900ZS	BnaRR21c	scaffoldA03:1267049	BnaC02G0026900ZS	BnaRR21b	scaffoldC02:1869045	0	wgd
BnaA03G0026900ZS	BnaRR21c	scaffoldA03:1267049	BnaC03G0033100ZS	BnaRR21d	scaffoldC03:1677703	0	wgd
BnaA03G0026900ZS	BnaRR21c	scaffoldA03:1267049	BnaC09G0574400ZS	BnaRR21f	scaffoldC09:65343497	0	wgd
BnaA10G0260200ZS	BnaRR21e	scaffoldA10:24596288	BnaC02G0026900ZS	BnaRR21b	scaffoldC02:1869045	0	wgd
BnaA10G0260200ZS	BnaRR21e	scaffoldA10:24596288	BnaC03G0033100ZS	BnaRR21d	scaffoldC03:1677703	0	wgd
BnaA10G0260200ZS	BnaRR21e	scaffoldA10:24596288	BnaC09G0574400ZS	BnaRR21f	scaffoldC09:65343497	0	wgd
BnaA10G0260200ZS	BnaRR21e	scaffoldA10:24596288	BnaC03G0558500ZS	BnaRR23	scaffoldC03:42546722	4.59e-61	wgd
BnaA03G0293700ZS	BnaRR22a	scaffoldA03:15471579	BnaC03G0352300ZS	BnaRR22b	scaffoldC03:23820533	4.07e-94	wgd
BnaA03G0293700ZS	BnaRR22a	scaffoldA03:15471579	BnaC05G0557000ZS	BnaRR22f	scaffoldC05:57114325	7.79e-39	wgd
BnaA05G0483000ZS	BnaRR22c	scaffoldA05:43625483	BnaC03G0352300ZS	BnaRR22b	scaffoldC03:23820533	1.89e-67	wgd
BnaA05G0483000ZS	BnaRR22c	scaffoldA05:43625483	BnaC05G0557000ZS	BnaRR22f	scaffoldC05:57114325	7.96e-36	wgd
BnaA09G0060800ZS	BnaRR24a	scaffoldA09:3717948	BnaC09G0049300ZS	BnaRR24b	scaffoldC09:3171474	6.29e-75	wgd
BnaA09G0060800ZS	BnaRR24a	scaffoldA09:3717948	BnaC02G0505200ZS	BnaRR24d	scaffoldC02:60972878	2.97e-60	wgd
BnaA02G0377300ZS	BnaRR24c	scaffoldA02:33111085	BnaC09G0049300ZS	BnaRR24b	scaffoldC09:3171474	1.19e-82	wgd
BnaA02G0377300ZS	BnaRR24c	scaffoldA02:33111085	BnaC02G0505200ZS	BnaRR24d	scaffoldC02:60972878	1.46e-95	wgd
BnaA01G0191600ZS	BnaRR2a	scaffoldA01:11506463	BnaC01G0242300ZS	BnaRR2b	scaffoldC01:18513063	0	wgd
BnaA01G0191600ZS	BnaRR2a	scaffoldA01:11506463	BnaC07G0406400ZS	BnaRR2d	scaffoldC07:52026172	0	wgd
BnaA03G0431600ZS	BnaRR2c	scaffoldA03:23418564	BnaC05G0433000ZS	BnaRR1b	scaffoldC05:48621175	0	wgd
BnaA03G0431600ZS	BnaRR2c	scaffoldA03:23418564	BnaC03G0419100ZS	BnaRR1g	scaffoldC03:28909057	1.04e-74	wgd
BnaA03G0431600ZS	BnaRR2c	scaffoldA03:23418564	BnaC01G0242300ZS	BnaRR2b	scaffoldC01:18513063	0	wgd
BnaA03G0431600ZS	BnaRR2c	scaffoldA03:23418564	BnaC07G0406400ZS	BnaRR2d	scaffoldC07:52026172	0	wgd
BnaA09G0170400ZS	BnaRR3a	scaffoldA09:11009368	BnaC09G0190200ZS	BnaRR3b	scaffoldC09:16268438	1.11e-140	wgd
BnaA09G0170400ZS	BnaRR3a	scaffoldA09:11009368	BnaC08G0519400ZS	BnaRR4d	scaffoldC08:52795370	6.48e-63	wgd
BnaA09G0170400ZS	BnaRR3a	scaffoldA09:11009368	BnaC05G0082300ZS	BnaRR4f	scaffoldC05:4633671	4.59e-108	wgd
BnaA09G0657800ZS	BnaRR4a	scaffoldA09:62592854	BnaC09G0190200ZS	BnaRR3b	scaffoldC09:16268438	1.42e-106	wgd
BnaA09G0657800ZS	BnaRR4a	scaffoldA09:62592854	BnaC08G0202000ZS	BnaRR4b	scaffoldC08:30806698	4.7e-131	wgd
BnaA09G0657800ZS	BnaRR4a	scaffoldA09:62592854	BnaC08G0519400ZS	BnaRR4d	scaffoldC08:52795370	2.23e-74	wgd
BnaA09G0657800ZS	BnaRR4a	scaffoldA09:62592854	BnaC05G0082300ZS	BnaRR4f	scaffoldC05:4633671	2.16e-126	wgd
BnaA09G0657800ZS	BnaRR4a	scaffoldA09:62592854	BnaC06G0202700ZS	BnaRR9b	scaffoldC06:31383514	6.07e-53	wgd
BnaA08G0288700ZS	BnaRR4c	scaffoldA08:26898102	BnaC08G0202000ZS	BnaRR4b	scaffoldC08:30806698	1.29e-53	wgd
BnaA08G0288700ZS	BnaRR4c	scaffoldA08:26898102	BnaC08G0519400ZS	BnaRR4d	scaffoldC08:52795370	1.6e-50	wgd
BnaA08G0288700ZS	BnaRR4c	scaffoldA08:26898102	BnaC05G0082300ZS	BnaRR4f	scaffoldC05:4633671	1.24e-46	wgd
BnaA06G0066700ZS	BnaRR4e	scaffoldA06:3941655	BnaC09G0190200ZS	BnaRR3b	scaffoldC09:16268438	5.61e-107	wgd
BnaA06G0066700ZS	BnaRR4e	scaffoldA06:3941655	BnaC08G0202000ZS	BnaRR4b	scaffoldC08:30806698	9e-125	wgd
BnaA06G0066700ZS	BnaRR4e	scaffoldA06:3941655	BnaC08G0519400ZS	BnaRR4d	scaffoldC08:52795370	2.23e-69	wgd
BnaA06G0066700ZS	BnaRR4e	scaffoldA06:3941655	BnaC05G0082300ZS	BnaRR4f	scaffoldC05:4633671	2.45e-136	wgd
BnaA01G0224000ZS	BnaRR5a	scaffoldA01:14502829	BnaC01G0288500ZS	BnaRR5b	scaffoldC01:25224902	1.24e-131	wgd
BnaA06G0170100ZS	BnaRR5c	scaffoldA06:10698164	BnaC01G0288500ZS	BnaRR5b	scaffoldC01:25224902	9.83e-126	wgd
BnaA06G0170100ZS	BnaRR5c	scaffoldA06:10698164	BnaC08G0285100ZS	BnaRR5d	scaffoldC08:36993298	1.24e-131	wgd
BnaA06G0170100ZS	BnaRR5c	scaffoldA06:10698164	BnaC03G0573700ZS	BnaRR5f	scaffoldC03:45044929	7.2e-121	wgd
BnaA06G0170100ZS	BnaRR5c	scaffoldA06:10698164	BnaC03G0548700ZS	BnaRR6b	scaffoldC03:41478723	2.11e-94	wgd
BnaA06G0262700ZS	BnaRR5e	scaffoldA06:36326014	BnaC06G0275300ZS	BnaRR15b	scaffoldC06:38130446	2.11e-71	wgd
BnaA06G0262700ZS	BnaRR5e	scaffoldA06:36326014	BnaC01G0288500ZS	BnaRR5b	scaffoldC01:25224902	1.95e-121	wgd
BnaA06G0262700ZS	BnaRR5e	scaffoldA06:36326014	BnaC08G0285100ZS	BnaRR5d	scaffoldC08:36993298	1.3e-119	wgd
BnaA06G0262700ZS	BnaRR5e	scaffoldA06:36326014	BnaC03G0573700ZS	BnaRR5f	scaffoldC03:45044929	4.94e-129	wgd
BnaA06G0282000ZS	BnaRR6a	scaffoldA06:38153254	BnaC06G0411100ZS	BnaRR15d	scaffoldC06:49645150	5.9e-68	wgd
BnaA06G0282000ZS	BnaRR6a	scaffoldA06:38153254	BnaC08G0285100ZS	BnaRR5d	scaffoldC08:36993298	2.19e-94	wgd
BnaA06G0282000ZS	BnaRR6a	scaffoldA06:38153254	BnaC03G0573700ZS	BnaRR5f	scaffoldC03:45044929	5.07e-98	wgd
BnaA06G0282000ZS	BnaRR6a	scaffoldA06:38153254	BnaC03G0548700ZS	BnaRR6b	scaffoldC03:41478723	1.35e-136	wgd
BnaA06G0132900ZS	BnaRR7a	scaffoldA06:7801387	BnaC06G0275300ZS	BnaRR15b	scaffoldC06:38130446	1.51e-83	wgd
BnaA06G0132900ZS	BnaRR7a	scaffoldA06:7801387	BnaC06G0411100ZS	BnaRR15d	scaffoldC06:49645150	2.39e-87	wgd
BnaA06G0132900ZS	BnaRR7a	scaffoldA06:7801387	BnaC05G0160100ZS	BnaRR7b	scaffoldC05:10385994	1.72e-140	wgd
BnaA06G0132900ZS	BnaRR7a	scaffoldA06:7801387	BnaC08G0250800ZS	BnaRR7d	scaffoldC08:34199889	5.22e-117	wgd
BnaA08G0253500ZS	BnaRR7c	scaffoldA08:25313337	BnaC06G0275300ZS	BnaRR15b	scaffoldC06:38130446	5.08e-77	wgd
BnaA08G0253500ZS	BnaRR7c	scaffoldA08:25313337	BnaC06G0411100ZS	BnaRR15d	scaffoldC06:49645150	1.47e-77	wgd
BnaA08G0253500ZS	BnaRR7c	scaffoldA08:25313337	BnaC05G0433000ZS	BnaRR1b	scaffoldC05:48621175	4.99e-06	wgd
BnaA08G0253500ZS	BnaRR7c	scaffoldA08:25313337	BnaC05G0160100ZS	BnaRR7b	scaffoldC05:10385994	2.04e-116	wgd
BnaA08G0253500ZS	BnaRR7c	scaffoldA08:25313337	BnaC08G0250800ZS	BnaRR7d	scaffoldC08:34199889	2.31e-144	wgd
BnaA03G0202200ZS	BnaRR8a	scaffoldA03:10541420	BnaC03G0238700ZS	BnaRR8b	scaffoldC03:14561007	5.79e-151	wgd
BnaA03G0202200ZS	BnaRR8a	scaffoldA03:10541420	BnaC04G0025500ZS	BnaRR8d	scaffoldC04:2412191	6.64e-123	wgd
BnaA03G0202200ZS	BnaRR8a	scaffoldA03:10541420	BnaC04G0581000ZS	BnaRR8f	scaffoldC04:68859948	3.79e-130	wgd
BnaA03G0202200ZS	BnaRR8a	scaffoldA03:10541420	BnaC06G0202700ZS	BnaRR9b	scaffoldC06:31383514	1.21e-86	wgd
BnaA03G0202200ZS	BnaRR8a	scaffoldA03:10541420	BnaC04G0302900ZS	BnaRR9d	scaffoldC04:41095657	1.86e-99	wgd
BnaA04G0263900ZS	BnaRR8c	scaffoldA04:23713500	BnaC09G0057600ZS	BnaPRR5f	scaffoldC09:3714804	2.62e-11	wgd
BnaA04G0263900ZS	BnaRR8c	scaffoldA04:23713500	BnaC03G0238700ZS	BnaRR8b	scaffoldC03:14561007	1.42e-120	wgd
BnaA04G0263900ZS	BnaRR8c	scaffoldA04:23713500	BnaC04G0025500ZS	BnaRR8d	scaffoldC04:2412191	2.16e-119	wgd
BnaA04G0263900ZS	BnaRR8c	scaffoldA04:23713500	BnaC04G0581000ZS	BnaRR8f	scaffoldC04:68859948	1.01e-159	wgd
BnaA04G0263900ZS	BnaRR8c	scaffoldA04:23713500	BnaC06G0202700ZS	BnaRR9b	scaffoldC06:31383514	3.92e-92	wgd
BnaA04G0263900ZS	BnaRR8c	scaffoldA04:23713500	BnaC04G0302900ZS	BnaRR9d	scaffoldC04:41095657	2.44e-96	wgd
BnaA04G0263900ZS	BnaRR8c	scaffoldA04:23713500	BnaC08G0369200ZS	BnaRR9f	scaffoldC08:43861554	1.12e-99	wgd
BnaA05G0023700ZS	BnaRR8e	scaffoldA05:1435919	BnaC03G0238700ZS	BnaRR8b	scaffoldC03:14561007	2.51e-117	wgd
BnaA05G0023700ZS	BnaRR8e	scaffoldA05:1435919	BnaC04G0025500ZS	BnaRR8d	scaffoldC04:2412191	4.79e-151	wgd
BnaA05G0023700ZS	BnaRR8e	scaffoldA05:1435919	BnaC04G0581000ZS	BnaRR8f	scaffoldC04:68859948	8.34e-122	wgd
BnaA05G0023700ZS	BnaRR8e	scaffoldA05:1435919	BnaC06G0202700ZS	BnaRR9b	scaffoldC06:31383514	4.08e-82	wgd
BnaA05G0023700ZS	BnaRR8e	scaffoldA05:1435919	BnaC04G0302900ZS	BnaRR9d	scaffoldC04:41095657	8.05e-98	wgd
BnaA05G0023700ZS	BnaRR8e	scaffoldA05:1435919	BnaC08G0369200ZS	BnaRR9f	scaffoldC08:43861554	5.31e-97	wgd
BnaA07G0197600ZS	BnaRR9a	scaffoldA07:21321622	BnaC03G0238700ZS	BnaRR8b	scaffoldC03:14561007	9.01e-94	wgd
BnaA07G0197600ZS	BnaRR9a	scaffoldA07:21321622	BnaC04G0025500ZS	BnaRR8d	scaffoldC04:2412191	4.29e-97	wgd
BnaA07G0197600ZS	BnaRR9a	scaffoldA07:21321622	BnaC04G0581000ZS	BnaRR8f	scaffoldC04:68859948	4.87e-106	wgd
BnaA07G0197600ZS	BnaRR9a	scaffoldA07:21321622	BnaC06G0202700ZS	BnaRR9b	scaffoldC06:31383514	1.22e-105	wgd
BnaA07G0197600ZS	BnaRR9a	scaffoldA07:21321622	BnaC04G0302900ZS	BnaRR9d	scaffoldC04:41095657	1.24e-123	wgd
BnaA07G0197600ZS	BnaRR9a	scaffoldA07:21321622	BnaC08G0369200ZS	BnaRR9f	scaffoldC08:43861554	1.17e-124	wgd
BnaA04G0031600ZS	BnaRR9c	scaffoldA04:2100704	BnaC03G0234300ZS	BnaRR16b	scaffoldC03:14215265	1.46e-50	wgd
BnaA04G0031600ZS	BnaRR9c	scaffoldA04:2100704	BnaC03G0238700ZS	BnaRR8b	scaffoldC03:14561007	4.5e-94	wgd
BnaA04G0031600ZS	BnaRR9c	scaffoldA04:2100704	BnaC04G0025500ZS	BnaRR8d	scaffoldC04:2412191	3.41e-96	wgd
BnaA04G0031600ZS	BnaRR9c	scaffoldA04:2100704	BnaC04G0581000ZS	BnaRR8f	scaffoldC04:68859948	3.44e-96	wgd
BnaA04G0031600ZS	BnaRR9c	scaffoldA04:2100704	BnaC06G0202700ZS	BnaRR9b	scaffoldC06:31383514	7.33e-89	wgd
BnaA04G0031600ZS	BnaRR9c	scaffoldA04:2100704	BnaC04G0302900ZS	BnaRR9d	scaffoldC04:41095657	3.03e-164	wgd
BnaA04G0031600ZS	BnaRR9c	scaffoldA04:2100704	BnaC08G0369200ZS	BnaRR9f	scaffoldC08:43861554	2.21e-129	wgd
BnaA09G0525400ZS	BnaRR9e	scaffoldA09:55575165	BnaC03G0238700ZS	BnaRR8b	scaffoldC03:14561007	1.05e-90	wgd
BnaA09G0525400ZS	BnaRR9e	scaffoldA09:55575165	BnaC04G0025500ZS	BnaRR8d	scaffoldC04:2412191	1.24e-96	wgd
BnaA09G0525400ZS	BnaRR9e	scaffoldA09:55575165	BnaC04G0581000ZS	BnaRR8f	scaffoldC04:68859948	4.51e-103	wgd
BnaA09G0525400ZS	BnaRR9e	scaffoldA09:55575165	BnaC06G0202700ZS	BnaRR9b	scaffoldC06:31383514	1.03e-88	wgd
BnaA09G0525400ZS	BnaRR9e	scaffoldA09:55575165	BnaC04G0302900ZS	BnaRR9d	scaffoldC04:41095657	2.81e-127	wgd
BnaA09G0525400ZS	BnaRR9e	scaffoldA09:55575165	BnaC08G0369200ZS	BnaRR9f	scaffoldC08:43861554	3.85e-140	wgd
BnaA01G0090500ZS	BnaPRR2a	scaffoldA01:5191075	BnaA03G0444700ZS	BnaPRR2c	scaffoldA03:24121397	0	wgd
BnaA02G0366100ZS	BnaPRR4a	scaffoldA02:32200979	BnaA06G0357900ZS	BnaPRR4c	scaffoldA06:43138031	1.84e-122	wgd
BnaA02G0385300ZS	BnaPRR5a	scaffoldA02:33699596	BnaA06G0329000ZS	BnaPRR5c	scaffoldA06:41294380	0	wgd
BnaA02G0385300ZS	BnaPRR5a	scaffoldA02:33699596	BnaA09G0067500ZS	BnaPRR5e	scaffoldA09:4046483	0	wgd
BnaA06G0329000ZS	BnaPRR5c	scaffoldA06:41294380	BnaA09G0067500ZS	BnaPRR5e	scaffoldA09:4046483	0	wgd
BnaA07G0301100ZS	BnaPRR6a	scaffoldA07:27277298	BnaA07G0301200ZS	BnaPRR6c	scaffoldA07:27281297	1.19e-94	tandem
BnaA02G0009400ZS	BnaPRR7a	scaffoldA02:806163	BnaA10G0294500ZS	BnaPRR7c	scaffoldA10:26213434	0	wgd
BnaA04G0295200ZS	BnaPRR9a	scaffoldA04:25363678	BnaA05G0011400ZS	BnaPRR9c	scaffoldA05:776944	0	wgd
BnaA03G0529600ZS	BnaRR10a	scaffoldA03:29870982	BnaA04G0295200ZS	BnaPRR9a	scaffoldA04:25363678	3.86e-23	wgd
BnaA03G0529600ZS	BnaRR10a	scaffoldA03:29870982	BnaA04G0167500ZS	BnaRR12a	scaffoldA04:17628798	0	wgd
BnaA07G0278900ZS	BnaRR11a	scaffoldA07:26018437	BnaA07G0294900ZS	BnaRR11c	scaffoldA07:26993460	0	wgd
BnaA04G0167500ZS	BnaRR12a	scaffoldA04:17628798	BnaA10G0260200ZS	BnaRR21e	scaffoldA10:24596288	1.84e-32	wgd
BnaA02G0317500ZS	BnaRR14a	scaffoldA02:28718265	BnaA09G0565700ZS	BnaRR20a	scaffoldA09:57617325	3.02e-39	dispersed
BnaA07G0249600ZS	BnaRR15a	scaffoldA07:24158371	BnaA07G0348800ZS	BnaRR15c	scaffoldA07:30120945	2.06e-80	wgd
BnaA07G0249600ZS	BnaRR15a	scaffoldA07:24158371	BnaA08G0253500ZS	BnaRR7c	scaffoldA08:25313337	2.61e-76	wgd
BnaA07G0348800ZS	BnaRR15c	scaffoldA07:30120945	BnaA08G0253500ZS	BnaRR7c	scaffoldA08:25313337	2.63e-62	wgd
BnaA03G0199100ZS	BnaRR16a	scaffoldA03:10374990	BnaA04G0036100ZS	BnaRR17a	scaffoldA04:2387321	3.04e-67	wgd
BnaA03G0199100ZS	BnaRR16a	scaffoldA03:10374990	BnaA09G0519700ZS	BnaRR17c	scaffoldA09:55273341	5.74e-78	wgd
BnaA04G0036100ZS	BnaRR17a	scaffoldA04:2387321	BnaA09G0519700ZS	BnaRR17c	scaffoldA09:55273341	1.15e-73	wgd
BnaA04G0036100ZS	BnaRR17a	scaffoldA04:2387321	BnaA04G0263900ZS	BnaRR8c	scaffoldA04:23713500	8.84e-39	wgd
BnaA05G0182100ZS	BnaRR19a	scaffoldA05:12620295	BnaA08G0034300ZS	BnaRR19c	scaffoldA08:2758617	2.11e-143	wgd
BnaA05G0388100ZS	BnaRR1a	scaffoldA05:38267663	BnaA08G0253500ZS	BnaRR7c	scaffoldA08:25313337	5.07e-06	wgd
BnaA03G0347200ZS	BnaRR1f	scaffoldA03:18478837	BnaA03G0431600ZS	BnaRR2c	scaffoldA03:23418564	2.73e-71	wgd
BnaA02G0025000ZS	BnaRR21a	scaffoldA02:1552060	BnaA03G0026900ZS	BnaRR21c	scaffoldA03:1267049	0	wgd
BnaA02G0025000ZS	BnaRR21a	scaffoldA02:1552060	BnaA10G0260200ZS	BnaRR21e	scaffoldA10:24596288	0	wgd
BnaA03G0026900ZS	BnaRR21c	scaffoldA03:1267049	BnaA10G0260200ZS	BnaRR21e	scaffoldA10:24596288	0	wgd
BnaA03G0293700ZS	BnaRR22a	scaffoldA03:15471579	BnaA05G0483000ZS	BnaRR22c	scaffoldA05:43625483	3.52e-71	wgd
BnaA02G0377300ZS	BnaRR24c	scaffoldA02:33111085	BnaA09G0060800ZS	BnaRR24a	scaffoldA09:3717948	2.85e-65	wgd
BnaA01G0191600ZS	BnaRR2a	scaffoldA01:11506463	BnaA03G0431600ZS	BnaRR2c	scaffoldA03:23418564	0	wgd
BnaA03G0431600ZS	BnaRR2c	scaffoldA03:23418564	BnaA05G0388100ZS	BnaRR1a	scaffoldA05:38267663	0	wgd
BnaA09G0170400ZS	BnaRR3a	scaffoldA09:11009368	BnaA09G0657800ZS	BnaRR4a	scaffoldA09:62592854	7.23e-107	wgd
BnaA08G0288700ZS	BnaRR4c	scaffoldA08:26898102	BnaA09G0657800ZS	BnaRR4a	scaffoldA09:62592854	4.04e-50	wgd
BnaA06G0066700ZS	BnaRR4e	scaffoldA06:3941655	BnaA09G0170400ZS	BnaRR3a	scaffoldA09:11009368	7.43e-108	wgd
BnaA06G0066700ZS	BnaRR4e	scaffoldA06:3941655	BnaA09G0657800ZS	BnaRR4a	scaffoldA09:62592854	1.05e-123	wgd
BnaA06G0066700ZS	BnaRR4e	scaffoldA06:3941655	BnaA08G0288700ZS	BnaRR4c	scaffoldA08:26898102	1.65e-46	wgd
BnaA01G0224000ZS	BnaRR5a	scaffoldA01:14502829	BnaA02G0317500ZS	BnaRR14a	scaffoldA02:28718265	7.23e-08	dispersed
BnaA06G0170100ZS	BnaRR5c	scaffoldA06:10698164	BnaA06G0262700ZS	BnaRR5e	scaffoldA06:36326014	1.29e-119	wgd
BnaA06G0170100ZS	BnaRR5c	scaffoldA06:10698164	BnaA06G0282000ZS	BnaRR6a	scaffoldA06:38153254	2.11e-94	wgd
BnaA06G0262700ZS	BnaRR5e	scaffoldA06:36326014	BnaA07G0249600ZS	BnaRR15a	scaffoldA07:24158371	2.27e-71	wgd
BnaA06G0262700ZS	BnaRR5e	scaffoldA06:36326014	BnaA06G0282000ZS	BnaRR6a	scaffoldA06:38153254	2.02e-97	wgd
BnaA06G0282000ZS	BnaRR6a	scaffoldA06:38153254	BnaA07G0348800ZS	BnaRR15c	scaffoldA07:30120945	7.58e-53	wgd
BnaA06G0132900ZS	BnaRR7a	scaffoldA06:7801387	BnaA07G0249600ZS	BnaRR15a	scaffoldA07:24158371	5.52e-82	wgd
BnaA06G0132900ZS	BnaRR7a	scaffoldA06:7801387	BnaA07G0348800ZS	BnaRR15c	scaffoldA07:30120945	1.51e-69	wgd
BnaA06G0132900ZS	BnaRR7a	scaffoldA06:7801387	BnaA08G0253500ZS	BnaRR7c	scaffoldA08:25313337	6e-114	wgd
BnaA03G0202200ZS	BnaRR8a	scaffoldA03:10541420	BnaA04G0263900ZS	BnaRR8c	scaffoldA04:23713500	4.42e-130	wgd
BnaA03G0202200ZS	BnaRR8a	scaffoldA03:10541420	BnaA05G0023700ZS	BnaRR8e	scaffoldA05:1435919	1.81e-117	wgd
BnaA03G0202200ZS	BnaRR8a	scaffoldA03:10541420	BnaA07G0197600ZS	BnaRR9a	scaffoldA07:21321622	2.79e-99	wgd
BnaA03G0202200ZS	BnaRR8a	scaffoldA03:10541420	BnaA04G0031600ZS	BnaRR9c	scaffoldA04:2100704	2.61e-99	wgd
BnaA03G0202200ZS	BnaRR8a	scaffoldA03:10541420	BnaA09G0525400ZS	BnaRR9e	scaffoldA09:55575165	1.19e-98	wgd
BnaA04G0263900ZS	BnaRR8c	scaffoldA04:23713500	BnaA05G0023700ZS	BnaRR8e	scaffoldA05:1435919	4.63e-116	wgd
BnaA04G0263900ZS	BnaRR8c	scaffoldA04:23713500	BnaA07G0197600ZS	BnaRR9a	scaffoldA07:21321622	1.34e-105	wgd
BnaA04G0263900ZS	BnaRR8c	scaffoldA04:23713500	BnaA09G0525400ZS	BnaRR9e	scaffoldA09:55575165	7.49e-103	wgd
BnaA05G0023700ZS	BnaRR8e	scaffoldA05:1435919	BnaA07G0197600ZS	BnaRR9a	scaffoldA07:21321622	1.5e-96	wgd
BnaA05G0023700ZS	BnaRR8e	scaffoldA05:1435919	BnaA09G0525400ZS	BnaRR9e	scaffoldA09:55575165	1.49e-95	wgd
BnaA07G0197600ZS	BnaRR9a	scaffoldA07:21321622	BnaA09G0525400ZS	BnaRR9e	scaffoldA09:55575165	1.49e-132	wgd
BnaA04G0031600ZS	BnaRR9c	scaffoldA04:2100704	BnaA04G0263900ZS	BnaRR8c	scaffoldA04:23713500	1.17e-96	wgd
BnaA04G0031600ZS	BnaRR9c	scaffoldA04:2100704	BnaA05G0023700ZS	BnaRR8e	scaffoldA05:1435919	2.13e-96	wgd
BnaA04G0031600ZS	BnaRR9c	scaffoldA04:2100704	BnaA07G0197600ZS	BnaRR9a	scaffoldA07:21321622	1.92e-125	wgd
BnaA04G0031600ZS	BnaRR9c	scaffoldA04:2100704	BnaA09G0525400ZS	BnaRR9e	scaffoldA09:55575165	3.66e-128	wgd
BnaC01G0110500ZS	BnaPRR2b	scaffoldC01:7450064	BnaC07G0419500ZS	BnaPRR2d	scaffoldC07:52842803	0	wgd
BnaC09G0435100ZS	BnaPRR3b	scaffoldC09:54684523	BnaC09G0614800ZS	BnaPRR7d	scaffoldC09:67732088	2.63e-18	wgd
BnaC02G0491300ZS	BnaPRR4b	scaffoldC02:59547077	BnaC07G0335100ZS	BnaPRR4d	scaffoldC07:47080773	2.87e-151	wgd
BnaC02G0515600ZS	BnaPRR5b	scaffoldC02:61984540	BnaC07G0364800ZS	BnaPRR5d	scaffoldC07:49258376	0	wgd
BnaC02G0515600ZS	BnaPRR5b	scaffoldC02:61984540	BnaC09G0057600ZS	BnaPRR5f	scaffoldC09:3714804	0	wgd
BnaC07G0364800ZS	BnaPRR5d	scaffoldC07:49258376	BnaC09G0057600ZS	BnaPRR5f	scaffoldC09:3714804	0	wgd
BnaC06G0348600ZS	BnaPRR6e	scaffoldC06:45151224	BnaC06G0348700ZS	BnaPRR6d	scaffoldC06:45166075	3.74e-102	tandem
BnaC02G0007000ZS	BnaPRR7b	scaffoldC02:524070	BnaC09G0614800ZS	BnaPRR7d	scaffoldC09:67732088	0	wgd
BnaC04G0612700ZS	BnaPRR9b	scaffoldC04:70792292	BnaC07G0507300ZS	BnaRR10b	scaffoldC07:58520642	2.79e-22	wgd
BnaC04G0011800ZS	BnaPRR9d	scaffoldC04:1327824	BnaC08G0414900ZS	BnaRR20b	scaffoldC08:46564561	1.56e-14	dispersed
BnaC08G0137200ZS	BnaRR10c	scaffoldC08:24289418	BnaC07G0507300ZS	BnaRR10b	scaffoldC07:58520642	8.52e-91	transposed
BnaC06G0318900ZS	BnaRR11b	scaffoldC06:42474970	BnaC06G0340800ZS	BnaRR11d	scaffoldC06:44652458	0	wgd
BnaC04G0464500ZS	BnaRR12b	scaffoldC04:59201915	BnaC07G0507300ZS	BnaRR10b	scaffoldC07:58520642	0	wgd
BnaC02G0429400ZS	BnaRR14b	scaffoldC02:52640673	BnaC06G0346000ZS	BnaPRR6b	scaffoldC06:44973404	7.59e-09	dispersed
BnaC02G0429400ZS	BnaRR14b	scaffoldC02:52640673	BnaC04G0011800ZS	BnaPRR9d	scaffoldC04:1327824	3.04e-18	dispersed
BnaC02G0429400ZS	BnaRR14b	scaffoldC02:52640673	BnaC08G0414900ZS	BnaRR20b	scaffoldC08:46564561	1.62e-40	dispersed
BnaC06G0275300ZS	BnaRR15b	scaffoldC06:38130446	BnaC06G0411100ZS	BnaRR15d	scaffoldC06:49645150	9.72e-99	wgd
BnaC06G0275300ZS	BnaRR15b	scaffoldC06:38130446	BnaC08G0250800ZS	BnaRR7d	scaffoldC08:34199889	1.06e-82	wgd
BnaC06G0411100ZS	BnaRR15d	scaffoldC06:49645150	BnaC08G0250800ZS	BnaRR7d	scaffoldC08:34199889	2.66e-83	wgd
BnaC03G0234300ZS	BnaRR16b	scaffoldC03:14215265	BnaC04G0308400ZS	BnaRR17b	scaffoldC04:41692724	4.06e-64	wgd
BnaC03G0234300ZS	BnaRR16b	scaffoldC03:14215265	BnaC08G0362800ZS	BnaRR17d	scaffoldC08:43445201	3.17e-67	wgd
BnaC04G0308400ZS	BnaRR17b	scaffoldC04:41692724	BnaC08G0362800ZS	BnaRR17d	scaffoldC08:43445201	6.54e-84	wgd
BnaC02G0138100ZS	BnaRR18b	scaffoldC02:9810410	BnaC06G0346000ZS	BnaPRR6b	scaffoldC06:44973404	4.61e-10	dispersed
BnaC02G0138100ZS	BnaRR18b	scaffoldC02:9810410	BnaC04G0011800ZS	BnaPRR9d	scaffoldC04:1327824	1.25e-19	dispersed
BnaC02G0138100ZS	BnaRR18b	scaffoldC02:9810410	BnaC02G0429400ZS	BnaRR14b	scaffoldC02:52640673	3.54e-70	dispersed
BnaC02G0138100ZS	BnaRR18b	scaffoldC02:9810410	BnaC08G0414900ZS	BnaRR20b	scaffoldC08:46564561	6.41e-34	dispersed
BnaC05G0308700ZS	BnaRR19b	scaffoldC05:28586206	BnaC08G0041300ZS	BnaRR19d	scaffoldC08:3638908	5.18e-146	wgd
BnaC05G0433000ZS	BnaRR1b	scaffoldC05:48621175	BnaC07G0406400ZS	BnaRR2d	scaffoldC07:52026172	0	wgd
BnaC01G0418600ZS	BnaRR1c	scaffoldC01:48383823	BnaC03G0419100ZS	BnaRR1g	scaffoldC03:28909057	7.4e-59	wgd
BnaC03G0419100ZS	BnaRR1g	scaffoldC03:28909057	BnaC06G0114900ZS	BnaRR12c	scaffoldC06:20504136	4.55e-21	wgd
BnaC03G0419100ZS	BnaRR1g	scaffoldC03:28909057	BnaC05G0433000ZS	BnaRR1b	scaffoldC05:48621175	2.14e-84	wgd
BnaC03G0419100ZS	BnaRR1g	scaffoldC03:28909057	BnaC07G0406400ZS	BnaRR2d	scaffoldC07:52026172	6.17e-77	wgd
BnaC02G0026900ZS	BnaRR21b	scaffoldC02:1869045	BnaC03G0419100ZS	BnaRR1g	scaffoldC03:28909057	8.12e-14	wgd
BnaC02G0026900ZS	BnaRR21b	scaffoldC02:1869045	BnaC03G0033100ZS	BnaRR21d	scaffoldC03:1677703	4.95e-97	wgd
BnaC02G0026900ZS	BnaRR21b	scaffoldC02:1869045	BnaC09G0574400ZS	BnaRR21f	scaffoldC09:65343497	0	wgd
BnaC03G0033100ZS	BnaRR21d	scaffoldC03:1677703	BnaC09G0574400ZS	BnaRR21f	scaffoldC09:65343497	0	wgd
BnaC03G0352300ZS	BnaRR22b	scaffoldC03:23820533	BnaC05G0557000ZS	BnaRR22f	scaffoldC05:57114325	6.34e-38	wgd
BnaC03G0558500ZS	BnaRR23	scaffoldC03:42546722	BnaC09G0574400ZS	BnaRR21f	scaffoldC09:65343497	1.25e-55	wgd
BnaC02G0505200ZS	BnaRR24d	scaffoldC02:60972878	BnaC09G0049300ZS	BnaRR24b	scaffoldC09:3171474	2.86e-83	wgd
BnaC01G0242300ZS	BnaRR2b	scaffoldC01:18513063	BnaC07G0406400ZS	BnaRR2d	scaffoldC07:52026172	0	wgd
BnaC08G0202000ZS	BnaRR4b	scaffoldC08:30806698	BnaC08G0519400ZS	BnaRR4d	scaffoldC08:52795370	3.53e-70	wgd
BnaC08G0519400ZS	BnaRR4d	scaffoldC08:52795370	BnaC09G0190200ZS	BnaRR3b	scaffoldC09:16268438	7.6e-63	wgd
BnaC05G0082300ZS	BnaRR4f	scaffoldC05:4633671	BnaC09G0190200ZS	BnaRR3b	scaffoldC09:16268438	4.31e-108	wgd
BnaC05G0082300ZS	BnaRR4f	scaffoldC05:4633671	BnaC08G0202000ZS	BnaRR4b	scaffoldC08:30806698	1.03e-129	wgd
BnaC05G0083500ZS	BnaRR4g	scaffoldC05:4728238	BnaC08G0519400ZS	BnaRR4d	scaffoldC08:52795370	2.5e-69	wgd
BnaC01G0288500ZS	BnaRR5b	scaffoldC01:25224902	BnaC03G0573700ZS	BnaRR5f	scaffoldC03:45044929	1.13e-122	wgd
BnaC01G0288500ZS	BnaRR5b	scaffoldC01:25224902	BnaC03G0548700ZS	BnaRR6b	scaffoldC03:41478723	3.25e-96	wgd
BnaC03G0573700ZS	BnaRR5f	scaffoldC03:45044929	BnaC08G0285100ZS	BnaRR5d	scaffoldC08:36993298	7.2e-121	wgd
BnaC03G0548700ZS	BnaRR6b	scaffoldC03:41478723	BnaC08G0285100ZS	BnaRR5d	scaffoldC08:36993298	2.19e-94	wgd
BnaC03G0548700ZS	BnaRR6b	scaffoldC03:41478723	BnaC03G0573700ZS	BnaRR5f	scaffoldC03:45044929	5.07e-98	wgd
BnaC05G0160100ZS	BnaRR7b	scaffoldC05:10385994	BnaC09G0435100ZS	BnaPRR3b	scaffoldC09:54684523	9.86e-11	wgd
BnaC05G0160100ZS	BnaRR7b	scaffoldC05:10385994	BnaC06G0275300ZS	BnaRR15b	scaffoldC06:38130446	2.08e-82	wgd
BnaC05G0160100ZS	BnaRR7b	scaffoldC05:10385994	BnaC06G0411100ZS	BnaRR15d	scaffoldC06:49645150	3.05e-87	wgd
BnaC05G0160100ZS	BnaRR7b	scaffoldC05:10385994	BnaC08G0250800ZS	BnaRR7d	scaffoldC08:34199889	5.92e-115	wgd
BnaC03G0238700ZS	BnaRR8b	scaffoldC03:14561007	BnaC04G0025500ZS	BnaRR8d	scaffoldC04:2412191	2.6e-120	wgd
BnaC03G0238700ZS	BnaRR8b	scaffoldC03:14561007	BnaC04G0581000ZS	BnaRR8f	scaffoldC04:68859948	1.02e-129	wgd
BnaC03G0238700ZS	BnaRR8b	scaffoldC03:14561007	BnaC06G0202700ZS	BnaRR9b	scaffoldC06:31383514	1.38e-84	wgd
BnaC03G0238700ZS	BnaRR8b	scaffoldC03:14561007	BnaC04G0302900ZS	BnaRR9d	scaffoldC04:41095657	5.35e-97	wgd
BnaC04G0025500ZS	BnaRR8d	scaffoldC04:2412191	BnaC04G0581000ZS	BnaRR8f	scaffoldC04:68859948	2.5e-122	wgd
BnaC04G0025500ZS	BnaRR8d	scaffoldC04:2412191	BnaC06G0202700ZS	BnaRR9b	scaffoldC06:31383514	1.67e-80	wgd
BnaC04G0025500ZS	BnaRR8d	scaffoldC04:2412191	BnaC04G0302900ZS	BnaRR9d	scaffoldC04:41095657	1.36e-97	wgd
BnaC04G0025500ZS	BnaRR8d	scaffoldC04:2412191	BnaC08G0369200ZS	BnaRR9f	scaffoldC08:43861554	3.64e-96	wgd
BnaC04G0581000ZS	BnaRR8f	scaffoldC04:68859948	BnaC09G0057600ZS	BnaPRR5f	scaffoldC09:3714804	1.85e-10	wgd
BnaC04G0581000ZS	BnaRR8f	scaffoldC04:68859948	BnaC06G0202700ZS	BnaRR9b	scaffoldC06:31383514	2.09e-91	wgd
BnaC04G0581000ZS	BnaRR8f	scaffoldC04:68859948	BnaC08G0369200ZS	BnaRR9f	scaffoldC08:43861554	1.61e-100	wgd
BnaC06G0202700ZS	BnaRR9b	scaffoldC06:31383514	BnaC08G0369200ZS	BnaRR9f	scaffoldC08:43861554	7.06e-89	wgd
BnaC04G0302900ZS	BnaRR9d	scaffoldC04:41095657	BnaC04G0581000ZS	BnaRR8f	scaffoldC04:68859948	1.04e-96	wgd
BnaC04G0302900ZS	BnaRR9d	scaffoldC04:41095657	BnaC06G0202700ZS	BnaRR9b	scaffoldC06:31383514	3.67e-87	wgd
BnaC04G0302900ZS	BnaRR9d	scaffoldC04:41095657	BnaC08G0369200ZS	BnaRR9f	scaffoldC08:43861554	3.33e-129	wgd
BnaC07G0381000ZS	BnaTOC1b	scaffoldC07:50406117	BnaC09G0066100ZS	BnaTOC1c	scaffoldC09:4294559	0	wgd

## Sheet: Table S7
Table S7. P-value of difference analysis of Ka/Ks rations for TCS
HKs in two species/subgenomes	A. thaliana VS B. rapa	A. thaliana VS B. oleracea	B. rapa VS An subgenome of B. napus	B. oleracea VS Cn subgenome of B. napus	A. thaliana VS B. napus
A. thaliana VS B. rapa
A. thaliana VS B. oleracea	0.808
B. rapa VS An subgenome of B. napus	0.8452	0.9846
B. oleracea VS Cn subgenome of B. napus	0.01806	0.02436	0.02997
A. thaliana VS B. napus	0.787	0.9887	0.9921	0.01868
HPs in two species/subgenomes	A. thaliana VS B. rapa	A. thaliana VS B. oleracea	B. rapa VS An subgenome of B. napus	B. oleracea VS Cn subgenome of B. napus	A. thaliana VS B. napus
A. thaliana VS B. rapa
A. thaliana VS B. oleracea	0.7922
B. rapa VS An subgenome of B. napus	0.1838	0.1331
B. oleracea VS Cn subgenome of B. napus	0.1828	0.1475	0.7537
A. thaliana VS B. napus	0.6922	0.4664	0.2512	0.2325
RRs in two species/subgenomes	A. thaliana VS B. rapa	A. thaliana VS B. oleracea	B. rapa VS An subgenome of B. napus	B. oleracea VS Cn subgenome of B. napus	A. thaliana VS B. napus
A. thaliana VS B. rapa
A. thaliana VS B. oleracea	0.885
B. rapa VS An subgenome of B. napus	0.07147	0.05003
B. oleracea VS Cn subgenome of B. napus	0.0105	0.007328	0.2565
A. thaliana VS B. napus	0.6851	0.8059	0.01537	0.002483
