# Supplementary material for: Two-Component System Genes in Brassica napus: Identification, Analysis, and Expression Patterns in Response to Abiotic and Biotic Stresses
Source: Int J Mol Sci. 2023 Dec 9;24(24):17308. doi: 10.3390/ijms242417308 (PMC10743665; doi:10.3390/ijms242417308)
Supplement: Supplementary file 1 [file ijms-24-17308-s001.zip › ijms-2720240-supplementary files/Supplementary Table S8, S9, and S10.xlsx]

## Sheet: Table S8
Table S8. SNPs and small Indels in CDS and putative promoter regions of BnaTCSs detected in a natural group
#CHROM	POS	ID	REF	ALT	QUAL	FILTER	INFO	FORMAT	Genotype
scaffoldA01	5191101	.	TTGGACA	T	2585.73	.	ExcessHet=3.0103;FS=0;MQ=54.46;QD=43.04;SOR=2.419;BaseQRankSum=0;ClippingRankSum=0;MQRankSum=-1.924;ReadPosRankSum=-1.056;RAW_MQandDP=11368,5;DP=5109;AF=1;MLEAC=2;MLEAF=1;AN=476;AC=439;A./.OVAR_DATE=2016-05-11;Func.refGene=exonic;Gene.refGene=BnaPRR2a;GeneDetail.refGene=.;ExonicFunc.refGene=nonframeshift_deletion;AAChange.refGene=BnaPRR2a:BnaPRR2a:exon9:c.1486_1491del:p.496_497del;ALLELE_END	GT:AD:DP:GQ:PL	./.
scaffoldA01	5191206	.	A	G	2023.77	.	ExcessHet=3.0103;FS=0;MQ=54.58;QD=38.72;SOR=1.085;BaseQRankSum=-0.163;ClippingRankSum=0;MQRankSum=0.18;ReadPosRankSum=-0.367;RAW_MQandDP=10400,4;DP=5857;AF=1;MLEAC=2;MLEAF=1;AN=474;AC=442;A./.OVAR_DATE=2016-05-11;Func.refGene=exonic;Gene.refGene=BnaPRR2a;GeneDetail.refGene=.;ExonicFunc.refGene=synonymous_SNV;AAChange.refGene=BnaPRR2a:BnaPRR2a:exon9:c.T1387C:p.L463L;ALLELE_END	GT:AD:DP:GQ:PL	./.
scaffoldA01	5191410	.	C	T	2664.77	.	ExcessHet=3.0103;FS=0;MQ=60;QD=44.03;SOR=0.906;BaseQRankSum=0.912;ClippingRankSum=0;MQRankSum=0;ReadPosRankSum=0.836;RAW_MQandDP=25200,7;DP=5924;AF=1;MLEAC=2;MLEAF=1;AN=474;AC=425;A./.OVAR_DATE=2016-05-11;Func.refGene=exonic;Gene.refGene=BnaPRR2a;GeneDetail.refGene=.;ExonicFunc.refGene=nonsynonymous_SNV;AAChange.refGene=BnaPRR2a:BnaPRR2a:exon8:c.G1258A:p.V420I;ALLELE_END	GT:AD:DP:GQ:PL	./.
scaffoldA01	5191411	.	C	A	2664.77	.	ExcessHet=3.0103;FS=0;MQ=60;QD=44.03;SOR=0.906;BaseQRankSum=0.912;ClippingRankSum=0;MQRankSum=0;ReadPosRankSum=0.836;RAW_MQandDP=25200,7;DP=5903;AF=1;MLEAC=2;MLEAF=1;AN=474;AC=425;A./.OVAR_DATE=2016-05-11;Func.refGene=exonic;Gene.refGene=BnaPRR2a;GeneDetail.refGene=.;ExonicFunc.refGene=synonymous_SNV;AAChange.refGene=BnaPRR2a:BnaPRR2a:exon8:c.G1257T:p.P419P;ALLELE_END	GT:AD:DP:GQ:PL	./.
scaffoldA01	5191699	.	A	G	2011.77	.	ExcessHet=3.0103;FS=0;MQ=59.9;QD=37.89;SOR=0.76;BaseQRankSum=1.94;ClippingRankSum=0;MQRankSum=0;ReadPosRankSum=-1.79;RAW_MQandDP=72000,20;DP=8458;AF=1;MLEAC=2;MLEAF=1;AN=680;AC=656;A./.OVAR_DATE=2016-05-11;Func.refGene=exonic;Gene.refGene=BnaPRR2a;GeneDetail.refGene=.;ExonicFunc.refGene=synonymous_SNV;AAChange.refGene=BnaPRR2a:BnaPRR2a:exon7:c.T1195C:p.L399L;ALLELE_END	GT:AD:DP:GQ:PL	./.
scaffoldA01	5191769	.	A	G	1796.77	.	ExcessHet=3.0103;FS=0;MQ=56.8;QD=38.69;SOR=1.371;BaseQRankSum=-0;ClippingRankSum=-0;MQRankSum=-2.015;ReadPosRankSum=0.405;RAW_MQandDP=21543,13;DP=6995;AF=0.5;MLEAC=2;MLEAF=1;AN=612;AC=583;A./.OVAR_DATE=2016-05-11;Func.refGene=exonic;Gene.refGene=BnaPRR2a;GeneDetail.refGene=.;ExonicFunc.refGene=synonymous_SNV;AAChange.refGene=BnaPRR2a:BnaPRR2a:exon7:c.T1125C:p.G375G;ALLELE_END	GT:AD:DP:GQ:PL	./.
scaffoldA01	5191847	.	C	T	2014.77	.	ExcessHet=3.0103;FS=0;MQ=42.27;QD=36.78;SOR=1.292;BaseQRankSum=1.087;ClippingRankSum=-0;MQRankSum=-3.782;ReadPosRankSum=0.623;RAW_MQandDP=1323,3;DP=6508;AF=0.5;MLEAC=2;MLEAF=1;AN=610;AC=581;A./.OVAR_DATE=2016-05-11;Func.refGene=exonic;Gene.refGene=BnaPRR2a;GeneDetail.refGene=.;ExonicFunc.refGene=synonymous_SNV;AAChange.refGene=BnaPRR2a:BnaPRR2a:exon7:c.G1047A:p.E349E;ALLELE_END	GT:AD:DP:GQ:PL	./.
scaffoldA01	5191862	.	A	C	1951.77	.	ExcessHet=3.0103;FS=0;MQ=38.77;QD=41.83;SOR=1.022;BaseQRankSum=0.33;ClippingRankSum=-0;MQRankSum=-4.101;ReadPosRankSum=0.919;RAW_MQandDP=882,2;DP=6259;AF=0.5;MLEAC=2;MLEAF=1;AN=610;AC=575;A./.OVAR_DATE=2016-05-11;Func.refGene=exonic;Gene.refGene=BnaPRR2a;GeneDetail.refGene=.;ExonicFunc.refGene=stopgain;AAChange.refGene=BnaPRR2a:BnaPRR2a:exon7:c.T1032G:p.Y344X;ALLELE_END	GT:AD:DP:GQ:PL	./.
scaffoldA01	5191863	.	T	C	1951.77	.	ExcessHet=3.0103;FS=0;MQ=38.77;QD=41.83;SOR=1.022;BaseQRankSum=0.059;ClippingRankSum=-0;MQRankSum=-4.101;ReadPosRankSum=0.871;RAW_MQandDP=882,2;DP=6269;AF=0.5;MLEAC=2;MLEAF=1;AN=610;AC=575;A./.OVAR_DATE=2016-05-11;Func.refGene=exonic;Gene.refGene=BnaPRR2a;GeneDetail.refGene=.;ExonicFunc.refGene=nonsynonymous_SNV;AAChange.refGene=BnaPRR2a:BnaPRR2a:exon7:c.A1031G:p.Y344C;ALLELE_END	GT:AD:DP:GQ:PL	./.
scaffoldA01	5191886	.	T	A	26.64	.	BaseQRankSum=-1.645;ExcessHet=3.0103;MQRankSum=-1.036;RAW_MQandDP=5490,7;ReadPosRankSum=0.524;DP=7;MLEAC=1;MLEAF=0.5;AN=2;AC=1;A./.OVAR_DATE=2016-05-11;Func.refGene=exonic;Gene.refGene=BnaPRR2a;GeneDetail.refGene=.;ExonicFunc.refGene=synonymous_SNV;AAChange.refGene=BnaPRR2a:BnaPRR2a:exon7:c.A1008T:p.P336P;ALLELE_END	GT:AD:DP:GQ:PL	./.
scaffoldA01	5191904	.	G	A	1796.77	.	ExcessHet=3.0103;FS=0;MQ=39.13;QD=38.4;SOR=0.693;BaseQRankSum=0.912;ClippingRankSum=0;MQRankSum=-1.741;ReadPosRankSum=1.805;RAW_MQandDP=75010,30;DP=7724;AF=1;MLEAC=1;MLEAF=0.5;AN=682;AC=656;A./.OVAR_DATE=2016-05-11;Func.refGene=exonic;Gene.refGene=BnaPRR2a;GeneDetail.refGene=.;ExonicFunc.refGene=synonymous_SNV;AAChange.refGene=BnaPRR2a:BnaPRR2a:exon7:c.C990T:p.H330H;ALLELE_END	GT:AD:DP:GQ:PL	./.
scaffoldA01	5192044	.	T	C	2074.77	.	ExcessHet=3.0103;FS=0;MQ=47.84;QD=45.74;SOR=0.869;BaseQRankSum=-1.139;ClippingRankSum=0;MQRankSum=-3.64;ReadPosRankSum=-1.182;RAW_MQandDP=51104,31;DP=928;AF=1;MLEAC=2;MLEAF=1;AN=78;AC=64;A./.OVAR_DATE=2016-05-11;Func.refGene=exonic;Gene.refGene=BnaPRR2a;GeneDetail.refGene=.;ExonicFunc.refGene=synonymous_SNV;AAChange.refGene=BnaPRR2a:BnaPRR2a:exon6:c.A924G:p.E308E;ALLELE_END	GT:AD:DP:GQ:PL	./.
scaffoldA01	5192047	.	A	G	2037.77	.	ExcessHet=3.0103;FS=0;MQ=47.6;QD=43.26;SOR=0.859;BaseQRankSum=-0.424;ClippingRankSum=0;MQRankSum=-3.399;ReadPosRankSum=-0.945;RAW_MQandDP=53505,32;DP=927;AF=1;MLEAC=2;MLEAF=1;AN=78;AC=64;A./.OVAR_DATE=2016-05-11;Func.refGene=exonic;Gene.refGene=BnaPRR2a;GeneDetail.refGene=.;ExonicFunc.refGene=synonymous_SNV;AAChange.refGene=BnaPRR2a:BnaPRR2a:exon6:c.T921C:p.L307L;ALLELE_END	GT:AD:DP:GQ:PL	./.
scaffoldA01	5192228	.	A	T	2258.77	.	BaseQRankSum=0;ClippingRankSum=0;ExcessHet=3.0103;FS=0;MQ=58.44;MQRankSum=-2.876;QD=15.8;ReadPosRankSum=-0.669;SOR=0.892;RAW_MQandDP=27613,13;DP=2065;AF=1;MLEAC=1;MLEAF=0.5;AN=152;AC=143;A./.OVAR_DATE=2016-05-11;Func.refGene=exonic;Gene.refGene=BnaPRR2a;GeneDetail.refGene=.;ExonicFunc.refGene=synonymous_SNV;AAChange.refGene=BnaPRR2a:BnaPRR2a:exon5:c.T822A:p.P274P;ALLELE_END	GT:AD:DP:GQ:PL	./.
scaffoldA01	5192246	.	G	A	2484.77	.	BaseQRankSum=-1.109;ClippingRankSum=0;ExcessHet=3.0103;FS=1.713;MQ=58.73;MQRankSum=-2.913;QD=14.13;ReadPosRankSum=1.604;SOR=1.207;RAW_MQandDP=28012,13;DP=2085;AF=1;MLEAC=1;MLEAF=0.5;AN=152;AC=143;A./.OVAR_DATE=2016-05-11;Func.refGene=exonic;Gene.refGene=BnaPRR2a;GeneDetail.refGene=.;ExonicFunc.refGene=synonymous_SNV;AAChange.refGene=BnaPRR2a:BnaPRR2a:exon5:c.C804T:p.N268N;ALLELE_END	GT:AD:DP:GQ:PL	./.
scaffoldA01	5192252	.	G	A	1856.77	.	ExcessHet=3.0103;FS=0;MQ=60;QD=39.7;SOR=0.892;BaseQRankSum=1.294;ClippingRankSum=0;MQRankSum=3.004;ReadPosRankSum=-1.805;RAW_MQandDP=73808,24;DP=1033;AF=1;MLEAC=2;MLEAF=1;AN=82;AC=75;A./.OVAR_DATE=2016-05-11;Func.refGene=exonic;Gene.refGene=BnaPRR2a;GeneDetail.refGene=.;ExonicFunc.refGene=synonymous_SNV;AAChange.refGene=BnaPRR2a:BnaPRR2a:exon5:c.C798T:p.I266I;ALLELE_END	GT:AD:DP:GQ:PL	./.
scaffoldA01	5192270	.	G	A	2602.77	.	BaseQRankSum=1.044;ClippingRankSum=0;ExcessHet=3.0103;FS=3.834;MQ=58.79;MQRankSum=-2.517;QD=16.03;ReadPosRankSum=0.123;SOR=1.139;RAW_MQandDP=22851,11;DP=2080;AF=1;MLEAC=1;MLEAF=0.5;AN=152;AC=143;A./.OVAR_DATE=2016-05-11;Func.refGene=exonic;Gene.refGene=BnaPRR2a;GeneDetail.refGene=.;ExonicFunc.refGene=synonymous_SNV;AAChange.refGene=BnaPRR2a:BnaPRR2a:exon5:c.C780T:p.N260N;ALLELE_END	GT:AD:DP:GQ:PL	./.
scaffoldA01	5192289	.	T	C	3243.77	.	BaseQRankSum=1.003;ClippingRankSum=0;ExcessHet=3.0103;FS=3.834;MQ=58.84;MQRankSum=-2.613;QD=16.45;ReadPosRankSum=0.522;SOR=1.1;RAW_MQandDP=32522,12;DP=2051;AF=1;MLEAC=1;MLEAF=0.5;AN=152;AC=143;A./.OVAR_DATE=2016-05-11;Func.refGene=exonic;Gene.refGene=BnaPRR2a;GeneDetail.refGene=.;ExonicFunc.refGene=nonsynonymous_SNV;AAChange.refGene=BnaPRR2a:BnaPRR2a:exon5:c.A761G:p.D254G;ALLELE_END	GT:AD:DP:GQ:PL	./.
scaffoldA01	5192297	.	C	T	3202.77	.	BaseQRankSum=0.138;ClippingRankSum=0;ExcessHet=3.0103;FS=4.036;MQ=58.67;MQRankSum=-2.311;QD=18.94;ReadPosRankSum=-0.67;SOR=1.122;RAW_MQandDP=36122,13;DP=1987;AF=1;MLEAC=1;MLEAF=0.5;AN=152;AC=143;A./.OVAR_DATE=2016-05-11;Func.refGene=exonic;Gene.refGene=BnaPRR2a;GeneDetail.refGene=.;ExonicFunc.refGene=synonymous_SNV;AAChange.refGene=BnaPRR2a:BnaPRR2a:exon5:c.G753A:p.K251K;ALLELE_END	GT:AD:DP:GQ:PL	./.
scaffoldA01	5192312	.	T	C	1734.77	.	ExcessHet=3.0103;FS=0;MQ=60;QD=37.53;SOR=0.826;BaseQRankSum=2.299;ClippingRankSum=0;MQRankSum=0;ReadPosRankSum=-1.117;RAW_MQandDP=70208,23;DP=964;AF=1;MLEAC=2;MLEAF=1;AN=76;AC=71;A./.OVAR_DATE=2016-05-11;Func.refGene=exonic;Gene.refGene=BnaPRR2a;GeneDetail.refGene=.;ExonicFunc.refGene=synonymous_SNV;AAChange.refGene=BnaPRR2a:BnaPRR2a:exon5:c.A738G:p.S246S;ALLELE_END	GT:AD:DP:GQ:PL	./.
scaffoldA01	5192333	.	C	T	1714.77	.	ExcessHet=3.0103;FS=0;MQ=60;QD=40.1;SOR=1.101;BaseQRankSum=1.66;ClippingRankSum=0;MQRankSum=0;ReadPosRankSum=-1.358;RAW_MQandDP=80088,24;DP=961;AF=1;MLEAC=2;MLEAF=1;AN=76;AC=71;A./.OVAR_DATE=2016-05-11;Func.refGene=exonic;Gene.refGene=BnaPRR2a;GeneDetail.refGene=.;ExonicFunc.refGene=synonymous_SNV;AAChange.refGene=BnaPRR2a:BnaPRR2a:exon5:c.G717A:p.T239T;ALLELE_END	GT:AD:DP:GQ:PL	./.
scaffoldA01	5192494	.	A	G	1614.77	.	BaseQRankSum=0.473;ClippingRankSum=-0;ExcessHet=3.0103;FS=0;MQ=52.68;MQRankSum=-2.965;QD=8.16;ReadPosRankSum=-0.908;SOR=0.693;DP=1244;AF=1;MLEAC=2;MLEAF=1;AN=150;AC=142;A./.OVAR_DATE=2016-05-11;Func.refGene=exonic;Gene.refGene=BnaPRR2a;GeneDetail.refGene=.;ExonicFunc.refGene=synonymous_SNV;AAChange.refGene=BnaPRR2a:BnaPRR2a:exon5:c.T556C:p.L186L;ALLELE_END	GT:AD:DP:GQ:PL	./.
scaffoldA01	5192510	.	C	T	1569.77	.	ExcessHet=3.0103;FS=0;MQ=40.27;QD=39.99;SOR=1.426;BaseQRankSum=0.502;ClippingRankSum=-0;MQRankSum=-3.361;ReadPosRankSum=-0.619;RAW_MQandDP=21319,17;DP=1966;AF=1;MLEAC=2;MLEAF=1;AN=226;AC=213;A./.OVAR_DATE=2016-05-11;Func.refGene=exonic;Gene.refGene=BnaPRR2a;GeneDetail.refGene=.;ExonicFunc.refGene=synonymous_SNV;AAChange.refGene=BnaPRR2a:BnaPRR2a:exon5:c.G540A:p.L180L;ALLELE_END	GT:AD:DP:GQ:PL	./.
scaffoldA01	5192534	.	A	G	1514.77	.	ExcessHet=3.0103;FS=0;MQ=46.06;QD=40.25;SOR=2.066;BaseQRankSum=2.383;ClippingRankSum=0;MQRankSum=-3.516;ReadPosRankSum=-1.051;RAW_MQandDP=23216,18;DP=765;AF=1;MLEAC=2;MLEAF=1;AN=76;AC=71;A./.OVAR_DATE=2016-05-11;Func.refGene=exonic;Gene.refGene=BnaPRR2a;GeneDetail.refGene=.;ExonicFunc.refGene=synonymous_SNV;AAChange.refGene=BnaPRR2a:BnaPRR2a:exon5:c.T516C:p.D172D;ALLELE_END	GT:AD:DP:GQ:PL	./.
scaffoldA01	5192561	.	G	A	1356.77	.	ExcessHet=3.0103;FS=0;MQ=49.3;QD=40.34;SOR=1.688;BaseQRankSum=-0.964;ClippingRankSum=0;MQRankSum=-1.705;ReadPosRankSum=-0.918;RAW_MQandDP=33459,20;DP=791;AF=1;MLEAC=2;MLEAF=1;AN=78;AC=72;A./.OVAR_DATE=2016-05-11;Func.refGene=exonic;Gene.refGene=BnaPRR2a;GeneDetail.refGene=.;ExonicFunc.refGene=synonymous_SNV;AAChange.refGene=BnaPRR2a:BnaPRR2a:exon5:c.C489T:p.D163D;ALLELE_END	GT:AD:DP:GQ:PL	./.
scaffoldA01	5192612	.	G	A	1989.77	.	ExcessHet=3.0103;FS=0;MQ=54.73;QD=45.6;SOR=1.179;BaseQRankSum=-0.568;ClippingRankSum=0;MQRankSum=1.176;ReadPosRankSum=2.046;RAW_MQandDP=99390,35;DP=849;AF=1;MLEAC=2;MLEAF=1;AN=76;AC=62;A./.OVAR_DATE=2016-05-11;Func.refGene=exonic;Gene.refGene=BnaPRR2a;GeneDetail.refGene=.;ExonicFunc.refGene=synonymous_SNV;AAChange.refGene=BnaPRR2a:BnaPRR2a:exon5:c.C438T:p.S146S;ALLELE_END	GT:AD:DP:GQ:PL	./.
scaffoldA01	5192618	.	A	G	1993.77	.	ExcessHet=3.0103;FS=0;MQ=55.17;QD=43.59;SOR=1.136;BaseQRankSum=-0.612;ClippingRankSum=0;MQRankSum=1.583;ReadPosRankSum=1.871;RAW_MQandDP=107060,36;DP=863;AF=1;MLEAC=2;MLEAF=1;AN=76;AC=62;A./.OVAR_DATE=2016-05-11;Func.refGene=exonic;Gene.refGene=BnaPRR2a;GeneDetail.refGene=.;ExonicFunc.refGene=synonymous_SNV;AAChange.refGene=BnaPRR2a:BnaPRR2a:exon5:c.T432C:p.D144D;ALLELE_END	GT:AD:DP:GQ:PL	./.
scaffoldA01	5192633	.	A	G	1996.77	.	ExcessHet=3.0103;FS=0;MQ=56.45;QD=38.74;SOR=1.051;BaseQRankSum=0;ClippingRankSum=0;MQRankSum=2.38;ReadPosRankSum=1.294;RAW_MQandDP=113931,36;DP=855;AF=1;MLEAC=2;MLEAF=1;AN=76;AC=70;A./.OVAR_DATE=2016-05-11;Func.refGene=exonic;Gene.refGene=BnaPRR2a;GeneDetail.refGene=.;ExonicFunc.refGene=synonymous_SNV;AAChange.refGene=BnaPRR2a:BnaPRR2a:exon5:c.T417C:p.N139N;ALLELE_END	GT:AD:DP:GQ:PL	./.
scaffoldA01	5192642	.	C	CTAACAT	862.73	.	ExcessHet=3.0103;FS=0;MQ=31.87;QD=43.04;SOR=2.948;BaseQRankSum=0.566;ClippingRankSum=-0;MQRankSum=-3.588;ReadPosRankSum=-1.955;RAW_MQandDP=8959,5;DP=2558;AF=1;MLEAC=2;MLEAF=1;AN=562;AC=539;A./.OVAR_DATE=2016-05-11;Func.refGene=splicing;Gene.refGene=BnaPRR2a;GeneDetail.refGene=BnaPRR2a:exon5:c.409-1->ATGTTA;ExonicFunc.refGene=.;AAChange.refGene=.;ALLELE_END	GT:AD:DP:GQ:PL	./.
scaffoldA01	5192748	.	C	A	1641.77	.	ExcessHet=3.0103;FS=0;MQ=58.28;QD=39.99;SOR=1.244;BaseQRankSum=-0.714;ClippingRankSum=0;MQRankSum=0.718;ReadPosRankSum=1.995;RAW_MQandDP=81773,29;DP=767;AF=1;MLEAC=2;MLEAF=1;AN=76;AC=71;A./.OVAR_DATE=2016-05-11;Func.refGene=exonic;Gene.refGene=BnaPRR2a;GeneDetail.refGene=.;ExonicFunc.refGene=nonsynonymous_SNV;AAChange.refGene=BnaPRR2a:BnaPRR2a:exon4:c.G372T:p.E124D;ALLELE_END	GT:AD:DP:GQ:PL	./.
scaffoldA01	5192899	.	T	A	1515.77	.	ExcessHet=3.0103;FS=0;MQ=57.66;QD=38.88;SOR=0.914;BaseQRankSum=1.415;ClippingRankSum=0;MQRankSum=-0.888;ReadPosRankSum=-1.871;RAW_MQandDP=87494,28;DP=5034;AF=1;MLEAC=2;MLEAF=1;AN=494;AC=466;A./.OVAR_DATE=2016-05-11;Func.refGene=exonic;Gene.refGene=BnaPRR2a;GeneDetail.refGene=.;ExonicFunc.refGene=synonymous_SNV;AAChange.refGene=BnaPRR2a:BnaPRR2a:exon3:c.A312T:p.T104T;ALLELE_END	GT:AD:DP:GQ:PL	./.
scaffoldA01	5193075	.	C	T	1718.77	.	BaseQRankSum=-0;ClippingRankSum=-0;ExcessHet=3.0103;FS=0;MQ=46.54;MQRankSum=-1.616;QD=8.16;ReadPosRankSum=0.329;SOR=0.495;RAW_MQandDP=19571,8;DP=3828;AF=0.5;MLEAC=1;MLEAF=0.5;AN=412;AC=382;A./.OVAR_DATE=2016-05-11;Func.refGene=exonic;Gene.refGene=BnaPRR2a;GeneDetail.refGene=.;ExonicFunc.refGene=nonsynonymous_SNV;AAChange.refGene=BnaPRR2a:BnaPRR2a:exon2:c.G224A:p.S75N;ALLELE_END	GT:AD:DP:GQ:PL	./.
scaffoldA01	5193122	.	G	C	28.77	.	BaseQRankSum=0.431;ClippingRankSum=-0;ExcessHet=3.0103;FS=3.979;MQ=37.81;MQRankSum=-1.834;QD=4.8;ReadPosRankSum=-0;SOR=2.225;DP=6;AF=0.5;MLEAC=1;MLEAF=0.5;AN=2;AC=1;A./.OVAR_DATE=2016-05-11;Func.refGene=exonic;Gene.refGene=BnaPRR2a;GeneDetail.refGene=.;ExonicFunc.refGene=nonsynonymous_SNV;AAChange.refGene=BnaPRR2a:BnaPRR2a:exon2:c.C177G:p.F59L;ALLELE_END	GT:AD:DP:GQ:PL	./.
scaffoldA01	5193124	.	A	T	1456.77	.	ExcessHet=3.0103;FS=0;MQ=38.39;QD=37.99;SOR=1.022;BaseQRankSum=1.335;ClippingRankSum=-0;MQRankSum=-3.067;ReadPosRankSum=1.876;RAW_MQandDP=4370,4;DP=4168;AF=1;MLEAC=2;MLEAF=1;AN=508;AC=474;A./.OVAR_DATE=2016-05-11;Func.refGene=exonic;Gene.refGene=BnaPRR2a;GeneDetail.refGene=.;ExonicFunc.refGene=nonsynonymous_SNV;AAChange.refGene=BnaPRR2a:BnaPRR2a:exon2:c.T175A:p.F59I;ALLELE_END	GT:AD:DP:GQ:PL	./.
scaffoldA01	5193598	.	G	T	161.77	.	ExcessHet=3.0103;FS=0;MQ=35.92;QD=30.76;SOR=3.258;BaseQRankSum=0.915;ClippingRankSum=0;MQRankSum=-0.974;ReadPosRankSum=-1.067;DP=333;AF=0.5;MLEAC=1;MLEAF=0.5;AN=26;AC=14;A./.OVAR_DATE=2016-05-11;Func.refGene=exonic;Gene.refGene=BnaPRR2a;GeneDetail.refGene=.;ExonicFunc.refGene=synonymous_SNV;AAChange.refGene=BnaPRR2a:BnaPRR2a:exon1:c.C132A:p.I44I;ALLELE_END	GT:AD:DP:GQ:PL	./.
scaffoldA01	5193719	.	G	A	1748.77	.	ExcessHet=3.0103;FS=0;MQ=46.91;QD=40.23;SOR=1.136;BaseQRankSum=-0.49;ClippingRankSum=0;MQRankSum=1.049;ReadPosRankSum=-0.489;RAW_MQandDP=14019,8;DP=1848;AF=0.5;MLEAC=2;MLEAF=1;AN=152;AC=122;A./.OVAR_DATE=2016-05-11;Func.refGene=exonic;Gene.refGene=BnaPRR2a;GeneDetail.refGene=.;ExonicFunc.refGene=nonsynonymous_SNV;AAChange.refGene=BnaPRR2a:BnaPRR2a:exon1:c.C11T:p.T4I;ALLELE_END	GT:AD:DP:GQ:PL	./.
scaffoldA01	5193832	.	T	C	1825.77	.	BaseQRankSum=0.463;ClippingRankSum=0;ExcessHet=3.0103;FS=1.808;MQ=56.48;MQRankSum=2.107;QD=14.04;ReadPosRankSum=2.107;SOR=1.371;RAW_MQandDP=47005,16;DP=4894;AF=1;MLEAC=1;MLEAF=0.5;AN=420;AC=395;A./.OVAR_DATE=2016-05-11;Func.refGene=upstream;Gene.refGene=BnaPRR2a;GeneDetail.refGene=.;ExonicFunc.refGene=.;AAChange.refGene=.;ALLELE_END	GT:AD:DP:GQ:PL	./.
scaffoldA01	5193833	.	G	A	1827.77	.	ExcessHet=3.0103;FS=0;MQ=56.66;QD=38.05;SOR=0.752;BaseQRankSum=-1.383;ClippingRankSum=0;MQRankSum=-2.099;ReadPosRankSum=-0.878;RAW_MQandDP=61151,19;DP=959;AF=1;MLEAC=2;MLEAF=1;AN=82;AC=74;A./.OVAR_DATE=2016-05-11;Func.refGene=upstream;Gene.refGene=BnaPRR2a;GeneDetail.refGene=.;ExonicFunc.refGene=.;AAChange.refGene=.;ALLELE_END	GT:AD:DP:GQ:PL	./.
scaffoldA01	5193847	.	T	A	1810.77	.	ExcessHet=3.0103;FS=0;MQ=56.77;QD=38.93;SOR=0.752;BaseQRankSum=-1.629;ClippingRankSum=0;MQRankSum=-1.066;ReadPosRankSum=1.386;RAW_MQandDP=59522,18;DP=934;AF=1;MLEAC=2;MLEAF=1;AN=82;AC=74;A./.OVAR_DATE=2016-05-11;Func.refGene=upstream;Gene.refGene=BnaPRR2a;GeneDetail.refGene=.;ExonicFunc.refGene=.;AAChange.refGene=.;ALLELE_END	GT:AD:DP:GQ:PL	./.
scaffoldA01	5194032	.	GT	G	1807.73	.	BaseQRankSum=-0.579;ClippingRankSum=-0;ExcessHet=3.0103;FS=2.331;MQ=48.88;MQRankSum=-1.352;QD=11.92;ReadPosRankSum=0.36;SOR=0.223;RAW_MQandDP=33174,11;DP=1452;AF=1;MLEAC=1;MLEAF=0.5;AN=152;AC=142;A./.OVAR_DATE=2016-05-11;Func.refGene=upstream;Gene.refGene=BnaPRR2a;GeneDetail.refGene=.;ExonicFunc.refGene=.;AAChange.refGene=.;ALLELE_END	GT:AD:DP:GQ:PL	./.
scaffoldA01	5194035	.	T	A	1676.77	.	ExcessHet=3.0103;FS=0;MQ=47.5;QD=43.43;SOR=1.609;BaseQRankSum=-0;ClippingRankSum=-0;MQRankSum=1.352;ReadPosRankSum=-0.412;RAW_MQandDP=63802,26;DP=3182;AF=1;MLEAC=2;MLEAF=1;AN=350;AC=317;A./.OVAR_DATE=2016-05-11;Func.refGene=upstream;Gene.refGene=BnaPRR2a;GeneDetail.refGene=.;ExonicFunc.refGene=.;AAChange.refGene=.;ALLELE_END	GT:AD:DP:GQ:PL	./.
scaffoldA01	5194038	.	G	A	1816.77	.	ExcessHet=3.0103;FS=0;MQ=47.79;QD=43.82;SOR=1.519;BaseQRankSum=-0.431;ClippingRankSum=-0;MQRankSum=-2.01;ReadPosRankSum=-0.414;RAW_MQandDP=63802,26;DP=4556;AF=1;MLEAC=2;MLEAF=1;AN=498;AC=459;A./.OVAR_DATE=2016-05-11;Func.refGene=upstream;Gene.refGene=BnaPRR2a;GeneDetail.refGene=.;ExonicFunc.refGene=.;AAChange.refGene=.;ALLELE_END	GT:AD:DP:GQ:PL	./.
scaffoldA01	5194045	.	A	T	1477.77	.	ExcessHet=3.0103;FS=0;MQ=51.99;QD=45.76;SOR=0.693;BaseQRankSum=-0;ClippingRankSum=-0;MQRankSum=-2.219;ReadPosRankSum=-0.259;DP=2401;AF=0.5;MLEAC=1;MLEAF=0.5;AN=268;AC=251;A./.OVAR_DATE=2016-05-11;Func.refGene=upstream;Gene.refGene=BnaPRR2a;GeneDetail.refGene=.;ExonicFunc.refGene=.;AAChange.refGene=.;ALLELE_END	GT:AD:DP:GQ:PL	./.
scaffoldA01	5194057	.	C	T	1970.77	.	ExcessHet=3.0103;FS=0;MQ=49.55;QD=43.47;SOR=1.893;BaseQRankSum=-0;ClippingRankSum=-0;MQRankSum=-1.59;ReadPosRankSum=1.294;RAW_MQandDP=72200,26;DP=4552;AF=1;MLEAC=2;MLEAF=1;AN=498;AC=459;A./.OVAR_DATE=2016-05-11;Func.refGene=upstream;Gene.refGene=BnaPRR2a;GeneDetail.refGene=.;ExonicFunc.refGene=.;AAChange.refGene=.;ALLELE_END	GT:AD:DP:GQ:PL	./.
scaffoldA01	5194218	.	C	G	1807.77	.	ExcessHet=3.0103;FS=0;MQ=58.7;QD=45.83;SOR=0.836;BaseQRankSum=3.37;ClippingRankSum=0;MQRankSum=-1.133;ReadPosRankSum=-0.049;RAW_MQandDP=84166,24;DP=4381;AF=1;MLEAC=2;MLEAF=1;AN=494;AC=458;A./.OVAR_DATE=2016-05-11;Func.refGene=upstream;Gene.refGene=BnaPRR2a;GeneDetail.refGene=.;ExonicFunc.refGene=.;AAChange.refGene=.;ALLELE_END	GT:AD:DP:GQ:PL	./.
scaffoldA01	5194228	.	G	A	1825.77	.	ExcessHet=3.0103;FS=0;MQ=57.33;QD=42.6;SOR=1.179;BaseQRankSum=3.164;ClippingRankSum=-0;MQRankSum=-1.111;ReadPosRankSum=0.056;RAW_MQandDP=84166,24;DP=4263;AF=1;MLEAC=2;MLEAF=1;AN=494;AC=458;A./.OVAR_DATE=2016-05-11;Func.refGene=upstream;Gene.refGene=BnaPRR2a;GeneDetail.refGene=.;ExonicFunc.refGene=.;AAChange.refGene=.;ALLELE_END	GT:AD:DP:GQ:PL	./.
scaffoldA01	5194258	.	T	A	1486.77	.	ExcessHet=3.0103;FS=0;MQ=56.83;QD=42.16;SOR=0.859;BaseQRankSum=2.166;ClippingRankSum=-0;MQRankSum=-1.207;ReadPosRankSum=-0.159;RAW_MQandDP=65372,21;DP=3483;AF=1;MLEAC=2;MLEAF=1;AN=492;AC=454;A./.OVAR_DATE=2016-05-11;Func.refGene=upstream;Gene.refGene=BnaPRR2a;GeneDetail.refGene=.;ExonicFunc.refGene=.;AAChange.refGene=.;ALLELE_END	GT:AD:DP:GQ:PL	./.
scaffoldA01	5194272	.	A	G	1456.77	.	ExcessHet=3.0103;FS=0;MQ=56.5;QD=42.18;SOR=1.085;BaseQRankSum=1.663;ClippingRankSum=-0;MQRankSum=-1.207;ReadPosRankSum=0.389;RAW_MQandDP=48101,17;DP=3129;AF=1;MLEAC=2;MLEAF=1;AN=492;AC=454;A./.OVAR_DATE=2016-05-11;Func.refGene=upstream;Gene.refGene=BnaPRR2a;GeneDetail.refGene=.;ExonicFunc.refGene=.;AAChange.refGene=.;ALLELE_END	GT:AD:DP:GQ:PL	./.
scaffoldA01	5194292	.	G	A	1231.77	.	BaseQRankSum=-0;ClippingRankSum=-0;ExcessHet=3.0103;FS=0;MQ=47.3;MQRankSum=0.18;QD=15.47;ReadPosRankSum=-0.272;SOR=1.329;RAW_MQandDP=27812,9;DP=790;AF=1;MLEAC=1;MLEAF=0.5;AN=152;AC=142;A./.OVAR_DATE=2016-05-11;Func.refGene=upstream;Gene.refGene=BnaPRR2a;GeneDetail.refGene=.;ExonicFunc.refGene=.;AAChange.refGene=.;ALLELE_END	GT:AD:DP:GQ:PL	./.
scaffoldA01	5194328	.	A	C	771.77	.	ExcessHet=3.0103;FS=0;MQ=51.56;QD=39.97;SOR=4.174;BaseQRankSum=-0.967;ClippingRankSum=-0;MQRankSum=-1.732;ReadPosRankSum=-0.12;RAW_MQandDP=7135,5;DP=1685;AF=1;MLEAC=2;MLEAF=1;AN=462;AC=433;A./.OVAR_DATE=2016-05-11;Func.refGene=upstream;Gene.refGene=BnaPRR2a;GeneDetail.refGene=.;ExonicFunc.refGene=.;AAChange.refGene=.;ALLELE_END	GT:AD:DP:GQ:PL	./.
scaffoldA01	5194336	.	T	A	732.77	.	ExcessHet=3.0103;FS=0;MQ=48.15;QD=40.31;SOR=3.912;BaseQRankSum=-0;ClippingRankSum=-0;MQRankSum=-2.1;ReadPosRankSum=-0;RAW_MQandDP=7135,5;DP=1633;AF=1;MLEAC=1;MLEAF=0.5;AN=458;AC=429;A./.OVAR_DATE=2016-05-11;Func.refGene=upstream;Gene.refGene=BnaPRR2a;GeneDetail.refGene=.;ExonicFunc.refGene=.;AAChange.refGene=.;ALLELE_END	GT:AD:DP:GQ:PL	./.
scaffoldA01	5194337	.	A	C	732.77	.	ExcessHet=3.0103;FS=0;MQ=45.41;QD=48.37;SOR=3.611;BaseQRankSum=-0;ClippingRankSum=-0;MQRankSum=-1.981;ReadPosRankSum=-0.366;RAW_MQandDP=7135,5;DP=1624;AF=1;MLEAC=1;MLEAF=0.5;AN=458;AC=429;A./.OVAR_DATE=2016-05-11;Func.refGene=upstream;Gene.refGene=BnaPRR2a;GeneDetail.refGene=.;ExonicFunc.refGene=.;AAChange.refGene=.;ALLELE_END	GT:AD:DP:GQ:PL	./.
scaffoldA01	5194365	.	T	G	646.77	.	ExcessHet=3.0103;FS=0;MQ=53.04;QD=41.86;SOR=2.093;BaseQRankSum=0.939;ClippingRankSum=0;MQRankSum=-5.023;ReadPosRankSum=0.354;RAW_MQandDP=2329,2;DP=1658;AF=1;MLEAC=2;MLEAF=1;AN=444;AC=421;A./.OVAR_DATE=2016-05-11;Func.refGene=upstream;Gene.refGene=BnaPRR2a;GeneDetail.refGene=.;ExonicFunc.refGene=.;AAChange.refGene=.;ALLELE_END	GT:AD:DP:GQ:PL	./.
scaffoldA01	5194367	.	G	A	646.77	.	ExcessHet=3.0103;FS=0;MQ=53.04;QD=41.86;SOR=2.093;BaseQRankSum=0.939;ClippingRankSum=0;MQRankSum=-5.023;ReadPosRankSum=0.354;RAW_MQandDP=2329,2;DP=1695;AF=1;MLEAC=2;MLEAF=1;AN=444;AC=421;A./.OVAR_DATE=2016-05-11;Func.refGene=upstream;Gene.refGene=BnaPRR2a;GeneDetail.refGene=.;ExonicFunc.refGene=.;AAChange.refGene=.;ALLELE_END	GT:AD:DP:GQ:PL	./.
scaffoldA01	5194437	.	T	A	1528.77	.	BaseQRankSum=-0.804;ClippingRankSum=0;ExcessHet=3.0103;FS=3.067;MQ=56.54;MQRankSum=2.546;QD=29.31;ReadPosRankSum=1.211;SOR=0.148;RAW_MQandDP=63970,19;DP=4301;AF=1;MLEAC=2;MLEAF=1;AN=498;AC=442;A./.OVAR_DATE=2016-05-11;Func.refGene=upstream;Gene.refGene=BnaPRR2a;GeneDetail.refGene=.;ExonicFunc.refGene=.;AAChange.refGene=.;ALLELE_END	GT:AD:DP:GQ:PL	./.
scaffoldA01	5194444	.	A	C	355.77	.	BaseQRankSum=-2.14;ClippingRankSum=0;ExcessHet=3.0103;FS=0;MQ=58.79;MQRankSum=-2.429;QD=6.84;ReadPosRankSum=0.921;SOR=0.425;RAW_MQandDP=44047,16;DP=666;AF=0.5;MLEAC=1;MLEAF=0.5;AN=56;AC=28;A./.OVAR_DATE=2016-05-11;Func.refGene=upstream;Gene.refGene=BnaPRR2a;GeneDetail.refGene=.;ExonicFunc.refGene=.;AAChange.refGene=.;ALLELE_END	GT:AD:DP:GQ:PL	./.
scaffoldA01	5194446	.	T	A	352.77	.	ExcessHet=3.0103;FS=0;MQ=53.89;QD=28.37;SOR=2.303;BaseQRankSum=-0.91;ClippingRankSum=0;MQRankSum=-1.664;ReadPosRankSum=1.477;RAW_MQandDP=22338,8;DP=944;AF=0.5;MLEAC=1;MLEAF=0.5;AN=86;AC=45;A./.OVAR_DATE=2016-05-11;Func.refGene=upstream;Gene.refGene=BnaPRR2a;GeneDetail.refGene=.;ExonicFunc.refGene=.;AAChange.refGene=.;ALLELE_END	GT:AD:DP:GQ:PL	./.
scaffoldA01	5194449	.	A	AT	1416.73	.	BaseQRankSum=-0.804;ClippingRankSum=0;ExcessHet=3.0103;FS=3.183;MQ=56.02;MQRankSum=2.279;QD=23.4;ReadPosRankSum=1.315;SOR=0.105;RAW_MQandDP=69649,20;DP=4682;AF=1;MLEAC=2;MLEAF=1;AN=496;AC=440;A./.OVAR_DATE=2016-05-11;Func.refGene=upstream;Gene.refGene=BnaPRR2a;GeneDetail.refGene=.;ExonicFunc.refGene=.;AAChange.refGene=.;ALLELE_END	GT:AD:DP:GQ:PL	./.
scaffoldA01	5194460	.	G	T	2037.77	.	BaseQRankSum=1.163;ClippingRankSum=-0;ExcessHet=3.0103;FS=0;MQ=54.69;MQRankSum=-0.664;QD=13.21;ReadPosRankSum=1.272;SOR=0.495;RAW_MQandDP=54000,15;DP=1461;AF=1;MLEAC=1;MLEAF=0.5;AN=152;AC=134;A./.OVAR_DATE=2016-05-11;Func.refGene=upstream;Gene.refGene=BnaPRR2a;GeneDetail.refGene=.;ExonicFunc.refGene=.;AAChange.refGene=.;ALLELE_END	GT:AD:DP:GQ:PL	./.
scaffoldA01	5194474	.	T	C	1429.77	.	ExcessHet=3.0103;FS=0;MQ=58.31;QD=37.61;SOR=1.022;BaseQRankSum=2.295;ClippingRankSum=0;MQRankSum=0.15;ReadPosRankSum=0.384;DP=345;AF=0.5;MLEAC=1;MLEAF=0.5;AN=28;AC=21;A./.OVAR_DATE=2016-05-11;Func.refGene=upstream;Gene.refGene=BnaPRR2a;GeneDetail.refGene=.;ExonicFunc.refGene=.;AAChange.refGene=.;ALLELE_END	GT:AD:DP:GQ:PL	./.
scaffoldA01	5194552	.	C	G	1198.77	.	ExcessHet=3.0103;FS=0;MQ=57.71;QD=39.99;SOR=2.049;BaseQRankSum=2.288;ClippingRankSum=0;MQRankSum=3.572;ReadPosRankSum=1.226;DP=2415;AF=0.5;MLEAC=1;MLEAF=0.5;AN=266;AC=240;A./.OVAR_DATE=2016-05-11;Func.refGene=upstream;Gene.refGene=BnaPRR2a;GeneDetail.refGene=.;ExonicFunc.refGene=.;AAChange.refGene=.;ALLELE_END	GT:AD:DP:GQ:PL	./.
scaffoldA01	5194664	.	GAAGATAT	G	112.78	.	BaseQRankSum=0.641;ClippingRankSum=0;ExcessHet=3.0103;FS=2.865;MQ=57.53;MQRankSum=-3.684;QD=2.14;ReadPosRankSum=-2.17;SOR=2.012;RAW_MQandDP=9538,5;DP=70;AF=0.5;MLEAC=1;MLEAF=0.5;AN=10;AC=6;A./.OVAR_DATE=2016-05-11;Func.refGene=upstream;Gene.refGene=BnaPRR2a;GeneDetail.refGene=.;ExonicFunc.refGene=.;AAChange.refGene=.;ALLELE_END	GT:AD:DP:GQ:PL	./.
scaffoldA01	5194687	.	T	C	2160.77	.	ExcessHet=3.0103;FS=0;MQ=58.72;QD=35.63;SOR=0.836;BaseQRankSum=0.076;ClippingRankSum=0;MQRankSum=0;ReadPosRankSum=1.217;RAW_MQandDP=104400,29;DP=5161;AF=1;MLEAC=2;MLEAF=1;AN=500;AC=471;A./.OVAR_DATE=2016-05-11;Func.refGene=upstream;Gene.refGene=BnaPRR2a;GeneDetail.refGene=.;ExonicFunc.refGene=.;AAChange.refGene=.;ALLELE_END	GT:AD:DP:GQ:PL	./.
scaffoldA01	5194716	.	A	G	1512.77	.	ExcessHet=3.0103;FS=0;MQ=60;QD=38.03;SOR=0.776;BaseQRankSum=-0.842;ClippingRankSum=-0;MQRankSum=-0;ReadPosRankSum=-0.842;RAW_MQandDP=36000,10;DP=739;AF=0.5;MLEAC=2;MLEAF=1;AN=70;AC=61;A./.OVAR_DATE=2016-05-11;Func.refGene=upstream;Gene.refGene=BnaPRR2a;GeneDetail.refGene=.;ExonicFunc.refGene=.;AAChange.refGene=.;ALLELE_END	GT:AD:DP:GQ:PL	./.
scaffoldA01	5215565	.	C	A	1421.77	.	ExcessHet=3.0103;FS=0;MQ=60;QD=40.62;SOR=0.749;BaseQRankSum=1.217;ClippingRankSum=0;MQRankSum=0;ReadPosRankSum=1.954;RAW_MQandDP=30400,9;DP=323;AF=1;MLEAC=2;MLEAF=1;AN=26;AC=21;A./.OVAR_DATE=2016-05-11;Func.refGene=exonic;Gene.refGene=BnaPHYEa;GeneDetail.refGene=.;ExonicFunc.refGene=synonymous_SNV;AAChange.refGene=BnaPHYEa:BnaPHYEa:exon3:c.G3252T:p.V1084V;ALLELE_END	GT:AD:DP:GQ:PL	./.
scaffoldA01	5215591	.	A	G	2653.77	.	ExcessHet=3.0103;FS=0;MQ=53.02;QD=43.91;SOR=0.846;BaseQRankSum=2.744;ClippingRankSum=0;MQRankSum=-1.494;ReadPosRankSum=0.319;RAW_MQandDP=44857,22;DP=5102;AF=1;MLEAC=2;MLEAF=1;AN=408;AC=344;A./.OVAR_DATE=2016-05-11;Func.refGene=exonic;Gene.refGene=BnaPHYEa;GeneDetail.refGene=.;ExonicFunc.refGene=synonymous_SNV;AAChange.refGene=BnaPHYEa:BnaPHYEa:exon3:c.T3226C:p.L1076L;ALLELE_END	GT:AD:DP:GQ:PL	./.
scaffoldA01	5215597	.	G	T	2706.77	.	ExcessHet=3.0103;FS=0;MQ=53.3;QD=43.84;SOR=0.765;BaseQRankSum=1.202;ClippingRankSum=0;MQRankSum=-4.51;ReadPosRankSum=0.169;RAW_MQandDP=50457,23;DP=10280;AF=1;MLEAC=2;MLEAF=1;AN=814;AC=777;A./.OVAR_DATE=2016-05-11;Func.refGene=exonic;Gene.refGene=BnaPHYEa;GeneDetail.refGene=.;ExonicFunc.refGene=synonymous_SNV;AAChange.refGene=BnaPHYEa:BnaPHYEa:exon3:c.C3220A:p.R1074R;ALLELE_END	GT:AD:DP:GQ:PL	./.
scaffoldA01	5215642	.	T	G	675.77	.	BaseQRankSum=1.476;ClippingRankSum=0;ExcessHet=3.0103;FS=11.048;MQ=58.87;MQRankSum=-1.492;QD=8.67;ReadPosRankSum=-0.672;SOR=2.484;RAW_MQandDP=54604,17;DP=2422;AF=0.5;MLEAC=1;MLEAF=0.5;AN=146;AC=73;A./.OVAR_DATE=2016-05-11;Func.refGene=exonic;Gene.refGene=BnaPHYEa;GeneDetail.refGene=.;ExonicFunc.refGene=synonymous_SNV;AAChange.refGene=BnaPHYEa:BnaPHYEa:exon3:c.A3175C:p.R1059R;ALLELE_END	GT:AD:DP:GQ:PL	./.
scaffoldA01	5215643	.	A	G	675.77	.	BaseQRankSum=0.939;ClippingRankSum=0;ExcessHet=3.0103;FS=11.349;MQ=59.27;MQRankSum=-2.245;QD=8.89;ReadPosRankSum=-0.956;SOR=2.475;RAW_MQandDP=54604,17;DP=2432;AF=0.5;MLEAC=1;MLEAF=0.5;AN=146;AC=73;A./.OVAR_DATE=2016-05-11;Func.refGene=exonic;Gene.refGene=BnaPHYEa;GeneDetail.refGene=.;ExonicFunc.refGene=synonymous_SNV;AAChange.refGene=BnaPHYEa:BnaPHYEa:exon3:c.T3174C:p.T1058T;ALLELE_END	GT:AD:DP:GQ:PL	./.
scaffoldA01	5215682	.	C	T	993.77	.	ExcessHet=3.0103;FS=0;MQ=57.85;QD=45.17;SOR=1.609;DP=64;AF=1;MLEAC=2;MLEAF=1;AN=6;AC=6;A./.OVAR_DATE=2016-05-11;Func.refGene=exonic;Gene.refGene=BnaPHYEa;GeneDetail.refGene=.;ExonicFunc.refGene=synonymous_SNV;AAChange.refGene=BnaPHYEa:BnaPHYEa:exon3:c.G3135A:p.K1045K;ALLELE_END	GT:AD:DP:GQ:PL	./.
scaffoldA01	5215685	.	T	C	997.77	.	ExcessHet=3.0103;FS=0;MQ=57.85;QD=43.63;SOR=1.329;DP=65;AF=1;MLEAC=2;MLEAF=1;AN=6;AC=6;A./.OVAR_DATE=2016-05-11;Func.refGene=exonic;Gene.refGene=BnaPHYEa;GeneDetail.refGene=.;ExonicFunc.refGene=synonymous_SNV;AAChange.refGene=BnaPHYEa:BnaPHYEa:exon3:c.A3132G:p.G1044G;ALLELE_END	GT:AD:DP:GQ:PL	./.
scaffoldA01	5215789	.	A	C	1288.77	.	BaseQRankSum=0.299;ClippingRankSum=0;ExcessHet=3.0103;FS=0;MQ=59.97;MQRankSum=-1.212;QD=11.3;ReadPosRankSum=0.751;SOR=0.519;RAW_MQandDP=61200,17;DP=3531;AF=0.5;MLEAC=1;MLEAF=0.5;AN=158;AC=79;A./.OVAR_DATE=2016-05-11;Func.refGene=exonic;Gene.refGene=BnaPHYEa;GeneDetail.refGene=.;ExonicFunc.refGene=nonsynonymous_SNV;AAChange.refGene=BnaPHYEa:BnaPHYEa:exon2:c.T3113G:p.F1038C;ALLELE_END	GT:AD:DP:GQ:PL	./.
scaffoldA01	5215794	.	A	T	2237.77	.	ExcessHet=3.0103;FS=0;MQ=60;QD=38.51;SOR=0.784;BaseQRankSum=0.278;ClippingRankSum=0;MQRankSum=1.39;ReadPosRankSum=-1.278;RAW_MQandDP=129600,36;DP=9619;AF=1;MLEAC=2;MLEAF=1;AN=642;AC=557;A./.OVAR_DATE=2016-05-11;Func.refGene=exonic;Gene.refGene=BnaPHYEa;GeneDetail.refGene=.;ExonicFunc.refGene=synonymous_SNV;AAChange.refGene=BnaPHYEa:BnaPHYEa:exon2:c.T3108A:p.L1036L;ALLELE_END	GT:AD:DP:GQ:PL	./.
scaffoldA01	5215869	.	A	G	1134.77	.	BaseQRankSum=1.346;ClippingRankSum=0;ExcessHet=3.0103;FS=6.301;MQ=59.3;MQRankSum=-2.873;QD=11.16;ReadPosRankSum=1.54;SOR=2.133;RAW_MQandDP=28739,10;DP=3616;AF=0.5;MLEAC=1;MLEAF=0.5;AN=200;AC=100;A./.OVAR_DATE=2016-05-11;Func.refGene=exonic;Gene.refGene=BnaPHYEa;GeneDetail.refGene=.;ExonicFunc.refGene=synonymous_SNV;AAChange.refGene=BnaPHYEa:BnaPHYEa:exon2:c.T3033C:p.F1011F;ALLELE_END	GT:AD:DP:GQ:PL	./.
scaffoldA01	5215872	.	C	T,G	2857.77	.	ExcessHet=3.0103;FS=0;MQ=59.24;QD=41.29;SOR=1.302;BaseQRankSum=0.949;ClippingRankSum=-0;MQRankSum=-0;ReadPosRankSum=0.459;RAW_MQandDP=36000,10;DP=7211;AF=1,0.5;MLEAC=1,1;MLEAF=0.5,0.5;AN=480;AC=312,94;A./.OVAR_DATE=2016-05-11;Func.refGene=exonic;Gene.refGene=BnaPHYEa;GeneDetail.refGene=.;ExonicFunc.refGene=synonymous_SNV;AAChange.refGene=BnaPHYEa:BnaPHYEa:exon2:c.G3030A:p.P1010P;ALLELE_END;A./.OV…	GT:AD:DP:GQ:PL	./.
scaffoldA01	5215881	.	A	G	1168.77	.	BaseQRankSum=0;ClippingRankSum=0;ExcessHet=3.0103;FS=9.616;MQ=58.56;MQRankSum=-3.03;QD=13.11;ReadPosRankSum=-0.115;SOR=2.266;DP=3069;AF=0.5;MLEAC=1;MLEAF=0.5;AN=158;AC=79;A./.OVAR_DATE=2016-05-11;Func.refGene=exonic;Gene.refGene=BnaPHYEa;GeneDetail.refGene=.;ExonicFunc.refGene=synonymous_SNV;AAChange.refGene=BnaPHYEa:BnaPHYEa:exon2:c.T3021C:p.N1007N;ALLELE_END	GT:AD:DP:GQ:PL	./.
scaffoldA01	5215927	.	A	C	2244.77	.	ExcessHet=3.0103;FS=0;MQ=59.88;QD=40.37;SOR=1.27;BaseQRankSum=-0.226;ClippingRankSum=0;MQRankSum=5.48;ReadPosRankSum=-0.478;RAW_MQandDP=30230,15;DP=777;AF=0.5;MLEAC=2;MLEAF=1;AN=64;AC=53;A./.OVAR_DATE=2016-05-11;Func.refGene=exonic;Gene.refGene=BnaPHYEa;GeneDetail.refGene=.;ExonicFunc.refGene=nonsynonymous_SNV;AAChange.refGene=BnaPHYEa:BnaPHYEa:exon2:c.T2975G:p.V992G;ALLELE_END	GT:AD:DP:GQ:PL	./.
scaffoldA01	5215932	.	G	A	513.77	.	BaseQRankSum=1.577;ClippingRankSum=0;ExcessHet=3.0103;FS=11.364;MQ=58.03;MQRankSum=-4.804;QD=5.87;ReadPosRankSum=-0.554;SOR=2.238;RAW_MQandDP=33417,13;DP=2495;AF=0.5;MLEAC=1;MLEAF=0.5;AN=146;AC=73;A./.OVAR_DATE=2016-05-11;Func.refGene=exonic;Gene.refGene=BnaPHYEa;GeneDetail.refGene=.;ExonicFunc.refGene=synonymous_SNV;AAChange.refGene=BnaPHYEa:BnaPHYEa:exon2:c.C2970T:p.D990D;ALLELE_END	GT:AD:DP:GQ:PL	./.
scaffoldA01	5215941	.	G	T	268.77	.	BaseQRankSum=-1.566;ClippingRankSum=0;ExcessHet=3.0103;FS=5.929;MQ=55.65;MQRankSum=-4.261;QD=4.44;ReadPosRankSum=1.822;SOR=1.447;RAW_MQandDP=20907,8;DP=1308;AF=0.5;MLEAC=1;MLEAF=0.5;AN=108;AC=54;A./.OVAR_DATE=2016-05-11;Func.refGene=exonic;Gene.refGene=BnaPHYEa;GeneDetail.refGene=.;ExonicFunc.refGene=synonymous_SNV;AAChange.refGene=BnaPHYEa:BnaPHYEa:exon2:c.C2961A:p.L987L;ALLELE_END	GT:AD:DP:GQ:PL	./.
scaffoldA01	5215950	.	C	A	2137.77	.	ExcessHet=3.0103;FS=0;MQ=59.88;QD=39.16;SOR=1.519;BaseQRankSum=-1.386;ClippingRankSum=0;MQRankSum=-4.379;ReadPosRankSum=1.389;RAW_MQandDP=24507,9;DP=5419;AF=0.5;MLEAC=1;MLEAF=0.5;AN=396;AC=272;A./.OVAR_DATE=2016-05-11;Func.refGene=exonic;Gene.refGene=BnaPHYEa;GeneDetail.refGene=.;ExonicFunc.refGene=synonymous_SNV;AAChange.refGene=BnaPHYEa:BnaPHYEa:exon2:c.G2952T:p.T984T;ALLELE_END	GT:AD:DP:GQ:PL	./.
scaffoldA01	5215968	.	G	T	132.77	.	BaseQRankSum=-1.832;ClippingRankSum=0;ExcessHet=3.0103;FS=14.537;MQ=55.8;MQRankSum=-5.197;QD=4.58;ReadPosRankSum=0.859;SOR=2.534;RAW_MQandDP=45838,14;DP=43;AF=0.5;MLEAC=1;MLEAF=0.5;AN=4;AC=2;A./.OVAR_DATE=2016-05-11;Func.refGene=exonic;Gene.refGene=BnaPHYEa;GeneDetail.refGene=.;ExonicFunc.refGene=synonymous_SNV;AAChange.refGene=BnaPHYEa:BnaPHYEa:exon2:c.C2934A:p.V978V;ALLELE_END	GT:AD:DP:GQ:PL	./.
scaffoldA01	5215983	.	C	T	2059.77	.	ExcessHet=3.0103;FS=0;MQ=60;QD=40.49;SOR=1.085;BaseQRankSum=-0.452;ClippingRankSum=0;MQRankSum=0;ReadPosRankSum=2.413;RAW_MQandDP=28539,10;DP=7748;AF=1;MLEAC=1;MLEAF=0.5;AN=592;AC=509;A./.OVAR_DATE=2016-05-11;Func.refGene=exonic;Gene.refGene=BnaPHYEa;GeneDetail.refGene=.;ExonicFunc.refGene=synonymous_SNV;AAChange.refGene=BnaPHYEa:BnaPHYEa:exon2:c.G2919A:p.Q973Q;ALLELE_END	GT:AD:DP:GQ:PL	./.
scaffoldA01	5216022	.	A	T	395.77	.	BaseQRankSum=-0.653;ClippingRankSum=0;ExcessHet=3.0103;FS=5.409;MQ=58.86;MQRankSum=-2.759;QD=2.27;ReadPosRankSum=1.405;SOR=1.485;RAW_MQandDP=28139,11;DP=1747;AF=0.5;MLEAC=1;MLEAF=0.5;AN=120;AC=60;A./.OVAR_DATE=2016-05-11;Func.refGene=exonic;Gene.refGene=BnaPHYEa;GeneDetail.refGene=.;ExonicFunc.refGene=synonymous_SNV;AAChange.refGene=BnaPHYEa:BnaPHYEa:exon2:c.T2880A:p.I960I;ALLELE_END	GT:AD:DP:GQ:PL	./.
scaffoldA01	5216037	.	G	A	436.77	.	BaseQRankSum=-0.958;ClippingRankSum=0;ExcessHet=3.0103;FS=4.993;MQ=58.76;MQRankSum=-2.585;QD=3.12;ReadPosRankSum=1.838;SOR=1.518;RAW_MQandDP=23450,9;DP=1356;AF=0.5;MLEAC=1;MLEAF=0.5;AN=104;AC=52;A./.OVAR_DATE=2016-05-11;Func.refGene=exonic;Gene.refGene=BnaPHYEa;GeneDetail.refGene=.;ExonicFunc.refGene=synonymous_SNV;AAChange.refGene=BnaPHYEa:BnaPHYEa:exon2:c.C2865T:p.V955V;ALLELE_END	GT:AD:DP:GQ:PL	./.
scaffoldA01	5216040	.	G	A	430.77	.	BaseQRankSum=-1.259;ClippingRankSum=0;ExcessHet=3.0103;FS=2.318;MQ=58.7;MQRankSum=-2.494;QD=3.4;ReadPosRankSum=1.63;SOR=1.541;RAW_MQandDP=24539,10;DP=1407;AF=0.5;MLEAC=1;MLEAF=0.5;AN=106;AC=53;A./.OVAR_DATE=2016-05-11;Func.refGene=exonic;Gene.refGene=BnaPHYEa;GeneDetail.refGene=.;ExonicFunc.refGene=synonymous_SNV;AAChange.refGene=BnaPHYEa:BnaPHYEa:exon2:c.C2862T:p.S954S;ALLELE_END	GT:AD:DP:GQ:PL	./.
scaffoldA01	5216061	.	T	C	1768.77	.	ExcessHet=3.0103;FS=0;MQ=57.82;QD=33.48;SOR=2.67;DP=52;AF=1;MLEAC=2;MLEAF=1;AN=4;AC=4;A./.OVAR_DATE=2016-05-11;Func.refGene=exonic;Gene.refGene=BnaPHYEa;GeneDetail.refGene=.;ExonicFunc.refGene=synonymous_SNV;AAChange.refGene=BnaPHYEa:BnaPHYEa:exon2:c.A2841G:p.T947T;ALLELE_END	GT:AD:DP:GQ:PL	./.
scaffoldA01	5216064	.	C	T	231.77	.	BaseQRankSum=0.755;ClippingRankSum=0;ExcessHet=3.0103;FS=20.775;MQ=57.07;MQRankSum=-5.843;QD=4.24;ReadPosRankSum=0.9;SOR=4.167;DP=424;AF=0.5;MLEAC=1;MLEAF=0.5;AN=30;AC=15;A./.OVAR_DATE=2016-05-11;Func.refGene=exonic;Gene.refGene=BnaPHYEa;GeneDetail.refGene=.;ExonicFunc.refGene=synonymous_SNV;AAChange.refGene=BnaPHYEa:BnaPHYEa:exon2:c.G2838A:p.E946E;ALLELE_END	GT:AD:DP:GQ:PL	./.
scaffoldA01	5216069	.	T	G	205.77	.	BaseQRankSum=0.532;ClippingRankSum=0;ExcessHet=3.0103;FS=21.178;MQ=56.98;MQRankSum=-5.755;QD=4.45;ReadPosRankSum=0.703;SOR=4.166;DP=391;AF=0.5;MLEAC=1;MLEAF=0.5;AN=28;AC=14;A./.OVAR_DATE=2016-05-11;Func.refGene=exonic;Gene.refGene=BnaPHYEa;GeneDetail.refGene=.;ExonicFunc.refGene=nonsynonymous_SNV;AAChange.refGene=BnaPHYEa:BnaPHYEa:exon2:c.A2833C:p.M945L;ALLELE_END	GT:AD:DP:GQ:PL	./.
scaffoldA01	5216079	.	G	T	1906.77	.	ExcessHet=3.0103;FS=0;MQ=57.38;QD=27.88;SOR=2.303;DP=53;AF=1;MLEAC=2;MLEAF=1;AN=4;AC=4;A./.OVAR_DATE=2016-05-11;Func.refGene=exonic;Gene.refGene=BnaPHYEa;GeneDetail.refGene=.;ExonicFunc.refGene=synonymous_SNV;AAChange.refGene=BnaPHYEa:BnaPHYEa:exon2:c.C2823A:p.G941G;ALLELE_END	GT:AD:DP:GQ:PL	./.
scaffoldA01	5216203	.	G	T	1218.77	.	BaseQRankSum=-4.549;ClippingRankSum=0;ExcessHet=3.0103;FS=3.873;MQ=56.8;MQRankSum=-5.338;QD=2.99;ReadPosRankSum=-2.155;SOR=1.569;RAW_MQandDP=13410,5;DP=1355;AF=0.5;MLEAC=1;MLEAF=0.5;AN=100;AC=54;A./.OVAR_DATE=2016-05-11;Func.refGene=exonic;Gene.refGene=BnaPHYEa;GeneDetail.refGene=.;ExonicFunc.refGene=synonymous_SNV;AAChange.refGene=BnaPHYEa:BnaPHYEa:exon1:c.C2790A:p.I930I;ALLELE_END	GT:AD:DP:GQ:PL	./.
scaffoldA01	5216209	.	T	C	397.77	.	BaseQRankSum=0.614;ClippingRankSum=0;ExcessHet=3.0103;FS=13.191;MQ=57.73;MQRankSum=-4.777;QD=2.18;ReadPosRankSum=-0.449;SOR=3.603;RAW_MQandDP=11889,4;DP=983;AF=0.5;MLEAC=1;MLEAF=0.5;AN=76;AC=38;A./.OVAR_DATE=2016-05-11;Func.refGene=exonic;Gene.refGene=BnaPHYEa;GeneDetail.refGene=.;ExonicFunc.refGene=synonymous_SNV;AAChange.refGene=BnaPHYEa:BnaPHYEa:exon1:c.A2784G:p.T928T;ALLELE_END	GT:AD:DP:GQ:PL	./.
scaffoldA01	5216212	.	C	T	439.77	.	BaseQRankSum=0.571;ClippingRankSum=0;ExcessHet=3.0103;FS=9.739;MQ=57.74;MQRankSum=-5.857;QD=2.22;ReadPosRankSum=0.573;SOR=3.25;RAW_MQandDP=11889,4;DP=914;AF=0.5;MLEAC=1;MLEAF=0.5;AN=70;AC=35;A./.OVAR_DATE=2016-05-11;Func.refGene=exonic;Gene.refGene=BnaPHYEa;GeneDetail.refGene=.;ExonicFunc.refGene=synonymous_SNV;AAChange.refGene=BnaPHYEa:BnaPHYEa:exon1:c.G2781A:p.A927A;ALLELE_END	GT:AD:DP:GQ:PL	./.
scaffoldA01	5216215	.	A	G	1220.77	.	BaseQRankSum=-1.853;ClippingRankSum=0;ExcessHet=3.0103;FS=1.96;MQ=55.44;MQRankSum=-5.26;QD=5.6;ReadPosRankSum=-1.603;SOR=1.473;RAW_MQandDP=15489,5;DP=658;AF=0.5;MLEAC=1;MLEAF=0.5;AN=54;AC=31;A./.OVAR_DATE=2016-05-11;Func.refGene=exonic;Gene.refGene=BnaPHYEa;GeneDetail.refGene=.;ExonicFunc.refGene=synonymous_SNV;AAChange.refGene=BnaPHYEa:BnaPHYEa:exon1:c.T2778C:p.I926I;ALLELE_END	GT:AD:DP:GQ:PL	./.
scaffoldA01	5216227	.	A	G	1132.77	.	ExcessHet=3.0103;FS=0;MQ=51.38;QD=39.15;SOR=0.77;DP=101;AF=1;MLEAC=2;MLEAF=1;AN=8;AC=8;A./.OVAR_DATE=2016-05-11;Func.refGene=exonic;Gene.refGene=BnaPHYEa;GeneDetail.refGene=.;ExonicFunc.refGene=synonymous_SNV;AAChange.refGene=BnaPHYEa:BnaPHYEa:exon1:c.T2766C:p.C922C;ALLELE_END	GT:AD:DP:GQ:PL	./.
scaffoldA01	5216236	.	A	G	397.77	.	BaseQRankSum=0.635;ClippingRankSum=0;ExcessHet=3.0103;FS=5.654;MQ=55.97;MQRankSum=-4.239;QD=2.06;ReadPosRankSum=-0.122;SOR=2.439;RAW_MQandDP=39058,13;DP=265;AF=0.5;MLEAC=1;MLEAF=0.5;AN=22;AC=11;A./.OVAR_DATE=2016-05-11;Func.refGene=exonic;Gene.refGene=BnaPHYEa;GeneDetail.refGene=.;ExonicFunc.refGene=synonymous_SNV;AAChange.refGene=BnaPHYEa:BnaPHYEa:exon1:c.T2757C:p.S919S;ALLELE_END	GT:AD:DP:GQ:PL	./.
scaffoldA01	5216239	.	A	G	397.77	.	BaseQRankSum=1.196;ClippingRankSum=0;ExcessHet=3.0103;FS=10.017;MQ=57.15;MQRankSum=-5.318;QD=2.06;ReadPosRankSum=0.397;SOR=3.241;RAW_MQandDP=41558,14;DP=248;AF=0.5;MLEAC=1;MLEAF=0.5;AN=22;AC=11;A./.OVAR_DATE=2016-05-11;Func.refGene=exonic;Gene.refGene=BnaPHYEa;GeneDetail.refGene=.;ExonicFunc.refGene=synonymous_SNV;AAChange.refGene=BnaPHYEa:BnaPHYEa:exon1:c.T2754C:p.T918T;ALLELE_END	GT:AD:DP:GQ:PL	./.
scaffoldA01	5216257	.	C	T	2529.77	.	ExcessHet=3.0103;FS=0;MQ=55.24;QD=43.18;SOR=1.022;BaseQRankSum=-0.509;ClippingRankSum=0;MQRankSum=2.765;ReadPosRankSum=-0.14;RAW_MQandDP=51983,17;DP=5527;AF=0.5;MLEAC=2;MLEAF=1;AN=446;AC=388;A./.OVAR_DATE=2016-05-11;Func.refGene=exonic;Gene.refGene=BnaPHYEa;GeneDetail.refGene=.;ExonicFunc.refGene=synonymous_SNV;AAChange.refGene=BnaPHYEa:BnaPHYEa:exon1:c.G2736A:p.Q912Q;ALLELE_END	GT:AD:DP:GQ:PL	./.
scaffoldA01	5216260	.	G	A	2529.77	.	ExcessHet=3.0103;FS=0;MQ=54.82;QD=43.82;SOR=1.27;BaseQRankSum=-0.509;ClippingRankSum=0;MQRankSum=2.765;ReadPosRankSum=0;RAW_MQandDP=44783,15;DP=5487;AF=0.5;MLEAC=2;MLEAF=1;AN=446;AC=387;A./.OVAR_DATE=2016-05-11;Func.refGene=exonic;Gene.refGene=BnaPHYEa;GeneDetail.refGene=.;ExonicFunc.refGene=synonymous_SNV;AAChange.refGene=BnaPHYEa:BnaPHYEa:exon1:c.C2733T:p.N911N;ALLELE_END	GT:AD:DP:GQ:PL	./.
scaffoldA01	5216275	.	T	C	2141.77	.	ExcessHet=3.0103;FS=0;MQ=54.3;QD=35.67;SOR=1.136;BaseQRankSum=-2.029;ClippingRankSum=0;MQRankSum=-1.608;ReadPosRankSum=-0.632;RAW_MQandDP=48501,20;DP=5489;AF=0.5;MLEAC=2;MLEAF=1;AN=454;AC=417;A./.OVAR_DATE=2016-05-11;Func.refGene=exonic;Gene.refGene=BnaPHYEa;GeneDetail.refGene=.;ExonicFunc.refGene=synonymous_SNV;AAChange.refGene=BnaPHYEa:BnaPHYEa:exon1:c.A2718G:p.S906S;ALLELE_END	GT:AD:DP:GQ:PL	./.
scaffoldA01	5216349	.	A	G	73.77	.	BaseQRankSum=0.546;ClippingRankSum=0;ExcessHet=3.0103;FS=5.31;MQ=52.48;MQRankSum=-2.179;QD=2.95;ReadPosRankSum=0.094;SOR=2.093;RAW_MQandDP=19544,8;DP=33;AF=0.5;MLEAC=1;MLEAF=0.5;AN=4;AC=2;A./.OVAR_DATE=2016-05-11;Func.refGene=exonic;Gene.refGene=BnaPHYEa;GeneDetail.refGene=.;ExonicFunc.refGene=synonymous_SNV;AAChange.refGene=BnaPHYEa:BnaPHYEa:exon1:c.T2644C:p.L882L;ALLELE_END	GT:AD:DP:GQ:PL	./.
scaffoldA01	5216358	.	G	A	73.77	.	BaseQRankSum=0;ClippingRankSum=0;ExcessHet=3.0103;FS=5.31;MQ=52.48;MQRankSum=-2.179;QD=2.95;ReadPosRankSum=-0.094;SOR=2.093;DP=44;AF=0.5;MLEAC=1;MLEAF=0.5;AN=4;AC=2;A./.OVAR_DATE=2016-05-11;Func.refGene=exonic;Gene.refGene=BnaPHYEa;GeneDetail.refGene=.;ExonicFunc.refGene=nonsynonymous_SNV;AAChange.refGene=BnaPHYEa:BnaPHYEa:exon1:c.C2635T:p.L879F;ALLELE_END	GT:AD:DP:GQ:PL	./.
scaffoldA01	5216359	.	A	G	1859.77	.	ExcessHet=3.0103;FS=0;MQ=53.11;QD=37.74;SOR=1.179;BaseQRankSum=1.186;ClippingRankSum=0;MQRankSum=-1.11;ReadPosRankSum=0.06;RAW_MQandDP=31012,10;DP=1934;AF=1;MLEAC=2;MLEAF=1;AN=160;AC=150;A./.OVAR_DATE=2016-05-11;Func.refGene=exonic;Gene.refGene=BnaPHYEa;GeneDetail.refGene=.;ExonicFunc.refGene=synonymous_SNV;AAChange.refGene=BnaPHYEa:BnaPHYEa:exon1:c.T2634C:p.S878S;ALLELE_END	GT:AD:DP:GQ:PL	./.
scaffoldA01	5216450	.	C	T	2649.77	.	ExcessHet=3.0103;FS=0;MQ=56.92;QD=44.03;SOR=1.255;BaseQRankSum=-0;ClippingRankSum=-0;MQRankSum=-0.615;ReadPosRankSum=2.308;RAW_MQandDP=121930,34;DP=3667;AF=0.5;MLEAC=1;MLEAF=0.5;AN=290;AC=253;A./.OVAR_DATE=2016-05-11;Func.refGene=exonic;Gene.refGene=BnaPHYEa;GeneDetail.refGene=.;ExonicFunc.refGene=nonsynonymous_SNV;AAChange.refGene=BnaPHYEa:BnaPHYEa:exon1:c.G2543A:p.G848E;ALLELE_END	GT:AD:DP:GQ:PL	./.
scaffoldA01	5216454	.	T	C	2826.77	.	ExcessHet=3.0103;FS=0;MQ=56.96;QD=44.06;SOR=1.143;BaseQRankSum=-0;ClippingRankSum=-0;MQRankSum=-0.615;ReadPosRankSum=2.308;RAW_MQandDP=118330,33;DP=3738;AF=0.5;MLEAC=1;MLEAF=0.5;AN=294;AC=257;A./.OVAR_DATE=2016-05-11;Func.refGene=exonic;Gene.refGene=BnaPHYEa;GeneDetail.refGene=.;ExonicFunc.refGene=nonsynonymous_SNV;AAChange.refGene=BnaPHYEa:BnaPHYEa:exon1:c.A2539G:p.S847G;ALLELE_END	GT:AD:DP:GQ:PL	./.
scaffoldA01	5216455	.	A	G	2826.77	.	ExcessHet=3.0103;FS=0;MQ=56.85;QD=45.58;SOR=1.071;BaseQRankSum=-0;ClippingRankSum=-0;MQRankSum=-0.615;ReadPosRankSum=2.308;RAW_MQandDP=118330,33;DP=3699;AF=0.5;MLEAC=1;MLEAF=0.5;AN=290;AC=253;A./.OVAR_DATE=2016-05-11;Func.refGene=exonic;Gene.refGene=BnaPHYEa;GeneDetail.refGene=.;ExonicFunc.refGene=synonymous_SNV;AAChange.refGene=BnaPHYEa:BnaPHYEa:exon1:c.T2538C:p.N846N;ALLELE_END	GT:AD:DP:GQ:PL	./.
scaffoldA01	5216470	.	C	G	1937.77	.	ExcessHet=3.0103;FS=0;MQ=60;QD=37.14;SOR=1.329;DP=56;AF=1;MLEAC=2;MLEAF=1;AN=4;AC=4;A./.OVAR_DATE=2016-05-11;Func.refGene=exonic;Gene.refGene=BnaPHYEa;GeneDetail.refGene=.;ExonicFunc.refGene=synonymous_SNV;AAChange.refGene=BnaPHYEa:BnaPHYEa:exon1:c.G2523C:p.A841A;ALLELE_END	GT:AD:DP:GQ:PL	./.
scaffoldA01	5216479	.	G	T	2556.77	.	ExcessHet=3.0103;FS=0;MQ=56.33;QD=37.99;SOR=1.136;BaseQRankSum=-0;ClippingRankSum=-0;MQRankSum=-0.917;ReadPosRankSum=-0.286;RAW_MQandDP=132849,37;DP=3678;AF=0.5;MLEAC=1;MLEAF=0.5;AN=288;AC=258;A./.OVAR_DATE=2016-05-11;Func.refGene=exonic;Gene.refGene=BnaPHYEa;GeneDetail.refGene=.;ExonicFunc.refGene=synonymous_SNV;AAChange.refGene=BnaPHYEa:BnaPHYEa:exon1:c.C2514A:p.S838S;ALLELE_END	GT:AD:DP:GQ:PL	./.
scaffoldA01	5216521	.	C	A	2210.77	.	ExcessHet=3.0103;FS=0;MQ=49.57;QD=40.97;SOR=2.584;DP=56;AF=1;MLEAC=2;MLEAF=1;AN=4;AC=4;A./.OVAR_DATE=2016-05-11;Func.refGene=exonic;Gene.refGene=BnaPHYEa;GeneDetail.refGene=.;ExonicFunc.refGene=synonymous_SNV;AAChange.refGene=BnaPHYEa:BnaPHYEa:exon1:c.G2472T:p.V824V;ALLELE_END	GT:AD:DP:GQ:PL	./.
scaffoldA01	5216523	.	C	G	2210.77	.	ExcessHet=3.0103;FS=0;MQ=50.63;QD=36.75;SOR=0.99;BaseQRankSum=0;ClippingRankSum=0;MQRankSum=0;ReadPosRankSum=2.32;RAW_MQandDP=41787,14;DP=8596;AF=1;MLEAC=1;MLEAF=0.5;AN=750;AC=722;A./.OVAR_DATE=2016-05-11;Func.refGene=exonic;Gene.refGene=BnaPHYEa;GeneDetail.refGene=.;ExonicFunc.refGene=nonsynonymous_SNV;AAChange.refGene=BnaPHYEa:BnaPHYEa:exon1:c.G2470C:p.V824L;ALLELE_END	GT:AD:DP:GQ:PL	./.
scaffoldA01	5216536	.	T	A	2098.77	.	ExcessHet=3.0103;FS=0;MQ=47.56;QD=36.08;SOR=0.784;BaseQRankSum=-0.154;ClippingRankSum=0;MQRankSum=0;ReadPosRankSum=1.113;RAW_MQandDP=45387,15;DP=8348;AF=1;MLEAC=2;MLEAF=1;AN=750;AC=722;A./.OVAR_DATE=2016-05-11;Func.refGene=exonic;Gene.refGene=BnaPHYEa;GeneDetail.refGene=.;ExonicFunc.refGene=synonymous_SNV;AAChange.refGene=BnaPHYEa:BnaPHYEa:exon1:c.A2457T:p.V819V;ALLELE_END	GT:AD:DP:GQ:PL	./.
scaffoldA01	5216566	.	C	T	1896.77	.	ExcessHet=3.0103;FS=0;MQ=46.77;QD=39.52;SOR=0.818;BaseQRankSum=-0.151;ClippingRankSum=0;MQRankSum=0;ReadPosRankSum=-0.665;RAW_MQandDP=1458,2;DP=1834;AF=1;MLEAC=2;MLEAF=1;AN=160;AC=151;A./.OVAR_DATE=2016-05-11;Func.refGene=exonic;Gene.refGene=BnaPHYEa;GeneDetail.refGene=.;ExonicFunc.refGene=synonymous_SNV;AAChange.refGene=BnaPHYEa:BnaPHYEa:exon1:c.G2427A:p.L809L;ALLELE_END	GT:AD:DP:GQ:PL	./.
scaffoldA01	5216592	.	C	T	1572.77	.	ExcessHet=3.0103;FS=0;MQ=41.69;QD=38.93;SOR=1.143;BaseQRankSum=-0.605;ClippingRankSum=-0;MQRankSum=-0.269;ReadPosRankSum=-0.087;RAW_MQandDP=1458,2;DP=545;AF=1;MLEAC=2;MLEAF=1;AN=58;AC=55;A./.OVAR_DATE=2016-05-11;Func.refGene=exonic;Gene.refGene=BnaPHYEa;GeneDetail.refGene=.;ExonicFunc.refGene=nonsynonymous_SNV;AAChange.refGene=BnaPHYEa:BnaPHYEa:exon1:c.G2401A:p.A801T;ALLELE_END	GT:AD:DP:GQ:PL	./.
scaffoldA01	5216614	.	C	T	1638.77	.	ExcessHet=3.0103;FS=0;MQ=38.04;QD=35.52;SOR=3.126;BaseQRankSum=-0.152;ClippingRankSum=-0;MQRankSum=-3.481;ReadPosRankSum=-0.587;RAW_MQandDP=31129,10;DP=5200;AF=1;MLEAC=1;MLEAF=0.5;AN=644;AC=610;A./.OVAR_DATE=2016-05-11;Func.refGene=exonic;Gene.refGene=BnaPHYEa;GeneDetail.refGene=.;ExonicFunc.refGene=synonymous_SNV;AAChange.refGene=BnaPHYEa:BnaPHYEa:exon1:c.G2379A:p.L793L;ALLELE_END	GT:AD:DP:GQ:PL	./.
scaffoldA01	5216644	.	C	T	1163.77	.	ExcessHet=3.0103;FS=0;MQ=42.38;QD=37.24;SOR=2.093;BaseQRankSum=0.849;ClippingRankSum=-0;MQRankSum=-2.807;ReadPosRankSum=0.487;RAW_MQandDP=23929,8;DP=4800;AF=1;MLEAC=2;MLEAF=1;AN=592;AC=557;A./.OVAR_DATE=2016-05-11;Func.refGene=exonic;Gene.refGene=BnaPHYEa;GeneDetail.refGene=.;ExonicFunc.refGene=synonymous_SNV;AAChange.refGene=BnaPHYEa:BnaPHYEa:exon1:c.G2349A:p.R783R;ALLELE_END	GT:AD:DP:GQ:PL	./.
scaffoldA01	5216653	.	C	T	968.77	.	ExcessHet=3.0103;FS=0;MQ=57.88;QD=33.41;SOR=1.255;DP=30;AF=1;MLEAC=2;MLEAF=1;AN=2;AC=2;A./.OVAR_DATE=2016-05-11;Func.refGene=exonic;Gene.refGene=BnaPHYEa;GeneDetail.refGene=.;ExonicFunc.refGene=synonymous_SNV;AAChange.refGene=BnaPHYEa:BnaPHYEa:exon1:c.G2340A:p.V780V;ALLELE_END	GT:AD:DP:GQ:PL	./.
scaffoldA01	5216677	.	G	A	975.77	.	ExcessHet=3.0103;FS=0;MQ=55.34;QD=38.72;SOR=1.022;BaseQRankSum=0.601;ClippingRankSum=0;MQRankSum=-4.774;ReadPosRankSum=1.614;RAW_MQandDP=20431,8;DP=124;AF=1;MLEAC=2;MLEAF=1;AN=12;AC=10;A./.OVAR_DATE=2016-05-11;Func.refGene=exonic;Gene.refGene=BnaPHYEa;GeneDetail.refGene=.;ExonicFunc.refGene=synonymous_SNV;AAChange.refGene=BnaPHYEa:BnaPHYEa:exon1:c.C2316T:p.L772L;ALLELE_END	GT:AD:DP:GQ:PL	./.
scaffoldA01	5216714	.	G	C	869.77	.	ExcessHet=3.0103;FS=0;MQ=49.91;QD=38.76;SOR=0.693;DP=59;AF=1;MLEAC=2;MLEAF=1;AN=6;AC=6;A./.OVAR_DATE=2016-05-11;Func.refGene=exonic;Gene.refGene=BnaPHYEa;GeneDetail.refGene=.;ExonicFunc.refGene=nonsynonymous_SNV;AAChange.refGene=BnaPHYEa:BnaPHYEa:exon1:c.C2279G:p.A760G;ALLELE_END	GT:AD:DP:GQ:PL	./.
scaffoldA01	5216743	.	A	G	2270.77	.	ExcessHet=3.0103;FS=0;MQ=58.65;QD=40.14;SOR=0.88;BaseQRankSum=2.943;ClippingRankSum=0;MQRankSum=4.23;ReadPosRankSum=0.852;RAW_MQandDP=61649,20;DP=673;AF=1;MLEAC=2;MLEAF=1;AN=56;AC=53;A./.OVAR_DATE=2016-05-11;Func.refGene=exonic;Gene.refGene=BnaPHYEa;GeneDetail.refGene=.;ExonicFunc.refGene=synonymous_SNV;AAChange.refGene=BnaPHYEa:BnaPHYEa:exon1:c.T2250C:p.I750I;ALLELE_END	GT:AD:DP:GQ:PL	./.
scaffoldA01	5216770	.	G	A	850.77	.	ExcessHet=3.0103;FS=0;MQ=40.61;QD=38.34;SOR=2.303;DP=52;AF=1;MLEAC=2;MLEAF=1;AN=6;AC=6;A./.OVAR_DATE=2016-05-11;Func.refGene=exonic;Gene.refGene=BnaPHYEa;GeneDetail.refGene=.;ExonicFunc.refGene=synonymous_SNV;AAChange.refGene=BnaPHYEa:BnaPHYEa:exon1:c.C2223T:p.T741T;ALLELE_END	GT:AD:DP:GQ:PL	./.
scaffoldA01	5216788	.	C	A	736.77	.	ExcessHet=3.0103;FS=0;MQ=38;QD=45.7;SOR=2.985;DP=46;AF=1;MLEAC=2;MLEAF=1;AN=6;AC=6;A./.OVAR_DATE=2016-05-11;Func.refGene=exonic;Gene.refGene=BnaPHYEa;GeneDetail.refGene=.;ExonicFunc.refGene=synonymous_SNV;AAChange.refGene=BnaPHYEa:BnaPHYEa:exon1:c.G2205T:p.L735L;ALLELE_END	GT:AD:DP:GQ:PL	./.
scaffoldA01	5216791	.	C	T	1343.77	.	ExcessHet=3.0103;FS=0;MQ=34.04;QD=33.77;SOR=0.693;BaseQRankSum=-0;ClippingRankSum=-0;MQRankSum=-2.823;ReadPosRankSum=0.967;RAW_MQandDP=8223,6;DP=4911;AF=1;MLEAC=2;MLEAF=1;AN=590;AC=562;A./.OVAR_DATE=2016-05-11;Func.refGene=exonic;Gene.refGene=BnaPHYEa;GeneDetail.refGene=.;ExonicFunc.refGene=synonymous_SNV;AAChange.refGene=BnaPHYEa:BnaPHYEa:exon1:c.G2202A:p.R734R;ALLELE_END	GT:AD:DP:GQ:PL	./.
scaffoldA01	5216806	.	T	C	1611.77	.	ExcessHet=3.0103;FS=0;MQ=34.94;QD=42.77;SOR=0.693;BaseQRankSum=-0;ClippingRankSum=-0;MQRankSum=-2.965;ReadPosRankSum=1.335;RAW_MQandDP=6405,4;DP=4713;AF=1;MLEAC=1;MLEAF=0.5;AN=594;AC=559;A./.OVAR_DATE=2016-05-11;Func.refGene=exonic;Gene.refGene=BnaPHYEa;GeneDetail.refGene=.;ExonicFunc.refGene=synonymous_SNV;AAChange.refGene=BnaPHYEa:BnaPHYEa:exon1:c.A2187G:p.T729T;ALLELE_END	GT:AD:DP:GQ:PL	./.
scaffoldA01	5216809	.	T	G	2440.77	.	ExcessHet=3.0103;FS=0;MQ=57.09;QD=44.12;SOR=0.957;BaseQRankSum=1.65;ClippingRankSum=0;MQRankSum=3.738;ReadPosRankSum=0.921;RAW_MQandDP=4329,2;DP=638;AF=1;MLEAC=2;MLEAF=1;AN=58;AC=50;A./.OVAR_DATE=2016-05-11;Func.refGene=exonic;Gene.refGene=BnaPHYEa;GeneDetail.refGene=.;ExonicFunc.refGene=synonymous_SNV;AAChange.refGene=BnaPHYEa:BnaPHYEa:exon1:c.A2184C:p.I728I;ALLELE_END	GT:AD:DP:GQ:PL	./.
scaffoldA01	5216812	.	T	C	2446.77	.	ExcessHet=3.0103;FS=0;MQ=34.52;QD=46.06;SOR=0.836;BaseQRankSum=0.524;ClippingRankSum=-0;MQRankSum=-2.823;ReadPosRankSum=0.637;RAW_MQandDP=6405,4;DP=5293;AF=1;MLEAC=1;MLEAF=0.5;AN=642;AC=602;A./.OVAR_DATE=2016-05-11;Func.refGene=exonic;Gene.refGene=BnaPHYEa;GeneDetail.refGene=.;ExonicFunc.refGene=synonymous_SNV;AAChange.refGene=BnaPHYEa:BnaPHYEa:exon1:c.A2181G:p.A727A;ALLELE_END	GT:AD:DP:GQ:PL	./.
scaffoldA01	5216815	.	C	T	2446.77	.	ExcessHet=3.0103;FS=0;MQ=34.52;QD=42.83;SOR=0.836;BaseQRankSum=1.05;ClippingRankSum=-0;MQRankSum=-3.195;ReadPosRankSum=1.426;RAW_MQandDP=6405,4;DP=5328;AF=1;MLEAC=1;MLEAF=0.5;AN=642;AC=602;A./.OVAR_DATE=2016-05-11;Func.refGene=exonic;Gene.refGene=BnaPHYEa;GeneDetail.refGene=.;ExonicFunc.refGene=synonymous_SNV;AAChange.refGene=BnaPHYEa:BnaPHYEa:exon1:c.G2178A:p.K726K;ALLELE_END	GT:AD:DP:GQ:PL	./.
scaffoldA01	5216821	.	G	A	2311.77	.	ExcessHet=3.0103;FS=0;MQ=56.4;QD=44.09;SOR=0.892;BaseQRankSum=-0.814;ClippingRankSum=0;MQRankSum=2.452;ReadPosRankSum=0.289;RAW_MQandDP=5929,3;DP=672;AF=1;MLEAC=2;MLEAF=1;AN=64;AC=56;A./.OVAR_DATE=2016-05-11;Func.refGene=exonic;Gene.refGene=BnaPHYEa;GeneDetail.refGene=.;ExonicFunc.refGene=synonymous_SNV;AAChange.refGene=BnaPHYEa:BnaPHYEa:exon1:c.C2172T:p.S724S;ALLELE_END	GT:AD:DP:GQ:PL	./.
scaffoldA01	5216836	.	G	A	1914.77	.	ExcessHet=3.0103;FS=0;MQ=35.94;QD=35.75;SOR=0.836;BaseQRankSum=1.757;ClippingRankSum=0;MQRankSum=-3.46;ReadPosRankSum=-0.974;RAW_MQandDP=4289,3;DP=5280;AF=1;MLEAC=1;MLEAF=0.5;AN=646;AC=616;A./.OVAR_DATE=2016-05-11;Func.refGene=exonic;Gene.refGene=BnaPHYEa;GeneDetail.refGene=.;ExonicFunc.refGene=synonymous_SNV;AAChange.refGene=BnaPHYEa:BnaPHYEa:exon1:c.C2157T:p.G719G;ALLELE_END	GT:AD:DP:GQ:PL	./.
scaffoldA01	5216857	.	T	G	1587.77	.	ExcessHet=3.0103;FS=0;MQ=53.09;QD=45.56;SOR=0.976;BaseQRankSum=-1.712;ClippingRankSum=0;MQRankSum=2.085;ReadPosRankSum=0.921;RAW_MQandDP=2329,2;DP=596;AF=1;MLEAC=2;MLEAF=1;AN=58;AC=54;A./.OVAR_DATE=2016-05-11;Func.refGene=exonic;Gene.refGene=BnaPHYEa;GeneDetail.refGene=.;ExonicFunc.refGene=synonymous_SNV;AAChange.refGene=BnaPHYEa:BnaPHYEa:exon1:c.A2136C:p.I712I;ALLELE_END	GT:AD:DP:GQ:PL	./.
scaffoldA01	5216875	.	T	C	1551.77	.	ExcessHet=3.0103;FS=0;MQ=51.94;QD=45.64;SOR=1.022;BaseQRankSum=-1.675;ClippingRankSum=0;MQRankSum=1.561;ReadPosRankSum=-1.225;RAW_MQandDP=3058,3;DP=568;AF=1;MLEAC=2;MLEAF=1;AN=58;AC=54;A./.OVAR_DATE=2016-05-11;Func.refGene=exonic;Gene.refGene=BnaPHYEa;GeneDetail.refGene=.;ExonicFunc.refGene=synonymous_SNV;AAChange.refGene=BnaPHYEa:BnaPHYEa:exon1:c.A2118G:p.R706R;ALLELE_END	GT:AD:DP:GQ:PL	./.
scaffoldA01	5216926	.	C	T	1533.77	.	ExcessHet=3.0103;FS=0;MQ=48.71;QD=44.87;SOR=2.712;BaseQRankSum=0.862;ClippingRankSum=0;MQRankSum=-0.722;ReadPosRankSum=0.624;RAW_MQandDP=16951,11;DP=1384;AF=0.5;MLEAC=1;MLEAF=0.5;AN=130;AC=115;A./.OVAR_DATE=2016-05-11;Func.refGene=exonic;Gene.refGene=BnaPHYEa;GeneDetail.refGene=.;ExonicFunc.refGene=synonymous_SNV;AAChange.refGene=BnaPHYEa:BnaPHYEa:exon1:c.G2067A:p.K689K;ALLELE_END	GT:AD:DP:GQ:PL	./.
scaffoldA01	5216928	.	T	C	1533.77	.	ExcessHet=3.0103;FS=0;MQ=48.26;QD=42.38;SOR=2.303;BaseQRankSum=0;ClippingRankSum=0;MQRankSum=-0.722;ReadPosRankSum=0.624;RAW_MQandDP=14451,10;DP=1371;AF=0.5;MLEAC=1;MLEAF=0.5;AN=130;AC=115;A./.OVAR_DATE=2016-05-11;Func.refGene=exonic;Gene.refGene=BnaPHYEa;GeneDetail.refGene=.;ExonicFunc.refGene=nonsynonymous_SNV;AAChange.refGene=BnaPHYEa:BnaPHYEa:exon1:c.A2065G:p.K689E;ALLELE_END	GT:AD:DP:GQ:PL	./.
scaffoldA01	5216956	.	C	T,A	1269.77	.	ExcessHet=3.0103;FS=0;MQ=40.8;QD=38.25;SOR=1.292;BaseQRankSum=-1.231;ClippingRankSum=0;MQRankSum=-1.075;ReadPosRankSum=0.101;RAW_MQandDP=8052,7;DP=1847;AF=0.5,1;MLEAC=2,2;MLEAF=1,1;AN=194;AC=175,6;A./.OVAR_DATE=2016-05-11;Func.refGene=exonic;Gene.refGene=BnaPHYEa;GeneDetail.refGene=.;ExonicFunc.refGene=synonymous_SNV;AAChange.refGene=BnaPHYEa:BnaPHYEa:exon1:c.G2037A:p.V679V;ALLELE_END;A./.OVAR_DA…	GT:AD:DP:GQ:PL	./.
scaffoldA01	5216978	.	C	T	1475.77	.	ExcessHet=3.0103;FS=0;MQ=38.41;QD=36.05;SOR=1.329;BaseQRankSum=-0.362;ClippingRankSum=0;MQRankSum=-1.812;ReadPosRankSum=1.203;RAW_MQandDP=8853,7;DP=1289;AF=0.5;MLEAC=1;MLEAF=0.5;AN=130;AC=119;A./.OVAR_DATE=2016-05-11;Func.refGene=exonic;Gene.refGene=BnaPHYEa;GeneDetail.refGene=.;ExonicFunc.refGene=nonsynonymous_SNV;AAChange.refGene=BnaPHYEa:BnaPHYEa:exon1:c.G2015A:p.R672Q;ALLELE_END	GT:AD:DP:GQ:PL	./.
scaffoldA01	5217010	.	T	C	1772.77	.	ExcessHet=3.0103;FS=0;MQ=55.51;QD=33.62;SOR=1.051;BaseQRankSum=-0;ClippingRankSum=-0;MQRankSum=-1.198;ReadPosRankSum=0.194;DP=2594;AF=0.5;MLEAC=1;MLEAF=0.5;AN=236;AC=215;A./.OVAR_DATE=2016-05-11;Func.refGene=exonic;Gene.refGene=BnaPHYEa;GeneDetail.refGene=.;ExonicFunc.refGene=synonymous_SNV;AAChange.refGene=BnaPHYEa:BnaPHYEa:exon1:c.A1983G:p.G661G;ALLELE_END	GT:AD:DP:GQ:PL	./.
scaffoldA01	5217016	.	T	C	739.77	.	ExcessHet=3.0103;FS=0;MQ=47.42;QD=38.94;SOR=1.022;DP=42;AF=1;MLEAC=2;MLEAF=1;AN=6;AC=6;A./.OVAR_DATE=2016-05-11;Func.refGene=exonic;Gene.refGene=BnaPHYEa;GeneDetail.refGene=.;ExonicFunc.refGene=synonymous_SNV;AAChange.refGene=BnaPHYEa:BnaPHYEa:exon1:c.A1977G:p.S659S;ALLELE_END	GT:AD:DP:GQ:PL	./.
scaffoldA01	5217038	.	T	C	871.77	.	ExcessHet=3.0103;FS=0;MQ=50.16;QD=43.59;SOR=1.402;DP=52;AF=1;MLEAC=2;MLEAF=1;AN=6;AC=6;A./.OVAR_DATE=2016-05-11;Func.refGene=exonic;Gene.refGene=BnaPHYEa;GeneDetail.refGene=.;ExonicFunc.refGene=nonsynonymous_SNV;AAChange.refGene=BnaPHYEa:BnaPHYEa:exon1:c.A1955G:p.D652G;ALLELE_END	GT:AD:DP:GQ:PL	./.
scaffoldA01	5217040	.	G	C	871.77	.	ExcessHet=3.0103;FS=0;MQ=50.16;QD=43.59;SOR=1.402;DP=53;AF=1;MLEAC=2;MLEAF=1;AN=6;AC=6;A./.OVAR_DATE=2016-05-11;Func.refGene=exonic;Gene.refGene=BnaPHYEa;GeneDetail.refGene=.;ExonicFunc.refGene=synonymous_SNV;AAChange.refGene=BnaPHYEa:BnaPHYEa:exon1:c.C1953G:p.A651A;ALLELE_END	GT:AD:DP:GQ:PL	./.
scaffoldA01	5217041	.	G	A	2007.77	.	ExcessHet=3.0103;FS=0;MQ=58.38;QD=36.9;SOR=0.963;BaseQRankSum=0;ClippingRankSum=0;MQRankSum=-0.772;ReadPosRankSum=-1.568;RAW_MQandDP=22649,14;DP=4056;AF=0.5;MLEAC=1;MLEAF=0.5;AN=376;AC=352;A./.OVAR_DATE=2016-05-11;Func.refGene=exonic;Gene.refGene=BnaPHYEa;GeneDetail.refGene=.;ExonicFunc.refGene=nonsynonymous_SNV;AAChange.refGene=BnaPHYEa:BnaPHYEa:exon1:c.C1952T:p.A651V;ALLELE_END	GT:AD:DP:GQ:PL	./.
scaffoldA01	5217075	.	A	G	1255.77	.	ExcessHet=3.0103;FS=0;MQ=42.53;QD=36.12;SOR=0.818;BaseQRankSum=1.909;ClippingRankSum=0;MQRankSum=-0.318;ReadPosRankSum=-0.318;RAW_MQandDP=30713,18;DP=1329;AF=0.5;MLEAC=1;MLEAF=0.5;AN=134;AC=125;A./.OVAR_DATE=2016-05-11;Func.refGene=exonic;Gene.refGene=BnaPHYEa;GeneDetail.refGene=.;ExonicFunc.refGene=synonymous_SNV;AAChange.refGene=BnaPHYEa:BnaPHYEa:exon1:c.T1918C:p.L640L;ALLELE_END	GT:AD:DP:GQ:PL	./.
scaffoldA01	5217091	.	T	G	2236.77	.	ExcessHet=3.0103;FS=0;MQ=59.85;QD=34.78;SOR=0.88;BaseQRankSum=-1.135;ClippingRankSum=0;MQRankSum=-1.133;ReadPosRankSum=1.319;RAW_MQandDP=36293,21;DP=3491;AF=0.5;MLEAC=2;MLEAF=1;AN=320;AC=295;A./.OVAR_DATE=2016-05-11;Func.refGene=exonic;Gene.refGene=BnaPHYEa;GeneDetail.refGene=.;ExonicFunc.refGene=synonymous_SNV;AAChange.refGene=BnaPHYEa:BnaPHYEa:exon1:c.A1902C:p.T634T;ALLELE_END	GT:AD:DP:GQ:PL	./.
scaffoldA01	5217121	.	A	G	1707.77	.	ExcessHet=3.0103;FS=0;MQ=57.05;QD=35.72;SOR=0.818;BaseQRankSum=-0.606;ClippingRankSum=0;MQRankSum=0.188;ReadPosRankSum=-1.606;RAW_MQandDP=15701,5;DP=551;AF=1;MLEAC=2;MLEAF=1;AN=56;AC=53;A./.OVAR_DATE=2016-05-11;Func.refGene=exonic;Gene.refGene=BnaPHYEa;GeneDetail.refGene=.;ExonicFunc.refGene=synonymous_SNV;AAChange.refGene=BnaPHYEa:BnaPHYEa:exon1:c.T1872C:p.N624N;ALLELE_END	GT:AD:DP:GQ:PL	./.
scaffoldA01	5217148	.	A	G	1442.77	.	ExcessHet=3.0103;FS=0;MQ=60;QD=43.12;SOR=1.473;BaseQRankSum=0;ClippingRankSum=0;MQRankSum=-0.175;ReadPosRankSum=-1.175;DP=1079;AF=1;MLEAC=2;MLEAF=1;AN=106;AC=99;A./.OVAR_DATE=2016-05-11;Func.refGene=exonic;Gene.refGene=BnaPHYEa;GeneDetail.refGene=.;ExonicFunc.refGene=synonymous_SNV;AAChange.refGene=BnaPHYEa:BnaPHYEa:exon1:c.T1845C:p.T615T;ALLELE_END	GT:AD:DP:GQ:PL	./.
scaffoldA01	5217151	.	C	G	961.77	.	ExcessHet=3.0103;FS=0;MQ=54.8;QD=43.72;SOR=1.329;DP=22;AF=1;MLEAC=2;MLEAF=1;AN=2;AC=2;A./.OVAR_DATE=2016-05-11;Func.refGene=exonic;Gene.refGene=BnaPHYEa;GeneDetail.refGene=.;ExonicFunc.refGene=synonymous_SNV;AAChange.refGene=BnaPHYEa:BnaPHYEa:exon1:c.G1842C:p.A614A;ALLELE_END	GT:AD:DP:GQ:PL	./.
scaffoldA01	5217157	.	C	T	2274.77	.	ExcessHet=3.0103;FS=0;MQ=59.86;QD=36.76;SOR=1.002;BaseQRankSum=-1.396;ClippingRankSum=0;MQRankSum=-0.684;ReadPosRankSum=-2.221;RAW_MQandDP=88060,30;DP=3714;AF=0.5;MLEAC=1;MLEAF=0.5;AN=358;AC=334;A./.OVAR_DATE=2016-05-11;Func.refGene=exonic;Gene.refGene=BnaPHYEa;GeneDetail.refGene=.;ExonicFunc.refGene=synonymous_SNV;AAChange.refGene=BnaPHYEa:BnaPHYEa:exon1:c.G1836A:p.E612E;ALLELE_END	GT:AD:DP:GQ:PL	./.
scaffoldA01	5217181	.	G	C,T	1426.77	.	ExcessHet=3.0103;FS=0;MQ=58.98;QD=38.18;SOR=1.828;BaseQRankSum=1.111;ClippingRankSum=-0;MQRankSum=-0.639;ReadPosRankSum=2.053;RAW_MQandDP=12101,4;DP=552;AF=1,1;MLEAC=2,2;MLEAF=1,1;AN=68;AC=58,6;A./.OVAR_DATE=2016-05-11;Func.refGene=exonic;Gene.refGene=BnaPHYEa;GeneDetail.refGene=.;ExonicFunc.refGene=synonymous_SNV;AAChange.refGene=BnaPHYEa:BnaPHYEa:exon1:c.C1812G:p.V604V;ALLELE_END;A./.OVAR_DATE=…	GT:AD:DP:GQ:PL	./.
scaffoldA01	5217210	.	T	TCCC	1663.73	.	ExcessHet=3.0103;FS=0;MQ=59.83;QD=44.82;SOR=1.688;BaseQRankSum=-0.792;ClippingRankSum=-0;MQRankSum=-0.792;ReadPosRankSum=1.268;RAW_MQandDP=105637,31;DP=3839;AF=0.5;MLEAC=2;MLEAF=1;AN=420;AC=396;A./.OVAR_DATE=2016-05-11;Func.refGene=exonic;Gene.refGene=BnaPHYEa;GeneDetail.refGene=.;ExonicFunc.refGene=nonframeshift_insertion;AAChange.refGene=BnaPHYEa:BnaPHYEa:exon1:c.1782_1783insGGG:p.R595delinsGR;…	GT:AD:DP:GQ:PL	./.
scaffoldA01	5217301	.	C	G	1443.77	.	ExcessHet=3.0103;FS=0;MQ=60;QD=36.55;SOR=0.77;BaseQRankSum=0;ClippingRankSum=0;MQRankSum=0;ReadPosRankSum=0;RAW_MQandDP=57481,16;DP=1877;AF=1;MLEAC=2;MLEAF=1;AN=188;AC=168;A./.OVAR_DATE=2016-05-11;Func.refGene=exonic;Gene.refGene=BnaPHYEa;GeneDetail.refGene=.;ExonicFunc.refGene=synonymous_SNV;AAChange.refGene=BnaPHYEa:BnaPHYEa:exon1:c.G1692C:p.A564A;ALLELE_END	GT:AD:DP:GQ:PL	./.
scaffoldA01	5217316	.	A	G	1685.77	.	ExcessHet=3.0103;FS=0;MQ=59.91;QD=40.15;SOR=1.681;BaseQRankSum=0.498;ClippingRankSum=0;MQRankSum=0.332;ReadPosRankSum=2.37;RAW_MQandDP=33129,10;DP=489;AF=0.5;MLEAC=2;MLEAF=1;AN=48;AC=46;A./.OVAR_DATE=2016-05-11;Func.refGene=exonic;Gene.refGene=BnaPHYEa;GeneDetail.refGene=.;ExonicFunc.refGene=synonymous_SNV;AAChange.refGene=BnaPHYEa:BnaPHYEa:exon1:c.T1677C:p.V559V;ALLELE_END	GT:AD:DP:GQ:PL	./.
scaffoldA01	5217328	.	C	T	1665.77	.	ExcessHet=3.0103;FS=0;MQ=56.45;QD=38.31;SOR=0.836;BaseQRankSum=0;ClippingRankSum=0;MQRankSum=-2.485;ReadPosRankSum=1.139;RAW_MQandDP=83844,29;DP=2779;AF=0.5;MLEAC=2;MLEAF=1;AN=258;AC=236;A./.OVAR_DATE=2016-05-11;Func.refGene=exonic;Gene.refGene=BnaPHYEa;GeneDetail.refGene=.;ExonicFunc.refGene=synonymous_SNV;AAChange.refGene=BnaPHYEa:BnaPHYEa:exon1:c.G1665A:p.L555L;ALLELE_END	GT:AD:DP:GQ:PL	./.
scaffoldA01	5217343	.	T	A	1844.77	.	ExcessHet=3.0103;FS=0;MQ=59.92;QD=40.49;SOR=1.04;BaseQRankSum=-1.175;ClippingRankSum=0;MQRankSum=1.908;ReadPosRankSum=-0.178;RAW_MQandDP=33129,10;DP=522;AF=0.5;MLEAC=2;MLEAF=1;AN=48;AC=46;A./.OVAR_DATE=2016-05-11;Func.refGene=exonic;Gene.refGene=BnaPHYEa;GeneDetail.refGene=.;ExonicFunc.refGene=synonymous_SNV;AAChange.refGene=BnaPHYEa:BnaPHYEa:exon1:c.A1650T:p.A550A;ALLELE_END	GT:AD:DP:GQ:PL	./.
scaffoldA01	5217370	.	C	A	1579.77	.	ExcessHet=3.0103;FS=0;MQ=60;QD=35.59;SOR=0.976;BaseQRankSum=-0;ClippingRankSum=-0;MQRankSum=-0;ReadPosRankSum=1.645;DP=1785;AF=0.5;MLEAC=1;MLEAF=0.5;AN=156;AC=139;A./.OVAR_DATE=2016-05-11;Func.refGene=exonic;Gene.refGene=BnaPHYEa;GeneDetail.refGene=.;ExonicFunc.refGene=synonymous_SNV;AAChange.refGene=BnaPHYEa:BnaPHYEa:exon1:c.G1623T:p.S541S;ALLELE_END	GT:AD:DP:GQ:PL	./.
scaffoldA01	5217388	.	C	T	1829.77	.	ExcessHet=3.0103;FS=0;MQ=49.61;QD=45.51;SOR=1.022;BaseQRankSum=-0.502;ClippingRankSum=-0;MQRankSum=-2.019;ReadPosRankSum=-0.917;RAW_MQandDP=22895,18;DP=6997;AF=1;MLEAC=1;MLEAF=0.5;AN=600;AC=557;A./.OVAR_DATE=2016-05-11;Func.refGene=exonic;Gene.refGene=BnaPHYEa;GeneDetail.refGene=.;ExonicFunc.refGene=synonymous_SNV;AAChange.refGene=BnaPHYEa:BnaPHYEa:exon1:c.G1605A:p.G535G;ALLELE_END	GT:AD:DP:GQ:PL	./.
scaffoldA01	5217391	.	C	A	1829.77	.	ExcessHet=3.0103;FS=0;MQ=50.26;QD=44.19;SOR=1.148;BaseQRankSum=0.994;ClippingRankSum=0;MQRankSum=-1.325;ReadPosRankSum=-0.197;RAW_MQandDP=22895,18;DP=3009;AF=0.5;MLEAC=2;MLEAF=1;AN=256;AC=229;A./.OVAR_DATE=2016-05-11;Func.refGene=exonic;Gene.refGene=BnaPHYEa;GeneDetail.refGene=.;ExonicFunc.refGene=synonymous_SNV;AAChange.refGene=BnaPHYEa:BnaPHYEa:exon1:c.G1602T:p.A534A;ALLELE_END	GT:AD:DP:GQ:PL	./.
scaffoldA01	5217394	.	G	A	1751.77	.	ExcessHet=3.0103;FS=0;MQ=50.26;QD=44.19;SOR=1.148;BaseQRankSum=-2.789;ClippingRankSum=0;MQRankSum=-1.136;ReadPosRankSum=-0.475;RAW_MQandDP=22895,18;DP=3023;AF=0.5;MLEAC=2;MLEAF=1;AN=256;AC=229;A./.OVAR_DATE=2016-05-11;Func.refGene=exonic;Gene.refGene=BnaPHYEa;GeneDetail.refGene=.;ExonicFunc.refGene=synonymous_SNV;AAChange.refGene=BnaPHYEa:BnaPHYEa:exon1:c.C1599T:p.D533D;ALLELE_END	GT:AD:DP:GQ:PL	./.
scaffoldA01	5217439	.	T	G	163.96	.	ExcessHet=3.0103;RAW_MQandDP=14306,5;DP=5;MLEAC=2;MLEAF=1;AN=2;AC=2;A./.OVAR_DATE=2016-05-11;Func.refGene=exonic;Gene.refGene=BnaPHYEa;GeneDetail.refGene=.;ExonicFunc.refGene=synonymous_SNV;AAChange.refGene=BnaPHYEa:BnaPHYEa:exon1:c.A1554C:p.A518A;ALLELE_END	GT:AD:DP:GQ:PL	./.
scaffoldA01	5217481	.	T	C	1949.77	.	ExcessHet=3.0103;FS=0;MQ=44.92;QD=40.02;SOR=1.371;BaseQRankSum=1.228;ClippingRankSum=0;MQRankSum=-3.136;ReadPosRankSum=-1.676;RAW_MQandDP=7106,3;DP=4707;AF=1;MLEAC=1;MLEAF=0.5;AN=432;AC=394;A./.OVAR_DATE=2016-05-11;Func.refGene=exonic;Gene.refGene=BnaPHYEa;GeneDetail.refGene=.;ExonicFunc.refGene=synonymous_SNV;AAChange.refGene=BnaPHYEa:BnaPHYEa:exon1:c.A1512G:p.L504L;ALLELE_END	GT:AD:DP:GQ:PL	./.
scaffoldA01	5217505	.	G	C	973.77	.	ExcessHet=3.0103;FS=0;MQ=60;QD=39.64;SOR=0.892;DP=60;AF=1;MLEAC=2;MLEAF=1;AN=6;AC=6;A./.OVAR_DATE=2016-05-11;Func.refGene=exonic;Gene.refGene=BnaPHYEa;GeneDetail.refGene=.;ExonicFunc.refGene=synonymous_SNV;AAChange.refGene=BnaPHYEa:BnaPHYEa:exon1:c.C1488G:p.G496G;ALLELE_END	GT:AD:DP:GQ:PL	./.
scaffoldA01	5217511	.	G	A	1939.77	.	ExcessHet=3.0103;FS=0;MQ=39.9;QD=35.93;SOR=0.88;BaseQRankSum=0.632;ClippingRankSum=-0;MQRankSum=-3.719;ReadPosRankSum=-1.465;RAW_MQandDP=4800,3;DP=4710;AF=1;MLEAC=1;MLEAF=0.5;AN=428;AC=390;A./.OVAR_DATE=2016-05-11;Func.refGene=exonic;Gene.refGene=BnaPHYEa;GeneDetail.refGene=.;ExonicFunc.refGene=synonymous_SNV;AAChange.refGene=BnaPHYEa:BnaPHYEa:exon1:c.C1482T:p.V494V;ALLELE_END	GT:AD:DP:GQ:PL	./.
scaffoldA01	5217618	.	G	A	169.64	.	BaseQRankSum=-0.522;ExcessHet=3.0103;MQRankSum=-0.588;RAW_MQandDP=50061,16;ReadPosRankSum=0.397;DP=16;MLEAC=1;MLEAF=0.5;AN=2;AC=1;A./.OVAR_DATE=2016-05-11;Func.refGene=exonic;Gene.refGene=BnaPHYEa;GeneDetail.refGene=.;ExonicFunc.refGene=synonymous_SNV;AAChange.refGene=BnaPHYEa:BnaPHYEa:exon1:c.C1375T:p.L459L;ALLELE_END	GT:AD:DP:GQ:PL	./.
scaffoldA01	5217619	.	T	A	169.64	.	BaseQRankSum=0.632;ExcessHet=3.0103;MQRankSum=-0.588;RAW_MQandDP=50061,16;ReadPosRankSum=0.397;DP=16;MLEAC=1;MLEAF=0.5;AN=2;AC=1;A./.OVAR_DATE=2016-05-11;Func.refGene=exonic;Gene.refGene=BnaPHYEa;GeneDetail.refGene=.;ExonicFunc.refGene=nonsynonymous_SNV;AAChange.refGene=BnaPHYEa:BnaPHYEa:exon1:c.A1374T:p.E458D;ALLELE_END	GT:AD:DP:GQ:PL	./.
scaffoldA01	5217637	.	G	A	1856.77	.	ExcessHet=3.0103;FS=0;MQ=57.72;QD=40.36;SOR=1.203;DP=92;AF=1;MLEAC=2;MLEAF=1;AN=6;AC=6;A./.OVAR_DATE=2016-05-11;Func.refGene=exonic;Gene.refGene=BnaPHYEa;GeneDetail.refGene=.;ExonicFunc.refGene=synonymous_SNV;AAChange.refGene=BnaPHYEa:BnaPHYEa:exon1:c.C1356T:p.S452S;ALLELE_END	GT:AD:DP:GQ:PL	./.
scaffoldA01	5217652	.	G	A	2153.77	.	ExcessHet=3.0103;FS=0;MQ=58.11;QD=44.64;SOR=0.746;BaseQRankSum=-1.067;ClippingRankSum=0;MQRankSum=-1.067;ReadPosRankSum=0;RAW_MQandDP=61461,18;DP=4452;AF=1;MLEAC=1;MLEAF=0.5;AN=374;AC=335;A./.OVAR_DATE=2016-05-11;Func.refGene=exonic;Gene.refGene=BnaPHYEa;GeneDetail.refGene=.;ExonicFunc.refGene=synonymous_SNV;AAChange.refGene=BnaPHYEa:BnaPHYEa:exon1:c.C1341T:p.V447V;ALLELE_END	GT:AD:DP:GQ:PL	./.
scaffoldA01	5217657	.	G	A	2102.77	.	ExcessHet=3.0103;FS=0;MQ=59.45;QD=45.77;SOR=0.804;BaseQRankSum=-1.639;ClippingRankSum=0;MQRankSum=-1.067;ReadPosRankSum=-0.687;RAW_MQandDP=55936,16;DP=4482;AF=1;MLEAC=1;MLEAF=0.5;AN=374;AC=335;A./.OVAR_DATE=2016-05-11;Func.refGene=exonic;Gene.refGene=BnaPHYEa;GeneDetail.refGene=.;ExonicFunc.refGene=synonymous_SNV;AAChange.refGene=BnaPHYEa:BnaPHYEa:exon1:c.C1336T:p.L446L;ALLELE_END	GT:AD:DP:GQ:PL	./.
scaffoldA01	5217661	.	A	G	1521.77	.	ExcessHet=3.0103;FS=0;MQ=60;QD=39.6;SOR=0.836;BaseQRankSum=-0.616;ClippingRankSum=0;MQRankSum=0;ReadPosRankSum=0.206;DP=1732;AF=0.5;MLEAC=1;MLEAF=0.5;AN=148;AC=134;A./.OVAR_DATE=2016-05-11;Func.refGene=exonic;Gene.refGene=BnaPHYEa;GeneDetail.refGene=.;ExonicFunc.refGene=synonymous_SNV;AAChange.refGene=BnaPHYEa:BnaPHYEa:exon1:c.T1332C:p.C444C;ALLELE_END	GT:AD:DP:GQ:PL	./.
scaffoldA01	5217703	.	A	G	897.77	.	ExcessHet=3.0103;FS=0;MQ=60;QD=40.42;SOR=0.784;DP=66;AF=1;MLEAC=2;MLEAF=1;AN=6;AC=6;A./.OVAR_DATE=2016-05-11;Func.refGene=exonic;Gene.refGene=BnaPHYEa;GeneDetail.refGene=.;ExonicFunc.refGene=synonymous_SNV;AAChange.refGene=BnaPHYEa:BnaPHYEa:exon1:c.T1290C:p.L430L;ALLELE_END	GT:AD:DP:GQ:PL	./.
scaffoldA01	5217739	.	A	G	2128.77	.	ExcessHet=3.0103;FS=0;MQ=57.32;QD=44.17;SOR=0.811;BaseQRankSum=1.294;ClippingRankSum=0;MQRankSum=-2.003;ReadPosRankSum=-0.401;RAW_MQandDP=123988,39;DP=562;AF=0.5;MLEAC=2;MLEAF=1;AN=46;AC=38;A./.OVAR_DATE=2016-05-11;Func.refGene=exonic;Gene.refGene=BnaPHYEa;GeneDetail.refGene=.;ExonicFunc.refGene=synonymous_SNV;AAChange.refGene=BnaPHYEa:BnaPHYEa:exon1:c.T1254C:p.S418S;ALLELE_END	GT:AD:DP:GQ:PL	./.
scaffoldA01	5217746	.	G	C	1996.77	.	ExcessHet=3.0103;FS=0;MQ=57.32;QD=44.17;SOR=0.811;BaseQRankSum=-0.629;ClippingRankSum=0;MQRankSum=-1.773;ReadPosRankSum=-0.793;RAW_MQandDP=41968,16;DP=133;AF=0.5;MLEAC=2;MLEAF=1;AN=12;AC=8;A./.OVAR_DATE=2016-05-11;Func.refGene=exonic;Gene.refGene=BnaPHYEa;GeneDetail.refGene=.;ExonicFunc.refGene=nonsynonymous_SNV;AAChange.refGene=BnaPHYEa:BnaPHYEa:exon1:c.C1247G:p.T416S;ALLELE_END	GT:AD:DP:GQ:PL	./.
scaffoldA01	5217769	.	G	C	2367.77	.	ExcessHet=3.0103;FS=0;MQ=56.85;QD=39.61;SOR=0.906;BaseQRankSum=1.187;ClippingRankSum=-0;MQRankSum=-1.187;ReadPosRankSum=-0.362;RAW_MQandDP=114593,38;DP=927;AF=0.5;MLEAC=2;MLEAF=1;AN=76;AC=63;A./.OVAR_DATE=2016-05-11;Func.refGene=exonic;Gene.refGene=BnaPHYEa;GeneDetail.refGene=.;ExonicFunc.refGene=synonymous_SNV;AAChange.refGene=BnaPHYEa:BnaPHYEa:exon1:c.C1224G:p.L408L;ALLELE_END	GT:AD:DP:GQ:PL	./.
scaffoldA01	5217805	.	T	C,G	2263.77	.	ExcessHet=3.0103;FS=0;MQ=57.32;QD=38.88;SOR=0.811;BaseQRankSum=-0;ClippingRankSum=-0;MQRankSum=-0;ReadPosRankSum=0.608;RAW_MQandDP=111992,37;DP=6501;AF=0.5,1;MLEAC=2,2;MLEAF=1,1;AN=514;AC=30,448;A./.OVAR_DATE=2016-05-11;Func.refGene=exonic;Gene.refGene=BnaPHYEa;GeneDetail.refGene=.;ExonicFunc.refGene=synonymous_SNV;AAChange.refGene=BnaPHYEa:BnaPHYEa:exon1:c.A1188G:p.L396L;ALLELE_END;A./.OVAR_DATE…	GT:AD:DP:GQ:PL	./.
scaffoldA01	5217811	.	G	C	2272.77	.	BaseQRankSum=0.526;ClippingRankSum=0;ExcessHet=3.0103;FS=1.719;MQ=58.59;MQRankSum=-1.606;QD=12.99;ReadPosRankSum=0.392;SOR=0.368;RAW_MQandDP=58748,24;DP=1953;AF=0.5;MLEAC=2;MLEAF=1;AN=144;AC=131;A./.OVAR_DATE=2016-05-11;Func.refGene=exonic;Gene.refGene=BnaPHYEa;GeneDetail.refGene=.;ExonicFunc.refGene=synonymous_SNV;AAChange.refGene=BnaPHYEa:BnaPHYEa:exon1:c.C1182G:p.S394S;ALLELE_END	GT:AD:DP:GQ:PL	./.
scaffoldA01	5217874	.	G	A	1893.77	.	BaseQRankSum=0;ClippingRankSum=0;ExcessHet=3.0103;FS=8.141;MQ=58.26;MQRankSum=-1.658;QD=12.52;ReadPosRankSum=-0.537;SOR=1.447;RAW_MQandDP=63583,22;DP=572;AF=0.5;MLEAC=2;MLEAF=1;AN=42;AC=32;A./.OVAR_DATE=2016-05-11;Func.refGene=exonic;Gene.refGene=BnaPHYEa;GeneDetail.refGene=.;ExonicFunc.refGene=synonymous_SNV;AAChange.refGene=BnaPHYEa:BnaPHYEa:exon1:c.C1119T:p.Y373Y;ALLELE_END	GT:AD:DP:GQ:PL	./.
scaffoldA01	5217919	.	C	T	2305.77	.	ExcessHet=3.0103;FS=0;MQ=60;QD=37.22;SOR=0.756;BaseQRankSum=0.829;ClippingRankSum=0;MQRankSum=0;ReadPosRankSum=-1.312;RAW_MQandDP=136800,38;DP=1193;AF=0.5;MLEAC=2;MLEAF=1;AN=94;AC=80;A./.OVAR_DATE=2016-05-11;Func.refGene=exonic;Gene.refGene=BnaPHYEa;GeneDetail.refGene=.;ExonicFunc.refGene=synonymous_SNV;AAChange.refGene=BnaPHYEa:BnaPHYEa:exon1:c.G1074A:p.V358V;ALLELE_END	GT:AD:DP:GQ:PL	./.
scaffoldA01	5217922	.	C	T	1343.77	.	ExcessHet=3.0103;FS=0;MQ=60;QD=35.89;SOR=0.859;DP=46;AF=1;MLEAC=2;MLEAF=1;AN=4;AC=4;A./.OVAR_DATE=2016-05-11;Func.refGene=exonic;Gene.refGene=BnaPHYEa;GeneDetail.refGene=.;ExonicFunc.refGene=synonymous_SNV;AAChange.refGene=BnaPHYEa:BnaPHYEa:exon1:c.G1071A:p.V357V;ALLELE_END	GT:AD:DP:GQ:PL	./.
scaffoldA01	5217934	.	G	A	2409.77	.	ExcessHet=3.0103;FS=0;MQ=60;QD=34.73;SOR=0.765;BaseQRankSum=1.142;ClippingRankSum=0;MQRankSum=0;ReadPosRankSum=0;RAW_MQandDP=151200,42;DP=1185;AF=0.5;MLEAC=2;MLEAF=1;AN=94;AC=80;A./.OVAR_DATE=2016-05-11;Func.refGene=exonic;Gene.refGene=BnaPHYEa;GeneDetail.refGene=.;ExonicFunc.refGene=synonymous_SNV;AAChange.refGene=BnaPHYEa:BnaPHYEa:exon1:c.C1059T:p.L353L;ALLELE_END	GT:AD:DP:GQ:PL	./.
scaffoldA01	5217940	.	A	G	1460.77	.	ExcessHet=3.0103;FS=0;MQ=60;QD=37.75;SOR=0.836;DP=51;AF=1;MLEAC=2;MLEAF=1;AN=4;AC=4;A./.OVAR_DATE=2016-05-11;Func.refGene=exonic;Gene.refGene=BnaPHYEa;GeneDetail.refGene=.;ExonicFunc.refGene=synonymous_SNV;AAChange.refGene=BnaPHYEa:BnaPHYEa:exon1:c.T1053C:p.S351S;ALLELE_END	GT:AD:DP:GQ:PL	./.
scaffoldA01	5217970	.	A	C	88.64	.	BaseQRankSum=-1.502;ExcessHet=3.0103;MQRankSum=0;RAW_MQandDP=50400,14;ReadPosRankSum=-0.507;DP=14;MLEAC=1;MLEAF=0.5;AN=2;AC=1;A./.OVAR_DATE=2016-05-11;Func.refGene=exonic;Gene.refGene=BnaPHYEa;GeneDetail.refGene=.;ExonicFunc.refGene=synonymous_SNV;AAChange.refGene=BnaPHYEa:BnaPHYEa:exon1:c.T1023G:p.L341L;ALLELE_END	GT:AD:DP:GQ:PL	./.
scaffoldA01	5217972	.	G	A	88.64	.	BaseQRankSum=-1.046;ExcessHet=3.0103;MQRankSum=0;RAW_MQandDP=46800,13;ReadPosRankSum=-0.676;DP=13;MLEAC=1;MLEAF=0.5;AN=2;AC=1;A./.OVAR_DATE=2016-05-11;Func.refGene=exonic;Gene.refGene=BnaPHYEa;GeneDetail.refGene=.;ExonicFunc.refGene=nonsynonymous_SNV;AAChange.refGene=BnaPHYEa:BnaPHYEa:exon1:c.C1021T:p.L341F;ALLELE_END	GT:AD:DP:GQ:PL	./.
scaffoldA01	5217992	.	C	T	707.8	.	BaseQRankSum=1.627;ClippingRankSum=0;ExcessHet=3.0103;FS=0;MQ=60;MQRankSum=0;QD=13.09;ReadPosRankSum=-0.232;SOR=0.976;DP=68;AF=0.5;MLEAC=1;MLEAF=0.5;AN=6;AC=3;A./.OVAR_DATE=2016-05-11;Func.refGene=exonic;Gene.refGene=BnaPHYEa;GeneDetail.refGene=.;ExonicFunc.refGene=nonsynonymous_SNV;AAChange.refGene=BnaPHYEa:BnaPHYEa:exon1:c.G1001A:p.G334D;ALLELE_END	GT:AD:DP:GQ:PL	./.
scaffoldA01	5218018	.	A	G	106.64	.	BaseQRankSum=0.842;ExcessHet=3.0103;MQRankSum=-1.465;RAW_MQandDP=22849,7;ReadPosRankSum=0;DP=7;MLEAC=1;MLEAF=0.5;AN=2;AC=1;A./.OVAR_DATE=2016-05-11;Func.refGene=exonic;Gene.refGene=BnaPHYEa;GeneDetail.refGene=.;ExonicFunc.refGene=synonymous_SNV;AAChange.refGene=BnaPHYEa:BnaPHYEa:exon1:c.T975C:p.C325C;ALLELE_END	GT:AD:DP:GQ:PL	./.
scaffoldA01	5218024	.	A	G	145.64	.	BaseQRankSum=0.108;ExcessHet=3.0103;MQRankSum=-1.242;RAW_MQandDP=26449,8;ReadPosRankSum=-0.545;DP=8;MLEAC=1;MLEAF=0.5;AN=2;AC=1;A./.OVAR_DATE=2016-05-11;Func.refGene=exonic;Gene.refGene=BnaPHYEa;GeneDetail.refGene=.;ExonicFunc.refGene=synonymous_SNV;AAChange.refGene=BnaPHYEa:BnaPHYEa:exon1:c.T969C:p.H323H;ALLELE_END	GT:AD:DP:GQ:PL	./.
scaffoldA01	5218038	.	G	A	1774.77	.	ExcessHet=3.0103;FS=0;MQ=59.63;QD=36.03;SOR=0.922;BaseQRankSum=-1.402;ClippingRankSum=0;MQRankSum=0;ReadPosRankSum=0.681;RAW_MQandDP=110916,31;DP=438;AF=0.5;MLEAC=2;MLEAF=1;AN=38;AC=31;A./.OVAR_DATE=2016-05-11;Func.refGene=exonic;Gene.refGene=BnaPHYEa;GeneDetail.refGene=.;ExonicFunc.refGene=synonymous_SNV;AAChange.refGene=BnaPHYEa:BnaPHYEa:exon1:c.C955T:p.L319L;ALLELE_END	GT:AD:DP:GQ:PL	./.
scaffoldA01	5218060	.	A	C	2442.77	.	ExcessHet=3.0103;FS=0;MQ=59.41;QD=39.47;SOR=0.922;BaseQRankSum=0;ClippingRankSum=0;MQRankSum=0;ReadPosRankSum=0.049;RAW_MQandDP=139716,39;DP=7577;AF=1;MLEAC=1;MLEAF=0.5;AN=590;AC=547;A./.OVAR_DATE=2016-05-11;Func.refGene=exonic;Gene.refGene=BnaPHYEa;GeneDetail.refGene=.;ExonicFunc.refGene=synonymous_SNV;AAChange.refGene=BnaPHYEa:BnaPHYEa:exon1:c.T933G:p.S311S;ALLELE_END	GT:AD:DP:GQ:PL	./.
scaffoldA01	5218069	.	G	A	45.64	.	BaseQRankSum=-0.842;ExcessHet=3.0103;MQRankSum=-2.189;RAW_MQandDP=19602,7;ReadPosRankSum=-0.328;DP=7;MLEAC=1;MLEAF=0.5;AN=2;AC=1;A./.OVAR_DATE=2016-05-11;Func.refGene=exonic;Gene.refGene=BnaPHYEa;GeneDetail.refGene=.;ExonicFunc.refGene=synonymous_SNV;AAChange.refGene=BnaPHYEa:BnaPHYEa:exon1:c.C924T:p.L308L;ALLELE_END	GT:AD:DP:GQ:PL	./.
scaffoldA01	5218075	.	A	T	2175.77	.	ExcessHet=3.0103;FS=0;MQ=59.44;QD=38.24;SOR=0.997;BaseQRankSum=0;ClippingRankSum=0;MQRankSum=0;ReadPosRankSum=-0.283;RAW_MQandDP=136969,39;DP=7531;AF=1;MLEAC=1;MLEAF=0.5;AN=590;AC=544;A./.OVAR_DATE=2016-05-11;Func.refGene=exonic;Gene.refGene=BnaPHYEa;GeneDetail.refGene=.;ExonicFunc.refGene=nonsynonymous_SNV;AAChange.refGene=BnaPHYEa:BnaPHYEa:exon1:c.T918A:p.D306E;ALLELE_END	GT:AD:DP:GQ:PL	./.
scaffoldA01	5218090	.	C	T	2221.77	.	ExcessHet=3.0103;FS=0;MQ=59.2;QD=36.66;SOR=1.302;BaseQRankSum=0.904;ClippingRankSum=0;MQRankSum=0;ReadPosRankSum=-1.555;RAW_MQandDP=135877,43;DP=7483;AF=1;MLEAC=1;MLEAF=0.5;AN=594;AC=550;A./.OVAR_DATE=2016-05-11;Func.refGene=exonic;Gene.refGene=BnaPHYEa;GeneDetail.refGene=.;ExonicFunc.refGene=synonymous_SNV;AAChange.refGene=BnaPHYEa:BnaPHYEa:exon1:c.G903A:p.K301K;ALLELE_END	GT:AD:DP:GQ:PL	./.
scaffoldA01	5218159	.	C	T	2596.77	.	ExcessHet=3.0103;FS=0;MQ=59.45;QD=44.03;SOR=0.906;BaseQRankSum=-1.16;ClippingRankSum=0;MQRankSum=-1.736;ReadPosRankSum=-1.161;RAW_MQandDP=83715,34;DP=615;AF=0.5;MLEAC=2;MLEAF=1;AN=54;AC=39;A./.OVAR_DATE=2016-05-11;Func.refGene=exonic;Gene.refGene=BnaPHYEa;GeneDetail.refGene=.;ExonicFunc.refGene=synonymous_SNV;AAChange.refGene=BnaPHYEa:BnaPHYEa:exon1:c.G834A:p.Q278Q;ALLELE_END	GT:AD:DP:GQ:PL	./.
scaffoldA01	5218162	.	C	T	2642.77	.	ExcessHet=3.0103;FS=0;MQ=59.45;QD=44.03;SOR=0.906;BaseQRankSum=0;ClippingRankSum=0;MQRankSum=-1.794;ReadPosRankSum=-1.106;RAW_MQandDP=80115,33;DP=618;AF=0.5;MLEAC=2;MLEAF=1;AN=54;AC=39;A./.OVAR_DATE=2016-05-11;Func.refGene=exonic;Gene.refGene=BnaPHYEa;GeneDetail.refGene=.;ExonicFunc.refGene=synonymous_SNV;AAChange.refGene=BnaPHYEa:BnaPHYEa:exon1:c.G831A:p.P277P;ALLELE_END	GT:AD:DP:GQ:PL	./.
scaffoldA01	5218165	.	G	A	2617.77	.	ExcessHet=3.0103;FS=0;MQ=59.45;QD=44.03;SOR=0.906;BaseQRankSum=0;ClippingRankSum=0;MQRankSum=-1.794;ReadPosRankSum=-0.756;RAW_MQandDP=80115,33;DP=576;AF=0.5;MLEAC=2;MLEAF=1;AN=50;AC=35;A./.OVAR_DATE=2016-05-11;Func.refGene=exonic;Gene.refGene=BnaPHYEa;GeneDetail.refGene=.;ExonicFunc.refGene=synonymous_SNV;AAChange.refGene=BnaPHYEa:BnaPHYEa:exon1:c.C828T:p.I276I;ALLELE_END	GT:AD:DP:GQ:PL	./.
scaffoldA01	5218204	.	G	A	1164.77	.	ExcessHet=3.0103;FS=0;MQ=60;QD=38.16;SOR=0.859;BaseQRankSum=-0.586;ClippingRankSum=0;MQRankSum=0;ReadPosRankSum=0.95;DP=394;AF=1;MLEAC=2;MLEAF=1;AN=34;AC=28;A./.OVAR_DATE=2016-05-11;Func.refGene=exonic;Gene.refGene=BnaPHYEa;GeneDetail.refGene=.;ExonicFunc.refGene=synonymous_SNV;AAChange.refGene=BnaPHYEa:BnaPHYEa:exon1:c.C789T:p.L263L;ALLELE_END	GT:AD:DP:GQ:PL	./.
scaffoldA01	5218219	.	G	A	2085.77	.	ExcessHet=3.0103;FS=0;MQ=60;QD=39.38;SOR=0.693;BaseQRankSum=-0.11;ClippingRankSum=0;MQRankSum=0;ReadPosRankSum=1.604;RAW_MQandDP=106425,30;DP=1114;AF=0.5;MLEAC=2;MLEAF=1;AN=92;AC=79;A./.OVAR_DATE=2016-05-11;Func.refGene=exonic;Gene.refGene=BnaPHYEa;GeneDetail.refGene=.;ExonicFunc.refGene=synonymous_SNV;AAChange.refGene=BnaPHYEa:BnaPHYEa:exon1:c.C774T:p.I258I;ALLELE_END	GT:AD:DP:GQ:PL	./.
scaffoldA01	5218270	.	A	C	2167.77	.	ExcessHet=3.0103;FS=0;MQ=60;QD=39.93;SOR=1.609;BaseQRankSum=1.041;ClippingRankSum=0;MQRankSum=0;ReadPosRankSum=-1.408;RAW_MQandDP=147600,41;DP=911;AF=0.5;MLEAC=2;MLEAF=1;AN=66;AC=59;A./.OVAR_DATE=2016-05-11;Func.refGene=exonic;Gene.refGene=BnaPHYEa;GeneDetail.refGene=.;ExonicFunc.refGene=synonymous_SNV;AAChange.refGene=BnaPHYEa:BnaPHYEa:exon1:c.T723G:p.V241V;ALLELE_END	GT:AD:DP:GQ:PL	./.
scaffoldA01	5218288	.	A	G	2038.77	.	ExcessHet=3.0103;FS=0;MQ=60;QD=38.07;SOR=0.859;BaseQRankSum=0.463;ClippingRankSum=0;MQRankSum=0;ReadPosRankSum=1.195;DP=162;AF=0.5;MLEAC=1;MLEAF=0.5;AN=10;AC=9;A./.OVAR_DATE=2016-05-11;Func.refGene=exonic;Gene.refGene=BnaPHYEa;GeneDetail.refGene=.;ExonicFunc.refGene=synonymous_SNV;AAChange.refGene=BnaPHYEa:BnaPHYEa:exon1:c.T705C:p.L235L;ALLELE_END	GT:AD:DP:GQ:PL	./.
scaffoldA01	5218297	.	A	G	518.77	.	BaseQRankSum=1.291;ClippingRankSum=0;ExcessHet=3.0103;FS=2.884;MQ=60;MQRankSum=0;QD=14.02;ReadPosRankSum=0.747;SOR=0.767;DP=37;AF=0.5;MLEAC=1;MLEAF=0.5;AN=2;AC=1;A./.OVAR_DATE=2016-05-11;Func.refGene=exonic;Gene.refGene=BnaPHYEa;GeneDetail.refGene=.;ExonicFunc.refGene=synonymous_SNV;AAChange.refGene=BnaPHYEa:BnaPHYEa:exon1:c.T696C:p.V232V;ALLELE_END	GT:AD:DP:GQ:PL	./.
scaffoldA01	5218324	.	G	A	2031.77	.	ExcessHet=3.0103;FS=0;MQ=60;QD=32.98;SOR=2.494;BaseQRankSum=-0.719;ClippingRankSum=0;MQRankSum=0;ReadPosRankSum=-2.186;DP=172;AF=0.5;MLEAC=1;MLEAF=0.5;AN=10;AC=9;A./.OVAR_DATE=2016-05-11;Func.refGene=exonic;Gene.refGene=BnaPHYEa;GeneDetail.refGene=.;ExonicFunc.refGene=synonymous_SNV;AAChange.refGene=BnaPHYEa:BnaPHYEa:exon1:c.C669T:p.A223A;ALLELE_END	GT:AD:DP:GQ:PL	./.
scaffoldA01	5218336	.	T	C	844.06	.	ExcessHet=3.0103;RAW_MQandDP=86400,24;DP=24;MLEAC=2;MLEAF=1;AN=2;AC=2;A./.OVAR_DATE=2016-05-11;Func.refGene=exonic;Gene.refGene=BnaPHYEa;GeneDetail.refGene=.;ExonicFunc.refGene=synonymous_SNV;AAChange.refGene=BnaPHYEa:BnaPHYEa:exon1:c.A657G:p.G219G;ALLELE_END	GT:AD:DP:GQ:PL	./.
scaffoldA01	5218360	.	C	T	1822.77	.	ExcessHet=3.0103;FS=0;MQ=60;QD=38.78;SOR=0.919;RAW_MQandDP=72000,20;DP=117;AF=1;MLEAC=2;MLEAF=1;AN=8;AC=8;A./.OVAR_DATE=2016-05-11;Func.refGene=exonic;Gene.refGene=BnaPHYEa;GeneDetail.refGene=.;ExonicFunc.refGene=synonymous_SNV;AAChange.refGene=BnaPHYEa:BnaPHYEa:exon1:c.G633A:p.S211S;ALLELE_END	GT:AD:DP:GQ:PL	./.
scaffoldA01	5218399	.	T	C	1934.77	.	ExcessHet=3.0103;FS=0;MQ=60;QD=38.39;SOR=0.869;BaseQRankSum=0.631;ClippingRankSum=0;MQRankSum=0;ReadPosRankSum=0.438;RAW_MQandDP=104400,29;DP=721;AF=0.5;MLEAC=2;MLEAF=1;AN=60;AC=54;A./.OVAR_DATE=2016-05-11;Func.refGene=exonic;Gene.refGene=BnaPHYEa;GeneDetail.refGene=.;ExonicFunc.refGene=synonymous_SNV;AAChange.refGene=BnaPHYEa:BnaPHYEa:exon1:c.A594G:p.G198G;ALLELE_END	GT:AD:DP:GQ:PL	./.
scaffoldA01	5218465	.	T	G	2460.77	.	ExcessHet=3.0103;FS=0;MQ=60;QD=40.73;SOR=1.528;BaseQRankSum=-0;ClippingRankSum=-0;MQRankSum=-0;ReadPosRankSum=0.787;RAW_MQandDP=97200,27;DP=8388;AF=1;MLEAC=1;MLEAF=0.5;AN=646;AC=611;A./.OVAR_DATE=2016-05-11;Func.refGene=exonic;Gene.refGene=BnaPHYEa;GeneDetail.refGene=.;ExonicFunc.refGene=synonymous_SNV;AAChange.refGene=BnaPHYEa:BnaPHYEa:exon1:c.A528C:p.I176I;ALLELE_END	GT:AD:DP:GQ:PL	./.
scaffoldA01	5218522	.	G	A	1858.77	.	ExcessHet=3.0103;FS=0;MQ=57.94;QD=43.77;SOR=0.963;BaseQRankSum=-1.356;ClippingRankSum=-0;MQRankSum=-1.181;ReadPosRankSum=-0.619;RAW_MQandDP=10800,3;DP=2667;AF=0.5;MLEAC=2;MLEAF=1;AN=198;AC=173;A./.OVAR_DATE=2016-05-11;Func.refGene=exonic;Gene.refGene=BnaPHYEa;GeneDetail.refGene=.;ExonicFunc.refGene=synonymous_SNV;AAChange.refGene=BnaPHYEa:BnaPHYEa:exon1:c.C471T:p.H157H;ALLELE_END	GT:AD:DP:GQ:PL	./.
scaffoldA01	5218546	.	C	G	2448.77	.	ExcessHet=3.0103;FS=0;MQ=60;QD=40.62;SOR=1.002;BaseQRankSum=-0.129;ClippingRankSum=0;MQRankSum=-0.452;ReadPosRankSum=1.517;RAW_MQandDP=88924,32;DP=8908;AF=1;MLEAC=1;MLEAF=0.5;AN=668;AC=633;A./.OVAR_DATE=2016-05-11;Func.refGene=exonic;Gene.refGene=BnaPHYEa;GeneDetail.refGene=.;ExonicFunc.refGene=synonymous_SNV;AAChange.refGene=BnaPHYEa:BnaPHYEa:exon1:c.G447C:p.S149S;ALLELE_END	GT:AD:DP:GQ:PL	./.
scaffoldA01	5218574	.	G	A	3022.77	.	ExcessHet=3.0103;FS=0;MQ=57.23;QD=43.77;SOR=1.426;BaseQRankSum=-0.241;ClippingRankSum=0;MQRankSum=-0.517;ReadPosRankSum=1.134;RAW_MQandDP=68924,27;DP=10550;AF=1;MLEAC=1;MLEAF=0.5;AN=780;AC=754;A./.OVAR_DATE=2016-05-11;Func.refGene=exonic;Gene.refGene=BnaPHYEa;GeneDetail.refGene=.;ExonicFunc.refGene=nonsynonymous_SNV;AAChange.refGene=BnaPHYEa:BnaPHYEa:exon1:c.C419T:p.A140V;ALLELE_END	GT:AD:DP:GQ:PL	./.
scaffoldA01	5218576	.	T	C	3022.77	.	ExcessHet=3.0103;FS=0;MQ=57.23;QD=43.77;SOR=1.426;BaseQRankSum=0;ClippingRankSum=0;MQRankSum=-0.504;ReadPosRankSum=0.964;RAW_MQandDP=76124,29;DP=10562;AF=1;MLEAC=1;MLEAF=0.5;AN=780;AC=754;A./.OVAR_DATE=2016-05-11;Func.refGene=exonic;Gene.refGene=BnaPHYEa;GeneDetail.refGene=.;ExonicFunc.refGene=synonymous_SNV;AAChange.refGene=BnaPHYEa:BnaPHYEa:exon1:c.A417G:p.L139L;ALLELE_END	GT:AD:DP:GQ:PL	./.
scaffoldA01	5218583	.	A	G	3076.77	.	ExcessHet=3.0103;FS=0;MQ=57.1;QD=45.63;SOR=1.329;BaseQRankSum=-0.231;ClippingRankSum=0;MQRankSum=-0.492;ReadPosRankSum=0.681;RAW_MQandDP=72524,28;DP=10593;AF=1;MLEAC=1;MLEAF=0.5;AN=782;AC=755;A./.OVAR_DATE=2016-05-11;Func.refGene=exonic;Gene.refGene=BnaPHYEa;GeneDetail.refGene=.;ExonicFunc.refGene=nonsynonymous_SNV;AAChange.refGene=BnaPHYEa:BnaPHYEa:exon1:c.T410C:p.V137A;ALLELE_END	GT:AD:DP:GQ:PL	./.
scaffoldA01	5218586	.	C	G	2986.77	.	ExcessHet=3.0103;FS=0;MQ=57.1;QD=43.58;SOR=1.329;BaseQRankSum=0;ClippingRankSum=0;MQRankSum=-0.481;ReadPosRankSum=0.299;RAW_MQandDP=72524,28;DP=10600;AF=1;MLEAC=1;MLEAF=0.5;AN=782;AC=755;A./.OVAR_DATE=2016-05-11;Func.refGene=exonic;Gene.refGene=BnaPHYEa;GeneDetail.refGene=.;ExonicFunc.refGene=nonsynonymous_SNV;AAChange.refGene=BnaPHYEa:BnaPHYEa:exon1:c.G407C:p.G136A;ALLELE_END	GT:AD:DP:GQ:PL	./.
scaffoldA01	5218644	.	G	A	2340.77	.	ExcessHet=3.0103;FS=0;MQ=57.74;QD=42.28;SOR=1.382;BaseQRankSum=-0.235;ClippingRankSum=0;MQRankSum=-0.617;ReadPosRankSum=1.221;RAW_MQandDP=73200,22;DP=10358;AF=1;MLEAC=1;MLEAF=0.5;AN=756;AC=732;A./.OVAR_DATE=2016-05-11;Func.refGene=exonic;Gene.refGene=BnaPHYEa;GeneDetail.refGene=.;ExonicFunc.refGene=nonsynonymous_SNV;AAChange.refGene=BnaPHYEa:BnaPHYEa:exon1:c.C349T:p.L117F;ALLELE_END	GT:AD:DP:GQ:PL	./.
scaffoldA01	5218666	.	A	G	1864.77	.	ExcessHet=3.0103;FS=0;MQ=59.45;QD=42.27;SOR=1.071;BaseQRankSum=-0.886;ClippingRankSum=-0;MQRankSum=-0;ReadPosRankSum=0.475;DP=2244;AF=0.5;MLEAC=1;MLEAF=0.5;AN=162;AC=140;A./.OVAR_DATE=2016-05-11;Func.refGene=exonic;Gene.refGene=BnaPHYEa;GeneDetail.refGene=.;ExonicFunc.refGene=synonymous_SNV;AAChange.refGene=BnaPHYEa:BnaPHYEa:exon1:c.T327C:p.A109A;ALLELE_END	GT:AD:DP:GQ:PL	./.
scaffoldA01	5218714	.	G	T	1049.77	.	ExcessHet=3.0103;FS=0;MQ=60;QD=37.49;SOR=0.836;DP=54;AF=1;MLEAC=2;MLEAF=1;AN=4;AC=4;A./.OVAR_DATE=2016-05-11;Func.refGene=exonic;Gene.refGene=BnaPHYEa;GeneDetail.refGene=.;ExonicFunc.refGene=synonymous_SNV;AAChange.refGene=BnaPHYEa:BnaPHYEa:exon1:c.C279A:p.I93I;ALLELE_END	GT:AD:DP:GQ:PL	./.
scaffoldA01	5218876	.	T	A	2137.77	.	ExcessHet=3.0103;FS=0;MQ=60;QD=36.57;SOR=0.859;BaseQRankSum=-0.502;ClippingRankSum=0;MQRankSum=5.295;ReadPosRankSum=1.606;RAW_MQandDP=86400,24;DP=8919;AF=1;MLEAC=2;MLEAF=1;AN=766;AC=736;A./.OVAR_DATE=2016-05-11;Func.refGene=exonic;Gene.refGene=BnaPHYEa;GeneDetail.refGene=.;ExonicFunc.refGene=synonymous_SNV;AAChange.refGene=BnaPHYEa:BnaPHYEa:exon1:c.A117T:p.S39S;ALLELE_END	GT:AD:DP:GQ:PL	./.
scaffoldA01	5218894	.	G	T	59.77	.	BaseQRankSum=-0.81;ClippingRankSum=0;ExcessHet=3.0103;FS=15.315;MQ=55.33;MQRankSum=-3.897;QD=3.52;ReadPosRankSum=-1.643;SOR=3.229;DP=17;AF=0.5;MLEAC=1;MLEAF=0.5;AN=2;AC=1;A./.OVAR_DATE=2016-05-11;Func.refGene=exonic;Gene.refGene=BnaPHYEa;GeneDetail.refGene=.;ExonicFunc.refGene=nonsynonymous_SNV;AAChange.refGene=BnaPHYEa:BnaPHYEa:exon1:c.C99A:p.F33L;ALLELE_END	GT:AD:DP:GQ:PL	./.
scaffoldA01	5218912	.	G	C	1675.77	.	ExcessHet=3.0103;FS=0;MQ=60;QD=39.27;SOR=2.215;BaseQRankSum=0.464;ClippingRankSum=-0;MQRankSum=-0;ReadPosRankSum=-0.921;RAW_MQandDP=24516,7;DP=4532;AF=1;MLEAC=1;MLEAF=0.5;AN=426;AC=382;A./.OVAR_DATE=2016-05-11;Func.refGene=exonic;Gene.refGene=BnaPHYEa;GeneDetail.refGene=.;ExonicFunc.refGene=synonymous_SNV;AAChange.refGene=BnaPHYEa:BnaPHYEa:exon1:c.C81G:p.S27S;ALLELE_END	GT:AD:DP:GQ:PL	./.
scaffoldA01	5218938	.	TTTG	T	79.73	.	BaseQRankSum=1.323;ClippingRankSum=0;ExcessHet=3.0103;FS=9.118;MQ=57.57;MQRankSum=-5.044;QD=2.29;ReadPosRankSum=-1.174;SOR=3.105;DP=300;AF=0.5;MLEAC=1;MLEAF=0.5;AN=28;AC=14;A./.OVAR_DATE=2016-05-11;Func.refGene=exonic;Gene.refGene=BnaPHYEa;GeneDetail.refGene=.;ExonicFunc.refGene=nonframeshift_deletion;AAChange.refGene=BnaPHYEa:BnaPHYEa:exon1:c.52_54del:p.18_18del;ALLELE_END	GT:AD:DP:GQ:PL	./.
scaffoldA01	5218953	.	T	C	1769.77	.	ExcessHet=3.0103;FS=0;MQ=60;QD=38.51;SOR=1.022;BaseQRankSum=3.539;ClippingRankSum=0;MQRankSum=5.005;ReadPosRankSum=-0.653;RAW_MQandDP=108000,30;DP=4381;AF=1;MLEAC=1;MLEAF=0.5;AN=400;AC=360;A./.OVAR_DATE=2016-05-11;Func.refGene=exonic;Gene.refGene=BnaPHYEa;GeneDetail.refGene=.;ExonicFunc.refGene=nonsynonymous_SNV;AAChange.refGene=BnaPHYEa:BnaPHYEa:exon1:c.A40G:p.K14E;ALLELE_END	GT:AD:DP:GQ:PL	./.
scaffoldA01	5218966	.	G	C	1842.77	.	ExcessHet=3.0103;FS=0;MQ=60;QD=39.21;SOR=0.823;BaseQRankSum=0;ClippingRankSum=0;MQRankSum=0;ReadPosRankSum=-0.776;DP=119;AF=0.5;MLEAC=1;MLEAF=0.5;AN=8;AC=7;A./.OVAR_DATE=2016-05-11;Func.refGene=exonic;Gene.refGene=BnaPHYEa;GeneDetail.refGene=.;ExonicFunc.refGene=synonymous_SNV;AAChange.refGene=BnaPHYEa:BnaPHYEa:exon1:c.C27G:p.A9A;ALLELE_END	GT:AD:DP:GQ:PL	./.
scaffoldA01	5218968	.	C	A	48.64	.	BaseQRankSum=-1.383;ExcessHet=3.0103;MQRankSum=-2.2;RAW_MQandDP=28564,9;ReadPosRankSum=-0.282;DP=9;MLEAC=1;MLEAF=0.5;AN=2;AC=1;A./.OVAR_DATE=2016-05-11;Func.refGene=exonic;Gene.refGene=BnaPHYEa;GeneDetail.refGene=.;ExonicFunc.refGene=nonsynonymous_SNV;AAChange.refGene=BnaPHYEa:BnaPHYEa:exon1:c.G25T:p.A9S;ALLELE_END	GT:AD:DP:GQ:PL	./.
scaffoldA01	5218995	.	G	GC	1708.73	.	ExcessHet=3.0103;FS=0;MQ=60;QD=41.89;SOR=1.022;BaseQRankSum=-0;ClippingRankSum=-0;MQRankSum=-0;ReadPosRankSum=2.287;RAW_MQandDP=26800,8;DP=4252;AF=1;MLEAC=2;MLEAF=1;AN=428;AC=368;A./.OVAR_DATE=2016-05-11;Func.refGene=upstream;Gene.refGene=BnaPHYEa;GeneDetail.refGene=.;ExonicFunc.refGene=.;AAChange.refGene=.;ALLELE_END	GT:AD:DP:GQ:PL	./.
scaffoldA01	5218996	.	T	TTGGGCC	1708.73	.	ExcessHet=3.0103;FS=0;MQ=60;QD=41.89;SOR=1.022;BaseQRankSum=-0.967;ClippingRankSum=-0;MQRankSum=-0;ReadPosRankSum=2.287;RAW_MQandDP=26800,8;DP=4213;AF=1;MLEAC=2;MLEAF=1;AN=428;AC=368;A./.OVAR_DATE=2016-05-11;Func.refGene=upstream;Gene.refGene=BnaPHYEa;GeneDetail.refGene=.;ExonicFunc.refGene=.;AAChange.refGene=.;ALLELE_END	GT:AD:DP:GQ:PL	./.
scaffoldA01	5219018	.	A	G	172.77	.	BaseQRankSum=0.144;ClippingRankSum=0;ExcessHet=3.0103;FS=2.231;MQ=57.99;MQRankSum=-4.164;QD=2.68;ReadPosRankSum=-1.959;SOR=1.609;RAW_MQandDP=17600,6;DP=993;AF=0.5;MLEAC=1;MLEAF=0.5;AN=96;AC=48;A./.OVAR_DATE=2016-05-11;Func.refGene=upstream;Gene.refGene=BnaPHYEa;GeneDetail.refGene=.;ExonicFunc.refGene=.;AAChange.refGene=.;ALLELE_END	GT:AD:DP:GQ:PL	./.
scaffoldA01	5219022	.	GAAGAAA	GAGAAA,G	1508.73	.	ExcessHet=3.0103;FS=0;MQ=60;QD=45.7;SOR=0.859;BaseQRankSum=0.799;ClippingRankSum=-0;MQRankSum=-0;ReadPosRankSum=0.003;RAW_MQandDP=37600,11;DP=3898;AF=1,0.5;MLEAC=2,1;MLEAF=1,0.5;AN=436;AC=365,6;A./.OVAR_DATE=2016-05-11;Func.refGene=upstream;Gene.refGene=BnaPHYEa;GeneDetail.refGene=.;ExonicFunc.refGene=.;AAChange.refGene=.;ALLELE_END;A./.OVAR_DATE=2016-05-11;Func.refGene=upstream;Gene.refGene=BnaP…	GT:AD:DP:GQ:PL	./.
scaffoldA01	5219025	.	GAAA	G	907.73	.	BaseQRankSum=1.287;ClippingRankSum=0;ExcessHet=3.0103;FS=13.262;MQ=59.36;MQRankSum=1.209;QD=20.71;ReadPosRankSum=0.575;SOR=1.617;RAW_MQandDP=10800,3;DP=121;AF=0.5;MLEAC=2;MLEAF=1;AN=14;AC=10;A./.OVAR_DATE=2016-05-11;Func.refGene=upstream;Gene.refGene=BnaPHYEa;GeneDetail.refGene=.;ExonicFunc.refGene=.;AAChange.refGene=.;ALLELE_END	GT:AD:DP:GQ:PL	./.
scaffoldA01	5219027	.	A	AG	652.73	.	BaseQRankSum=0.45;ClippingRankSum=0;ExcessHet=3.0103;FS=0;MQ=60;MQRankSum=0;QD=19.78;ReadPosRankSum=-1.731;SOR=0.549;DP=40;AF=0.5;MLEAC=1;MLEAF=0.5;AN=2;AC=1;A./.OVAR_DATE=2016-05-11;Func.refGene=upstream;Gene.refGene=BnaPHYEa;GeneDetail.refGene=.;ExonicFunc.refGene=.;AAChange.refGene=.;ALLELE_END	GT:AD:DP:GQ:PL	./.
scaffoldA01	5219047	.	G	A	1746.77	.	ExcessHet=3.0103;FS=0;MQ=60;QD=43.53;SOR=0.846;BaseQRankSum=-0;ClippingRankSum=-0;MQRankSum=-0;ReadPosRankSum=-3.224;RAW_MQandDP=14400,4;DP=4003;AF=1;MLEAC=2;MLEAF=1;AN=446;AC=379;A./.OVAR_DATE=2016-05-11;Func.refGene=upstream;Gene.refGene=BnaPHYEa;GeneDetail.refGene=.;ExonicFunc.refGene=.;AAChange.refGene=.;ALLELE_END	GT:AD:DP:GQ:PL	./.
scaffoldA01	5219073	.	A	T	259.77	.	BaseQRankSum=-0.447;ClippingRankSum=0;ExcessHet=3.0103;FS=2.066;MQ=56.8;MQRankSum=-4.006;QD=7.25;ReadPosRankSum=-2.276;SOR=0.283;RAW_MQandDP=25834,8;DP=1172;AF=0.5;MLEAC=1;MLEAF=0.5;AN=130;AC=65;A./.OVAR_DATE=2016-05-11;Func.refGene=upstream;Gene.refGene=BnaPHYEa;GeneDetail.refGene=.;ExonicFunc.refGene=.;AAChange.refGene=.;ALLELE_END	GT:AD:DP:GQ:PL	./.
scaffoldA01	5219082	.	T	TA	298.73	.	BaseQRankSum=-3.112;ClippingRankSum=0;ExcessHet=3.0103;FS=0;MQ=57.28;MQRankSum=-3.537;QD=7.18;ReadPosRankSum=-1.8;SOR=0.836;RAW_MQandDP=23834,8;DP=1260;AF=0.5;MLEAC=1;MLEAF=0.5;AN=142;AC=71;A./.OVAR_DATE=2016-05-11;Func.refGene=upstream;Gene.refGene=BnaPHYEa;GeneDetail.refGene=.;ExonicFunc.refGene=.;AAChange.refGene=.;ALLELE_END	GT:AD:DP:GQ:PL	./.
scaffoldA01	5219088	.	A	G	2086.77	.	ExcessHet=3.0103;FS=0;MQ=60;QD=43.64;SOR=0.776;BaseQRankSum=2.124;ClippingRankSum=0;MQRankSum=3.344;ReadPosRankSum=1.068;RAW_MQandDP=97200,27;DP=3604;AF=1;MLEAC=2;MLEAF=1;AN=380;AC=327;A./.OVAR_DATE=2016-05-11;Func.refGene=upstream;Gene.refGene=BnaPHYEa;GeneDetail.refGene=.;ExonicFunc.refGene=.;AAChange.refGene=.;ALLELE_END	GT:AD:DP:GQ:PL	./.
scaffoldA01	5219090	.	C	T	78.31	.	ExcessHet=3.0103;RAW_MQandDP=7200,2;DP=2;MLEAC=1;MLEAF=0.5;AN=2;AC=1;A./.OVAR_DATE=2016-05-11;Func.refGene=upstream;Gene.refGene=BnaPHYEa;GeneDetail.refGene=.;ExonicFunc.refGene=.;AAChange.refGene=.;ALLELE_END	GT:AD:DP:GQ:PL	./.
scaffoldA01	5219094	.	C	CA,T	1993.73	.	ExcessHet=3.0103;FS=0;MQ=60;QD=45.22;SOR=0.874;BaseQRankSum=3.995;ClippingRankSum=0;MQRankSum=3.268;ReadPosRankSum=0.382;RAW_MQandDP=90000,25;DP=3568;AF=1,.;MLEAC=2,1;MLEAF=1,0.5;AN=392;AC=336,1;A./.OVAR_DATE=2016-05-11;Func.refGene=upstream;Gene.refGene=BnaPHYEa;GeneDetail.refGene=.;ExonicFunc.refGene=.;AAChange.refGene=.;ALLELE_END;A./.OVAR_DATE=2016-05-11;Func.refGene=upstream;Gene.refGene=Bna…	GT:AD:DP:GQ:PL	./.
scaffoldA01	5219097	.	CT	C	364.73	.	BaseQRankSum=-3.575;ClippingRankSum=0;ExcessHet=3.0103;FS=2.05;MQ=57.76;MQRankSum=-3.155;QD=6.31;ReadPosRankSum=0.159;SOR=1.483;RAW_MQandDP=20234,7;DP=1429;AF=0.5;MLEAC=1;MLEAF=0.5;AN=164;AC=82;A./.OVAR_DATE=2016-05-11;Func.refGene=upstream;Gene.refGene=BnaPHYEa;GeneDetail.refGene=.;ExonicFunc.refGene=.;AAChange.refGene=.;ALLELE_END	GT:AD:DP:GQ:PL	./.
scaffoldA01	5219104	.	A	ATAC	1987.73	.	ExcessHet=3.0103;FS=0;MQ=60;QD=47.29;SOR=0.776;BaseQRankSum=1.546;ClippingRankSum=0;MQRankSum=3.268;ReadPosRankSum=-0.669;RAW_MQandDP=93600,26;DP=3408;AF=1;MLEAC=2;MLEAF=1;AN=390;AC=336;A./.OVAR_DATE=2016-05-11;Func.refGene=upstream;Gene.refGene=BnaPHYEa;GeneDetail.refGene=.;ExonicFunc.refGene=.;AAChange.refGene=.;ALLELE_END	GT:AD:DP:GQ:PL	./.
scaffoldA01	5219115	.	T	A	84.77	.	BaseQRankSum=-1.952;ClippingRankSum=0;ExcessHet=3.0103;FS=0;MQ=56.99;MQRankSum=-2.204;QD=6.05;ReadPosRankSum=-1.202;SOR=1.112;DP=39;AF=0.5;MLEAC=1;MLEAF=0.5;AN=6;AC=3;A./.OVAR_DATE=2016-05-11;Func.refGene=upstream;Gene.refGene=BnaPHYEa;GeneDetail.refGene=.;ExonicFunc.refGene=.;AAChange.refGene=.;ALLELE_END	GT:AD:DP:GQ:PL	./.
scaffoldA01	5219116	.	T	A	286.77	.	BaseQRankSum=-2.424;ClippingRankSum=0;ExcessHet=3.0103;FS=6.317;MQ=56.64;MQRankSum=-3.744;QD=6.49;ReadPosRankSum=2.122;SOR=3.258;RAW_MQandDP=23834,8;DP=1164;AF=0.5;MLEAC=1;MLEAF=0.5;AN=142;AC=71;A./.OVAR_DATE=2016-05-11;Func.refGene=upstream;Gene.refGene=BnaPHYEa;GeneDetail.refGene=.;ExonicFunc.refGene=.;AAChange.refGene=.;ALLELE_END	GT:AD:DP:GQ:PL	./.
scaffoldA01	5219117	.	T	A	430.79	.	BaseQRankSum=-2.59;ClippingRankSum=0;ExcessHet=3.0103;FS=0;MQ=58.29;MQRankSum=-2.72;QD=4.99;ReadPosRankSum=-0.2;SOR=0.527;DP=145;AF=0.5;MLEAC=1;MLEAF=0.5;AN=14;AC=8;A./.OVAR_DATE=2016-05-11;Func.refGene=upstream;Gene.refGene=BnaPHYEa;GeneDetail.refGene=.;ExonicFunc.refGene=.;AAChange.refGene=.;ALLELE_END	GT:AD:DP:GQ:PL	./.
scaffoldA01	5219118	.	T	A	493.75	.	BaseQRankSum=-0.289;ClippingRankSum=0;ExcessHet=3.0103;FS=0;MQ=60;MQRankSum=0;QD=16.08;ReadPosRankSum=0.28;SOR=1.022;RAW_MQandDP=39600,11;DP=140;AF=0.5;MLEAC=1;MLEAF=0.5;AN=16;AC=8;A./.OVAR_DATE=2016-05-11;Func.refGene=upstream;Gene.refGene=BnaPHYEa;GeneDetail.refGene=.;ExonicFunc.refGene=.;AAChange.refGene=.;ALLELE_END	GT:AD:DP:GQ:PL	./.
scaffoldA01	5219119	.	T	A	961.77	.	BaseQRankSum=0.3;ClippingRankSum=0;ExcessHet=3.0103;FS=2.527;MQ=60;MQRankSum=0;QD=14.32;ReadPosRankSum=-0.178;SOR=0.91;RAW_MQandDP=21600,6;DP=2865;AF=1;MLEAC=2;MLEAF=1;AN=332;AC=218;A./.OVAR_DATE=2016-05-11;Func.refGene=upstream;Gene.refGene=BnaPHYEa;GeneDetail.refGene=.;ExonicFunc.refGene=.;AAChange.refGene=.;ALLELE_END	GT:AD:DP:GQ:PL	./.
scaffoldA01	5219120	.	T	A	871.77	.	BaseQRankSum=0.46;ClippingRankSum=0;ExcessHet=3.0103;FS=2.199;MQ=60;MQRankSum=0;QD=2.04;ReadPosRankSum=-0.655;SOR=1.781;RAW_MQandDP=18000,5;DP=402;AF=0.5;MLEAC=2;MLEAF=1;AN=46;AC=26;A./.OVAR_DATE=2016-05-11;Func.refGene=upstream;Gene.refGene=BnaPHYEa;GeneDetail.refGene=.;ExonicFunc.refGene=.;AAChange.refGene=.;ALLELE_END	GT:AD:DP:GQ:PL	./.
scaffoldA01	5219126	.	T	C	1186.77	.	ExcessHet=3.0103;FS=0;MQ=59.27;QD=46.05;SOR=2.584;BaseQRankSum=0.703;ClippingRankSum=-0;MQRankSum=-0;ReadPosRankSum=0.992;RAW_MQandDP=53001,15;DP=3493;AF=1;MLEAC=2;MLEAF=1;AN=428;AC=358;A./.OVAR_DATE=2016-05-11;Func.refGene=upstream;Gene.refGene=BnaPHYEa;GeneDetail.refGene=.;ExonicFunc.refGene=.;AAChange.refGene=.;ALLELE_END	GT:AD:DP:GQ:PL	./.
scaffoldA01	5219132	.	T	C	1171.77	.	ExcessHet=3.0103;FS=0;MQ=59.31;QD=45.99;SOR=2.179;BaseQRankSum=-1.085;ClippingRankSum=-0;MQRankSum=-0;ReadPosRankSum=1.71;RAW_MQandDP=53001,15;DP=3483;AF=1;MLEAC=2;MLEAF=1;AN=428;AC=356;A./.OVAR_DATE=2016-05-11;Func.refGene=upstream;Gene.refGene=BnaPHYEa;GeneDetail.refGene=.;ExonicFunc.refGene=.;AAChange.refGene=.;ALLELE_END	GT:AD:DP:GQ:PL	./.
scaffoldA01	5219146	.	C	G	1300.77	.	ExcessHet=3.0103;FS=0;MQ=59.35;QD=43.43;SOR=1.863;BaseQRankSum=-0;ClippingRankSum=-0;MQRankSum=-0;ReadPosRankSum=1.944;RAW_MQandDP=53001,15;DP=3808;AF=1;MLEAC=2;MLEAF=1;AN=428;AC=356;A./.OVAR_DATE=2016-05-11;Func.refGene=upstream;Gene.refGene=BnaPHYEa;GeneDetail.refGene=.;ExonicFunc.refGene=.;AAChange.refGene=.;ALLELE_END	GT:AD:DP:GQ:PL	./.
scaffoldA01	5219147	.	TCA	T	1312.73	.	ExcessHet=3.0103;FS=0;MQ=59.35;QD=45.43;SOR=1.863;BaseQRankSum=-0;ClippingRankSum=-0;MQRankSum=-0;ReadPosRankSum=2.166;RAW_MQandDP=53001,15;DP=3839;AF=1;MLEAC=2;MLEAF=1;AN=428;AC=356;A./.OVAR_DATE=2016-05-11;Func.refGene=upstream;Gene.refGene=BnaPHYEa;GeneDetail.refGene=.;ExonicFunc.refGene=.;AAChange.refGene=.;ALLELE_END	GT:AD:DP:GQ:PL	./.
scaffoldA01	5219149	.	A	T	347.77	.	BaseQRankSum=0.032;ClippingRankSum=0;ExcessHet=3.0103;FS=7.076;MQ=58.14;MQRankSum=-3.534;QD=4.96;ReadPosRankSum=3.008;SOR=2.303;RAW_MQandDP=21600,6;DP=1877;AF=0.5;MLEAC=1;MLEAF=0.5;AN=208;AC=104;A./.OVAR_DATE=2016-05-11;Func.refGene=upstream;Gene.refGene=BnaPHYEa;GeneDetail.refGene=.;ExonicFunc.refGene=.;AAChange.refGene=.;ALLELE_END	GT:AD:DP:GQ:PL	./.
scaffoldA01	5219150	.	C	T	1328.77	.	ExcessHet=3.0103;FS=0;MQ=59.39;QD=43.51;SOR=1.981;BaseQRankSum=-0.674;ClippingRankSum=-0;MQRankSum=-0;ReadPosRankSum=2.316;RAW_MQandDP=53001,15;DP=3862;AF=1;MLEAC=2;MLEAF=1;AN=428;AC=356;A./.OVAR_DATE=2016-05-11;Func.refGene=upstream;Gene.refGene=BnaPHYEa;GeneDetail.refGene=.;ExonicFunc.refGene=.;AAChange.refGene=.;ALLELE_END	GT:AD:DP:GQ:PL	./.
scaffoldA01	5219153	.	A	ATGCT	338.73	.	BaseQRankSum=-0.031;ClippingRankSum=0;ExcessHet=3.0103;FS=4.451;MQ=58.2;MQRankSum=-3.605;QD=4.51;ReadPosRankSum=2.752;SOR=2.17;RAW_MQandDP=21600,6;DP=1762;AF=0.5;MLEAC=1;MLEAF=0.5;AN=194;AC=97;A./.OVAR_DATE=2016-05-11;Func.refGene=upstream;Gene.refGene=BnaPHYEa;GeneDetail.refGene=.;ExonicFunc.refGene=.;AAChange.refGene=.;ALLELE_END	GT:AD:DP:GQ:PL	./.
scaffoldA01	5219154	.	T	TGCTC	52.6	.	BaseQRankSum=0.366;ExcessHet=3.0103;MQRankSum=0;RAW_MQandDP=36000,10;ReadPosRankSum=0;DP=10;MLEAC=1;MLEAF=0.5;AN=2;AC=1;A./.OVAR_DATE=2016-05-11;Func.refGene=upstream;Gene.refGene=BnaPHYEa;GeneDetail.refGene=.;ExonicFunc.refGene=.;AAChange.refGene=.;ALLELE_END	GT:AD:DP:GQ:PL	./.
scaffoldA01	5219165	.	CT	C,CTT	1753.73	.	ExcessHet=3.0103;FS=0;MQ=60;QD=29.59;SOR=0.941;BaseQRankSum=0;ClippingRankSum=0;MQRankSum=0;ReadPosRankSum=-1.107;RAW_MQandDP=82800,23;DP=9839;AF=1,1;MLEAC=1,1;MLEAF=0.5,0.5;AN=1112;AC=806,299;A./.OVAR_DATE=2016-05-11;Func.refGene=upstream;Gene.refGene=BnaPHYEa;GeneDetail.refGene=.;ExonicFunc.refGene=.;AAChange.refGene=.;ALLELE_END;A./.OVAR_DATE=2016-05-11;Func.refGene=upstream;Gene.refGene=BnaPH…	GT:AD:DP:GQ:PL	./.
52.64	.	BaseQRankSum=0;ExcessHet=3.0103;MQRankSum=0;RAW_MQandDP=36000,10;ReadPosRankSum=0.842;DP=10;MLEAC=1;MLEAF=0.5;AN=2;AC=1	GT:AD:DP:GQ:PL	./.	./.	./.	./.;A./.OVAR_DATE=2016-05-11;Func.refGene=.;Gene.refGene=.;GeneDetail.refGene=.;ExonicFunc.refGene=.;AAChange.refGene=.;ALLELE_END	./.	./.
scaffoldA01	5219171	.	TTG	T	55.6	.	BaseQRankSum=-0.431;ExcessHet=3.0103;MQRankSum=0;RAW_MQandDP=32400,9;ReadPosRankSum=0.549;DP=9;MLEAC=1;MLEAF=0.5;AN=2;AC=1;A./.OVAR_DATE=2016-05-11;Func.refGene=upstream;Gene.refGene=BnaPHYEa;GeneDetail.refGene=.;ExonicFunc.refGene=.;AAChange.refGene=.;ALLELE_END	GT:AD:DP:GQ:PL	./.
scaffoldA01	5219239	.	TATTTC	T	751.73	.	ExcessHet=3.0103;FS=0;MQ=60;QD=45.64;SOR=1.445;BaseQRankSum=-0.48;ClippingRankSum=0;MQRankSum=0;ReadPosRankSum=2.778;DP=99;AF=1;MLEAC=2;MLEAF=1;AN=14;AC=12;A./.OVAR_DATE=2016-05-11;Func.refGene=upstream;Gene.refGene=BnaPHYEa;GeneDetail.refGene=.;ExonicFunc.refGene=.;AAChange.refGene=.;ALLELE_END	GT:AD:DP:GQ:PL	./.
scaffoldA01	5219243	.	T	A	1687.77	.	ExcessHet=3.0103;FS=0;MQ=60;QD=39.11;SOR=0.941;BaseQRankSum=1.304;ClippingRankSum=-0;MQRankSum=-0;ReadPosRankSum=2.147;RAW_MQandDP=116389,35;DP=3680;AF=1;MLEAC=2;MLEAF=1;AN=382;AC=348;A./.OVAR_DATE=2016-05-11;Func.refGene=upstream;Gene.refGene=BnaPHYEa;GeneDetail.refGene=.;ExonicFunc.refGene=.;AAChange.refGene=.;ALLELE_END	GT:AD:DP:GQ:PL	./.
scaffoldA01	5219244	.	C	CTTT	1645.73	.	ExcessHet=3.0103;FS=0;MQ=60;QD=42.37;SOR=0.914;BaseQRankSum=-0.135;ClippingRankSum=-0;MQRankSum=-0;ReadPosRankSum=-1.373;RAW_MQandDP=49504,14;DP=3943;AF=1;MLEAC=2;MLEAF=1;AN=424;AC=384;A./.OVAR_DATE=2016-05-11;Func.refGene=upstream;Gene.refGene=BnaPHYEa;GeneDetail.refGene=.;ExonicFunc.refGene=.;AAChange.refGene=.;ALLELE_END	GT:AD:DP:GQ:PL	./.
scaffoldA01	5219248	.	T	TGATCAA	907.73	.	ExcessHet=3.0103;FS=0;MQ=60;QD=42.13;SOR=1.179;BaseQRankSum=2.219;ClippingRankSum=-0;MQRankSum=-0;ReadPosRankSum=-0.628;DP=98;AF=1;MLEAC=2;MLEAF=1;AN=14;AC=13;A./.OVAR_DATE=2016-05-11;Func.refGene=upstream;Gene.refGene=BnaPHYEa;GeneDetail.refGene=.;ExonicFunc.refGene=.;AAChange.refGene=.;ALLELE_END	GT:AD:DP:GQ:PL	./.
scaffoldA01	5219251	.	C	T	1756.77	.	ExcessHet=3.0103;FS=0;MQ=60;QD=43.2;SOR=1.292;BaseQRankSum=0.111;ClippingRankSum=-0;MQRankSum=-0;ReadPosRankSum=-0.792;RAW_MQandDP=45904,13;DP=3894;AF=1;MLEAC=2;MLEAF=1;AN=426;AC=386;A./.OVAR_DATE=2016-05-11;Func.refGene=upstream;Gene.refGene=BnaPHYEa;GeneDetail.refGene=.;ExonicFunc.refGene=.;AAChange.refGene=.;ALLELE_END	GT:AD:DP:GQ:PL	./.
scaffoldA01	5219285	.	C	CT	1233.73	.	ExcessHet=3.0103;FS=0;MQ=60;QD=31.63;SOR=1.096;BaseQRankSum=0.728;ClippingRankSum=-0;MQRankSum=-0;ReadPosRankSum=1.315;RAW_MQandDP=27658,8;DP=229;AF=0.5;MLEAC=2;MLEAF=1;AN=20;AC=17;A./.OVAR_DATE=2016-05-11;Func.refGene=upstream;Gene.refGene=BnaPHYEa;GeneDetail.refGene=.;ExonicFunc.refGene=.;AAChange.refGene=.;ALLELE_END	GT:AD:DP:GQ:PL	./.
scaffoldA01	5219286	.	T	TTTAAATA	145.6	.	BaseQRankSum=1.358;ExcessHet=3.0103;MQRankSum=-1.508;RAW_MQandDP=51921,15;ReadPosRankSum=-0.783;DP=24;MLEAC=1;MLEAF=0.5;AN=4;AC=2;A./.OVAR_DATE=2016-05-11;Func.refGene=upstream;Gene.refGene=BnaPHYEa;GeneDetail.refGene=.;ExonicFunc.refGene=.;AAChange.refGene=.;ALLELE_END	GT:AD:DP:GQ:PL	./.
scaffoldA01	5219306	.	CAAGGGGTG	C	196.6	.	BaseQRankSum=-0.187;ExcessHet=3.0103;MQRankSum=-2.905;RAW_MQandDP=76721,23;ReadPosRankSum=0.578;DP=36;MLEAC=1;MLEAF=0.5;AN=4;AC=2;A./.OVAR_DATE=2016-05-11;Func.refGene=upstream;Gene.refGene=BnaPHYEa;GeneDetail.refGene=.;ExonicFunc.refGene=.;AAChange.refGene=.;ALLELE_END	GT:AD:DP:GQ:PL	./.
scaffoldA01	5219333	.	C	T	152.64	.	BaseQRankSum=-1.131;ExcessHet=3.0103;MQRankSum=-2.905;RAW_MQandDP=73121,22;ReadPosRankSum=0.591;DP=37;MLEAC=1;MLEAF=0.5;AN=4;AC=2;A./.OVAR_DATE=2016-05-11;Func.refGene=upstream;Gene.refGene=BnaPHYEa;GeneDetail.refGene=.;ExonicFunc.refGene=.;AAChange.refGene=.;ALLELE_END	GT:AD:DP:GQ:PL	./.
scaffoldA01	5219355	.	G	A	788.77	.	ExcessHet=3.0103;FS=0;MQ=60;QD=40.21;SOR=1.863;BaseQRankSum=-1.066;ClippingRankSum=0;MQRankSum=0;ReadPosRankSum=0.041;RAW_MQandDP=91121,27;DP=94;AF=0.5;MLEAC=1;MLEAF=0.5;AN=10;AC=8;A./.OVAR_DATE=2016-05-11;Func.refGene=upstream;Gene.refGene=BnaPHYEa;GeneDetail.refGene=.;ExonicFunc.refGene=.;AAChange.refGene=.;ALLELE_END	GT:AD:DP:GQ:PL	./.
scaffoldA01	5219373	.	C	A	110.64	.	BaseQRankSum=-1.872;ClippingRankSum=0;ExcessHet=3.0103;FS=2.772;MQ=57.24;MQRankSum=-2.553;QD=3.32;ReadPosRankSum=-1.663;SOR=0.935;RAW_MQandDP=85509,28;DP=83;AF=0.5;MLEAC=1;MLEAF=0.5;AN=10;AC=5;A./.OVAR_DATE=2016-05-11;Func.refGene=upstream;Gene.refGene=BnaPHYEa;GeneDetail.refGene=.;ExonicFunc.refGene=.;AAChange.refGene=.;ALLELE_END	GT:AD:DP:GQ:PL	./.
scaffoldA01	5219374	.	G	GTGATGAT	110.6	.	BaseQRankSum=-4.017;ClippingRankSum=0;ExcessHet=3.0103;FS=2.772;MQ=57.24;MQRankSum=-2.553;QD=2.82;ReadPosRankSum=-1.663;SOR=0.935;RAW_MQandDP=85509,28;DP=83;AF=0.5;MLEAC=1;MLEAF=0.5;AN=10;AC=5;A./.OVAR_DATE=2016-05-11;Func.refGene=upstream;Gene.refGene=BnaPHYEa;GeneDetail.refGene=.;ExonicFunc.refGene=.;AAChange.refGene=.;ALLELE_END	GT:AD:DP:GQ:PL	./.
scaffoldA01	5219409	.	C	T	1716.77	.	ExcessHet=3.0103;FS=0;MQ=58.82;QD=44.02;SOR=1.387;BaseQRankSum=0;ClippingRankSum=0;MQRankSum=2.357;ReadPosRankSum=-0.943;RAW_MQandDP=26605,11;DP=197;AF=0.5;MLEAC=2;MLEAF=1;AN=18;AC=12;A./.OVAR_DATE=2016-05-11;Func.refGene=upstream;Gene.refGene=BnaPHYEa;GeneDetail.refGene=.;ExonicFunc.refGene=.;AAChange.refGene=.;ALLELE_END	GT:AD:DP:GQ:PL	./.
scaffoldA01	5219418	.	T	C	1633.77	.	ExcessHet=3.0103;FS=0;MQ=58.75;QD=44.16;SOR=1.121;BaseQRankSum=-0.12;ClippingRankSum=0;MQRankSum=2.407;ReadPosRankSum=-0.704;RAW_MQandDP=29364,12;DP=228;AF=0.5;MLEAC=2;MLEAF=1;AN=20;AC=13;A./.OVAR_DATE=2016-05-11;Func.refGene=upstream;Gene.refGene=BnaPHYEa;GeneDetail.refGene=.;ExonicFunc.refGene=.;AAChange.refGene=.;ALLELE_END	GT:AD:DP:GQ:PL	./.
scaffoldA01	5219436	.	G	A	639.77	.	ExcessHet=3.0103;FS=0;MQ=60;QD=38.64;SOR=3.056;BaseQRankSum=1.036;ClippingRankSum=-0;MQRankSum=1.44;ReadPosRankSum=0.736;RAW_MQandDP=52956,25;DP=78;AF=0.5;MLEAC=1;MLEAF=0.5;AN=10;AC=8;A./.OVAR_DATE=2016-05-11;Func.refGene=upstream;Gene.refGene=BnaPHYEa;GeneDetail.refGene=.;ExonicFunc.refGene=.;AAChange.refGene=.;ALLELE_END	GT:AD:DP:GQ:PL	./.
scaffoldA01	5219456	.	G	A	1044.77	.	ExcessHet=3.0103;FS=0;MQ=51.53;QD=36.55;SOR=0.693;BaseQRankSum=-0;ClippingRankSum=-0;MQRankSum=-0.967;ReadPosRankSum=1.501;RAW_MQandDP=17525,9;DP=3608;AF=1;MLEAC=1;MLEAF=0.5;AN=422;AC=385;A./.OVAR_DATE=2016-05-11;Func.refGene=upstream;Gene.refGene=BnaPHYEa;GeneDetail.refGene=.;ExonicFunc.refGene=.;AAChange.refGene=.;ALLELE_END	GT:AD:DP:GQ:PL	./.
scaffoldA01	5219506	.	G	A	480.77	.	ExcessHet=3.0103;FS=0;MQ=60;QD=38.22;SOR=4.407;BaseQRankSum=-0;ClippingRankSum=-0;MQRankSum=1.559;ReadPosRankSum=-0;RAW_MQandDP=54710,18;DP=56;AF=0.5;MLEAC=1;MLEAF=0.5;AN=10;AC=8;A./.OVAR_DATE=2016-05-11;Func.refGene=upstream;Gene.refGene=BnaPHYEa;GeneDetail.refGene=.;ExonicFunc.refGene=.;AAChange.refGene=.;ALLELE_END	GT:AD:DP:GQ:PL	./.
scaffoldA01	5219541	.	T	C	1588.77	.	ExcessHet=3.0103;FS=0;MQ=60;QD=38.67;SOR=0.984;BaseQRankSum=-0.224;ClippingRankSum=0;MQRankSum=0;ReadPosRankSum=-0.38;RAW_MQandDP=65431,23;DP=3773;AF=1;MLEAC=1;MLEAF=0.5;AN=666;AC=640;A./.OVAR_DATE=2016-05-11;Func.refGene=upstream;Gene.refGene=BnaPHYEa;GeneDetail.refGene=.;ExonicFunc.refGene=.;AAChange.refGene=.;ALLELE_END	GT:AD:DP:GQ:PL	./.
scaffoldA01	5219563	.	G	T	913.77	.	ExcessHet=3.0103;FS=0;MQ=50.63;QD=39.38;SOR=1.981;BaseQRankSum=0;ClippingRankSum=0;MQRankSum=-3.888;ReadPosRankSum=1.862;RAW_MQandDP=36631,15;DP=2536;AF=1;MLEAC=2;MLEAF=1;AN=620;AC=585;A./.OVAR_DATE=2016-05-11;Func.refGene=upstream;Gene.refGene=BnaPHYEa;GeneDetail.refGene=.;ExonicFunc.refGene=.;AAChange.refGene=.;ALLELE_END	GT:AD:DP:GQ:PL	./.
scaffoldA01	5219572	.	G	A	820.77	.	ExcessHet=3.0103;FS=0;MQ=50.63;QD=39.38;SOR=1.981;BaseQRankSum=-1.922;ClippingRankSum=0;MQRankSum=-3.756;ReadPosRankSum=0.988;RAW_MQandDP=27413,12;DP=2182;AF=1;MLEAC=2;MLEAF=1;AN=610;AC=575;A./.OVAR_DATE=2016-05-11;Func.refGene=upstream;Gene.refGene=BnaPHYEa;GeneDetail.refGene=.;ExonicFunc.refGene=.;AAChange.refGene=.;ALLELE_END	GT:AD:DP:GQ:PL	./.
scaffoldA01	5219588	.	G	T	325.78	.	ExcessHet=3.0103;FS=0;MQ=59.28;QD=40.72;SOR=4.407;BaseQRankSum=-1.507;MQRankSum=-3.726;RAW_MQandDP=55505,16;ReadPosRankSum=0.935;DP=36;AF=1;MLEAC=1;MLEAF=0.5;AN=10;AC=9;A./.OVAR_DATE=2016-05-11;Func.refGene=upstream;Gene.refGene=BnaPHYEa;GeneDetail.refGene=.;ExonicFunc.refGene=.;AAChange.refGene=.;ALLELE_END	GT:AD:DP:GQ:PL	./.
scaffoldA01	5219593	.	G	A	286.8	.	ExcessHet=3.0103;FS=0;MQ=59.18;QD=40.97;SOR=4.174;BaseQRankSum=-1.776;MQRankSum=-3.859;RAW_MQandDP=59105,17;ReadPosRankSum=0.822;DP=36;AF=1;MLEAC=1;MLEAF=0.5;AN=10;AC=9;A./.OVAR_DATE=2016-05-11;Func.refGene=upstream;Gene.refGene=BnaPHYEa;GeneDetail.refGene=.;ExonicFunc.refGene=.;AAChange.refGene=.;ALLELE_END	GT:AD:DP:GQ:PL	./.
scaffoldA01	5219598	.	G	C	286.8	.	ExcessHet=3.0103;FS=0;MQ=59.18;QD=40.97;SOR=4.174;BaseQRankSum=-1.507;MQRankSum=-3.589;RAW_MQandDP=55505,16;ReadPosRankSum=1.276;DP=35;AF=1;MLEAC=1;MLEAF=0.5;AN=10;AC=9;A./.OVAR_DATE=2016-05-11;Func.refGene=upstream;Gene.refGene=BnaPHYEa;GeneDetail.refGene=.;ExonicFunc.refGene=.;AAChange.refGene=.;ALLELE_END	GT:AD:DP:GQ:PL	./.
scaffoldA01	5219605	.	C	G	196.9	.	ExcessHet=3.0103;FS=0;MQ=51;QD=35.76;SOR=1.179;DP=34;AF=1;MLEAC=2;MLEAF=1;AN=24;AC=24;A./.OVAR_DATE=2016-05-11;Func.refGene=upstream;Gene.refGene=BnaPHYEa;GeneDetail.refGene=.;ExonicFunc.refGene=.;AAChange.refGene=.;ALLELE_END	GT:AD:DP:GQ:PL	./.
scaffoldA01	5219606	.	A	ATTTCTT	187.87	.	ExcessHet=3.0103;FS=0;MQ=51;QD=32.75;SOR=1.179;DP=32;AF=1;MLEAC=2;MLEAF=1;AN=24;AC=24;A./.OVAR_DATE=2016-05-11;Func.refGene=upstream;Gene.refGene=BnaPHYEa;GeneDetail.refGene=.;ExonicFunc.refGene=.;AAChange.refGene=.;ALLELE_END	GT:AD:DP:GQ:PL	./.
scaffoldA01	5219608	.	C	T	196.9	.	ExcessHet=3.0103;FS=0;MQ=51;QD=53.64;SOR=2.303;DP=19;AF=1;MLEAC=2;MLEAF=1;AN=22;AC=22;A./.OVAR_DATE=2016-05-11;Func.refGene=upstream;Gene.refGene=BnaPHYEa;GeneDetail.refGene=.;ExonicFunc.refGene=.;AAChange.refGene=.;ALLELE_END	GT:AD:DP:GQ:PL	./.
scaffoldA01	5219614	.	C	T	218.84	.	ExcessHet=3.0103;FS=0;MQ=59.04;QD=36.47;SOR=3.912;DP=16;AF=1;MLEAC=2;MLEAF=1;AN=8;AC=8;A./.OVAR_DATE=2016-05-11;Func.refGene=upstream;Gene.refGene=BnaPHYEa;GeneDetail.refGene=.;ExonicFunc.refGene=.;AAChange.refGene=.;ALLELE_END	GT:AD:DP:GQ:PL	./.
scaffoldA01	5219661	.	A	G	56.74	.	ExcessHet=3.0103;FS=0;MQ=57.08;QD=28.37;SOR=2.303;DP=2;AF=1;MLEAC=2;MLEAF=1;AN=2;AC=2;A./.OVAR_DATE=2016-05-11;Func.refGene=upstream;Gene.refGene=BnaPHYEa;GeneDetail.refGene=.;ExonicFunc.refGene=.;AAChange.refGene=.;ALLELE_END	GT:AD:DP:GQ:PL	./.
scaffoldA01	5219827	.	A	C	2671.77	.	ExcessHet=3.0103;FS=0;MQ=60;QD=43.82;SOR=1.071;BaseQRankSum=-0.58;ClippingRankSum=0;MQRankSum=0;ReadPosRankSum=0.947;RAW_MQandDP=25200,7;DP=500;AF=1;MLEAC=2;MLEAF=1;AN=48;AC=42;A./.OVAR_DATE=2016-05-11;Func.refGene=upstream;Gene.refGene=BnaPHYEa;GeneDetail.refGene=.;ExonicFunc.refGene=.;AAChange.refGene=.;ALLELE_END	GT:AD:DP:GQ:PL	./.
scaffoldA01	5219835	.	G	A	2638.77	.	ExcessHet=3.0103;FS=0;MQ=60;QD=46.85;SOR=0.997;BaseQRankSum=-0.283;ClippingRankSum=0;MQRankSum=0;ReadPosRankSum=-1.653;RAW_MQandDP=25200,7;DP=232;AF=1;MLEAC=2;MLEAF=1;AN=20;AC=15;A./.OVAR_DATE=2016-05-11;Func.refGene=upstream;Gene.refGene=BnaPHYEa;GeneDetail.refGene=.;ExonicFunc.refGene=.;AAChange.refGene=.;ALLELE_END	GT:AD:DP:GQ:PL	./.
scaffoldA01	5219841	.	T	A	59.74	.	ExcessHet=3.0103;FS=0;MQ=55;QD=59.74;SOR=1.609;DP=1;AF=1;MLEAC=2;MLEAF=1;AN=2;AC=2;A./.OVAR_DATE=2016-05-11;Func.refGene=upstream;Gene.refGene=BnaPHYEa;GeneDetail.refGene=.;ExonicFunc.refGene=.;AAChange.refGene=.;ALLELE_END	GT:AD:DP:GQ:PL	./.
scaffoldA01	5219851	.	A	G	259.8	.	ExcessHet=3.0103;FS=0;MQ=53.04;QD=27.87;SOR=0.693;BaseQRankSum=-0;ClippingRankSum=-0;MQRankSum=-0;ReadPosRankSum=-2.1;RAW_MQandDP=4705,2;DP=288;AF=1;MLEAC=2;MLEAF=1;AN=208;AC=204;A./.OVAR_DATE=2016-05-11;Func.refGene=upstream;Gene.refGene=BnaPHYEa;GeneDetail.refGene=.;ExonicFunc.refGene=.;AAChange.refGene=.;ALLELE_END	GT:AD:DP:GQ:PL	./.
scaffoldA01	5219881	.	G	A	553.77	.	ExcessHet=3.0103;FS=0;MQ=56.36;QD=38.22;SOR=2.833;BaseQRankSum=0;ClippingRankSum=0;MQRankSum=-1.502;ReadPosRankSum=-1.454;RAW_MQandDP=16154,9;DP=1704;AF=1;MLEAC=2;MLEAF=1;AN=568;AC=544;A./.OVAR_DATE=2016-05-11;Func.refGene=upstream;Gene.refGene=BnaPHYEa;GeneDetail.refGene=.;ExonicFunc.refGene=.;AAChange.refGene=.;ALLELE_END	GT:AD:DP:GQ:PL	./.
scaffoldA01	5219893	.	AT	A	592.73	.	ExcessHet=3.0103;FS=0;MQ=55.8;QD=42.34;SOR=2.303;BaseQRankSum=-0;ClippingRankSum=-0;MQRankSum=-0.253;ReadPosRankSum=-1.036;RAW_MQandDP=17754,10;DP=177;AF=1;MLEAC=1;MLEAF=0.5;AN=38;AC=27;A./.OVAR_DATE=2016-05-11;Func.refGene=upstream;Gene.refGene=BnaPHYEa;GeneDetail.refGene=.;ExonicFunc.refGene=.;AAChange.refGene=.;ALLELE_END	GT:AD:DP:GQ:PL	./.
scaffoldA01	5219898	.	C	G	2214.77	.	ExcessHet=3.0103;FS=0;MQ=60;QD=38.92;SOR=0.997;BaseQRankSum=-0;ClippingRankSum=-0;MQRankSum=1.922;ReadPosRankSum=1.602;RAW_MQandDP=28800,8;DP=262;AF=0.5;MLEAC=2;MLEAF=1;AN=20;AC=17;A./.OVAR_DATE=2016-05-11;Func.refGene=upstream;Gene.refGene=BnaPHYEa;GeneDetail.refGene=.;ExonicFunc.refGene=.;AAChange.refGene=.;ALLELE_END	GT:AD:DP:GQ:PL	./.
scaffoldA01	5219901	.	C	A	690.77	.	ExcessHet=3.0103;FS=0;MQ=56.09;QD=42.92;SOR=2.448;BaseQRankSum=0;ClippingRankSum=0;MQRankSum=-1.274;ReadPosRankSum=-1.243;RAW_MQandDP=17754,10;DP=2678;AF=1;MLEAC=1;MLEAF=0.5;AN=626;AC=586;A./.OVAR_DATE=2016-05-11;Func.refGene=upstream;Gene.refGene=BnaPHYEa;GeneDetail.refGene=.;ExonicFunc.refGene=.;AAChange.refGene=.;ALLELE_END	GT:AD:DP:GQ:PL	./.
scaffoldA01	5219916	.	C	T	814.77	.	ExcessHet=3.0103;FS=0;MQ=56.44;QD=38.19;SOR=2.531;BaseQRankSum=0;ClippingRankSum=0;MQRankSum=-1.221;ReadPosRankSum=0.435;RAW_MQandDP=26267,13;DP=3229;AF=1;MLEAC=1;MLEAF=0.5;AN=634;AC=599;A./.OVAR_DATE=2016-05-11;Func.refGene=upstream;Gene.refGene=BnaPHYEa;GeneDetail.refGene=.;ExonicFunc.refGene=.;AAChange.refGene=.;ALLELE_END	GT:AD:DP:GQ:PL	./.
scaffoldA01	5219943	.	CA	C	1889.73	.	ExcessHet=3.0103;FS=0;MQ=60;QD=43.99;SOR=0.892;BaseQRankSum=0;ClippingRankSum=0;MQRankSum=-1.092;ReadPosRankSum=1.351;RAW_MQandDP=56266,21;DP=5484;AF=1;MLEAC=1;MLEAF=0.5;AN=746;AC=707;A./.OVAR_DATE=2016-05-11;Func.refGene=upstream;Gene.refGene=BnaPHYEa;GeneDetail.refGene=.;ExonicFunc.refGene=.;AAChange.refGene=.;ALLELE_END	GT:AD:DP:GQ:PL	./.
scaffoldA01	5219947	.	A	C	1898.77	.	ExcessHet=3.0103;FS=0;MQ=60;QD=42.31;SOR=1.085;BaseQRankSum=0;ClippingRankSum=0;MQRankSum=-1.092;ReadPosRankSum=1.544;RAW_MQandDP=63466,23;DP=5610;AF=1;MLEAC=1;MLEAF=0.5;AN=746;AC=707;A./.OVAR_DATE=2016-05-11;Func.refGene=upstream;Gene.refGene=BnaPHYEa;GeneDetail.refGene=.;ExonicFunc.refGene=.;AAChange.refGene=.;ALLELE_END	GT:AD:DP:GQ:PL	./.
scaffoldA01	5219959	.	A	G	1866.77	.	ExcessHet=3.0103;FS=0;MQ=60;QD=38.8;SOR=1.23;BaseQRankSum=0;ClippingRankSum=0;MQRankSum=-2.598;ReadPosRankSum=0.494;RAW_MQandDP=75562,26;DP=5971;AF=1;MLEAC=1;MLEAF=0.5;AN=746;AC=718;A./.OVAR_DATE=2016-05-11;Func.refGene=upstream;Gene.refGene=BnaPHYEa;GeneDetail.refGene=.;ExonicFunc.refGene=.;AAChange.refGene=.;ALLELE_END	GT:AD:DP:GQ:PL	./.
scaffoldA01	5219975	.	G	A	1963.77	.	ExcessHet=3.0103;FS=0;MQ=60;QD=40.42;SOR=0.99;BaseQRankSum=0;ClippingRankSum=0;MQRankSum=-2.366;ReadPosRankSum=-0.072;RAW_MQandDP=85313,26;DP=6492;AF=1;MLEAC=2;MLEAF=1;AN=748;AC=718;A./.OVAR_DATE=2016-05-11;Func.refGene=upstream;Gene.refGene=BnaPHYEa;GeneDetail.refGene=.;ExonicFunc.refGene=.;AAChange.refGene=.;ALLELE_END	GT:AD:DP:GQ:PL	./.
scaffoldA01	11506508	.	G	A	991.77	.	ExcessHet=3.0103;FS=0;MQ=50.11;QD=38.14;SOR=1.22;DP=26;AF=1;MLEAC=2;MLEAF=1;AN=2;AC=2;A./.OVAR_DATE=2016-05-11;Func.refGene=exonic;Gene.refGene=BnaRR2a;GeneDetail.refGene=.;ExonicFunc.refGene=synonymous_SNV;AAChange.refGene=BnaRR2a:BnaRR2a:exon6:c.C1857T:p.N619N;ALLELE_END	GT:AD:DP:GQ:PL	./.
scaffoldA01	11506645	.	G	A	1895.77	.	ExcessHet=3.0103;FS=0;MQ=56.83;QD=39.49;SOR=0.798;BaseQRankSum=0.728;ClippingRankSum=-0;MQRankSum=-0.623;ReadPosRankSum=0.536;RAW_MQandDP=26287,11;DP=5832;AF=0.5;MLEAC=2;MLEAF=1;AN=458;AC=402;A./.OVAR_DATE=2016-05-11;Func.refGene=exonic;Gene.refGene=BnaRR2a;GeneDetail.refGene=.;ExonicFunc.refGene=synonymous_SNV;AAChange.refGene=BnaRR2a:BnaRR2a:exon5:c.C1800T:p.N600N;ALLELE_END	GT:AD:DP:GQ:PL	./.
scaffoldA01	11506657	.	C	T	1943.77	.	ExcessHet=3.0103;FS=0;MQ=56.55;QD=39.36;SOR=0.869;BaseQRankSum=0.748;ClippingRankSum=-0;MQRankSum=-0.605;ReadPosRankSum=0.699;RAW_MQandDP=24208,11;DP=6778;AF=0.5;MLEAC=2;MLEAF=1;AN=554;AC=496;A./.OVAR_DATE=2016-05-11;Func.refGene=exonic;Gene.refGene=BnaRR2a;GeneDetail.refGene=.;ExonicFunc.refGene=synonymous_SNV;AAChange.refGene=BnaRR2a:BnaRR2a:exon5:c.G1788A:p.Q596Q;ALLELE_END	GT:AD:DP:GQ:PL	./.
scaffoldA01	11506819	.	A	G	2624.77	.	ExcessHet=3.0103;FS=0;MQ=59.63;QD=44.2;SOR=0.941;BaseQRankSum=3.032;ClippingRankSum=0;MQRankSum=0;ReadPosRankSum=-0.73;RAW_MQandDP=58825,17;DP=6638;AF=0.5;MLEAC=2;MLEAF=1;AN=464;AC=393;A./.OVAR_DATE=2016-05-11;Func.refGene=exonic;Gene.refGene=BnaRR2a;GeneDetail.refGene=.;ExonicFunc.refGene=synonymous_SNV;AAChange.refGene=BnaRR2a:BnaRR2a:exon5:c.T1626C:p.S542S;ALLELE_END	GT:AD:DP:GQ:PL	./.
scaffoldA01	11506837	.	A	G	2516.77	.	ExcessHet=3.0103;FS=0;MQ=59.64;QD=44.7;SOR=0.99;BaseQRankSum=3.622;ClippingRankSum=0;MQRankSum=0;ReadPosRankSum=0.362;RAW_MQandDP=62425,18;DP=7715;AF=0.5;MLEAC=2;MLEAF=1;AN=556;AC=487;A./.OVAR_DATE=2016-05-11;Func.refGene=exonic;Gene.refGene=BnaRR2a;GeneDetail.refGene=.;ExonicFunc.refGene=synonymous_SNV;AAChange.refGene=BnaRR2a:BnaRR2a:exon5:c.T1608C:p.A536A;ALLELE_END	GT:AD:DP:GQ:PL	./.
scaffoldA01	11506917	.	G	A	368.64	.	BaseQRankSum=0.041;ExcessHet=3.0103;MQRankSum=-2.674;RAW_MQandDP=62930,24;ReadPosRankSum=0.671;DP=41;MLEAC=1;MLEAF=0.5;AN=8;AC=6;A./.OVAR_DATE=2016-05-11;Func.refGene=exonic;Gene.refGene=BnaRR2a;GeneDetail.refGene=.;ExonicFunc.refGene=nonsynonymous_SNV;AAChange.refGene=BnaRR2a:BnaRR2a:exon5:c.C1528T:p.H510Y;ALLELE_END	GT:AD:DP:GQ:PL	./.
scaffoldA01	11506996	.	T	C	236.64	.	BaseQRankSum=1.489;ExcessHet=3.0103;MQRankSum=-3.224;RAW_MQandDP=28377,12;ReadPosRankSum=0.233;DP=15;MLEAC=1;MLEAF=0.5;AN=4;AC=3;A./.OVAR_DATE=2016-05-11;Func.refGene=exonic;Gene.refGene=BnaRR2a;GeneDetail.refGene=.;ExonicFunc.refGene=synonymous_SNV;AAChange.refGene=BnaRR2a:BnaRR2a:exon5:c.A1449G:p.E483E;ALLELE_END	GT:AD:DP:GQ:PL	./.
scaffoldA01	11507059	.	C	T	2211.77	.	ExcessHet=3.0103;FS=0;MQ=45.41;QD=45.24;SOR=0.793;BaseQRankSum=0;ClippingRankSum=0;MQRankSum=-1.441;ReadPosRankSum=-0.196;RAW_MQandDP=47776,27;DP=6372;AF=0.5;MLEAC=2;MLEAF=1;AN=542;AC=477;A./.OVAR_DATE=2016-05-11;Func.refGene=exonic;Gene.refGene=BnaRR2a;GeneDetail.refGene=.;ExonicFunc.refGene=synonymous_SNV;AAChange.refGene=BnaRR2a:BnaRR2a:exon5:c.G1386A:p.E462E;ALLELE_END	GT:AD:DP:GQ:PL	./.
scaffoldA01	11507065	.	G	A	2294.77	.	ExcessHet=3.0103;FS=0;MQ=46.12;QD=44.09;SOR=0.693;BaseQRankSum=0;ClippingRankSum=0;MQRankSum=-1.455;ReadPosRankSum=1.427;RAW_MQandDP=59496,29;DP=6417;AF=0.5;MLEAC=2;MLEAF=1;AN=544;AC=478;A./.OVAR_DATE=2016-05-11;Func.refGene=exonic;Gene.refGene=BnaRR2a;GeneDetail.refGene=.;ExonicFunc.refGene=synonymous_SNV;AAChange.refGene=BnaRR2a:BnaRR2a:exon5:c.C1380T:p.S460S;ALLELE_END	GT:AD:DP:GQ:PL	./.
scaffoldA01	11507074	.	A	G	712.77	.	ExcessHet=3.0103;FS=0;MQ=48.24;QD=41.93;SOR=2.179;BaseQRankSum=0.264;ClippingRankSum=0;MQRankSum=-3.405;ReadPosRankSum=-0.458;DP=102;AF=0.5;MLEAC=1;MLEAF=0.5;AN=10;AC=9;A./.OVAR_DATE=2016-05-11;Func.refGene=exonic;Gene.refGene=BnaRR2a;GeneDetail.refGene=.;ExonicFunc.refGene=synonymous_SNV;AAChange.refGene=BnaRR2a:BnaRR2a:exon5:c.T1371C:p.N457N;ALLELE_END	GT:AD:DP:GQ:PL	./.
scaffoldA01	11507199	.	C	T	821.06	.	ExcessHet=3.0103;RAW_MQandDP=39233,24;DP=40;MLEAC=2;MLEAF=1;AN=6;AC=6;A./.OVAR_DATE=2016-05-11;Func.refGene=exonic;Gene.refGene=BnaRR2a;GeneDetail.refGene=.;ExonicFunc.refGene=nonsynonymous_SNV;AAChange.refGene=BnaRR2a:BnaRR2a:exon5:c.G1246A:p.G416R;ALLELE_END	GT:AD:DP:GQ:PL	./.
scaffoldA01	11507303	.	C	T	146.03	.	ExcessHet=3.0103;FS=0;MQ=36.64;QD=36.51;SOR=3.258;DP=6;AF=1;MLEAC=2;MLEAF=1;AN=4;AC=4;A./.OVAR_DATE=2016-05-11;Func.refGene=exonic;Gene.refGene=BnaRR2a;GeneDetail.refGene=.;ExonicFunc.refGene=nonsynonymous_SNV;AAChange.refGene=BnaRR2a:BnaRR2a:exon5:c.G1142A:p.G381D;ALLELE_END	GT:AD:DP:GQ:PL	./.
scaffoldA01	11507304	.	C	T	146.03	.	ExcessHet=3.0103;FS=0;MQ=35.45;QD=48.68;SOR=2.833;DP=5;AF=1;MLEAC=2;MLEAF=1;AN=4;AC=4;A./.OVAR_DATE=2016-05-11;Func.refGene=exonic;Gene.refGene=BnaRR2a;GeneDetail.refGene=.;ExonicFunc.refGene=nonsynonymous_SNV;AAChange.refGene=BnaRR2a:BnaRR2a:exon5:c.G1141A:p.G381S;ALLELE_END	GT:AD:DP:GQ:PL	./.
scaffoldA01	11507307	.	T	C	107.28	.	ExcessHet=3.0103;FS=0;MQ=35.45;QD=35.76;SOR=2.833;DP=5;AF=1;MLEAC=2;MLEAF=1;AN=4;AC=4;A./.OVAR_DATE=2016-05-11;Func.refGene=exonic;Gene.refGene=BnaRR2a;GeneDetail.refGene=.;ExonicFunc.refGene=nonsynonymous_SNV;AAChange.refGene=BnaRR2a:BnaRR2a:exon5:c.A1138G:p.T380A;ALLELE_END	GT:AD:DP:GQ:PL	./.
scaffoldA01	11507308	.	A	G	107.28	.	ExcessHet=3.0103;FS=0;MQ=35.45;QD=35.76;SOR=2.833;DP=5;AF=1;MLEAC=2;MLEAF=1;AN=4;AC=4;A./.OVAR_DATE=2016-05-11;Func.refGene=exonic;Gene.refGene=BnaRR2a;GeneDetail.refGene=.;ExonicFunc.refGene=synonymous_SNV;AAChange.refGene=BnaRR2a:BnaRR2a:exon5:c.T1137C:p.F379F;ALLELE_END	GT:AD:DP:GQ:PL	./.
scaffoldA01	11507323	.	C	G	916.77	.	ExcessHet=3.0103;FS=0;MQ=40.21;QD=43.66;SOR=1.23;BaseQRankSum=-0.201;ClippingRankSum=0;MQRankSum=-0.661;ReadPosRankSum=0.909;DP=62;AF=0.5;MLEAC=1;MLEAF=0.5;AN=6;AC=5;A./.OVAR_DATE=2016-05-11;Func.refGene=exonic;Gene.refGene=BnaRR2a;GeneDetail.refGene=.;ExonicFunc.refGene=nonsynonymous_SNV;AAChange.refGene=BnaRR2a:BnaRR2a:exon5:c.G1122C:p.M374I;ALLELE_END	GT:AD:DP:GQ:PL	./.
scaffoldA01	11507327	.	T	C	1809.77	.	ExcessHet=3.0103;FS=0;MQ=38.22;QD=38.67;SOR=1.022;BaseQRankSum=0.959;ClippingRankSum=0;MQRankSum=-3.9;ReadPosRankSum=-0.289;RAW_MQandDP=8157,8;DP=6635;AF=0.5;MLEAC=2;MLEAF=1;AN=550;AC=492;A./.OVAR_DATE=2016-05-11;Func.refGene=exonic;Gene.refGene=BnaRR2a;GeneDetail.refGene=.;ExonicFunc.refGene=nonsynonymous_SNV;AAChange.refGene=BnaRR2a:BnaRR2a:exon5:c.A1118G:p.E373G;ALLELE_END	GT:AD:DP:GQ:PL	./.
scaffoldA01	11507430	.	T	G	70.64	.	BaseQRankSum=0.674;ExcessHet=3.0103;MQRankSum=-1.383;RAW_MQandDP=11005,4;ReadPosRankSum=0;DP=4;MLEAC=1;MLEAF=0.5;AN=2;AC=1;A./.OVAR_DATE=2016-05-11;Func.refGene=exonic;Gene.refGene=BnaRR2a;GeneDetail.refGene=.;ExonicFunc.refGene=nonsynonymous_SNV;AAChange.refGene=BnaRR2a:BnaRR2a:exon5:c.A1015C:p.S339R;ALLELE_END	GT:AD:DP:GQ:PL	./.
scaffoldA01	11507460	.	T	A	1978.77	.	ExcessHet=3.0103;FS=0;MQ=45.73;QD=36.72;SOR=1.071;BaseQRankSum=0.083;ClippingRankSum=0;MQRankSum=-4.663;ReadPosRankSum=-0.398;RAW_MQandDP=12108,10;DP=1004;AF=1;MLEAC=2;MLEAF=1;AN=100;AC=99;A./.OVAR_DATE=2016-05-11;Func.refGene=exonic;Gene.refGene=BnaRR2a;GeneDetail.refGene=.;ExonicFunc.refGene=nonsynonymous_SNV;AAChange.refGene=BnaRR2a:BnaRR2a:exon5:c.A985T:p.T329S;ALLELE_END	GT:AD:DP:GQ:PL	./.
scaffoldA01	11507497	.	A	C	295.78	.	ExcessHet=3.0103;FS=0;MQ=43.49;QD=32.26;SOR=3.258;DP=24;AF=1;MLEAC=2;MLEAF=1;AN=8;AC=8;A./.OVAR_DATE=2016-05-11;Func.refGene=exonic;Gene.refGene=BnaRR2a;GeneDetail.refGene=.;ExonicFunc.refGene=nonsynonymous_SNV;AAChange.refGene=BnaRR2a:BnaRR2a:exon5:c.T948G:p.H316Q;ALLELE_END	GT:AD:DP:GQ:PL	./.
scaffoldA01	11507536	.	T	G	1470.77	.	ExcessHet=3.0103;FS=0;MQ=59.65;QD=40.51;SOR=1.358;DP=90;AF=1;MLEAC=2;MLEAF=1;AN=6;AC=6;A./.OVAR_DATE=2016-05-11;Func.refGene=exonic;Gene.refGene=BnaRR2a;GeneDetail.refGene=.;ExonicFunc.refGene=synonymous_SNV;AAChange.refGene=BnaRR2a:BnaRR2a:exon5:c.A909C:p.L303L;ALLELE_END	GT:AD:DP:GQ:PL	./.
scaffoldA01	11507554	.	C	G	544.77	.	ExcessHet=3.0103;FS=0;MQ=43.98;QD=32.81;SOR=3.912;BaseQRankSum=0.78;ClippingRankSum=0;MQRankSum=-2.067;ReadPosRankSum=-1.266;DP=67;AF=0.5;MLEAC=1;MLEAF=0.5;AN=10;AC=9;A./.OVAR_DATE=2016-05-11;Func.refGene=exonic;Gene.refGene=BnaRR2a;GeneDetail.refGene=.;ExonicFunc.refGene=synonymous_SNV;AAChange.refGene=BnaRR2a:BnaRR2a:exon5:c.G891C:p.G297G;ALLELE_END	GT:AD:DP:GQ:PL	./.
scaffoldA01	11507642	.	C	A	141.9	.	ExcessHet=3.0103;FS=0;MQ=46.84;QD=28.38;SOR=1.981;DP=5;AF=1;MLEAC=2;MLEAF=1;AN=2;AC=2;A./.OVAR_DATE=2016-05-11;Func.refGene=exonic;Gene.refGene=BnaRR2a;GeneDetail.refGene=.;ExonicFunc.refGene=nonsynonymous_SNV;AAChange.refGene=BnaRR2a:BnaRR2a:exon5:c.G803T:p.G268V;ALLELE_END	GT:AD:DP:GQ:PL	./.
scaffoldA01	11507748	.	A	C	824.77	.	ExcessHet=3.0103;FS=0;MQ=42.15;QD=33.98;SOR=0.892;DP=53;AF=1;MLEAC=2;MLEAF=1;AN=8;AC=8;A./.OVAR_DATE=2016-05-11;Func.refGene=exonic;Gene.refGene=BnaRR2a;GeneDetail.refGene=.;ExonicFunc.refGene=synonymous_SNV;AAChange.refGene=BnaRR2a:BnaRR2a:exon4:c.T762G:p.A254A;ALLELE_END	GT:AD:DP:GQ:PL	./.
scaffoldA01	11507766	.	T	C	782.77	.	ExcessHet=3.0103;FS=0;MQ=42.15;QD=32.64;SOR=0.892;DP=49;AF=1;MLEAC=2;MLEAF=1;AN=8;AC=8;A./.OVAR_DATE=2016-05-11;Func.refGene=exonic;Gene.refGene=BnaRR2a;GeneDetail.refGene=.;ExonicFunc.refGene=synonymous_SNV;AAChange.refGene=BnaRR2a:BnaRR2a:exon4:c.A744G:p.L248L;ALLELE_END	GT:AD:DP:GQ:PL	./.
scaffoldA01	11507950	.	A	G	2019.77	.	ExcessHet=3.0103;FS=0;MQ=60;QD=36.8;SOR=0.954;BaseQRankSum=1.209;ClippingRankSum=0;MQRankSum=0;ReadPosRankSum=1.743;RAW_MQandDP=107762,30;DP=6216;AF=1;MLEAC=2;MLEAF=1;AN=432;AC=377;A./.OVAR_DATE=2016-05-11;Func.refGene=exonic;Gene.refGene=BnaRR2a;GeneDetail.refGene=.;ExonicFunc.refGene=synonymous_SNV;AAChange.refGene=BnaRR2a:BnaRR2a:exon3:c.T639C:p.V213V;ALLELE_END	GT:AD:DP:GQ:PL	./.
scaffoldA01	11508130	.	G	T	159.77	.	BaseQRankSum=0;ClippingRankSum=0;ExcessHet=3.0103;FS=8.888;MQ=55.15;MQRankSum=-4.366;QD=6.39;ReadPosRankSum=-0.722;SOR=3.352;DP=25;AF=0.5;MLEAC=1;MLEAF=0.5;AN=2;AC=1;A./.OVAR_DATE=2016-05-11;Func.refGene=exonic;Gene.refGene=BnaRR2a;GeneDetail.refGene=.;ExonicFunc.refGene=synonymous_SNV;AAChange.refGene=BnaRR2a:BnaRR2a:exon3:c.C459A:p.V153V;ALLELE_END	GT:AD:DP:GQ:PL	./.
scaffoldA01	11508145	.	A	C	162.77	.	BaseQRankSum=0;ClippingRankSum=0;ExcessHet=3.0103;FS=8.86;MQ=56.49;MQRankSum=-2.941;QD=6.78;ReadPosRankSum=-0.526;SOR=3.126;DP=24;AF=0.5;MLEAC=1;MLEAF=0.5;AN=2;AC=1;A./.OVAR_DATE=2016-05-11;Func.refGene=exonic;Gene.refGene=BnaRR2a;GeneDetail.refGene=.;ExonicFunc.refGene=synonymous_SNV;AAChange.refGene=BnaRR2a:BnaRR2a:exon3:c.T444G:p.R148R;ALLELE_END	GT:AD:DP:GQ:PL	./.
scaffoldA01	11508241	.	C	T	1218.77	.	ExcessHet=3.0103;FS=0;MQ=54.02;QD=39.32;SOR=1.402;DP=99;AF=1;MLEAC=2;MLEAF=1;AN=8;AC=8;A./.OVAR_DATE=2016-05-11;Func.refGene=exonic;Gene.refGene=BnaRR2a;GeneDetail.refGene=.;ExonicFunc.refGene=synonymous_SNV;AAChange.refGene=BnaRR2a:BnaRR2a:exon3:c.G348A:p.L116L;ALLELE_END	GT:AD:DP:GQ:PL	./.
scaffoldA01	11508277	.	T	TG	1215.73	.	ExcessHet=3.0103;FS=0;MQ=51.38;QD=43.42;SOR=0.997;DP=81;AF=1;MLEAC=2;MLEAF=1;AN=8;AC=8;A./.OVAR_DATE=2016-05-11;Func.refGene=splicing;Gene.refGene=BnaRR2a;GeneDetail.refGene=BnaRR2a:exon3:c.314-2->C;ExonicFunc.refGene=.;AAChange.refGene=.;ALLELE_END	GT:AD:DP:GQ:PL	./.
scaffoldA01	11508999	.	A	G	2031.77	.	ExcessHet=3.0103;FS=0;MQ=55.63;QD=38.67;SOR=0.836;BaseQRankSum=0;ClippingRankSum=0;MQRankSum=1.017;ReadPosRankSum=-0.099;RAW_MQandDP=46954,16;DP=997;AF=1;MLEAC=1;MLEAF=0.5;AN=98;AC=96;A./.OVAR_DATE=2016-05-11;Func.refGene=exonic;Gene.refGene=BnaRR2a;GeneDetail.refGene=.;ExonicFunc.refGene=nonsynonymous_SNV;AAChange.refGene=BnaRR2a:BnaRR2a:exon1:c.T34C:p.S12P;ALLELE_END	GT:AD:DP:GQ:PL	./.
scaffoldA01	11509053	.	G	A	1196.77	.	ExcessHet=3.0103;FS=0;MQ=58.86;QD=37.58;SOR=1.688;DP=98;AF=1;MLEAC=2;MLEAF=1;AN=8;AC=8;A./.OVAR_DATE=2016-05-11;Func.refGene=upstream;Gene.refGene=BnaRR2a;GeneDetail.refGene=.;ExonicFunc.refGene=.;AAChange.refGene=.;ALLELE_END	GT:AD:DP:GQ:PL	./.
scaffoldA01	11509086	.	A	C	1373.77	.	ExcessHet=3.0103;FS=0;MQ=58.74;QD=38.35;SOR=1.609;DP=110;AF=1;MLEAC=2;MLEAF=1;AN=8;AC=8;A./.OVAR_DATE=2016-05-11;Func.refGene=upstream;Gene.refGene=BnaRR2a;GeneDetail.refGene=.;ExonicFunc.refGene=.;AAChange.refGene=.;ALLELE_END	GT:AD:DP:GQ:PL	./.
scaffoldA01	11509192	.	A	T	1353.77	.	ExcessHet=3.0103;FS=0;MQ=58.43;QD=45.38;SOR=0.776;BaseQRankSum=-1.769;ClippingRankSum=-0;MQRankSum=-0;ReadPosRankSum=-1.294;RAW_MQandDP=18549,10;DP=135;AF=0.5;MLEAC=2;MLEAF=1;AN=14;AC=11;A./.OVAR_DATE=2016-05-11;Func.refGene=upstream;Gene.refGene=BnaRR2a;GeneDetail.refGene=.;ExonicFunc.refGene=.;AAChange.refGene=.;ALLELE_END	GT:AD:DP:GQ:PL	./.
scaffoldA01	11509195	.	TA	T	997.73	.	ExcessHet=3.0103;FS=0;MQ=60;QD=44.97;SOR=2.303;BaseQRankSum=-0;ClippingRankSum=-0;MQRankSum=-0.908;ReadPosRankSum=0.361;DP=997;AF=1;MLEAC=2;MLEAF=1;AN=150;AC=134;A./.OVAR_DATE=2016-05-11;Func.refGene=upstream;Gene.refGene=BnaRR2a;GeneDetail.refGene=.;ExonicFunc.refGene=.;AAChange.refGene=.;ALLELE_END	GT:AD:DP:GQ:PL	./.
scaffoldA01	11509196	.	A	T	428.06	.	BaseQRankSum=-1.769;ClippingRankSum=-0;ExcessHet=3.0103;FS=0;MQ=60;MQRankSum=-0;QD=7.98;ReadPosRankSum=-1.286;SOR=0.527;RAW_MQandDP=14036,8;DP=31;AF=0.5;MLEAC=2;MLEAF=1;AN=6;AC=3;A./.OVAR_DATE=2016-05-11;Func.refGene=upstream;Gene.refGene=BnaRR2a;GeneDetail.refGene=.;ExonicFunc.refGene=.;AAChange.refGene=.;ALLELE_END	GT:AD:DP:GQ:PL	./.
scaffoldA01	11509199	.	TTA	T	74.73	.	BaseQRankSum=-1.198;ClippingRankSum=-0;ExcessHet=3.0103;FS=0;MQ=59.48;MQRankSum=-0.886;QD=3.55;ReadPosRankSum=-0.247;SOR=0.79;DP=132;AF=0.5;MLEAC=1;MLEAF=0.5;AN=18;AC=9;A./.OVAR_DATE=2016-05-11;Func.refGene=upstream;Gene.refGene=BnaRR2a;GeneDetail.refGene=.;ExonicFunc.refGene=.;AAChange.refGene=.;ALLELE_END	GT:AD:DP:GQ:PL	./.
scaffoldA01	11509200	.	TA	T	682.73	.	BaseQRankSum=1.465;ClippingRankSum=-0;ExcessHet=3.0103;FS=0;MQ=60;MQRankSum=-0;QD=4.83;ReadPosRankSum=-1.465;SOR=1.981;DP=800;AF=1;MLEAC=2;MLEAF=1;AN=120;AC=77;A./.OVAR_DATE=2016-05-11;Func.refGene=upstream;Gene.refGene=BnaRR2a;GeneDetail.refGene=.;ExonicFunc.refGene=.;AAChange.refGene=.;ALLELE_END	GT:AD:DP:GQ:PL	./.
scaffoldA01	11509201	.	A	T	428.06	.	BaseQRankSum=-0.81;ClippingRankSum=-0;ExcessHet=3.0103;FS=0;MQ=60;MQRankSum=-0;QD=8.65;ReadPosRankSum=-1.161;SOR=1.08;RAW_MQandDP=16036,8;DP=30;AF=0.5;MLEAC=2;MLEAF=1;AN=6;AC=3;A./.OVAR_DATE=2016-05-11;Func.refGene=upstream;Gene.refGene=BnaRR2a;GeneDetail.refGene=.;ExonicFunc.refGene=.;AAChange.refGene=.;ALLELE_END	GT:AD:DP:GQ:PL	./.
scaffoldA01	11509216	.	G	T	1298.77	.	ExcessHet=3.0103;FS=0;MQ=60;QD=39.36;SOR=0.88;BaseQRankSum=-0.058;ClippingRankSum=0;MQRankSum=1.455;ReadPosRankSum=1.268;DP=71;AF=1;MLEAC=2;MLEAF=1;AN=6;AC=5;A./.OVAR_DATE=2016-05-11;Func.refGene=upstream;Gene.refGene=BnaRR2a;GeneDetail.refGene=.;ExonicFunc.refGene=.;AAChange.refGene=.;ALLELE_END	GT:AD:DP:GQ:PL	./.
scaffoldA01	11509241	.	T	G	1129.77	.	ExcessHet=3.0103;FS=0;MQ=60;QD=43.12;SOR=1.473;BaseQRankSum=-0.582;ClippingRankSum=0;MQRankSum=-1.423;ReadPosRankSum=-0.071;RAW_MQandDP=41418,13;DP=1233;AF=1;MLEAC=2;MLEAF=1;AN=170;AC=148;A./.OVAR_DATE=2016-05-11;Func.refGene=upstream;Gene.refGene=BnaRR2a;GeneDetail.refGene=.;ExonicFunc.refGene=.;AAChange.refGene=.;ALLELE_END	GT:AD:DP:GQ:PL	./.
scaffoldA01	11509244	.	G	GA	1142.73	.	ExcessHet=3.0103;FS=0;MQ=60;QD=30.99;SOR=0.99;BaseQRankSum=-2.532;ClippingRankSum=0;MQRankSum=0;ReadPosRankSum=-1.699;RAW_MQandDP=90000,25;DP=1119;AF=0.5;MLEAC=2;MLEAF=1;AN=110;AC=106;A./.OVAR_DATE=2016-05-11;Func.refGene=upstream;Gene.refGene=BnaRR2a;GeneDetail.refGene=.;ExonicFunc.refGene=.;AAChange.refGene=.;ALLELE_END	GT:AD:DP:GQ:PL	./.
scaffoldA01	11509256	.	A	G	1033.77	.	ExcessHet=3.0103;FS=0;MQ=60;QD=38.83;SOR=1.609;DP=30;AF=1;MLEAC=2;MLEAF=1;AN=4;AC=4;A./.OVAR_DATE=2016-05-11;Func.refGene=upstream;Gene.refGene=BnaRR2a;GeneDetail.refGene=.;ExonicFunc.refGene=.;AAChange.refGene=.;ALLELE_END	GT:AD:DP:GQ:PL	./.
scaffoldA01	11509260	.	G	A	1419.77	.	ExcessHet=3.0103;FS=0;MQ=60;QD=42.77;SOR=1.329;BaseQRankSum=-0.718;ClippingRankSum=-0;MQRankSum=-0;ReadPosRankSum=-0.577;RAW_MQandDP=52218,16;DP=1333;AF=1;MLEAC=2;MLEAF=1;AN=170;AC=148;A./.OVAR_DATE=2016-05-11;Func.refGene=upstream;Gene.refGene=BnaRR2a;GeneDetail.refGene=.;ExonicFunc.refGene=.;AAChange.refGene=.;ALLELE_END	GT:AD:DP:GQ:PL	./.
scaffoldA01	11509279	.	T	G	961.77	.	ExcessHet=3.0103;FS=0;MQ=60;QD=43.72;SOR=1.085;BaseQRankSum=0;ClippingRankSum=0;MQRankSum=0;ReadPosRankSum=1.026;DP=63;AF=0.5;MLEAC=1;MLEAF=0.5;AN=6;AC=5;A./.OVAR_DATE=2016-05-11;Func.refGene=upstream;Gene.refGene=BnaRR2a;GeneDetail.refGene=.;ExonicFunc.refGene=.;AAChange.refGene=.;ALLELE_END	GT:AD:DP:GQ:PL	./.
scaffoldA01	11509280	.	G	A	961.77	.	ExcessHet=3.0103;FS=0;MQ=60;QD=43.72;SOR=1.085;BaseQRankSum=0.233;ClippingRankSum=0;MQRankSum=0;ReadPosRankSum=1.453;DP=64;AF=0.5;MLEAC=1;MLEAF=0.5;AN=6;AC=5;A./.OVAR_DATE=2016-05-11;Func.refGene=upstream;Gene.refGene=BnaRR2a;GeneDetail.refGene=.;ExonicFunc.refGene=.;AAChange.refGene=.;ALLELE_END	GT:AD:DP:GQ:PL	./.
scaffoldA01	11509302	.	G	A	666.05	.	BaseQRankSum=1.756;ExcessHet=3.0103;MQRankSum=0;RAW_MQandDP=64800,18;ReadPosRankSum=0.483;DP=47;MLEAC=2;MLEAF=1;AN=6;AC=6;A./.OVAR_DATE=2016-05-11;Func.refGene=upstream;Gene.refGene=BnaRR2a;GeneDetail.refGene=.;ExonicFunc.refGene=.;AAChange.refGene=.;ALLELE_END	GT:AD:DP:GQ:PL	./.
scaffoldA01	11509321	.	TA	T	811.73	.	BaseQRankSum=0;ClippingRankSum=0;ExcessHet=3.0103;FS=0;MQ=60;MQRankSum=0;QD=28.99;ReadPosRankSum=0.991;SOR=0.643;DP=83;AF=1;MLEAC=2;MLEAF=1;AN=8;AC=8;A./.OVAR_DATE=2016-05-11;Func.refGene=upstream;Gene.refGene=BnaRR2a;GeneDetail.refGene=.;ExonicFunc.refGene=.;AAChange.refGene=.;ALLELE_END	GT:AD:DP:GQ:PL	./.
scaffoldA01	11509350	.	G	A	561.77	.	BaseQRankSum=-0.375;ClippingRankSum=0;ExcessHet=3.0103;FS=2.35;MQ=60;MQRankSum=0;QD=28.09;ReadPosRankSum=-1.014;SOR=0.595;DP=20;AF=0.5;MLEAC=1;MLEAF=0.5;AN=2;AC=1;A./.OVAR_DATE=2016-05-11;Func.refGene=upstream;Gene.refGene=BnaRR2a;GeneDetail.refGene=.;ExonicFunc.refGene=.;AAChange.refGene=.;ALLELE_END	GT:AD:DP:GQ:PL	./.
scaffoldA01	11509379	.	G	A	1492.77	.	ExcessHet=3.0103;FS=0;MQ=60;QD=34.43;SOR=1.863;BaseQRankSum=-0;ClippingRankSum=-0;MQRankSum=-0;ReadPosRankSum=0.072;RAW_MQandDP=71104,20;DP=1691;AF=1;MLEAC=2;MLEAF=1;AN=170;AC=152;A./.OVAR_DATE=2016-05-11;Func.refGene=upstream;Gene.refGene=BnaRR2a;GeneDetail.refGene=.;ExonicFunc.refGene=.;AAChange.refGene=.;ALLELE_END	GT:AD:DP:GQ:PL	./.
scaffoldA01	11509385	.	G	T	1366.77	.	ExcessHet=3.0103;FS=0;MQ=60;QD=40.49;SOR=1.329;BaseQRankSum=0.301;ClippingRankSum=0;MQRankSum=0;ReadPosRankSum=0.449;DP=151;AF=1;MLEAC=2;MLEAF=1;AN=14;AC=13;A./.OVAR_DATE=2016-05-11;Func.refGene=upstream;Gene.refGene=BnaRR2a;GeneDetail.refGene=.;ExonicFunc.refGene=.;AAChange.refGene=.;ALLELE_END	GT:AD:DP:GQ:PL	./.
scaffoldA01	11509386	.	G	A	2347.77	.	ExcessHet=3.0103;FS=0;MQ=60;QD=36.92;SOR=0.76;BaseQRankSum=1.151;ClippingRankSum=0;MQRankSum=0;ReadPosRankSum=0.988;RAW_MQandDP=90000,25;DP=1080;AF=1;MLEAC=2;MLEAF=1;AN=98;AC=96;A./.OVAR_DATE=2016-05-11;Func.refGene=upstream;Gene.refGene=BnaRR2a;GeneDetail.refGene=.;ExonicFunc.refGene=.;AAChange.refGene=.;ALLELE_END	GT:AD:DP:GQ:PL	./.
scaffoldA01	11509387	.	C	G,T	1366.77	.	ExcessHet=3.0103;FS=0;MQ=60;QD=46.81;SOR=2.066;BaseQRankSum=0;ClippingRankSum=0;MQRankSum=0;ReadPosRankSum=0.318;DP=110;AF=1,0.5;MLEAC=2,1;MLEAF=1,0.5;AN=10;AC=8,1;A./.OVAR_DATE=2016-05-11;Func.refGene=upstream;Gene.refGene=BnaRR2a;GeneDetail.refGene=.;ExonicFunc.refGene=.;AAChange.refGene=.;ALLELE_END;A./.OVAR_DATE=2016-05-11;Func.refGene=upstream;Gene.refGene=BnaRR2a;GeneDetail.refGene=.;Exonic…	GT:AD:DP:GQ:PL	./.
scaffoldA01	11509397	.	A	G	1076.77	.	ExcessHet=3.0103;FS=0;MQ=60;QD=34.38;SOR=1.085;DP=38;AF=1;MLEAC=2;MLEAF=1;AN=4;AC=4;A./.OVAR_DATE=2016-05-11;Func.refGene=upstream;Gene.refGene=BnaRR2a;GeneDetail.refGene=.;ExonicFunc.refGene=.;AAChange.refGene=.;ALLELE_END	GT:AD:DP:GQ:PL	./.
scaffoldA01	11509408	.	C	CATAGTT	658.73	.	BaseQRankSum=-1.316;ClippingRankSum=0;ExcessHet=3.0103;FS=1.399;MQ=60;MQRankSum=0;QD=18.3;ReadPosRankSum=-0.459;SOR=1.23;DP=38;AF=0.5;MLEAC=1;MLEAF=0.5;AN=2;AC=1;A./.OVAR_DATE=2016-05-11;Func.refGene=upstream;Gene.refGene=BnaRR2a;GeneDetail.refGene=.;ExonicFunc.refGene=.;AAChange.refGene=.;ALLELE_END	GT:AD:DP:GQ:PL	./.
scaffoldA01	11509421	.	C	T	1745.77	.	ExcessHet=3.0103;FS=0;MQ=60;QD=39.74;SOR=0.892;BaseQRankSum=-0.869;ClippingRankSum=-0;MQRankSum=-0;ReadPosRankSum=-1.135;RAW_MQandDP=64800,18;DP=1951;AF=0.5;MLEAC=2;MLEAF=1;AN=190;AC=168;A./.OVAR_DATE=2016-05-11;Func.refGene=upstream;Gene.refGene=BnaRR2a;GeneDetail.refGene=.;ExonicFunc.refGene=.;AAChange.refGene=.;ALLELE_END	GT:AD:DP:GQ:PL	./.
scaffoldA01	11509423	.	G	T	1229.77	.	ExcessHet=3.0103;FS=0;MQ=60;QD=40.34;SOR=1.942;DP=93;AF=1;MLEAC=2;MLEAF=1;AN=8;AC=8;A./.OVAR_DATE=2016-05-11;Func.refGene=upstream;Gene.refGene=BnaRR2a;GeneDetail.refGene=.;ExonicFunc.refGene=.;AAChange.refGene=.;ALLELE_END	GT:AD:DP:GQ:PL	./.
scaffoldA01	11509453	.	G	C	1444.77	.	ExcessHet=3.0103;FS=0;MQ=60;QD=36.15;SOR=0.743;BaseQRankSum=-1.169;ClippingRankSum=-0;MQRankSum=-0;ReadPosRankSum=-0.473;RAW_MQandDP=25200,7;DP=3338;AF=1;MLEAC=1;MLEAF=0.5;AN=258;AC=213;A./.OVAR_DATE=2016-05-11;Func.refGene=upstream;Gene.refGene=BnaRR2a;GeneDetail.refGene=.;ExonicFunc.refGene=.;AAChange.refGene=.;ALLELE_END	GT:AD:DP:GQ:PL	./.
scaffoldA01	11509488	.	C	A	964.77	.	ExcessHet=3.0103;FS=0;MQ=60;QD=35.73;SOR=1.101;BaseQRankSum=0.749;ClippingRankSum=-0;MQRankSum=-0;ReadPosRankSum=-1.127;DP=384;AF=1;MLEAC=2;MLEAF=1;AN=38;AC=35;A./.OVAR_DATE=2016-05-11;Func.refGene=upstream;Gene.refGene=BnaRR2a;GeneDetail.refGene=.;ExonicFunc.refGene=.;AAChange.refGene=.;ALLELE_END	GT:AD:DP:GQ:PL	./.
scaffoldA01	11509497	.	G	A,T	1599.77	.	ExcessHet=3.0103;FS=0;MQ=60;QD=43.56;SOR=1.284;BaseQRankSum=-0.399;ClippingRankSum=0;MQRankSum=0;ReadPosRankSum=-0.748;DP=187;AF=0.5,1;MLEAC=1,2;MLEAF=0.5,1;AN=14;AC=5,8;A./.OVAR_DATE=2016-05-11;Func.refGene=upstream;Gene.refGene=BnaRR2a;GeneDetail.refGene=.;ExonicFunc.refGene=.;AAChange.refGene=.;ALLELE_END;A./.OVAR_DATE=2016-05-11;Func.refGene=upstream;Gene.refGene=BnaRR2a;GeneDetail.refGene=.;…	GT:AD:DP:GQ:PL	./.
scaffoldA01	11509519	.	T	C	1720.77	.	BaseQRankSum=-0.306;ClippingRankSum=0;ExcessHet=3.0103;FS=0;MQ=60;MQRankSum=0;QD=44.12;ReadPosRankSum=-1.213;SOR=0.223;DP=107;AF=1;MLEAC=2;MLEAF=1;AN=8;AC=8;A./.OVAR_DATE=2016-05-11;Func.refGene=upstream;Gene.refGene=BnaRR2a;GeneDetail.refGene=.;ExonicFunc.refGene=.;AAChange.refGene=.;ALLELE_END	GT:AD:DP:GQ:PL	./.
scaffoldA01	11509533	.	C	T	2001.77	.	ExcessHet=3.0103;FS=0;MQ=60;QD=41.86;SOR=1.402;BaseQRankSum=0.201;ClippingRankSum=0;MQRankSum=0;ReadPosRankSum=0.678;RAW_MQandDP=86400,24;DP=1783;AF=1;MLEAC=2;MLEAF=1;AN=172;AC=153;A./.OVAR_DATE=2016-05-11;Func.refGene=upstream;Gene.refGene=BnaRR2a;GeneDetail.refGene=.;ExonicFunc.refGene=.;AAChange.refGene=.;ALLELE_END	GT:AD:DP:GQ:PL	./.
scaffoldA01	11509543	.	C	T	1818.77	.	BaseQRankSum=-0.371;ClippingRankSum=0;ExcessHet=3.0103;FS=0;MQ=60;MQRankSum=0;QD=41.34;ReadPosRankSum=0.158;SOR=0.242;DP=108;AF=1;MLEAC=2;MLEAF=1;AN=8;AC=8;A./.OVAR_DATE=2016-05-11;Func.refGene=upstream;Gene.refGene=BnaRR2a;GeneDetail.refGene=.;ExonicFunc.refGene=.;AAChange.refGene=.;ALLELE_END	GT:AD:DP:GQ:PL	./.
scaffoldA01	11509549	.	C	T,G	2302.77	.	ExcessHet=3.0103;FS=0;MQ=60;QD=41.89;SOR=0.859;BaseQRankSum=1.102;ClippingRankSum=0;MQRankSum=0;ReadPosRankSum=0;RAW_MQandDP=97200,27;DP=1155;AF=1,1;MLEAC=2,2;MLEAF=1,1;AN=110;AC=99,4;A./.OVAR_DATE=2016-05-11;Func.refGene=upstream;Gene.refGene=BnaRR2a;GeneDetail.refGene=.;ExonicFunc.refGene=.;AAChange.refGene=.;ALLELE_END;A./.OVAR_DATE=2016-05-11;Func.refGene=upstream;Gene.refGene=BnaRR2a;GeneDet…	GT:AD:DP:GQ:PL	./.
scaffoldA01	11509552	.	T	C	28.64	.	BaseQRankSum=1.136;ExcessHet=3.0103;MQRankSum=-3.987;RAW_MQandDP=61136,18;ReadPosRankSum=1.737;DP=18;MLEAC=1;MLEAF=0.5;AN=2;AC=1;A./.OVAR_DATE=2016-05-11;Func.refGene=upstream;Gene.refGene=BnaRR2a;GeneDetail.refGene=.;ExonicFunc.refGene=.;AAChange.refGene=.;ALLELE_END	GT:AD:DP:GQ:PL	./.
scaffoldA01	11509553	.	C	T	2301.77	.	ExcessHet=3.0103;FS=0;MQ=60;QD=40.98;SOR=0.859;BaseQRankSum=1.102;ClippingRankSum=0;MQRankSum=0;ReadPosRankSum=0.141;RAW_MQandDP=61136,18;DP=1053;AF=1;MLEAC=2;MLEAF=1;AN=102;AC=95;A./.OVAR_DATE=2016-05-11;Func.refGene=upstream;Gene.refGene=BnaRR2a;GeneDetail.refGene=.;ExonicFunc.refGene=.;AAChange.refGene=.;ALLELE_END	GT:AD:DP:GQ:PL	./.
scaffoldA01	11509555	.	T	A	1949.77	.	ExcessHet=3.0103;FS=0;MQ=60;QD=41.07;SOR=1.802;BaseQRankSum=0;ClippingRankSum=0;MQRankSum=0;ReadPosRankSum=0.077;DP=1664;AF=1;MLEAC=2;MLEAF=1;AN=156;AC=139;A./.OVAR_DATE=2016-05-11;Func.refGene=upstream;Gene.refGene=BnaRR2a;GeneDetail.refGene=.;ExonicFunc.refGene=.;AAChange.refGene=.;ALLELE_END	GT:AD:DP:GQ:PL	./.
scaffoldA01	11509557	.	A	G	28.64	.	BaseQRankSum=-1.403;ExcessHet=3.0103;MQRankSum=-3.987;RAW_MQandDP=61136,18;ReadPosRankSum=0.492;DP=18;MLEAC=1;MLEAF=0.5;AN=2;AC=1;A./.OVAR_DATE=2016-05-11;Func.refGene=upstream;Gene.refGene=BnaRR2a;GeneDetail.refGene=.;ExonicFunc.refGene=.;AAChange.refGene=.;ALLELE_END	GT:AD:DP:GQ:PL	./.
scaffoldA01	11509592	.	G	C,A	1271.77	.	ExcessHet=3.0103;FS=0;MQ=59.58;QD=43.85;SOR=1.255;BaseQRankSum=-0.387;ClippingRankSum=0;MQRankSum=-1.179;ReadPosRankSum=1.142;DP=80;AF=0.5,0.5;MLEAC=1,1;MLEAF=0.5,0.5;AN=8;AC=5,1;A./.OVAR_DATE=2016-05-11;Func.refGene=upstream;Gene.refGene=BnaRR2a;GeneDetail.refGene=.;ExonicFunc.refGene=.;AAChange.refGene=.;ALLELE_END;A./.OVAR_DATE=2016-05-11;Func.refGene=upstream;Gene.refGene=BnaRR2a;GeneDetail.r…	GT:AD:DP:GQ:PL	./.
scaffoldA01	11509593	.	T	C	2223.77	.	ExcessHet=3.0103;FS=0;MQ=60;QD=33.61;SOR=1.244;BaseQRankSum=-0.666;ClippingRankSum=0;MQRankSum=0;ReadPosRankSum=-2.081;RAW_MQandDP=41200,12;DP=3291;AF=0.5;MLEAC=2;MLEAF=1;AN=304;AC=278;A./.OVAR_DATE=2016-05-11;Func.refGene=upstream;Gene.refGene=BnaRR2a;GeneDetail.refGene=.;ExonicFunc.refGene=.;AAChange.refGene=.;ALLELE_END	GT:AD:DP:GQ:PL	./.
scaffoldA01	11509600	.	C	A	70.77	.	BaseQRankSum=0.677;ClippingRankSum=0;ExcessHet=3.0103;FS=17.258;MQ=57.48;MQRankSum=-5.044;QD=2.62;ReadPosRankSum=1.284;SOR=3.228;DP=33;AF=0.5;MLEAC=1;MLEAF=0.5;AN=4;AC=2;A./.OVAR_DATE=2016-05-11;Func.refGene=upstream;Gene.refGene=BnaRR2a;GeneDetail.refGene=.;ExonicFunc.refGene=.;AAChange.refGene=.;ALLELE_END	GT:AD:DP:GQ:PL	./.
scaffoldA01	11509607	.	A	C	67.77	.	BaseQRankSum=-4.26;ClippingRankSum=0;ExcessHet=3.0103;FS=13.9;MQ=57.48;MQRankSum=-5.044;QD=2.51;ReadPosRankSum=0.906;SOR=3.236;DP=53;AF=0.5;MLEAC=1;MLEAF=0.5;AN=6;AC=3;A./.OVAR_DATE=2016-05-11;Func.refGene=upstream;Gene.refGene=BnaRR2a;GeneDetail.refGene=.;ExonicFunc.refGene=.;AAChange.refGene=.;ALLELE_END	GT:AD:DP:GQ:PL	./.
scaffoldA01	11509613	.	C	T	73.77	.	BaseQRankSum=-0.769;ClippingRankSum=0;ExcessHet=3.0103;FS=14.8;MQ=57.38;MQRankSum=-4.943;QD=2.84;ReadPosRankSum=0.751;SOR=3.233;DP=32;AF=0.5;MLEAC=1;MLEAF=0.5;AN=4;AC=2;A./.OVAR_DATE=2016-05-11;Func.refGene=upstream;Gene.refGene=BnaRR2a;GeneDetail.refGene=.;ExonicFunc.refGene=.;AAChange.refGene=.;ALLELE_END	GT:AD:DP:GQ:PL	./.
scaffoldA01	11509629	.	CA	C	599.73	.	ExcessHet=3.0103;FS=0;MQ=60;QD=24.37;SOR=1.981;DP=26;AF=1;MLEAC=2;MLEAF=1;AN=4;AC=4;A./.OVAR_DATE=2016-05-11;Func.refGene=upstream;Gene.refGene=BnaRR2a;GeneDetail.refGene=.;ExonicFunc.refGene=.;AAChange.refGene=.;ALLELE_END	GT:AD:DP:GQ:PL	./.
scaffoldA01	11509642	.	T	C	91.77	.	BaseQRankSum=-4.291;ClippingRankSum=0;ExcessHet=3.0103;FS=0;MQ=55.39;MQRankSum=-4.264;QD=4.59;ReadPosRankSum=1.067;SOR=0.495;DP=20;AF=0.5;MLEAC=1;MLEAF=0.5;AN=2;AC=1;A./.OVAR_DATE=2016-05-11;Func.refGene=upstream;Gene.refGene=BnaRR2a;GeneDetail.refGene=.;ExonicFunc.refGene=.;AAChange.refGene=.;ALLELE_END	GT:AD:DP:GQ:PL	./.
scaffoldA01	11509650	.	T	G	1729.77	.	ExcessHet=3.0103;FS=0;MQ=60;QD=33.07;SOR=1.051;BaseQRankSum=-0.731;ClippingRankSum=0;MQRankSum=0;ReadPosRankSum=-0.356;RAW_MQandDP=48400,14;DP=258;AF=0.5;MLEAC=2;MLEAF=1;AN=18;AC=15;A./.OVAR_DATE=2016-05-11;Func.refGene=upstream;Gene.refGene=BnaRR2a;GeneDetail.refGene=.;ExonicFunc.refGene=.;AAChange.refGene=.;ALLELE_END	GT:AD:DP:GQ:PL	./.
scaffoldA01	11509657	.	C	T	91.77	.	BaseQRankSum=-4.291;ClippingRankSum=0;ExcessHet=3.0103;FS=0;MQ=55.39;MQRankSum=-4.264;QD=4.59;ReadPosRankSum=0.149;SOR=0.693;DP=20;AF=0.5;MLEAC=1;MLEAF=0.5;AN=2;AC=1;A./.OVAR_DATE=2016-05-11;Func.refGene=upstream;Gene.refGene=BnaRR2a;GeneDetail.refGene=.;ExonicFunc.refGene=.;AAChange.refGene=.;ALLELE_END	GT:AD:DP:GQ:PL	./.
scaffoldA01	11509664	.	C	T	974.77	.	ExcessHet=3.0103;FS=0;MQ=58.53;QD=36.1;SOR=1.101;DP=75;AF=1;MLEAC=2;MLEAF=1;AN=8;AC=8;A./.OVAR_DATE=2016-05-11;Func.refGene=upstream;Gene.refGene=BnaRR2a;GeneDetail.refGene=.;ExonicFunc.refGene=.;AAChange.refGene=.;ALLELE_END	GT:AD:DP:GQ:PL	./.
scaffoldA01	11509669	.	C	T	94.64	.	BaseQRankSum=-1.114;ExcessHet=3.0103;MQRankSum=-4.926;RAW_MQandDP=87202,26;ReadPosRankSum=1.85;DP=26;MLEAC=1;MLEAF=0.5;AN=2;AC=1;A./.OVAR_DATE=2016-05-11;Func.refGene=upstream;Gene.refGene=BnaRR2a;GeneDetail.refGene=.;ExonicFunc.refGene=.;AAChange.refGene=.;ALLELE_END	GT:AD:DP:GQ:PL	./.
scaffoldA01	11509676	.	A	G	91.64	.	BaseQRankSum=-1.114;ExcessHet=3.0103;MQRankSum=-5.027;RAW_MQandDP=90802,27;ReadPosRankSum=1.601;DP=27;MLEAC=1;MLEAF=0.5;AN=2;AC=1;A./.OVAR_DATE=2016-05-11;Func.refGene=upstream;Gene.refGene=BnaRR2a;GeneDetail.refGene=.;ExonicFunc.refGene=.;AAChange.refGene=.;ALLELE_END	GT:AD:DP:GQ:PL	./.
scaffoldA01	11509682	.	G	A	1099.77	.	ExcessHet=3.0103;FS=0;MQ=59.3;QD=40.73;SOR=0.765;BaseQRankSum=1.84;ClippingRankSum=0;MQRankSum=-1.389;ReadPosRankSum=-1.922;DP=78;AF=0.5;MLEAC=1;MLEAF=0.5;AN=6;AC=5;A./.OVAR_DATE=2016-05-11;Func.refGene=upstream;Gene.refGene=BnaRR2a;GeneDetail.refGene=.;ExonicFunc.refGene=.;AAChange.refGene=.;ALLELE_END	GT:AD:DP:GQ:PL	./.
scaffoldA01	11509695	.	C	A	1090.77	.	ExcessHet=3.0103;FS=0;MQ=60;QD=47.73;SOR=3.258;DP=29;AF=1;MLEAC=2;MLEAF=1;AN=4;AC=4;A./.OVAR_DATE=2016-05-11;Func.refGene=upstream;Gene.refGene=BnaRR2a;GeneDetail.refGene=.;ExonicFunc.refGene=.;AAChange.refGene=.;ALLELE_END	GT:AD:DP:GQ:PL	./.
scaffoldA01	11509704	.	T	G	1831.06	.	ExcessHet=3.0103;FS=0;MQ=60;QD=43.51;SOR=0.793;BaseQRankSum=-0.114;ClippingRankSum=0;MQRankSum=0;ReadPosRankSum=-0.444;RAW_MQandDP=140194,41;DP=1841;AF=1;MLEAC=2;MLEAF=1;AN=174;AC=150;A./.OVAR_DATE=2016-05-11;Func.refGene=upstream;Gene.refGene=BnaRR2a;GeneDetail.refGene=.;ExonicFunc.refGene=.;AAChange.refGene=.;ALLELE_END	GT:AD:DP:GQ:PL	./.
scaffoldA01	11509709	.	A	G,C	1872.77	.	ExcessHet=3.0103;FS=0;MQ=60;QD=39.4;SOR=0.804;BaseQRankSum=-0.522;ClippingRankSum=0;MQRankSum=0;ReadPosRankSum=-1.632;RAW_MQandDP=57600,16;DP=3199;AF=0.5,0.5;MLEAC=2,1;MLEAF=1,0.5;AN=308;AC=273,5;A./.OVAR_DATE=2016-05-11;Func.refGene=upstream;Gene.refGene=BnaRR2a;GeneDetail.refGene=.;ExonicFunc.refGene=.;AAChange.refGene=.;ALLELE_END;A./.OVAR_DATE=2016-05-11;Func.refGene=upstream;Gene.refGene=Bna…	GT:AD:DP:GQ:PL	./.
scaffoldA01	11509716	.	C	A	1526.77	.	ExcessHet=3.0103;FS=0;MQ=59.41;QD=47.71;SOR=0.957;BaseQRankSum=-1.248;ClippingRankSum=0;MQRankSum=-1.247;ReadPosRankSum=-0.768;DP=108;AF=0.5;MLEAC=1;MLEAF=0.5;AN=8;AC=6;A./.OVAR_DATE=2016-05-11;Func.refGene=upstream;Gene.refGene=BnaRR2a;GeneDetail.refGene=.;ExonicFunc.refGene=.;AAChange.refGene=.;ALLELE_END	GT:AD:DP:GQ:PL	./.
scaffoldA01	11509728	.	C	T	1681.77	.	ExcessHet=3.0103;FS=0;MQ=60;QD=43.43;SOR=0.914;BaseQRankSum=-0.828;ClippingRankSum=0;MQRankSum=0;ReadPosRankSum=-0.465;RAW_MQandDP=122194,36;DP=1742;AF=1;MLEAC=2;MLEAF=1;AN=172;AC=149;A./.OVAR_DATE=2016-05-11;Func.refGene=upstream;Gene.refGene=BnaRR2a;GeneDetail.refGene=.;ExonicFunc.refGene=.;AAChange.refGene=.;ALLELE_END	GT:AD:DP:GQ:PL	./.
scaffoldA01	11509730	.	G	A	28.77	.	BaseQRankSum=-1.501;ClippingRankSum=-0;ExcessHet=3.0103;FS=0;MQ=55.01;MQRankSum=-2.287;QD=2.88;ReadPosRankSum=0.967;SOR=0.169;DP=10;AF=0.5;MLEAC=1;MLEAF=0.5;AN=2;AC=1;A./.OVAR_DATE=2016-05-11;Func.refGene=upstream;Gene.refGene=BnaRR2a;GeneDetail.refGene=.;ExonicFunc.refGene=.;AAChange.refGene=.;ALLELE_END	GT:AD:DP:GQ:PL	./.
scaffoldA01	11509739	.	C	T	1821.77	.	ExcessHet=3.0103;FS=0;MQ=60;QD=43.43;SOR=1.179;BaseQRankSum=1.268;ClippingRankSum=0;MQRankSum=0;ReadPosRankSum=0.224;RAW_MQandDP=79200,22;DP=1014;AF=1;MLEAC=2;MLEAF=1;AN=110;AC=103;A./.OVAR_DATE=2016-05-11;Func.refGene=upstream;Gene.refGene=BnaRR2a;GeneDetail.refGene=.;ExonicFunc.refGene=.;AAChange.refGene=.;ALLELE_END	GT:AD:DP:GQ:PL	./.
scaffoldA01	11509752	.	T	TATACAG	1042.73	.	ExcessHet=3.0103;FS=0;MQ=60;QD=36.97;SOR=1.022;DP=28;AF=1;MLEAC=2;MLEAF=1;AN=4;AC=4;A./.OVAR_DATE=2016-05-11;Func.refGene=upstream;Gene.refGene=BnaRR2a;GeneDetail.refGene=.;ExonicFunc.refGene=.;AAChange.refGene=.;ALLELE_END	GT:AD:DP:GQ:PL	./.
scaffoldA01	11509753	.	T	C,A	1855.77	.	ExcessHet=3.0103;FS=0;MQ=60;QD=43.15;SOR=1.292;BaseQRankSum=-1.455;ClippingRankSum=0;MQRankSum=0;ReadPosRankSum=1.025;RAW_MQandDP=61200,17;DP=2959;AF=0.5,0.5;MLEAC=1,1;MLEAF=0.5,0.5;AN=308;AC=269,1;A./.OVAR_DATE=2016-05-11;Func.refGene=upstream;Gene.refGene=BnaRR2a;GeneDetail.refGene=.;ExonicFunc.refGene=.;AAChange.refGene=.;ALLELE_END;A./.OVAR_DATE=2016-05-11;Func.refGene=upstream;Gene.refGene=B…	GT:AD:DP:GQ:PL	./.
scaffoldA01	11509756	.	C	CA	952.73	.	ExcessHet=3.0103;FS=0;MQ=60;QD=35.75;SOR=1.609;DP=26;AF=1;MLEAC=2;MLEAF=1;AN=4;AC=4;A./.OVAR_DATE=2016-05-11;Func.refGene=upstream;Gene.refGene=BnaRR2a;GeneDetail.refGene=.;ExonicFunc.refGene=.;AAChange.refGene=.;ALLELE_END	GT:AD:DP:GQ:PL	./.
scaffoldA01	11509757	.	A	T	25.78	.	BaseQRankSum=-3.151;ClippingRankSum=0;ExcessHet=3.0103;FS=0;MQ=55.87;MQRankSum=-3.151;QD=2.15;ReadPosRankSum=-0.323;SOR=0.693;DP=12;AF=0.5;MLEAC=1;MLEAF=0.5;AN=2;AC=1;A./.OVAR_DATE=2016-05-11;Func.refGene=upstream;Gene.refGene=BnaRR2a;GeneDetail.refGene=.;ExonicFunc.refGene=.;AAChange.refGene=.;ALLELE_END	GT:AD:DP:GQ:PL	./.
scaffoldA01	11509764	.	G	A	1837.77	.	ExcessHet=3.0103;FS=0;MQ=60;QD=50.52;SOR=1.739;BaseQRankSum=-1.88;ClippingRankSum=0;MQRankSum=0;ReadPosRankSum=0.325;RAW_MQandDP=50400,14;DP=1929;AF=0.5;MLEAC=1;MLEAF=0.5;AN=192;AC=162;A./.OVAR_DATE=2016-05-11;Func.refGene=upstream;Gene.refGene=BnaRR2a;GeneDetail.refGene=.;ExonicFunc.refGene=.;AAChange.refGene=.;ALLELE_END	GT:AD:DP:GQ:PL	./.
scaffoldA01	11509765	.	C	T	25.78	.	BaseQRankSum=-2.362;ClippingRankSum=-0;ExcessHet=3.0103;FS=0;MQ=55.48;MQRankSum=-2.362;QD=2.34;ReadPosRankSum=-1.602;SOR=0.527;DP=11;AF=0.5;MLEAC=1;MLEAF=0.5;AN=2;AC=1;A./.OVAR_DATE=2016-05-11;Func.refGene=upstream;Gene.refGene=BnaRR2a;GeneDetail.refGene=.;ExonicFunc.refGene=.;AAChange.refGene=.;ALLELE_END	GT:AD:DP:GQ:PL	./.
scaffoldA01	11509766	.	T	C	28.77	.	BaseQRankSum=-2.362;ClippingRankSum=-0;ExcessHet=3.0103;FS=0;MQ=55.48;MQRankSum=-2.362;QD=2.62;ReadPosRankSum=-1.922;SOR=0.527;DP=11;AF=0.5;MLEAC=1;MLEAF=0.5;AN=2;AC=1;A./.OVAR_DATE=2016-05-11;Func.refGene=upstream;Gene.refGene=BnaRR2a;GeneDetail.refGene=.;ExonicFunc.refGene=.;AAChange.refGene=.;ALLELE_END	GT:AD:DP:GQ:PL	./.
scaffoldA01	11509782	.	A	G	1588.77	.	ExcessHet=3.0103;FS=0;MQ=60;QD=42.29;SOR=0.836;BaseQRankSum=-0.468;ClippingRankSum=0;MQRankSum=0;ReadPosRankSum=1.625;RAW_MQandDP=114201,32;DP=1666;AF=1;MLEAC=2;MLEAF=1;AN=176;AC=152;A./.OVAR_DATE=2016-05-11;Func.refGene=upstream;Gene.refGene=BnaRR2a;GeneDetail.refGene=.;ExonicFunc.refGene=.;AAChange.refGene=.;ALLELE_END	GT:AD:DP:GQ:PL	./.
scaffoldA01	11509800	.	C	CAAG	935.73	.	ExcessHet=3.0103;FS=0;MQ=60;QD=35.75;SOR=1.609;DP=26;AF=1;MLEAC=2;MLEAF=1;AN=4;AC=4;A./.OVAR_DATE=2016-05-11;Func.refGene=upstream;Gene.refGene=BnaRR2a;GeneDetail.refGene=.;ExonicFunc.refGene=.;AAChange.refGene=.;ALLELE_END	GT:AD:DP:GQ:PL	./.
scaffoldA01	11509817	.	T	G	1387.77	.	ExcessHet=3.0103;FS=0;MQ=60;QD=38.51;SOR=1.292;BaseQRankSum=-0.079;ClippingRankSum=0;MQRankSum=0;ReadPosRankSum=0.555;RAW_MQandDP=39600,11;DP=167;AF=0.5;MLEAC=1;MLEAF=0.5;AN=16;AC=12;A./.OVAR_DATE=2016-05-11;Func.refGene=upstream;Gene.refGene=BnaRR2a;GeneDetail.refGene=.;ExonicFunc.refGene=.;AAChange.refGene=.;ALLELE_END	GT:AD:DP:GQ:PL	./.
scaffoldA01	11509834	.	G	C,T	1121.77	.	ExcessHet=3.0103;FS=0;MQ=60;QD=36.19;SOR=1.214;BaseQRankSum=0.886;ClippingRankSum=0;MQRankSum=0;ReadPosRankSum=-1.144;DP=98;AF=0.5,1;MLEAC=1,2;MLEAF=0.5,1;AN=10;AC=5,4;A./.OVAR_DATE=2016-05-11;Func.refGene=upstream;Gene.refGene=BnaRR2a;GeneDetail.refGene=.;ExonicFunc.refGene=.;AAChange.refGene=.;ALLELE_END;A./.OVAR_DATE=2016-05-11;Func.refGene=upstream;Gene.refGene=BnaRR2a;GeneDetail.refGene=.;Ex…	GT:AD:DP:GQ:PL	./.
scaffoldA01	11509918	.	A	G	786.77	.	ExcessHet=3.0103;FS=0;MQ=60;QD=37.47;SOR=1.828;DP=21;AF=1;MLEAC=2;MLEAF=1;AN=2;AC=2;A./.OVAR_DATE=2016-05-11;Func.refGene=upstream;Gene.refGene=BnaRR2a;GeneDetail.refGene=.;ExonicFunc.refGene=.;AAChange.refGene=.;ALLELE_END	GT:AD:DP:GQ:PL	./.
scaffoldA01	11509934	.	A	T	490.77	.	ExcessHet=3.0103;FS=0;MQ=60;QD=37.75;SOR=2.147;DP=13;AF=1;MLEAC=2;MLEAF=1;AN=2;AC=2;A./.OVAR_DATE=2016-05-11;Func.refGene=upstream;Gene.refGene=BnaRR2a;GeneDetail.refGene=.;ExonicFunc.refGene=.;AAChange.refGene=.;ALLELE_END	GT:AD:DP:GQ:PL	./.
scaffoldA01	11510020	.	AAC	A	166.09	.	ExcessHet=3.0103;FS=0;MQ=60;QD=26.85;SOR=2.303;RAW_MQandDP=18000,5;DP=20;AF=1;MLEAC=1;MLEAF=0.5;AN=12;AC=11;A./.OVAR_DATE=2016-05-11;Func.refGene=upstream;Gene.refGene=BnaRR2a;GeneDetail.refGene=.;ExonicFunc.refGene=.;AAChange.refGene=.;ALLELE_END	GT:AD:DP:GQ:PL	./.
scaffoldA01	11510021	.	AC	A	508.73	.	ExcessHet=3.0103;FS=0;MQ=60;QD=37.67;SOR=0.693;BaseQRankSum=-0.097;ClippingRankSum=0;MQRankSum=0;ReadPosRankSum=-2.585;DP=42;AF=0.5;MLEAC=1;MLEAF=0.5;AN=4;AC=3;A./.OVAR_DATE=2016-05-11;Func.refGene=upstream;Gene.refGene=BnaRR2a;GeneDetail.refGene=.;ExonicFunc.refGene=.;AAChange.refGene=.;ALLELE_END	GT:AD:DP:GQ:PL	./.
scaffoldA01	11510022	.	C	A	255.97	.	ExcessHet=3.0103;RAW_MQandDP=21600,6;DP=6;MLEAC=2;MLEAF=1;AN=2;AC=1;A./.OVAR_DATE=2016-05-11;Func.refGene=upstream;Gene.refGene=BnaRR2a;GeneDetail.refGene=.;ExonicFunc.refGene=.;AAChange.refGene=.;ALLELE_END	GT:AD:DP:GQ:PL	./.
scaffoldA01	14504118	.	G	A	2054.77	.	ExcessHet=3.0103;FS=0;MQ=53.79;QD=37.82;SOR=1.179;RAW_MQandDP=56220,23;DP=123;AF=1;MLEAC=2;MLEAF=1;AN=10;AC=10;A./.OVAR_DATE=2016-05-11;Func.refGene=exonic;Gene.refGene=BnaRR5a;GeneDetail.refGene=.;ExonicFunc.refGene=synonymous_SNV;AAChange.refGene=BnaRR5a:BnaRR5a:exon2:c.C180T:p.A60A;ALLELE_END	GT:AD:DP:GQ:PL	./.
scaffoldA01	14504237	.	A	C	21.64	.	BaseQRankSum=-1.981;ExcessHet=3.0103;MQRankSum=-0.566;RAW_MQandDP=12587,7;ReadPosRankSum=-0.566;DP=7;MLEAC=1;MLEAF=0.5;AN=2;AC=1;A./.OVAR_DATE=2016-05-11;Func.refGene=exonic;Gene.refGene=BnaRR5a;GeneDetail.refGene=.;ExonicFunc.refGene=nonsynonymous_SNV;AAChange.refGene=BnaRR5a:BnaRR5a:exon1:c.T142G:p.S48A;ALLELE_END	GT:AD:DP:GQ:PL	./.
scaffoldA01	14504253	.	C	T	1650.77	.	ExcessHet=3.0103;FS=0;MQ=52.79;QD=36.88;SOR=1.292;RAW_MQandDP=32449,13;DP=99;AF=1;MLEAC=2;MLEAF=1;AN=10;AC=10;A./.OVAR_DATE=2016-05-11;Func.refGene=exonic;Gene.refGene=BnaRR5a;GeneDetail.refGene=.;ExonicFunc.refGene=synonymous_SNV;AAChange.refGene=BnaRR5a:BnaRR5a:exon1:c.G126A:p.R42R;ALLELE_END	GT:AD:DP:GQ:PL	./.
scaffoldA01	14504286	.	G	A	1828.77	.	ExcessHet=3.0103;FS=0;MQ=54.4;QD=39.56;SOR=1.23;RAW_MQandDP=36130,13;DP=105;AF=1;MLEAC=2;MLEAF=1;AN=10;AC=10;A./.OVAR_DATE=2016-05-11;Func.refGene=exonic;Gene.refGene=BnaRR5a;GeneDetail.refGene=.;ExonicFunc.refGene=synonymous_SNV;AAChange.refGene=BnaRR5a:BnaRR5a:exon1:c.C93T:p.D31D;ALLELE_END	GT:AD:DP:GQ:PL	./.
scaffoldA01	14504417	.	G	A	112.64	.	BaseQRankSum=-1.645;ExcessHet=3.0103;MQRankSum=-1.645;RAW_MQandDP=10516,5;ReadPosRankSum=0.842;DP=5;MLEAC=1;MLEAF=0.5;AN=2;AC=1;A./.OVAR_DATE=2016-05-11;Func.refGene=upstream;Gene.refGene=BnaRR5a;GeneDetail.refGene=.;ExonicFunc.refGene=.;AAChange.refGene=.;ALLELE_END	GT:AD:DP:GQ:PL	./.
scaffoldA01	14504431	.	ATTT	A	106.6	.	BaseQRankSum=-1.96;ExcessHet=3.0103;MQRankSum=-1.068;RAW_MQandDP=15077,7;ReadPosRankSum=-1.036;DP=7;MLEAC=1;MLEAF=0.5;AN=2;AC=1;A./.OVAR_DATE=2016-05-11;Func.refGene=upstream;Gene.refGene=BnaRR5a;GeneDetail.refGene=.;ExonicFunc.refGene=.;AAChange.refGene=.;ALLELE_END	GT:AD:DP:GQ:PL	./.
scaffoldA01	14504438	.	AAGAAAGT	A	106.6	.	BaseQRankSum=-1.718;ExcessHet=3.0103;MQRankSum=-1.068;RAW_MQandDP=15077,7;ReadPosRankSum=-1.368;DP=7;MLEAC=1;MLEAF=0.5;AN=2;AC=1;A./.OVAR_DATE=2016-05-11;Func.refGene=upstream;Gene.refGene=BnaRR5a;GeneDetail.refGene=.;ExonicFunc.refGene=.;AAChange.refGene=.;ALLELE_END	GT:AD:DP:GQ:PL	./.
scaffoldA01	14504466	.	T	G	1681.77	.	ExcessHet=3.0103;FS=0;MQ=50.1;QD=43.34;SOR=0.804;RAW_MQandDP=44668,17;DP=86;AF=1;MLEAC=2;MLEAF=1;AN=10;AC=7;A./.OVAR_DATE=2016-05-11;Func.refGene=upstream;Gene.refGene=BnaRR5a;GeneDetail.refGene=.;ExonicFunc.refGene=.;AAChange.refGene=.;ALLELE_END	GT:AD:DP:GQ:PL	./.
scaffoldA01	14504468	.	G	A	1723.77	.	ExcessHet=3.0103;FS=0;MQ=50.1;QD=43.34;SOR=0.804;RAW_MQandDP=44668,17;DP=87;AF=1;MLEAC=2;MLEAF=1;AN=10;AC=7;A./.OVAR_DATE=2016-05-11;Func.refGene=upstream;Gene.refGene=BnaRR5a;GeneDetail.refGene=.;ExonicFunc.refGene=.;AAChange.refGene=.;ALLELE_END	GT:AD:DP:GQ:PL	./.
scaffoldA01	14504483	.	A	T	1653.77	.	ExcessHet=3.0103;FS=0;MQ=52.25;QD=43.1;SOR=0.914;RAW_MQandDP=52428,18;DP=95;AF=1;MLEAC=2;MLEAF=1;AN=10;AC=7;A./.OVAR_DATE=2016-05-11;Func.refGene=upstream;Gene.refGene=BnaRR5a;GeneDetail.refGene=.;ExonicFunc.refGene=.;AAChange.refGene=.;ALLELE_END	GT:AD:DP:GQ:PL	./.
scaffoldA01	14504512	.	G	C	1774.77	.	ExcessHet=3.0103;FS=0;MQ=55.48;QD=37.29;SOR=1.127;RAW_MQandDP=60034,20;DP=109;AF=1;MLEAC=2;MLEAF=1;AN=10;AC=10;A./.OVAR_DATE=2016-05-11;Func.refGene=upstream;Gene.refGene=BnaRR5a;GeneDetail.refGene=.;ExonicFunc.refGene=.;AAChange.refGene=.;ALLELE_END	GT:AD:DP:GQ:PL	./.
scaffoldA01	14504577	.	T	G	732.06	.	ExcessHet=3.0103;RAW_MQandDP=32781,13;BaseQRankSum=-0.489;MQRankSum=1.534;ReadPosRankSum=0.489;DP=39;MLEAC=2;MLEAF=1;AN=6;AC=3;A./.OVAR_DATE=2016-05-11;Func.refGene=upstream;Gene.refGene=BnaRR5a;GeneDetail.refGene=.;ExonicFunc.refGene=.;AAChange.refGene=.;ALLELE_END	GT:AD:DP:GQ:PL	./.
scaffoldA01	14504602	.	T	C	1437.77	.	ExcessHet=3.0103;FS=0;MQ=46.83;QD=36.94;SOR=0.892;RAW_MQandDP=24816,10;BaseQRankSum=-1.068;MQRankSum=1.465;ReadPosRankSum=-0.792;DP=91;AF=1;MLEAC=2;MLEAF=1;AN=10;AC=7;A./.OVAR_DATE=2016-05-11;Func.refGene=upstream;Gene.refGene=BnaRR5a;GeneDetail.refGene=.;ExonicFunc.refGene=.;AAChange.refGene=.;ALLELE_END	GT:AD:DP:GQ:PL	./.
scaffoldA01	14504621	.	A	ATG	82.73	.	BaseQRankSum=0.842;ClippingRankSum=-0;ExcessHet=3.0103;FS=3.979;MQ=60;MQRankSum=-0;QD=16.55;ReadPosRankSum=0.524;SOR=2.833;DP=5;AF=0.5;MLEAC=1;MLEAF=0.5;AN=2;AC=1;A./.OVAR_DATE=2016-05-11;Func.refGene=upstream;Gene.refGene=BnaRR5a;GeneDetail.refGene=.;ExonicFunc.refGene=.;AAChange.refGene=.;ALLELE_END	GT:AD:DP:GQ:PL	./.
scaffoldA01	14504625	.	GTCAA	G	25.74	.	BaseQRankSum=-0;ClippingRankSum=-0;ExcessHet=3.0103;FS=3.31;MQ=60;MQRankSum=-0;QD=4.29;ReadPosRankSum=-0.967;SOR=2.303;DP=6;AF=0.5;MLEAC=1;MLEAF=0.5;AN=2;AC=1;A./.OVAR_DATE=2016-05-11;Func.refGene=upstream;Gene.refGene=BnaRR5a;GeneDetail.refGene=.;ExonicFunc.refGene=.;AAChange.refGene=.;ALLELE_END	GT:AD:DP:GQ:PL	./.
scaffoldA01	14504632	.	T	C	28.77	.	BaseQRankSum=0.282;ClippingRankSum=-0;ExcessHet=3.0103;FS=0;MQ=60;MQRankSum=-0;QD=3.2;ReadPosRankSum=0.812;SOR=1.179;DP=9;AF=0.5;MLEAC=1;MLEAF=0.5;AN=2;AC=1;A./.OVAR_DATE=2016-05-11;Func.refGene=upstream;Gene.refGene=BnaRR5a;GeneDetail.refGene=.;ExonicFunc.refGene=.;AAChange.refGene=.;ALLELE_END	GT:AD:DP:GQ:PL	./.
scaffoldA01	14504637	.	T	A	25.78	.	BaseQRankSum=0.671;ClippingRankSum=0;ExcessHet=3.0103;FS=3.282;MQ=60;MQRankSum=0;QD=2.15;ReadPosRankSum=-1.62;SOR=2.303;DP=12;AF=0.5;MLEAC=1;MLEAF=0.5;AN=2;AC=1;A./.OVAR_DATE=2016-05-11;Func.refGene=upstream;Gene.refGene=BnaRR5a;GeneDetail.refGene=.;ExonicFunc.refGene=.;AAChange.refGene=.;ALLELE_END	GT:AD:DP:GQ:PL	./.
scaffoldA01	14504647	.	AG	A	1537.73	.	ExcessHet=3.0103;FS=0;MQ=42.06;QD=43.45;SOR=0.859;RAW_MQandDP=5450,4;DP=66;AF=1;MLEAC=1;MLEAF=0.5;AN=8;AC=6;A./.OVAR_DATE=2016-05-11;Func.refGene=upstream;Gene.refGene=BnaRR5a;GeneDetail.refGene=.;ExonicFunc.refGene=.;AAChange.refGene=.;ALLELE_END	GT:AD:DP:GQ:PL	./.
scaffoldA01	14504649	.	G	T	1546.77	.	ExcessHet=3.0103;FS=0;MQ=42.06;QD=43.82;SOR=0.859;RAW_MQandDP=5450,4;DP=66;AF=1;MLEAC=1;MLEAF=0.5;AN=8;AC=6;A./.OVAR_DATE=2016-05-11;Func.refGene=upstream;Gene.refGene=BnaRR5a;GeneDetail.refGene=.;ExonicFunc.refGene=.;AAChange.refGene=.;ALLELE_END	GT:AD:DP:GQ:PL	./.
scaffoldA01	14504673	.	G	C	1543.77	.	ExcessHet=3.0103;FS=0;MQ=42.71;QD=45.76;SOR=0.874;RAW_MQandDP=18250,7;DP=69;AF=1;MLEAC=1;MLEAF=0.5;AN=10;AC=7;A./.OVAR_DATE=2016-05-11;Func.refGene=upstream;Gene.refGene=BnaRR5a;GeneDetail.refGene=.;ExonicFunc.refGene=.;AAChange.refGene=.;ALLELE_END	GT:AD:DP:GQ:PL	./.
scaffoldA01	14504674	.	A	T	1543.77	.	ExcessHet=3.0103;FS=0;MQ=42.71;QD=45.76;SOR=0.874;RAW_MQandDP=18250,7;DP=70;AF=1;MLEAC=1;MLEAF=0.5;AN=10;AC=7;A./.OVAR_DATE=2016-05-11;Func.refGene=upstream;Gene.refGene=BnaRR5a;GeneDetail.refGene=.;ExonicFunc.refGene=.;AAChange.refGene=.;ALLELE_END	GT:AD:DP:GQ:PL	./.
scaffoldA01	14504701	.	A	T	1324.77	.	ExcessHet=3.0103;FS=0;MQ=43.74;QD=37.75;SOR=0.99;RAW_MQandDP=40885,13;DP=82;AF=1;MLEAC=2;MLEAF=1;AN=10;AC=10;A./.OVAR_DATE=2016-05-11;Func.refGene=upstream;Gene.refGene=BnaRR5a;GeneDetail.refGene=.;ExonicFunc.refGene=.;AAChange.refGene=.;ALLELE_END	GT:AD:DP:GQ:PL	./.
scaffoldA01	14504723	.	T	TGGGGGTG	110.78	.	ExcessHet=3.0103;RAW_MQandDP=10800,3;DP=3;MLEAC=1;MLEAF=0.5;AN=2;AC=1;A./.OVAR_DATE=2016-05-11;Func.refGene=upstream;Gene.refGene=BnaRR5a;GeneDetail.refGene=.;ExonicFunc.refGene=.;AAChange.refGene=.;ALLELE_END	GT:AD:DP:GQ:PL	./.
scaffoldA01	14504724	.	A	ATTGG	110.78	.	ExcessHet=3.0103;RAW_MQandDP=10800,3;DP=3;MLEAC=1;MLEAF=0.5;AN=2;AC=1;A./.OVAR_DATE=2016-05-11;Func.refGene=upstream;Gene.refGene=BnaRR5a;GeneDetail.refGene=.;ExonicFunc.refGene=.;AAChange.refGene=.;ALLELE_END	GT:AD:DP:GQ:PL	./.
scaffoldA01	14504773	.	A	G	1310.77	.	ExcessHet=3.0103;FS=0;MQ=60;QD=39.4;SOR=0.804;BaseQRankSum=0.607;ClippingRankSum=0;MQRankSum=0;ReadPosRankSum=-0.444;RAW_MQandDP=122400,34;DP=517;AF=0.5;MLEAC=2;MLEAF=1;AN=44;AC=38;A./.OVAR_DATE=2016-05-11;Func.refGene=upstream;Gene.refGene=BnaRR5a;GeneDetail.refGene=.;ExonicFunc.refGene=.;AAChange.refGene=.;ALLELE_END	GT:AD:DP:GQ:PL	./.
scaffoldA01	14504808	.	TTCAGAA	T	1582.73	.	ExcessHet=3.0103;FS=0;MQ=44.27;QD=42.54;SOR=0.693;RAW_MQandDP=14441,6;DP=75;AF=1;MLEAC=2;MLEAF=1;AN=10;AC=10;A./.OVAR_DATE=2016-05-11;Func.refGene=upstream;Gene.refGene=BnaRR5a;GeneDetail.refGene=.;ExonicFunc.refGene=.;AAChange.refGene=.;ALLELE_END	GT:AD:DP:GQ:PL	./.
scaffoldA01	14504859	.	T	A	1615.77	.	ExcessHet=3.0103;FS=0;MQ=49.92;QD=39.14;SOR=0.693;RAW_MQandDP=18363,8;DP=91;AF=1;MLEAC=2;MLEAF=1;AN=10;AC=10;A./.OVAR_DATE=2016-05-11;Func.refGene=upstream;Gene.refGene=BnaRR5a;GeneDetail.refGene=.;ExonicFunc.refGene=.;AAChange.refGene=.;ALLELE_END	GT:AD:DP:GQ:PL	./.
scaffoldA01	14504900	.	C	G	1901.77	.	ExcessHet=3.0103;FS=0;MQ=52.04;QD=39.82;SOR=0.776;RAW_MQandDP=40808,13;DP=107;AF=1;MLEAC=2;MLEAF=1;AN=10;AC=10;A./.OVAR_DATE=2016-05-11;Func.refGene=upstream;Gene.refGene=BnaRR5a;GeneDetail.refGene=.;ExonicFunc.refGene=.;AAChange.refGene=.;ALLELE_END	GT:AD:DP:GQ:PL	./.
scaffoldA01	14504962	.	C	A	2163.77	.	ExcessHet=3.0103;FS=0;MQ=57.54;QD=39.03;SOR=0.765;RAW_MQandDP=67657,24;DP=127;AF=1;MLEAC=2;MLEAF=1;AN=10;AC=10;A./.OVAR_DATE=2016-05-11;Func.refGene=upstream;Gene.refGene=BnaRR5a;GeneDetail.refGene=.;ExonicFunc.refGene=.;AAChange.refGene=.;ALLELE_END	GT:AD:DP:GQ:PL	./.
scaffoldA01	14504997	.	C	A	1086.77	.	ExcessHet=3.0103;FS=0;MQ=60;QD=38.81;SOR=0.836;BaseQRankSum=-1.067;ClippingRankSum=0;MQRankSum=0;ReadPosRankSum=1.383;DP=85;AF=0.5;MLEAC=1;MLEAF=0.5;AN=4;AC=3;A./.OVAR_DATE=2016-05-11;Func.refGene=upstream;Gene.refGene=BnaRR5a;GeneDetail.refGene=.;ExonicFunc.refGene=.;AAChange.refGene=.;ALLELE_END	GT:AD:DP:GQ:PL	./.
scaffoldA01	14505022	.	G	GT	1549.73	.	ExcessHet=3.0103;FS=0;MQ=58.19;QD=30.24;SOR=0.859;RAW_MQandDP=47395,18;DP=118;AF=1;MLEAC=2;MLEAF=1;AN=10;AC=10;A./.OVAR_DATE=2016-05-11;Func.refGene=upstream;Gene.refGene=BnaRR5a;GeneDetail.refGene=.;ExonicFunc.refGene=.;AAChange.refGene=.;ALLELE_END	GT:AD:DP:GQ:PL	./.
scaffoldA01	14505033	.	A	AACTAG	136	.	ExcessHet=3.0103;FS=0;MQ=60;QD=27.26;SOR=2.303;DP=10;AF=1;MLEAC=2;MLEAF=1;AN=8;AC=8;A./.OVAR_DATE=2016-05-11;Func.refGene=upstream;Gene.refGene=BnaRR5a;GeneDetail.refGene=.;ExonicFunc.refGene=.;AAChange.refGene=.;ALLELE_END	GT:AD:DP:GQ:PL	./.
scaffoldA01	14505034	.	A	ACTAGATT	136	.	ExcessHet=3.0103;FS=0;MQ=60;QD=26.85;SOR=2.303;BaseQRankSum=-0;ClippingRankSum=-0;MQRankSum=-0;ReadPosRankSum=0.967;DP=9;AF=1;MLEAC=2;MLEAF=1;AN=6;AC=5;A./.OVAR_DATE=2016-05-11;Func.refGene=upstream;Gene.refGene=BnaRR5a;GeneDetail.refGene=.;ExonicFunc.refGene=.;AAChange.refGene=.;ALLELE_END	GT:AD:DP:GQ:PL	./.
scaffoldA01	14505038	.	C	T	62.74	.	ExcessHet=3.0103;FS=0;MQ=60;QD=31.37;SOR=2.303;DP=6;AF=1;MLEAC=2;MLEAF=1;AN=8;AC=8;A./.OVAR_DATE=2016-05-11;Func.refGene=upstream;Gene.refGene=BnaRR5a;GeneDetail.refGene=.;ExonicFunc.refGene=.;AAChange.refGene=.;ALLELE_END	GT:AD:DP:GQ:PL	./.
scaffoldA01	14505056	.	G	A	2006.77	.	ExcessHet=3.0103;FS=0;MQ=57.29;QD=37.32;SOR=1.27;RAW_MQandDP=33093,13;DP=112;AF=1;MLEAC=2;MLEAF=1;AN=10;AC=10;A./.OVAR_DATE=2016-05-11;Func.refGene=upstream;Gene.refGene=BnaRR5a;GeneDetail.refGene=.;ExonicFunc.refGene=.;AAChange.refGene=.;ALLELE_END	GT:AD:DP:GQ:PL	./.
scaffoldA01	14505068	.	G	T	536.77	.	BaseQRankSum=0.759;ClippingRankSum=0;ExcessHet=3.0103;FS=12.411;MQ=60;MQRankSum=0;QD=23.34;ReadPosRankSum=-0.463;SOR=0.024;DP=23;AF=0.5;MLEAC=1;MLEAF=0.5;AN=2;AC=1;A./.OVAR_DATE=2016-05-11;Func.refGene=upstream;Gene.refGene=BnaRR5a;GeneDetail.refGene=.;ExonicFunc.refGene=.;AAChange.refGene=.;ALLELE_END	GT:AD:DP:GQ:PL	./.
scaffoldA01	14505097	.	T	A	1370.77	.	BaseQRankSum=0.916;ClippingRankSum=0;ExcessHet=3.0103;FS=0;MQ=60;MQRankSum=0;QD=5.19;ReadPosRankSum=-0.131;SOR=0.84;DP=604;AF=1;MLEAC=2;MLEAF=1;AN=48;AC=43;A./.OVAR_DATE=2016-05-11;Func.refGene=upstream;Gene.refGene=BnaRR5a;GeneDetail.refGene=.;ExonicFunc.refGene=.;AAChange.refGene=.;ALLELE_END	GT:AD:DP:GQ:PL	./.
scaffoldA01	14505114	.	T	G	2905.77	.	ExcessHet=3.0103;FS=0;MQ=58.32;QD=42.78;SOR=1.292;RAW_MQandDP=47491,16;DP=127;AF=1;MLEAC=2;MLEAF=1;AN=10;AC=7;A./.OVAR_DATE=2016-05-11;Func.refGene=upstream;Gene.refGene=BnaRR5a;GeneDetail.refGene=.;ExonicFunc.refGene=.;AAChange.refGene=.;ALLELE_END	GT:AD:DP:GQ:PL	./.
scaffoldA01	14505121	.	T	G	2839.77	.	ExcessHet=3.0103;FS=0;MQ=58.22;QD=45.15;SOR=1.493;RAW_MQandDP=51091,17;DP=127;AF=1;MLEAC=2;MLEAF=1;AN=10;AC=7;A./.OVAR_DATE=2016-05-11;Func.refGene=upstream;Gene.refGene=BnaRR5a;GeneDetail.refGene=.;ExonicFunc.refGene=.;AAChange.refGene=.;ALLELE_END	GT:AD:DP:GQ:PL	./.
scaffoldA01	14505154	.	ATGAT	A	2925.73	.	ExcessHet=3.0103;FS=0;MQ=58.18;QD=42.34;SOR=0.976;RAW_MQandDP=64709,20;DP=135;AF=1;MLEAC=2;MLEAF=1;AN=10;AC=7;A./.OVAR_DATE=2016-05-11;Func.refGene=upstream;Gene.refGene=BnaRR5a;GeneDetail.refGene=.;ExonicFunc.refGene=.;AAChange.refGene=.;ALLELE_END	GT:AD:DP:GQ:PL	./.
scaffoldA01	14505168	.	G	T	3059.77	.	ExcessHet=3.0103;FS=0;MQ=57.93;QD=41.98;SOR=1.112;RAW_MQandDP=71909,22;DP=135;AF=1;MLEAC=2;MLEAF=1;AN=10;AC=7;A./.OVAR_DATE=2016-05-11;Func.refGene=upstream;Gene.refGene=BnaRR5a;GeneDetail.refGene=.;ExonicFunc.refGene=.;AAChange.refGene=.;ALLELE_END	GT:AD:DP:GQ:PL	./.
scaffoldA01	14505181	.	A	T	1531.77	.	BaseQRankSum=0;ClippingRankSum=0;ExcessHet=3.0103;FS=3.539;MQ=60;MQRankSum=0;QD=6.6;ReadPosRankSum=-0.552;SOR=0.595;DP=664;AF=1;MLEAC=2;MLEAF=1;AN=48;AC=43;A./.OVAR_DATE=2016-05-11;Func.refGene=upstream;Gene.refGene=BnaRR5a;GeneDetail.refGene=.;ExonicFunc.refGene=.;AAChange.refGene=.;ALLELE_END	GT:AD:DP:GQ:PL	./.
scaffoldA01	14505211	.	A	G	2803.77	.	ExcessHet=3.0103;FS=0;MQ=59.56;QD=42.44;SOR=1.179;RAW_MQandDP=59901,18;DP=122;AF=1;MLEAC=2;MLEAF=1;AN=10;AC=7;A./.OVAR_DATE=2016-05-11;Func.refGene=upstream;Gene.refGene=BnaRR5a;GeneDetail.refGene=.;ExonicFunc.refGene=.;AAChange.refGene=.;ALLELE_END	GT:AD:DP:GQ:PL	./.
scaffoldA01	14505217	.	ATTCGAAT	A	2762.73	.	ExcessHet=3.0103;FS=0;MQ=59.52;QD=41.89;SOR=1.022;RAW_MQandDP=57965,17;DP=120;AF=1;MLEAC=2;MLEAF=1;AN=10;AC=7;A./.OVAR_DATE=2016-05-11;Func.refGene=upstream;Gene.refGene=BnaRR5a;GeneDetail.refGene=.;ExonicFunc.refGene=.;AAChange.refGene=.;ALLELE_END	GT:AD:DP:GQ:PL	./.
scaffoldA01	14505264	.	T	A	1876.77	.	ExcessHet=3.0103;FS=0;MQ=55.37;QD=38.83;SOR=1.609;RAW_MQandDP=29529,9;DP=88;AF=1;MLEAC=2;MLEAF=1;AN=10;AC=10;A./.OVAR_DATE=2016-05-11;Func.refGene=upstream;Gene.refGene=BnaRR5a;GeneDetail.refGene=.;ExonicFunc.refGene=.;AAChange.refGene=.;ALLELE_END	GT:AD:DP:GQ:PL	./.
scaffoldA01	14505291	.	G	C	1085.77	.	ExcessHet=3.0103;FS=0;MQ=60;QD=38.57;SOR=1.061;BaseQRankSum=1.169;ClippingRankSum=-0;MQRankSum=-0;ReadPosRankSum=0.938;RAW_MQandDP=86400,24;DP=540;AF=0.5;MLEAC=2;MLEAF=1;AN=44;AC=37;A./.OVAR_DATE=2016-05-11;Func.refGene=upstream;Gene.refGene=BnaRR5a;GeneDetail.refGene=.;ExonicFunc.refGene=.;AAChange.refGene=.;ALLELE_END	GT:AD:DP:GQ:PL	./.
scaffoldA01	14505324	.	C	G	2037.77	.	ExcessHet=3.0103;FS=0;MQ=49.77;QD=41.52;SOR=1.27;RAW_MQandDP=13372,6;DP=70;AF=1;MLEAC=2;MLEAF=1;AN=10;AC=7;A./.OVAR_DATE=2016-05-11;Func.refGene=upstream;Gene.refGene=BnaRR5a;GeneDetail.refGene=.;ExonicFunc.refGene=.;AAChange.refGene=.;ALLELE_END	GT:AD:DP:GQ:PL	./.
scaffoldA01	14505328	.	C	T	2041.77	.	ExcessHet=3.0103;FS=0;MQ=48.63;QD=46.08;SOR=1.085;RAW_MQandDP=24172,9;DP=74;AF=1;MLEAC=2;MLEAF=1;AN=10;AC=7;A./.OVAR_DATE=2016-05-11;Func.refGene=upstream;Gene.refGene=BnaRR5a;GeneDetail.refGene=.;ExonicFunc.refGene=.;AAChange.refGene=.;ALLELE_END	GT:AD:DP:GQ:PL	./.
scaffoldA01	14505332	.	TA	T	1987.73	.	ExcessHet=3.0103;FS=0;MQ=47.2;QD=40.19;SOR=1.402;RAW_MQandDP=25397,10;DP=74;AF=1;MLEAC=2;MLEAF=1;AN=10;AC=7;A./.OVAR_DATE=2016-05-11;Func.refGene=upstream;Gene.refGene=BnaRR5a;GeneDetail.refGene=.;ExonicFunc.refGene=.;AAChange.refGene=.;ALLELE_END	GT:AD:DP:GQ:PL	./.
scaffoldA01	14505363	.	C	T	2162.77	.	ExcessHet=3.0103;FS=0;MQ=44.12;QD=42.16;SOR=0.859;RAW_MQandDP=32382,13;DP=87;AF=1;MLEAC=2;MLEAF=1;AN=10;AC=7;A./.OVAR_DATE=2016-05-11;Func.refGene=upstream;Gene.refGene=BnaRR5a;GeneDetail.refGene=.;ExonicFunc.refGene=.;AAChange.refGene=.;ALLELE_END	GT:AD:DP:GQ:PL	./.
scaffoldA01	14505369	.	C	A	2122.77	.	ExcessHet=3.0103;FS=0;MQ=44.12;QD=44.34;SOR=0.859;RAW_MQandDP=35253,13;DP=84;AF=1;MLEAC=2;MLEAF=1;AN=10;AC=7;A./.OVAR_DATE=2016-05-11;Func.refGene=upstream;Gene.refGene=BnaRR5a;GeneDetail.refGene=.;ExonicFunc.refGene=.;AAChange.refGene=.;ALLELE_END	GT:AD:DP:GQ:PL	./.
scaffoldA01	27572080	.	G	A	95.83	.	ExcessHet=3.0103;FS=0;MQ=35.82;QD=30.43;SOR=2.833;RAW_MQandDP=3121,2;DP=11;AF=1;MLEAC=1;MLEAF=0.5;AN=8;AC=8;A./.OVAR_DATE=2016-05-11;Func.refGene=exonic;Gene.refGene=BnaETR2a;GeneDetail.refGene=.;ExonicFunc.refGene=synonymous_SNV;AAChange.refGene=BnaETR2a:BnaETR2a:exon2:c.C2289T:p.A763A;ALLELE_END	GT:AD:DP:GQ:PL	./.
scaffoldA01	27572092	.	T	G	122.03	.	ExcessHet=3.0103;FS=0;MQ=33.83;QD=30.51;SOR=3.258;BaseQRankSum=0;ClippingRankSum=0;MQRankSum=-3.392;ReadPosRankSum=1.028;DP=26;AF=1;MLEAC=2;MLEAF=1;AN=6;AC=5;A./.OVAR_DATE=2016-05-11;Func.refGene=exonic;Gene.refGene=BnaETR2a;GeneDetail.refGene=.;ExonicFunc.refGene=synonymous_SNV;AAChange.refGene=BnaETR2a:BnaETR2a:exon2:c.A2277C:p.V759V;ALLELE_END	GT:AD:DP:GQ:PL	./.
scaffoldA01	27572173	.	C	G	180.9	.	ExcessHet=3.0103;FS=0;MQ=40;QD=36.18;SOR=1.981;BaseQRankSum=1.15;MQRankSum=0;RAW_MQandDP=2916,4;ReadPosRankSum=1.15;DP=25;AF=1;MLEAC=1;MLEAF=0.5;AN=16;AC=14;A./.OVAR_DATE=2016-05-11;Func.refGene=exonic;Gene.refGene=BnaETR2a;GeneDetail.refGene=.;ExonicFunc.refGene=synonymous_SNV;AAChange.refGene=BnaETR2a:BnaETR2a:exon2:c.G2196C:p.V732V;ALLELE_END	GT:AD:DP:GQ:PL	./.
scaffoldA01	27572176	.	A	C	74.64	.	BaseQRankSum=0.524;ExcessHet=3.0103;MQRankSum=-0.842;RAW_MQandDP=5020,5;ReadPosRankSum=0.524;DP=5;MLEAC=1;MLEAF=0.5;AN=2;AC=1;A./.OVAR_DATE=2016-05-11;Func.refGene=exonic;Gene.refGene=BnaETR2a;GeneDetail.refGene=.;ExonicFunc.refGene=nonsynonymous_SNV;AAChange.refGene=BnaETR2a:BnaETR2a:exon2:c.T2193G:p.I731M;ALLELE_END	GT:AD:DP:GQ:PL	./.
scaffoldA01	27572212	.	C	A	180.9	.	BaseQRankSum=-0;ClippingRankSum=-0;ExcessHet=3.0103;FS=0;MQ=40;MQRankSum=-0;QD=15.59;ReadPosRankSum=-0.431;SOR=1.179;RAW_MQandDP=2916,4;DP=38;AF=1;MLEAC=1;MLEAF=0.5;AN=22;AC=18;A./.OVAR_DATE=2016-05-11;Func.refGene=exonic;Gene.refGene=BnaETR2a;GeneDetail.refGene=.;ExonicFunc.refGene=synonymous_SNV;AAChange.refGene=BnaETR2a:BnaETR2a:exon2:c.G2157T:p.V719V;ALLELE_END	GT:AD:DP:GQ:PL	./.
scaffoldA01	27572269	.	T	C	202.77	.	ExcessHet=3.0103;FS=0;MQ=40;QD=38.01;SOR=3.258;BaseQRankSum=0.967;ClippingRankSum=-0;MQRankSum=-0;ReadPosRankSum=-0;RAW_MQandDP=3200,2;DP=107;AF=0.5;MLEAC=1;MLEAF=0.5;AN=30;AC=20;A./.OVAR_DATE=2016-05-11;Func.refGene=exonic;Gene.refGene=BnaETR2a;GeneDetail.refGene=.;ExonicFunc.refGene=synonymous_SNV;AAChange.refGene=BnaETR2a:BnaETR2a:exon2:c.A2100G:p.S700S;ALLELE_END	GT:AD:DP:GQ:PL	./.
scaffoldA01	27572271	.	A	G	202.77	.	ExcessHet=3.0103;FS=0;MQ=40;QD=38.01;SOR=3.258;BaseQRankSum=-0;ClippingRankSum=-0;MQRankSum=-0;ReadPosRankSum=-0;RAW_MQandDP=3200,2;DP=107;AF=0.5;MLEAC=1;MLEAF=0.5;AN=30;AC=20;A./.OVAR_DATE=2016-05-11;Func.refGene=exonic;Gene.refGene=BnaETR2a;GeneDetail.refGene=.;ExonicFunc.refGene=nonsynonymous_SNV;AAChange.refGene=BnaETR2a:BnaETR2a:exon2:c.T2098C:p.S700P;ALLELE_END	GT:AD:DP:GQ:PL	./.
scaffoldA01	27572281	.	A	G	1577.77	.	ExcessHet=3.0103;FS=0;MQ=40;QD=38.78;SOR=3.611;BaseQRankSum=-0;ClippingRankSum=-0;MQRankSum=-0;ReadPosRankSum=-0.319;RAW_MQandDP=4370,4;DP=4851;AF=1;MLEAC=2;MLEAF=1;AN=528;AC=484;A./.OVAR_DATE=2016-05-11;Func.refGene=exonic;Gene.refGene=BnaETR2a;GeneDetail.refGene=.;ExonicFunc.refGene=synonymous_SNV;AAChange.refGene=BnaETR2a:BnaETR2a:exon2:c.T2088C:p.S696S;ALLELE_END	GT:AD:DP:GQ:PL	./.
scaffoldA01	27572315	.	T	A	135.03	.	BaseQRankSum=-0;ClippingRankSum=-0;ExcessHet=3.0103;FS=7.404;MQ=43.77;MQRankSum=-1.691;QD=5.06;ReadPosRankSum=0.319;SOR=2.793;RAW_MQandDP=9372,7;DP=462;AF=1;MLEAC=1;MLEAF=0.5;AN=60;AC=33;A./.OVAR_DATE=2016-05-11;Func.refGene=exonic;Gene.refGene=BnaETR2a;GeneDetail.refGene=.;ExonicFunc.refGene=nonsynonymous_SNV;AAChange.refGene=BnaETR2a:BnaETR2a:exon2:c.A2054T:p.Y685F;ALLELE_END	GT:AD:DP:GQ:PL	./.
scaffoldA01	27572425	.	T	C	59.53	.	BaseQRankSum=-0;ClippingRankSum=-0;ExcessHet=3.0103;FS=0;MQ=34.84;MQRankSum=-0.431;QD=19.84;ReadPosRankSum=0.967;SOR=1.179;DP=3;AF=1;MLEAC=2;MLEAF=1;AN=2;AC=2;A./.OVAR_DATE=2016-05-11;Func.refGene=exonic;Gene.refGene=BnaETR2a;GeneDetail.refGene=.;ExonicFunc.refGene=synonymous_SNV;AAChange.refGene=BnaETR2a:BnaETR2a:exon2:c.A1944G:p.L648L;ALLELE_END	GT:AD:DP:GQ:PL	./.
scaffoldA01	27572426	.	A	AGAG	143	.	BaseQRankSum=-0;ClippingRankSum=-0;ExcessHet=3.0103;FS=0;MQ=34.84;MQRankSum=-0.431;QD=16.83;ReadPosRankSum=0.967;SOR=1.179;DP=58;AF=1;MLEAC=2;MLEAF=1;AN=42;AC=42;A./.OVAR_DATE=2016-05-11;Func.refGene=exonic;Gene.refGene=BnaETR2a;GeneDetail.refGene=.;ExonicFunc.refGene=nonframeshift_insertion;AAChange.refGene=BnaETR2a:BnaETR2a:exon2:c.1942_1943insCTC:p.L648delinsSL;ALLELE_END	GT:AD:DP:GQ:PL	./.
scaffoldA01	27572427	.	A	G	230.84	.	ExcessHet=3.0103;FS=0;MQ=31.95;QD=36.26;SOR=3.258;BaseQRankSum=-0;ClippingRankSum=-0;MQRankSum=-0.967;ReadPosRankSum=-0.967;DP=108;AF=0.5;MLEAC=1;MLEAF=0.5;AN=74;AC=72;A./.OVAR_DATE=2016-05-11;Func.refGene=exonic;Gene.refGene=BnaETR2a;GeneDetail.refGene=.;ExonicFunc.refGene=synonymous_SNV;AAChange.refGene=BnaETR2a:BnaETR2a:exon2:c.T1942C:p.L648L;ALLELE_END	GT:AD:DP:GQ:PL	./.
scaffoldA01	27572429	.	T	G	1469.77	.	ExcessHet=3.0103;FS=0;MQ=60;QD=38.91;SOR=2.303;BaseQRankSum=0;ClippingRankSum=0;MQRankSum=-1.42;ReadPosRankSum=0.458;DP=731;AF=1;MLEAC=2;MLEAF=1;AN=138;AC=133;A./.OVAR_DATE=2016-05-11;Func.refGene=exonic;Gene.refGene=BnaETR2a;GeneDetail.refGene=.;ExonicFunc.refGene=nonsynonymous_SNV;AAChange.refGene=BnaETR2a:BnaETR2a:exon2:c.A1940C:p.Y647S;ALLELE_END	GT:AD:DP:GQ:PL	./.
scaffoldA01	27572430	.	A	C	152.03	.	ExcessHet=3.0103;FS=0;MQ=39;QD=62.74;SOR=1.609;DP=6;AF=1;MLEAC=2;MLEAF=1;AN=6;AC=6;A./.OVAR_DATE=2016-05-11;Func.refGene=exonic;Gene.refGene=BnaETR2a;GeneDetail.refGene=.;ExonicFunc.refGene=nonsynonymous_SNV;AAChange.refGene=BnaETR2a:BnaETR2a:exon2:c.T1939G:p.Y647D;ALLELE_END	GT:AD:DP:GQ:PL	./.
scaffoldA01	27572432	.	C	T	152.03	.	ExcessHet=3.0103;FS=0;MQ=28.76;QD=35.76;SOR=2.833;BaseQRankSum=-0;ClippingRankSum=-0;MQRankSum=-1.981;ReadPosRankSum=-0.792;DP=58;AF=0.5;MLEAC=1;MLEAF=0.5;AN=42;AC=41;A./.OVAR_DATE=2016-05-11;Func.refGene=exonic;Gene.refGene=BnaETR2a;GeneDetail.refGene=.;ExonicFunc.refGene=nonsynonymous_SNV;AAChange.refGene=BnaETR2a:BnaETR2a:exon2:c.G1937A:p.S646N;ALLELE_END	GT:AD:DP:GQ:PL	./.
scaffoldA01	27572433	.	T	C	152.03	.	ExcessHet=3.0103;FS=0;MQ=28.76;QD=35.76;SOR=2.833;BaseQRankSum=-0;ClippingRankSum=-0;MQRankSum=-1.981;ReadPosRankSum=-1.309;DP=57;AF=0.5;MLEAC=1;MLEAF=0.5;AN=42;AC=41;A./.OVAR_DATE=2016-05-11;Func.refGene=exonic;Gene.refGene=BnaETR2a;GeneDetail.refGene=.;ExonicFunc.refGene=nonsynonymous_SNV;AAChange.refGene=BnaETR2a:BnaETR2a:exon2:c.A1936G:p.S646G;ALLELE_END	GT:AD:DP:GQ:PL	./.
scaffoldA01	27572436	.	C	A	107.28	.	ExcessHet=3.0103;FS=0;MQ=28.76;QD=35.76;SOR=2.833;BaseQRankSum=-0;ClippingRankSum=-0;MQRankSum=-1.981;ReadPosRankSum=-1.981;DP=48;AF=0.5;MLEAC=1;MLEAF=0.5;AN=36;AC=35;A./.OVAR_DATE=2016-05-11;Func.refGene=exonic;Gene.refGene=BnaETR2a;GeneDetail.refGene=.;ExonicFunc.refGene=nonsynonymous_SNV;AAChange.refGene=BnaETR2a:BnaETR2a:exon2:c.G1933T:p.A645S;ALLELE_END	GT:AD:DP:GQ:PL	./.
scaffoldA01	27572473	.	G	C	241.84	.	ExcessHet=3.0103;FS=0;MQ=59.67;QD=35.76;SOR=1.179;DP=56;AF=1;MLEAC=2;MLEAF=1;AN=40;AC=40;A./.OVAR_DATE=2016-05-11;Func.refGene=exonic;Gene.refGene=BnaETR2a;GeneDetail.refGene=.;ExonicFunc.refGene=synonymous_SNV;AAChange.refGene=BnaETR2a:BnaETR2a:exon2:c.C1896G:p.G632G;ALLELE_END	GT:AD:DP:GQ:PL	./.
scaffoldA01	27572477	.	G	A	241.84	.	ExcessHet=3.0103;FS=0;MQ=47.12;QD=24.37;SOR=0.693;RAW_MQandDP=7200,2;DP=82;AF=1;MLEAC=1;MLEAF=0.5;AN=56;AC=56;A./.OVAR_DATE=2016-05-11;Func.refGene=exonic;Gene.refGene=BnaETR2a;GeneDetail.refGene=.;ExonicFunc.refGene=nonsynonymous_SNV;AAChange.refGene=BnaETR2a:BnaETR2a:exon2:c.C1892T:p.T631I;ALLELE_END	GT:AD:DP:GQ:PL	./.
scaffoldA01	27572513	.	T	C	826.77	.	ExcessHet=3.0103;FS=0;MQ=49.49;QD=52.83;SOR=1.609;BaseQRankSum=0.938;ClippingRankSum=0;MQRankSum=-2.885;ReadPosRankSum=-2.763;RAW_MQandDP=15521,6;DP=3146;AF=1;MLEAC=2;MLEAF=1;AN=606;AC=547;A./.OVAR_DATE=2016-05-11;Func.refGene=exonic;Gene.refGene=BnaETR2a;GeneDetail.refGene=.;ExonicFunc.refGene=nonsynonymous_SNV;AAChange.refGene=BnaETR2a:BnaETR2a:exon2:c.A1856G:p.K619R;ALLELE_END	GT:AD:DP:GQ:PL	./.
scaffoldA01	27572515	.	A	G	826.77	.	ExcessHet=3.0103;FS=0;MQ=52.01;QD=41.09;SOR=0.892;BaseQRankSum=0.756;ClippingRankSum=0;MQRankSum=-2.954;ReadPosRankSum=-2.053;RAW_MQandDP=19121,7;DP=3263;AF=1;MLEAC=2;MLEAF=1;AN=606;AC=546;A./.OVAR_DATE=2016-05-11;Func.refGene=exonic;Gene.refGene=BnaETR2a;GeneDetail.refGene=.;ExonicFunc.refGene=synonymous_SNV;AAChange.refGene=BnaETR2a:BnaETR2a:exon2:c.T1854C:p.L618L;ALLELE_END	GT:AD:DP:GQ:PL	./.
scaffoldA01	27572539	.	T	C	369.77	.	BaseQRankSum=0.904;ClippingRankSum=0;ExcessHet=3.0103;FS=0;MQ=55.65;MQRankSum=-1.852;QD=10.36;ReadPosRankSum=0.272;SOR=0.527;RAW_MQandDP=28852,11;DP=3364;AF=0.5;MLEAC=1;MLEAF=0.5;AN=404;AC=204;A./.OVAR_DATE=2016-05-11;Func.refGene=exonic;Gene.refGene=BnaETR2a;GeneDetail.refGene=.;ExonicFunc.refGene=synonymous_SNV;AAChange.refGene=BnaETR2a:BnaETR2a:exon2:c.A1830G:p.S610S;ALLELE_END	GT:AD:DP:GQ:PL	./.
scaffoldA01	27572547	.	C	T	382.77	.	BaseQRankSum=0;ClippingRankSum=0;ExcessHet=3.0103;FS=2.246;MQ=59.88;MQRankSum=-0.539;QD=23.92;ReadPosRankSum=0;SOR=1.139;DP=38;AF=0.5;MLEAC=1;MLEAF=0.5;AN=4;AC=2;A./.OVAR_DATE=2016-05-11;Func.refGene=exonic;Gene.refGene=BnaETR2a;GeneDetail.refGene=.;ExonicFunc.refGene=nonsynonymous_SNV;AAChange.refGene=BnaETR2a:BnaETR2a:exon2:c.G1822A:p.D608N;ALLELE_END	GT:AD:DP:GQ:PL	./.
scaffoldA01	27572551	.	T	G	366.77	.	BaseQRankSum=0.862;ClippingRankSum=0;ExcessHet=3.0103;FS=0;MQ=55.91;MQRankSum=-1.958;QD=9.57;ReadPosRankSum=0.553;SOR=0.437;RAW_MQandDP=41097,15;DP=4943;AF=0.5;MLEAC=1;MLEAF=0.5;AN=504;AC=255;A./.OVAR_DATE=2016-05-11;Func.refGene=exonic;Gene.refGene=BnaETR2a;GeneDetail.refGene=.;ExonicFunc.refGene=synonymous_SNV;AAChange.refGene=BnaETR2a:BnaETR2a:exon2:c.A1818C:p.G606G;ALLELE_END	GT:AD:DP:GQ:PL	./.
scaffoldA01	27572577	.	G	T	955.77	.	BaseQRankSum=0;ClippingRankSum=0;ExcessHet=3.0103;FS=0;MQ=56.15;MQRankSum=2.281;QD=20.64;ReadPosRankSum=-0.232;SOR=0.467;RAW_MQandDP=94129,27;DP=1224;AF=0.5;MLEAC=2;MLEAF=1;AN=142;AC=87;A./.OVAR_DATE=2016-05-11;Func.refGene=exonic;Gene.refGene=BnaETR2a;GeneDetail.refGene=.;ExonicFunc.refGene=nonsynonymous_SNV;AAChange.refGene=BnaETR2a:BnaETR2a:exon2:c.C1792A:p.Q598K;ALLELE_END	GT:AD:DP:GQ:PL	./.
scaffoldA01	27572663	.	G	C	1592.77	.	BaseQRankSum=0.528;ClippingRankSum=0;ExcessHet=3.0103;FS=0;MQ=55.41;MQRankSum=0.584;QD=24.06;ReadPosRankSum=0.066;SOR=0.95;RAW_MQandDP=43527,16;DP=6692;AF=1;MLEAC=1;MLEAF=0.5;AN=592;AC=367;A./.OVAR_DATE=2016-05-11;Func.refGene=exonic;Gene.refGene=BnaETR2a;GeneDetail.refGene=.;ExonicFunc.refGene=nonsynonymous_SNV;AAChange.refGene=BnaETR2a:BnaETR2a:exon1:c.C1783G:p.Q595E;ALLELE_END	GT:AD:DP:GQ:PL	./.
scaffoldA01	27572683	.	C	T	376.77	.	BaseQRankSum=-2.574;ClippingRankSum=0;ExcessHet=3.0103;FS=6.831;MQ=53;MQRankSum=-1.537;QD=3.99;ReadPosRankSum=-1.116;SOR=0.562;RAW_MQandDP=45333,16;DP=7106;AF=0.5;MLEAC=1;MLEAF=0.5;AN=540;AC=273;A./.OVAR_DATE=2016-05-11;Func.refGene=exonic;Gene.refGene=BnaETR2a;GeneDetail.refGene=.;ExonicFunc.refGene=nonsynonymous_SNV;AAChange.refGene=BnaETR2a:BnaETR2a:exon1:c.G1763A:p.G588D;ALLELE_END	GT:AD:DP:GQ:PL	./.
scaffoldA01	27572705	.	A	G	478.77	.	BaseQRankSum=0.06;ClippingRankSum=0;ExcessHet=3.0103;FS=0;MQ=56.12;MQRankSum=-2.983;QD=19.95;ReadPosRankSum=0.029;SOR=1.075;RAW_MQandDP=51816,19;DP=74;AF=0.5;MLEAC=1;MLEAF=0.5;AN=6;AC=3;A./.OVAR_DATE=2016-05-11;Func.refGene=exonic;Gene.refGene=BnaETR2a;GeneDetail.refGene=.;ExonicFunc.refGene=synonymous_SNV;AAChange.refGene=BnaETR2a:BnaETR2a:exon1:c.T1741C:p.L581L;ALLELE_END	GT:AD:DP:GQ:PL	./.
scaffoldA01	27572712	.	A	G	1320.77	.	ExcessHet=3.0103;FS=0;MQ=50.93;QD=37.59;SOR=0.941;BaseQRankSum=0.958;ClippingRankSum=0;MQRankSum=-5.161;ReadPosRankSum=-0.379;RAW_MQandDP=40440,15;DP=5769;AF=0.5;MLEAC=1;MLEAF=0.5;AN=478;AC=302;A./.OVAR_DATE=2016-05-11;Func.refGene=exonic;Gene.refGene=BnaETR2a;GeneDetail.refGene=.;ExonicFunc.refGene=synonymous_SNV;AAChange.refGene=BnaETR2a:BnaETR2a:exon1:c.T1734C:p.G578G;ALLELE_END	GT:AD:DP:GQ:PL	./.
scaffoldA01	27572777	.	T	C	2011.77	.	ExcessHet=3.0103;FS=0;MQ=47.81;QD=39.67;SOR=0.693;BaseQRankSum=-0.798;ClippingRankSum=0;MQRankSum=-4.789;ReadPosRankSum=0.848;RAW_MQandDP=28405,9;DP=9091;AF=1;MLEAC=2;MLEAF=1;AN=760;AC=647;A./.OVAR_DATE=2016-05-11;Func.refGene=exonic;Gene.refGene=BnaETR2a;GeneDetail.refGene=.;ExonicFunc.refGene=nonsynonymous_SNV;AAChange.refGene=BnaETR2a:BnaETR2a:exon1:c.A1669G:p.S557G;ALLELE_END	GT:AD:DP:GQ:PL	./.
scaffoldA01	27572818	.	A	ACAT	2333.73	.	ExcessHet=3.0103;FS=0;MQ=45.23;QD=45.21;SOR=0.836;BaseQRankSum=1.283;ClippingRankSum=0;MQRankSum=-5.061;ReadPosRankSum=0.64;RAW_MQandDP=11366,5;DP=7680;AF=1;MLEAC=2;MLEAF=1;AN=680;AC=604;A./.OVAR_DATE=2016-05-11;Func.refGene=exonic;Gene.refGene=BnaETR2a;GeneDetail.refGene=.;ExonicFunc.refGene=nonframeshift_insertion;AAChange.refGene=BnaETR2a:BnaETR2a:exon1:c.1627_1628insATG:p.V543delinsDV;ALLELE_…	GT:AD:DP:GQ:PL	./.
scaffoldA01	27572895	.	G	A	804.77	.	ExcessHet=3.0103;FS=0;MQ=34.56;QD=35.29;SOR=1.609;BaseQRankSum=0;ClippingRankSum=0;MQRankSum=-0.755;ReadPosRankSum=-0.582;RAW_MQandDP=3058,3;DP=767;AF=1;MLEAC=1;MLEAF=0.5;AN=136;AC=122;A./.OVAR_DATE=2016-05-11;Func.refGene=exonic;Gene.refGene=BnaETR2a;GeneDetail.refGene=.;ExonicFunc.refGene=synonymous_SNV;AAChange.refGene=BnaETR2a:BnaETR2a:exon1:c.C1551T:p.F517F;ALLELE_END	GT:AD:DP:GQ:PL	./.
scaffoldA01	27572922	.	A	C	1141.77	.	ExcessHet=3.0103;FS=0;MQ=44.02;QD=36.8;SOR=0.99;BaseQRankSum=0;ClippingRankSum=0;MQRankSum=-0.438;ReadPosRankSum=-0.112;RAW_MQandDP=6400,4;DP=1244;AF=0.5;MLEAC=1;MLEAF=0.5;AN=154;AC=138;A./.OVAR_DATE=2016-05-11;Func.refGene=exonic;Gene.refGene=BnaETR2a;GeneDetail.refGene=.;ExonicFunc.refGene=nonsynonymous_SNV;AAChange.refGene=BnaETR2a:BnaETR2a:exon1:c.T1524G:p.F508L;ALLELE_END	GT:AD:DP:GQ:PL	./.
scaffoldA01	27572936	.	T	G	1183.77	.	BaseQRankSum=0;ClippingRankSum=0;ExcessHet=3.0103;FS=0;MQ=48.01;MQRankSum=1.758;QD=36.27;ReadPosRankSum=0.361;SOR=0.283;RAW_MQandDP=9458,7;DP=1266;AF=1;MLEAC=2;MLEAF=1;AN=144;AC=119;A./.OVAR_DATE=2016-05-11;Func.refGene=exonic;Gene.refGene=BnaETR2a;GeneDetail.refGene=.;ExonicFunc.refGene=synonymous_SNV;AAChange.refGene=BnaETR2a:BnaETR2a:exon1:c.A1510C:p.R504R;ALLELE_END	GT:AD:DP:GQ:PL	./.
scaffoldA01	27572961	.	C	A	2566.77	.	ExcessHet=3.0103;FS=0;MQ=49.62;QD=38.11;SOR=0.752;BaseQRankSum=0;ClippingRankSum=0;MQRankSum=-1.267;ReadPosRankSum=-0.665;RAW_MQandDP=13249,6;DP=7540;AF=1;MLEAC=2;MLEAF=1;AN=596;AC=563;A./.OVAR_DATE=2016-05-11;Func.refGene=exonic;Gene.refGene=BnaETR2a;GeneDetail.refGene=.;ExonicFunc.refGene=synonymous_SNV;AAChange.refGene=BnaETR2a:BnaETR2a:exon1:c.G1485T:p.G495G;ALLELE_END	GT:AD:DP:GQ:PL	./.
scaffoldA01	27572985	.	A	G	83.28	.	ExcessHet=3.0103;FS=0;MQ=33.36;QD=27.76;SOR=2.833;DP=3;AF=1;MLEAC=2;MLEAF=1;AN=2;AC=2;A./.OVAR_DATE=2016-05-11;Func.refGene=exonic;Gene.refGene=BnaETR2a;GeneDetail.refGene=.;ExonicFunc.refGene=synonymous_SNV;AAChange.refGene=BnaETR2a:BnaETR2a:exon1:c.T1461C:p.F487F;ALLELE_END	GT:AD:DP:GQ:PL	./.
scaffoldA01	27573028	.	T	A	62.74	.	ExcessHet=3.0103;FS=0;MQ=30.15;QD=31.37;SOR=2.303;DP=2;AF=1;MLEAC=2;MLEAF=1;AN=2;AC=2;A./.OVAR_DATE=2016-05-11;Func.refGene=exonic;Gene.refGene=BnaETR2a;GeneDetail.refGene=.;ExonicFunc.refGene=nonsynonymous_SNV;AAChange.refGene=BnaETR2a:BnaETR2a:exon1:c.A1418T:p.K473M;ALLELE_END	GT:AD:DP:GQ:PL	./.
scaffoldA01	27573030	.	C	T	62.74	.	ExcessHet=3.0103;FS=0;MQ=30.15;QD=31.37;SOR=2.303;DP=2;AF=1;MLEAC=2;MLEAF=1;AN=2;AC=2;A./.OVAR_DATE=2016-05-11;Func.refGene=exonic;Gene.refGene=BnaETR2a;GeneDetail.refGene=.;ExonicFunc.refGene=synonymous_SNV;AAChange.refGene=BnaETR2a:BnaETR2a:exon1:c.G1416A:p.E472E;ALLELE_END	GT:AD:DP:GQ:PL	./.
scaffoldA01	27573084	.	G	A	3156.77	.	ExcessHet=3.0103;FS=0;MQ=57.85;QD=36.77;SOR=1.371;BaseQRankSum=-0.117;ClippingRankSum=0;MQRankSum=-1.066;ReadPosRankSum=1.469;RAW_MQandDP=10800,3;DP=6566;AF=0.5;MLEAC=2;MLEAF=1;AN=472;AC=442;A./.OVAR_DATE=2016-05-11;Func.refGene=exonic;Gene.refGene=BnaETR2a;GeneDetail.refGene=.;ExonicFunc.refGene=synonymous_SNV;AAChange.refGene=BnaETR2a:BnaETR2a:exon1:c.C1362T:p.C454C;ALLELE_END	GT:AD:DP:GQ:PL	./.
scaffoldA01	27573162	.	A	C	1949.77	.	ExcessHet=3.0103;FS=0;MQ=52.37;QD=39.15;SOR=1.044;BaseQRankSum=-0.214;ClippingRankSum=0;MQRankSum=-1.022;ReadPosRankSum=-0.449;RAW_MQandDP=26861,10;DP=1936;AF=1;MLEAC=2;MLEAF=1;AN=150;AC=135;A./.OVAR_DATE=2016-05-11;Func.refGene=exonic;Gene.refGene=BnaETR2a;GeneDetail.refGene=.;ExonicFunc.refGene=synonymous_SNV;AAChange.refGene=BnaETR2a:BnaETR2a:exon1:c.T1284G:p.A428A;ALLELE_END	GT:AD:DP:GQ:PL	./.
scaffoldA01	27573228	.	C	T	1849.77	.	ExcessHet=3.0103;FS=0;MQ=45.59;QD=35.36;SOR=1.302;BaseQRankSum=-0.858;ClippingRankSum=0;MQRankSum=-0.265;ReadPosRankSum=-1.447;RAW_MQandDP=38527,26;DP=1600;AF=0.5;MLEAC=2;MLEAF=1;AN=130;AC=109;A./.OVAR_DATE=2016-05-11;Func.refGene=exonic;Gene.refGene=BnaETR2a;GeneDetail.refGene=.;ExonicFunc.refGene=synonymous_SNV;AAChange.refGene=BnaETR2a:BnaETR2a:exon1:c.G1218A:p.E406E;ALLELE_END	GT:AD:DP:GQ:PL	./.
scaffoldA01	27573315	.	T	C	1883.77	.	BaseQRankSum=-0.351;ClippingRankSum=0;ExcessHet=3.0103;FS=13.169;MQ=46.43;MQRankSum=2.954;QD=29.96;ReadPosRankSum=0.559;SOR=0.307;RAW_MQandDP=35583,16;DP=1744;AF=0.5;MLEAC=2;MLEAF=1;AN=126;AC=104;A./.OVAR_DATE=2016-05-11;Func.refGene=exonic;Gene.refGene=BnaETR2a;GeneDetail.refGene=.;ExonicFunc.refGene=synonymous_SNV;AAChange.refGene=BnaETR2a:BnaETR2a:exon1:c.A1131G:p.Q377Q;ALLELE_END	GT:AD:DP:GQ:PL	./.
scaffoldA01	27573316	.	T	C	26.64	.	BaseQRankSum=-1.645;ExcessHet=3.0103;MQRankSum=-0.253;RAW_MQandDP=16196,6;ReadPosRankSum=0.524;DP=6;MLEAC=1;MLEAF=0.5;AN=2;AC=1;A./.OVAR_DATE=2016-05-11;Func.refGene=exonic;Gene.refGene=BnaETR2a;GeneDetail.refGene=.;ExonicFunc.refGene=nonsynonymous_SNV;AAChange.refGene=BnaETR2a:BnaETR2a:exon1:c.A1130G:p.Q377R;ALLELE_END	GT:AD:DP:GQ:PL	./.
scaffoldA01	27573377	.	G	T	150.84	.	BaseQRankSum=-1.488;ClippingRankSum=0;ExcessHet=3.0103;FS=7.038;MQ=46.41;MQRankSum=-3.344;QD=2.4;ReadPosRankSum=-0.292;SOR=2.457;RAW_MQandDP=7686,6;DP=172;AF=0.5;MLEAC=1;MLEAF=0.5;AN=18;AC=12;A./.OVAR_DATE=2016-05-11;Func.refGene=exonic;Gene.refGene=BnaETR2a;GeneDetail.refGene=.;ExonicFunc.refGene=synonymous_SNV;AAChange.refGene=BnaETR2a:BnaETR2a:exon1:c.C1069A:p.R357R;ALLELE_END	GT:AD:DP:GQ:PL	./.
scaffoldA01	27573389	.	C	T	330.77	.	BaseQRankSum=-1.252;ClippingRankSum=0;ExcessHet=3.0103;FS=0;MQ=55.18;MQRankSum=-3.722;QD=4.11;ReadPosRankSum=-3.328;SOR=0.941;RAW_MQandDP=26528,9;DP=500;AF=0.5;MLEAC=1;MLEAF=0.5;AN=46;AC=26;A./.OVAR_DATE=2016-05-11;Func.refGene=exonic;Gene.refGene=BnaETR2a;GeneDetail.refGene=.;ExonicFunc.refGene=nonsynonymous_SNV;AAChange.refGene=BnaETR2a:BnaETR2a:exon1:c.G1057A:p.A353T;ALLELE_END	GT:AD:DP:GQ:PL	./.
scaffoldA01	27573468	.	T	C	1460.77	.	ExcessHet=3.0103;FS=0;MQ=37.94;QD=32.13;SOR=1.23;BaseQRankSum=1.357;ClippingRankSum=0;MQRankSum=-4.139;ReadPosRankSum=3.055;RAW_MQandDP=4588,4;DP=1475;AF=0.5;MLEAC=1;MLEAF=0.5;AN=140;AC=117;A./.OVAR_DATE=2016-05-11;Func.refGene=exonic;Gene.refGene=BnaETR2a;GeneDetail.refGene=.;ExonicFunc.refGene=synonymous_SNV;AAChange.refGene=BnaETR2a:BnaETR2a:exon1:c.A978G:p.K326K;ALLELE_END	GT:AD:DP:GQ:PL	./.
scaffoldA01	27573486	.	C	T	342.77	.	BaseQRankSum=-1.497;ClippingRankSum=0;ExcessHet=3.0103;FS=3.892;MQ=51.33;MQRankSum=-3.751;QD=14.28;ReadPosRankSum=-0.47;SOR=1.19;DP=66;AF=0.5;MLEAC=1;MLEAF=0.5;AN=4;AC=2;A./.OVAR_DATE=2016-05-11;Func.refGene=exonic;Gene.refGene=BnaETR2a;GeneDetail.refGene=.;ExonicFunc.refGene=synonymous_SNV;AAChange.refGene=BnaETR2a:BnaETR2a:exon1:c.G960A:p.Q320Q;ALLELE_END	GT:AD:DP:GQ:PL	./.
scaffoldA01	27573531	.	A	G	1524.77	.	ExcessHet=3.0103;FS=0;MQ=38.42;QD=38.04;SOR=1.508;BaseQRankSum=0;ClippingRankSum=0;MQRankSum=-4.934;ReadPosRankSum=1.162;RAW_MQandDP=6775,7;DP=1335;AF=0.5;MLEAC=2;MLEAF=1;AN=138;AC=116;A./.OVAR_DATE=2016-05-11;Func.refGene=exonic;Gene.refGene=BnaETR2a;GeneDetail.refGene=.;ExonicFunc.refGene=synonymous_SNV;AAChange.refGene=BnaETR2a:BnaETR2a:exon1:c.T915C:p.L305L;ALLELE_END	GT:AD:DP:GQ:PL	./.
scaffoldA01	27573576	.	A	G	1504.77	.	BaseQRankSum=0;ClippingRankSum=0;ExcessHet=3.0103;FS=8.822;MQ=36.58;MQRankSum=2.655;QD=27.56;ReadPosRankSum=0.09;SOR=0.048;RAW_MQandDP=6775,7;DP=1456;AF=0.5;MLEAC=1;MLEAF=0.5;AN=128;AC=93;A./.OVAR_DATE=2016-05-11;Func.refGene=exonic;Gene.refGene=BnaETR2a;GeneDetail.refGene=.;ExonicFunc.refGene=synonymous_SNV;AAChange.refGene=BnaETR2a:BnaETR2a:exon1:c.T870C:p.F290F;ALLELE_END	GT:AD:DP:GQ:PL	./.
scaffoldA01	27573633	.	A	C	3001.77	.	ExcessHet=3.0103;FS=0;MQ=46.8;QD=47.96;SOR=1.382;BaseQRankSum=0;ClippingRankSum=0;MQRankSum=1.698;ReadPosRankSum=1.727;RAW_MQandDP=6258,5;DP=7013;AF=0.5;MLEAC=2;MLEAF=1;AN=578;AC=507;A./.OVAR_DATE=2016-05-11;Func.refGene=exonic;Gene.refGene=BnaETR2a;GeneDetail.refGene=.;ExonicFunc.refGene=synonymous_SNV;AAChange.refGene=BnaETR2a:BnaETR2a:exon1:c.T813G:p.V271V;ALLELE_END	GT:AD:DP:GQ:PL	./.
scaffoldA01	27573639	.	A	T	2976.77	.	ExcessHet=3.0103;FS=0;MQ=46.19;QD=43.32;SOR=1.214;BaseQRankSum=0;ClippingRankSum=0;MQRankSum=-3.768;ReadPosRankSum=-0.836;RAW_MQandDP=6258,5;DP=6940;AF=0.5;MLEAC=2;MLEAF=1;AN=586;AC=539;A./.OVAR_DATE=2016-05-11;Func.refGene=exonic;Gene.refGene=BnaETR2a;GeneDetail.refGene=.;ExonicFunc.refGene=synonymous_SNV;AAChange.refGene=BnaETR2a:BnaETR2a:exon1:c.T807A:p.G269G;ALLELE_END	GT:AD:DP:GQ:PL	./.
scaffoldA01	27573683	.	T	G	36.74	.	ExcessHet=3.0103;FS=0;MQ=24.19;QD=14.87;SOR=0.693;BaseQRankSum=0.712;MQRankSum=-1.981;RAW_MQandDP=16360,7;ReadPosRankSum=-1.068;DP=11;AF=1;MLEAC=1;MLEAF=0.5;AN=6;AC=5;A./.OVAR_DATE=2016-05-11;Func.refGene=exonic;Gene.refGene=BnaETR2a;GeneDetail.refGene=.;ExonicFunc.refGene=nonsynonymous_SNV;AAChange.refGene=BnaETR2a:BnaETR2a:exon1:c.A763C:p.N255H;ALLELE_END	GT:AD:DP:GQ:PL	./.
scaffoldA01	27573723	.	G	A	2132.77	.	ExcessHet=3.0103;FS=0;MQ=47.7;QD=36.09;SOR=1.112;BaseQRankSum=0;ClippingRankSum=0;MQRankSum=-2.967;ReadPosRankSum=1.611;RAW_MQandDP=4800,3;DP=6595;AF=0.5;MLEAC=2;MLEAF=1;AN=580;AC=546;A./.OVAR_DATE=2016-05-11;Func.refGene=exonic;Gene.refGene=BnaETR2a;GeneDetail.refGene=.;ExonicFunc.refGene=synonymous_SNV;AAChange.refGene=BnaETR2a:BnaETR2a:exon1:c.C723T:p.H241H;ALLELE_END	GT:AD:DP:GQ:PL	./.
scaffoldA01	27573879	.	A	C	1669.77	.	ExcessHet=3.0103;FS=0;MQ=57.96;QD=39.32;SOR=1.528;BaseQRankSum=1.595;ClippingRankSum=0;MQRankSum=1.073;ReadPosRankSum=2.359;RAW_MQandDP=84964,27;DP=636;AF=0.5;MLEAC=2;MLEAF=1;AN=48;AC=39;A./.OVAR_DATE=2016-05-11;Func.refGene=exonic;Gene.refGene=BnaETR2a;GeneDetail.refGene=.;ExonicFunc.refGene=synonymous_SNV;AAChange.refGene=BnaETR2a:BnaETR2a:exon1:c.T567G:p.T189T;ALLELE_END	GT:AD:DP:GQ:PL	./.
scaffoldA01	27573909	.	T	C	2172.77	.	ExcessHet=3.0103;FS=0;MQ=56.1;QD=38.74;SOR=1.519;BaseQRankSum=1.717;ClippingRankSum=0;MQRankSum=-1.127;ReadPosRankSum=0.33;RAW_MQandDP=26450,10;DP=286;AF=0.5;MLEAC=2;MLEAF=1;AN=24;AC=22;A./.OVAR_DATE=2016-05-11;Func.refGene=exonic;Gene.refGene=BnaETR2a;GeneDetail.refGene=.;ExonicFunc.refGene=synonymous_SNV;AAChange.refGene=BnaETR2a:BnaETR2a:exon1:c.A537G:p.Q179Q;ALLELE_END	GT:AD:DP:GQ:PL	./.
scaffoldA01	27574014	.	T	C	2143.77	.	ExcessHet=3.0103;FS=0;MQ=56.43;QD=39.25;SOR=1.528;BaseQRankSum=-0.388;ClippingRankSum=0;MQRankSum=1.854;ReadPosRankSum=-0.512;RAW_MQandDP=22342,9;DP=5785;AF=1;MLEAC=2;MLEAF=1;AN=474;AC=433;A./.OVAR_DATE=2016-05-11;Func.refGene=exonic;Gene.refGene=BnaETR2a;GeneDetail.refGene=.;ExonicFunc.refGene=synonymous_SNV;AAChange.refGene=BnaETR2a:BnaETR2a:exon1:c.A432G:p.K144K;ALLELE_END	GT:AD:DP:GQ:PL	./.
scaffoldA01	27574056	.	C	G	2065.77	.	ExcessHet=3.0103;FS=0;MQ=54.63;QD=36.93;SOR=1.179;BaseQRankSum=4.25;ClippingRankSum=0;MQRankSum=2.517;ReadPosRankSum=0.652;RAW_MQandDP=96818,31;DP=1805;AF=0.5;MLEAC=2;MLEAF=1;AN=144;AC=126;A./.OVAR_DATE=2016-05-11;Func.refGene=exonic;Gene.refGene=BnaETR2a;GeneDetail.refGene=.;ExonicFunc.refGene=synonymous_SNV;AAChange.refGene=BnaETR2a:BnaETR2a:exon1:c.G390C:p.A130A;ALLELE_END	GT:AD:DP:GQ:PL	./.
scaffoldA01	27574065	.	G	A	23.64	.	BaseQRankSum=-0.842;ExcessHet=3.0103;MQRankSum=0.431;RAW_MQandDP=18576,6;ReadPosRankSum=0.431;DP=6;MLEAC=1;MLEAF=0.5;AN=2;AC=1;A./.OVAR_DATE=2016-05-11;Func.refGene=exonic;Gene.refGene=BnaETR2a;GeneDetail.refGene=.;ExonicFunc.refGene=synonymous_SNV;AAChange.refGene=BnaETR2a:BnaETR2a:exon1:c.C381T:p.C127C;ALLELE_END	GT:AD:DP:GQ:PL	./.
scaffoldA01	27574215	.	G	A	125.03	.	BaseQRankSum=1.044;ClippingRankSum=0;ExcessHet=3.0103;FS=5.902;MQ=50.18;MQRankSum=-3.139;QD=2.29;ReadPosRankSum=-2.416;SOR=2.712;DP=29;AF=1;MLEAC=2;MLEAF=1;AN=6;AC=5;A./.OVAR_DATE=2016-05-11;Func.refGene=exonic;Gene.refGene=BnaETR2a;GeneDetail.refGene=.;ExonicFunc.refGene=synonymous_SNV;AAChange.refGene=BnaETR2a:BnaETR2a:exon1:c.C231T:p.V77V;ALLELE_END	GT:AD:DP:GQ:PL	./.
scaffoldA01	27574275	.	G	A	249.8	.	BaseQRankSum=0;ClippingRankSum=0;ExcessHet=3.0103;FS=6.422;MQ=53.63;MQRankSum=-2.734;QD=2.1;ReadPosRankSum=-0.234;SOR=2.833;RAW_MQandDP=19327,13;DP=875;AF=0.5;MLEAC=1;MLEAF=0.5;AN=78;AC=42;A./.OVAR_DATE=2016-05-11;Func.refGene=exonic;Gene.refGene=BnaETR2a;GeneDetail.refGene=.;ExonicFunc.refGene=synonymous_SNV;AAChange.refGene=BnaETR2a:BnaETR2a:exon1:c.C171T:p.I57I;ALLELE_END	GT:AD:DP:GQ:PL	./.
scaffoldA01	27574287	.	A	G	1995.77	.	BaseQRankSum=0;ClippingRankSum=0;ExcessHet=3.0103;FS=9.688;MQ=37.25;MQRankSum=0.462;QD=28.9;ReadPosRankSum=2.566;SOR=0.172;RAW_MQandDP=18536,14;DP=1544;AF=0.5;MLEAC=2;MLEAF=1;AN=128;AC=89;A./.OVAR_DATE=2016-05-11;Func.refGene=exonic;Gene.refGene=BnaETR2a;GeneDetail.refGene=.;ExonicFunc.refGene=synonymous_SNV;AAChange.refGene=BnaETR2a:BnaETR2a:exon1:c.T159C:p.S53S;ALLELE_END	GT:AD:DP:GQ:PL	./.
scaffoldA01	27574305	.	G	A	2020.77	.	ExcessHet=3.0103;FS=0;MQ=38.25;QD=36.24;SOR=0.957;BaseQRankSum=0;ClippingRankSum=0;MQRankSum=-3.494;ReadPosRankSum=0.988;RAW_MQandDP=15334,13;DP=3339;AF=0.5;MLEAC=2;MLEAF=1;AN=274;AC=189;A./.OVAR_DATE=2016-05-11;Func.refGene=exonic;Gene.refGene=BnaETR2a;GeneDetail.refGene=.;ExonicFunc.refGene=synonymous_SNV;AAChange.refGene=BnaETR2a:BnaETR2a:exon1:c.C141T:p.L47L;ALLELE_END	GT:AD:DP:GQ:PL	./.
scaffoldA01	27574320	.	G	A	2852.77	.	BaseQRankSum=-0.327;ClippingRankSum=0;ExcessHet=3.0103;FS=2.269;MQ=56.97;MQRankSum=4.943;QD=30.47;ReadPosRankSum=0;SOR=0.365;DP=97;AF=1;MLEAC=2;MLEAF=1;AN=4;AC=3;A./.OVAR_DATE=2016-05-11;Func.refGene=exonic;Gene.refGene=BnaETR2a;GeneDetail.refGene=.;ExonicFunc.refGene=synonymous_SNV;AAChange.refGene=BnaETR2a:BnaETR2a:exon1:c.C126T:p.S42S;ALLELE_END	GT:AD:DP:GQ:PL	./.
scaffoldA01	27574388	.	A	C	2982.77	.	ExcessHet=3.0103;FS=0;MQ=42.18;QD=43.88;SOR=0.749;BaseQRankSum=-0.127;ClippingRankSum=0;MQRankSum=-0.673;ReadPosRankSum=1.103;RAW_MQandDP=83969,31;DP=12223;AF=0.5;MLEAC=2;MLEAF=1;AN=984;AC=941;A./.OVAR_DATE=2016-05-11;Func.refGene=exonic;Gene.refGene=BnaETR2a;GeneDetail.refGene=.;ExonicFunc.refGene=nonsynonymous_SNV;AAChange.refGene=BnaETR2a:BnaETR2a:exon1:c.T58G:p.F20V;ALLELE_END	GT:AD:DP:GQ:PL	./.
scaffoldA01	27574389	.	A	C	196.9	.	BaseQRankSum=0.736;ClippingRankSum=-0;ExcessHet=3.0103;FS=11.553;MQ=47.93;MQRankSum=-3.195;QD=6.44;ReadPosRankSum=-0.444;SOR=3.232;RAW_MQandDP=18669,9;DP=1034;AF=0.5;MLEAC=1;MLEAF=0.5;AN=94;AC=50;A./.OVAR_DATE=2016-05-11;Func.refGene=exonic;Gene.refGene=BnaETR2a;GeneDetail.refGene=.;ExonicFunc.refGene=nonsynonymous_SNV;AAChange.refGene=BnaETR2a:BnaETR2a:exon1:c.T57G:p.F19L;ALLELE_END	GT:AD:DP:GQ:PL	./.
scaffoldA01	27574390	.	A	C	2982.77	.	ExcessHet=3.0103;FS=0;MQ=42.24;QD=45.17;SOR=0.693;BaseQRankSum=-0.211;ClippingRankSum=0;MQRankSum=-0.673;ReadPosRankSum=1.104;RAW_MQandDP=83969,31;DP=12290;AF=0.5;MLEAC=2;MLEAF=1;AN=984;AC=941;A./.OVAR_DATE=2016-05-11;Func.refGene=exonic;Gene.refGene=BnaETR2a;GeneDetail.refGene=.;ExonicFunc.refGene=nonsynonymous_SNV;AAChange.refGene=BnaETR2a:BnaETR2a:exon1:c.T56G:p.F19C;ALLELE_END	GT:AD:DP:GQ:PL	./.
scaffoldA01	27574438	.	G	A	318.77	.	BaseQRankSum=1.295;ClippingRankSum=0;ExcessHet=3.0103;FS=6.245;MQ=47.66;MQRankSum=-2.033;QD=5.34;ReadPosRankSum=-1.415;SOR=3.003;RAW_MQandDP=28261,12;DP=4159;AF=0.5;MLEAC=1;MLEAF=0.5;AN=326;AC=166;A./.OVAR_DATE=2016-05-11;Func.refGene=exonic;Gene.refGene=BnaETR2a;GeneDetail.refGene=.;ExonicFunc.refGene=nonsynonymous_SNV;AAChange.refGene=BnaETR2a:BnaETR2a:exon1:c.C8T:p.A3V;ALLELE_END	GT:AD:DP:GQ:PL	./.
scaffoldA01	27574455	.	C	T,G	2734.77	.	BaseQRankSum=-0.679;ClippingRankSum=0;ExcessHet=3.0103;FS=11.579;MQ=50.32;MQRankSum=1.976;QD=36.65;ReadPosRankSum=-1.179;SOR=0.983;RAW_MQandDP=73750,32;DP=7384;AF=0.5,0.5;MLEAC=1,1;MLEAF=0.5,0.5;AN=572;AC=367,2;A./.OVAR_DATE=2016-05-11;Func.refGene=upstream;Gene.refGene=BnaETR2a;GeneDetail.refGene=.;ExonicFunc.refGene=.;AAChange.refGene=.;ALLELE_END;A./.OVAR_DATE=2016-05-11;Func.refGene=upstream;…	GT:AD:DP:GQ:PL	./.
scaffoldA01	27574466	.	G	T	618.77	.	BaseQRankSum=1.018;ClippingRankSum=0;ExcessHet=3.0103;FS=6.778;MQ=56.4;MQRankSum=-3.012;QD=10.09;ReadPosRankSum=-1.973;SOR=2.303;DP=67;AF=0.5;MLEAC=1;MLEAF=0.5;AN=4;AC=2;A./.OVAR_DATE=2016-05-11;Func.refGene=upstream;Gene.refGene=BnaETR2a;GeneDetail.refGene=.;ExonicFunc.refGene=.;AAChange.refGene=.;ALLELE_END	GT:AD:DP:GQ:PL	./.
scaffoldA01	27574467	.	C	T	2713.77	.	BaseQRankSum=-0.909;ClippingRankSum=0;ExcessHet=3.0103;FS=15.839;MQ=50.16;MQRankSum=1.717;QD=36.05;ReadPosRankSum=-1.297;SOR=1.132;RAW_MQandDP=77895,34;DP=7412;AF=0.5;MLEAC=1;MLEAF=0.5;AN=570;AC=358;A./.OVAR_DATE=2016-05-11;Func.refGene=upstream;Gene.refGene=BnaETR2a;GeneDetail.refGene=.;ExonicFunc.refGene=.;AAChange.refGene=.;ALLELE_END	GT:AD:DP:GQ:PL	./.
scaffoldA01	27574475	.	A	C	2716.77	.	ExcessHet=3.0103;FS=0;MQ=49.67;QD=43.79;SOR=0.941;BaseQRankSum=0.074;ClippingRankSum=0;MQRankSum=-5.397;ReadPosRankSum=0.804;RAW_MQandDP=73296,33;DP=10140;AF=0.5;MLEAC=1;MLEAF=0.5;AN=782;AC=635;A./.OVAR_DATE=2016-05-11;Func.refGene=upstream;Gene.refGene=BnaETR2a;GeneDetail.refGene=.;ExonicFunc.refGene=.;AAChange.refGene=.;ALLELE_END	GT:AD:DP:GQ:PL	./.
scaffoldA01	27574484	.	C	A	2693.77	.	BaseQRankSum=-0.834;ClippingRankSum=0;ExcessHet=3.0103;FS=9.879;MQ=49.42;MQRankSum=1.731;QD=32.35;ReadPosRankSum=0.54;SOR=1.269;RAW_MQandDP=73675,31;DP=7715;AF=0.5;MLEAC=2;MLEAF=1;AN=572;AC=353;A./.OVAR_DATE=2016-05-11;Func.refGene=upstream;Gene.refGene=BnaETR2a;GeneDetail.refGene=.;ExonicFunc.refGene=.;AAChange.refGene=.;ALLELE_END	GT:AD:DP:GQ:PL	./.
scaffoldA01	27574504	.	G	GA	1363.73	.	ExcessHet=3.0103;FS=0;MQ=56.01;QD=40.72;SOR=0.818;BaseQRankSum=0.659;ClippingRankSum=0;MQRankSum=1.438;ReadPosRankSum=-0.635;DP=982;AF=0.5;MLEAC=1;MLEAF=0.5;AN=70;AC=41;A./.OVAR_DATE=2016-05-11;Func.refGene=upstream;Gene.refGene=BnaETR2a;GeneDetail.refGene=.;ExonicFunc.refGene=.;AAChange.refGene=.;ALLELE_END	GT:AD:DP:GQ:PL	./.
scaffoldA01	27574517	.	A	C	956.77	.	BaseQRankSum=-0.633;ClippingRankSum=0;ExcessHet=3.0103;FS=4.683;MQ=58.87;MQRankSum=-4.25;QD=2.17;ReadPosRankSum=-0.219;SOR=1.964;RAW_MQandDP=52000,15;DP=11536;AF=0.5;MLEAC=1;MLEAF=0.5;AN=770;AC=388;A./.OVAR_DATE=2016-05-11;Func.refGene=upstream;Gene.refGene=BnaETR2a;GeneDetail.refGene=.;ExonicFunc.refGene=.;AAChange.refGene=.;ALLELE_END	GT:AD:DP:GQ:PL	./.
scaffoldA01	27574520	.	T	A	2476.77	.	BaseQRankSum=-1.348;ClippingRankSum=0;ExcessHet=3.0103;FS=7.987;MQ=56.8;MQRankSum=3.769;QD=24.38;ReadPosRankSum=0.708;SOR=0.267;RAW_MQandDP=96120,33;DP=8674;AF=0.5;MLEAC=1;MLEAF=0.5;AN=572;AC=343;A./.OVAR_DATE=2016-05-11;Func.refGene=upstream;Gene.refGene=BnaETR2a;GeneDetail.refGene=.;ExonicFunc.refGene=.;AAChange.refGene=.;ALLELE_END	GT:AD:DP:GQ:PL	./.
scaffoldA01	27574572	.	G	A	1999.77	.	BaseQRankSum=1.665;ClippingRankSum=0;ExcessHet=3.0103;FS=0;MQ=57.02;MQRankSum=2.83;QD=22.61;ReadPosRankSum=0.227;SOR=0.654;RAW_MQandDP=147600,41;DP=999;AF=0.5;MLEAC=1;MLEAF=0.5;AN=62;AC=35;A./.OVAR_DATE=2016-05-11;Func.refGene=upstream;Gene.refGene=BnaETR2a;GeneDetail.refGene=.;ExonicFunc.refGene=.;AAChange.refGene=.;ALLELE_END	GT:AD:DP:GQ:PL	./.
scaffoldA01	27574593	.	A	G	1220.77	.	BaseQRankSum=-0.209;ClippingRankSum=0;ExcessHet=3.0103;FS=3.575;MQ=59.46;MQRankSum=-2.82;QD=3.79;ReadPosRankSum=1.086;SOR=1.48;RAW_MQandDP=62800,18;DP=13271;AF=0.5;MLEAC=1;MLEAF=0.5;AN=806;AC=407;A./.OVAR_DATE=2016-05-11;Func.refGene=upstream;Gene.refGene=BnaETR2a;GeneDetail.refGene=.;ExonicFunc.refGene=.;AAChange.refGene=.;ALLELE_END	GT:AD:DP:GQ:PL	./.
scaffoldA01	27574620	.	C	T	362.77	.	BaseQRankSum=-1.259;ClippingRankSum=0;ExcessHet=3.0103;FS=1.74;MQ=54.93;MQRankSum=-2.417;QD=11.99;ReadPosRankSum=-0.066;SOR=0.561;RAW_MQandDP=98049,29;DP=171;AF=0.5;MLEAC=1;MLEAF=0.5;AN=14;AC=7;A./.OVAR_DATE=2016-05-11;Func.refGene=upstream;Gene.refGene=BnaETR2a;GeneDetail.refGene=.;ExonicFunc.refGene=.;AAChange.refGene=.;ALLELE_END	GT:AD:DP:GQ:PL	./.
scaffoldA01	27574648	.	A	G	607.77	.	BaseQRankSum=-1.494;ClippingRankSum=0;ExcessHet=3.0103;FS=8.879;MQ=60;MQRankSum=0;QD=12.16;ReadPosRankSum=-0.583;SOR=2.079;DP=81;AF=0.5;MLEAC=1;MLEAF=0.5;AN=4;AC=2;A./.OVAR_DATE=2016-05-11;Func.refGene=upstream;Gene.refGene=BnaETR2a;GeneDetail.refGene=.;ExonicFunc.refGene=.;AAChange.refGene=.;ALLELE_END	GT:AD:DP:GQ:PL	./.
scaffoldA01	27574661	.	C	T	1951.77	.	BaseQRankSum=1.22;ClippingRankSum=0;ExcessHet=3.0103;FS=0;MQ=56.86;MQRankSum=4.111;QD=19.91;ReadPosRankSum=0.789;SOR=0.763;RAW_MQandDP=154098,43;DP=8998;AF=0.5;MLEAC=1;MLEAF=0.5;AN=572;AC=345;A./.OVAR_DATE=2016-05-11;Func.refGene=upstream;Gene.refGene=BnaETR2a;GeneDetail.refGene=.;ExonicFunc.refGene=.;AAChange.refGene=.;ALLELE_END	GT:AD:DP:GQ:PL	./.
scaffoldA01	27574673	.	A	C	1231.77	.	BaseQRankSum=-1.395;ClippingRankSum=0;ExcessHet=3.0103;FS=0;MQ=59.15;MQRankSum=-2.268;QD=5.66;ReadPosRankSum=-1.025;SOR=0.743;RAW_MQandDP=15600,6;DP=11863;AF=0.5;MLEAC=1;MLEAF=0.5;AN=792;AC=399;A./.OVAR_DATE=2016-05-11;Func.refGene=upstream;Gene.refGene=BnaETR2a;GeneDetail.refGene=.;ExonicFunc.refGene=.;AAChange.refGene=.;ALLELE_END	GT:AD:DP:GQ:PL	./.
scaffoldA01	27574715	.	A	G	1273.77	.	BaseQRankSum=-0.312;ClippingRankSum=0;ExcessHet=3.0103;FS=0;MQ=59.17;MQRankSum=-2.683;QD=5.89;ReadPosRankSum=1.846;SOR=0.519;RAW_MQandDP=12400,4;DP=11902;AF=0.5;MLEAC=1;MLEAF=0.5;AN=802;AC=404;A./.OVAR_DATE=2016-05-11;Func.refGene=upstream;Gene.refGene=BnaETR2a;GeneDetail.refGene=.;ExonicFunc.refGene=.;AAChange.refGene=.;ALLELE_END	GT:AD:DP:GQ:PL	./.
scaffoldA01	27574727	.	A	G	1048.77	.	BaseQRankSum=-0.46;ClippingRankSum=0;ExcessHet=3.0103;FS=0;MQ=59.1;MQRankSum=-2.538;QD=6.67;ReadPosRankSum=1.016;SOR=0.527;RAW_MQandDP=14336,5;DP=11201;AF=0.5;MLEAC=1;MLEAF=0.5;AN=752;AC=377;A./.OVAR_DATE=2016-05-11;Func.refGene=upstream;Gene.refGene=BnaETR2a;GeneDetail.refGene=.;ExonicFunc.refGene=.;AAChange.refGene=.;ALLELE_END	GT:AD:DP:GQ:PL	./.
scaffoldA01	27574729	.	A	G	619.77	.	BaseQRankSum=0.263;ClippingRankSum=0;ExcessHet=3.0103;FS=0;MQ=58.95;MQRankSum=-1.273;QD=10.12;ReadPosRankSum=0.8;SOR=1.022;RAW_MQandDP=41604,15;DP=105;AF=0.5;MLEAC=1;MLEAF=0.5;AN=10;AC=5;A./.OVAR_DATE=2016-05-11;Func.refGene=upstream;Gene.refGene=BnaETR2a;GeneDetail.refGene=.;ExonicFunc.refGene=.;AAChange.refGene=.;ALLELE_END	GT:AD:DP:GQ:PL	./.
scaffoldA01	27574732	.	A	G	1003.77	.	BaseQRankSum=0.448;ClippingRankSum=0;ExcessHet=3.0103;FS=1.67;MQ=59.04;MQRankSum=-2.437;QD=7.18;ReadPosRankSum=0.763;SOR=0.368;RAW_MQandDP=16545,6;DP=11821;AF=1;MLEAC=1;MLEAF=0.5;AN=784;AC=397;A./.OVAR_DATE=2016-05-11;Func.refGene=upstream;Gene.refGene=BnaETR2a;GeneDetail.refGene=.;ExonicFunc.refGene=.;AAChange.refGene=.;ALLELE_END	GT:AD:DP:GQ:PL	./.
scaffoldA01	27574800	.	A	G	895.77	.	BaseQRankSum=-0.821;ClippingRankSum=0;ExcessHet=3.0103;FS=1.091;MQ=57.24;MQRankSum=3.095;QD=14.26;ReadPosRankSum=2.202;SOR=0.519;DP=90;AF=0.5;MLEAC=1;MLEAF=0.5;AN=4;AC=2;A./.OVAR_DATE=2016-05-11;Func.refGene=upstream;Gene.refGene=BnaETR2a;GeneDetail.refGene=.;ExonicFunc.refGene=.;AAChange.refGene=.;ALLELE_END	GT:AD:DP:GQ:PL	./.
scaffoldA01	27574803	.	C	T	406.77	.	BaseQRankSum=0;ClippingRankSum=0;ExcessHet=3.0103;FS=0;MQ=60;MQRankSum=0;QD=16.95;ReadPosRankSum=1.972;SOR=0.693;DP=24;AF=0.5;MLEAC=1;MLEAF=0.5;AN=2;AC=1;A./.OVAR_DATE=2016-05-11;Func.refGene=upstream;Gene.refGene=BnaETR2a;GeneDetail.refGene=.;ExonicFunc.refGene=.;AAChange.refGene=.;ALLELE_END	GT:AD:DP:GQ:PL	./.
scaffoldA01	27574858	.	A	G	620.77	.	BaseQRankSum=-3.128;ClippingRankSum=0;ExcessHet=3.0103;FS=0;MQ=56.94;MQRankSum=3.156;QD=13.21;ReadPosRankSum=-2.398;SOR=0.668;DP=83;AF=0.5;MLEAC=1;MLEAF=0.5;AN=4;AC=2;A./.OVAR_DATE=2016-05-11;Func.refGene=upstream;Gene.refGene=BnaETR2a;GeneDetail.refGene=.;ExonicFunc.refGene=.;AAChange.refGene=.;ALLELE_END	GT:AD:DP:GQ:PL	./.
scaffoldA01	27574879	.	T	C	913.77	.	BaseQRankSum=-0.387;ClippingRankSum=0;ExcessHet=3.0103;FS=2.505;MQ=56.87;MQRankSum=3.673;QD=19.86;ReadPosRankSum=-1.012;SOR=0.399;DP=79;AF=0.5;MLEAC=1;MLEAF=0.5;AN=4;AC=2;A./.OVAR_DATE=2016-05-11;Func.refGene=upstream;Gene.refGene=BnaETR2a;GeneDetail.refGene=.;ExonicFunc.refGene=.;AAChange.refGene=.;ALLELE_END	GT:AD:DP:GQ:PL	./.
scaffoldA01	27574909	.	G	GA	1310.73	.	BaseQRankSum=3.15;ClippingRankSum=0;ExcessHet=3.0103;FS=0;MQ=56.06;MQRankSum=-2.222;QD=27.2;ReadPosRankSum=-0.107;SOR=0.765;DP=1325;AF=0.5;MLEAC=1;MLEAF=0.5;AN=82;AC=48;A./.OVAR_DATE=2016-05-11;Func.refGene=upstream;Gene.refGene=BnaETR2a;GeneDetail.refGene=.;ExonicFunc.refGene=.;AAChange.refGene=.;ALLELE_END	GT:AD:DP:GQ:PL	./.
scaffoldA01	27574912	.	G	A	1319.77	.	BaseQRankSum=1.482;ClippingRankSum=0;ExcessHet=3.0103;FS=0;MQ=56.06;MQRankSum=-2.222;QD=27.43;ReadPosRankSum=-0.183;SOR=0.765;DP=1351;AF=0.5;MLEAC=1;MLEAF=0.5;AN=84;AC=49;A./.OVAR_DATE=2016-05-11;Func.refGene=upstream;Gene.refGene=BnaETR2a;GeneDetail.refGene=.;ExonicFunc.refGene=.;AAChange.refGene=.;ALLELE_END	GT:AD:DP:GQ:PL	./.
scaffoldA01	27574926	.	A	C	1430.77	.	BaseQRankSum=-1.998;ClippingRankSum=0;ExcessHet=3.0103;FS=5.692;MQ=60;MQRankSum=0;QD=3.04;ReadPosRankSum=1.358;SOR=1.773;RAW_MQandDP=24409,7;DP=13111;AF=0.5;MLEAC=1;MLEAF=0.5;AN=814;AC=410;A./.OVAR_DATE=2016-05-11;Func.refGene=upstream;Gene.refGene=BnaETR2a;GeneDetail.refGene=.;ExonicFunc.refGene=.;AAChange.refGene=.;ALLELE_END	GT:AD:DP:GQ:PL	./.
scaffoldA01	27574977	.	A	G	1415.77	.	BaseQRankSum=-0.083;ClippingRankSum=0;ExcessHet=3.0103;FS=1.388;MQ=60;MQRankSum=0;QD=3.98;ReadPosRankSum=-1.199;SOR=0.821;RAW_MQandDP=53209,15;DP=13566;AF=0.5;MLEAC=1;MLEAF=0.5;AN=814;AC=410;A./.OVAR_DATE=2016-05-11;Func.refGene=upstream;Gene.refGene=BnaETR2a;GeneDetail.refGene=.;ExonicFunc.refGene=.;AAChange.refGene=.;ALLELE_END	GT:AD:DP:GQ:PL	./.
scaffoldA01	27574979	.	G	A	1415.77	.	BaseQRankSum=0.067;ClippingRankSum=0;ExcessHet=3.0103;FS=1.537;MQ=60;MQRankSum=0;QD=4.14;ReadPosRankSum=-1.028;SOR=1.151;RAW_MQandDP=49609,14;DP=13522;AF=0.5;MLEAC=1;MLEAF=0.5;AN=810;AC=408;A./.OVAR_DATE=2016-05-11;Func.refGene=upstream;Gene.refGene=BnaETR2a;GeneDetail.refGene=.;ExonicFunc.refGene=.;AAChange.refGene=.;ALLELE_END	GT:AD:DP:GQ:PL	./.
scaffoldA01	27575022	.	A	G	721.77	.	BaseQRankSum=-0.442;ClippingRankSum=0;ExcessHet=3.0103;FS=2.652;MQ=59.91;MQRankSum=1.001;QD=17.18;ReadPosRankSum=1.637;SOR=1.161;DP=78;AF=0.5;MLEAC=1;MLEAF=0.5;AN=4;AC=2;A./.OVAR_DATE=2016-05-11;Func.refGene=upstream;Gene.refGene=BnaETR2a;GeneDetail.refGene=.;ExonicFunc.refGene=.;AAChange.refGene=.;ALLELE_END	GT:AD:DP:GQ:PL	./.
scaffoldA01	27575034	.	GT	G	2175.73	.	BaseQRankSum=-1.318;ClippingRankSum=0;ExcessHet=3.0103;FS=0;MQ=59.1;MQRankSum=-0.88;QD=20.17;ReadPosRankSum=0.737;SOR=0.527;RAW_MQandDP=121600,36;DP=9444;AF=0.5;MLEAC=1;MLEAF=0.5;AN=568;AC=339;A./.OVAR_DATE=2016-05-11;Func.refGene=upstream;Gene.refGene=BnaETR2a;GeneDetail.refGene=.;ExonicFunc.refGene=.;AAChange.refGene=.;ALLELE_END	GT:AD:DP:GQ:PL	./.
scaffoldA01	27575041	.	T	G	2393.77	.	BaseQRankSum=-2.093;ClippingRankSum=0;ExcessHet=3.0103;FS=6.107;MQ=59.42;MQRankSum=-1.416;QD=7.82;ReadPosRankSum=1.135;SOR=1.265;RAW_MQandDP=70800,22;DP=14831;AF=0.5;MLEAC=1;MLEAF=0.5;AN=956;AC=728;A./.OVAR_DATE=2016-05-11;Func.refGene=upstream;Gene.refGene=BnaETR2a;GeneDetail.refGene=.;ExonicFunc.refGene=.;AAChange.refGene=.;ALLELE_END	GT:AD:DP:GQ:PL	./.
scaffoldA01	27575229	.	G	C	374.77	.	BaseQRankSum=0.734;ClippingRankSum=0;ExcessHet=3.0103;FS=6.767;MQ=55.65;MQRankSum=-2.848;QD=2.46;ReadPosRankSum=-1.958;SOR=2.812;RAW_MQandDP=30491,11;DP=5376;AF=0.5;MLEAC=1;MLEAF=0.5;AN=424;AC=213;A./.OVAR_DATE=2016-05-11;Func.refGene=upstream;Gene.refGene=BnaETR2a;GeneDetail.refGene=.;ExonicFunc.refGene=.;AAChange.refGene=.;ALLELE_END	GT:AD:DP:GQ:PL	./.
scaffoldA01	27575233	.	ATTTAT	A,ATTAT	193.73	.	BaseQRankSum=0.641;ClippingRankSum=0;ExcessHet=3.0103;FS=6.726;MQ=56.19;MQRankSum=-3.75;QD=2.92;ReadPosRankSum=-1.548;SOR=2.819;RAW_MQandDP=55309,17;DP=213;AF=0.5,0.5;MLEAC=1,1;MLEAF=0.5,0.5;AN=22;AC=8,3;A./.OVAR_DATE=2016-05-11;Func.refGene=upstream;Gene.refGene=BnaETR2a;GeneDetail.refGene=.;ExonicFunc.refGene=.;AAChange.refGene=.;ALLELE_END;A./.OVAR_DATE=2016-05-11;Func.refGene=upstream;Gene.re…	GT:AD:DP:GQ:PL	./.
scaffoldA01	27575236	.	T	A	307.77	.	BaseQRankSum=0;ClippingRankSum=0;ExcessHet=3.0103;FS=3.31;MQ=55.59;MQRankSum=-2.373;QD=3.3;ReadPosRankSum=-2.145;SOR=2.262;RAW_MQandDP=37455,13;DP=4031;AF=0.5;MLEAC=1;MLEAF=0.5;AN=336;AC=169;A./.OVAR_DATE=2016-05-11;Func.refGene=upstream;Gene.refGene=BnaETR2a;GeneDetail.refGene=.;ExonicFunc.refGene=.;AAChange.refGene=.;ALLELE_END	GT:AD:DP:GQ:PL	./.
scaffoldA01	27575237	.	AT	TT,A	310.77	.	BaseQRankSum=0;ClippingRankSum=0;ExcessHet=3.0103;FS=3.31;MQ=56.23;MQRankSum=-1.707;QD=3.52;ReadPosRankSum=-1.506;SOR=1.527;RAW_MQandDP=37455,13;DP=3846;AF=0.5,0.5;MLEAC=1,1;MLEAF=0.5,0.5;AN=324;AC=161,2;A./.OVAR_DATE=2016-05-11;Func.refGene=upstream;Gene.refGene=BnaETR2a;GeneDetail.refGene=.;ExonicFunc.refGene=.;AAChange.refGene=.;ALLELE_END;A./.OVAR_DATE=2016-05-11;Func.refGene=upstream;Gene.re…	GT:AD:DP:GQ:PL	./.
scaffoldA01	27575244	.	TTA	T	2026.73	.	ExcessHet=3.0103;FS=0;MQ=56.99;QD=41.59;SOR=1.179;BaseQRankSum=0;ClippingRankSum=0;MQRankSum=-4.822;ReadPosRankSum=-1.594;RAW_MQandDP=65124,19;DP=7578;AF=0.5;MLEAC=2;MLEAF=1;AN=672;AC=572;A./.OVAR_DATE=2016-05-11;Func.refGene=upstream;Gene.refGene=BnaETR2a;GeneDetail.refGene=.;ExonicFunc.refGene=.;AAChange.refGene=.;ALLELE_END	GT:AD:DP:GQ:PL	./.
scaffoldA01	27575246	.	A	T	226.77	.	BaseQRankSum=-0.138;ClippingRankSum=0;ExcessHet=3.0103;FS=13.605;MQ=53.72;MQRankSum=-4.106;QD=11.94;ReadPosRankSum=0.132;SOR=3.907;DP=43;AF=0.5;MLEAC=1;MLEAF=0.5;AN=4;AC=2;A./.OVAR_DATE=2016-05-11;Func.refGene=upstream;Gene.refGene=BnaETR2a;GeneDetail.refGene=.;ExonicFunc.refGene=.;AAChange.refGene=.;ALLELE_END	GT:AD:DP:GQ:PL	./.
scaffoldA01	27575249	.	T	C	184.77	.	BaseQRankSum=-0.576;ClippingRankSum=0;ExcessHet=3.0103;FS=13.605;MQ=53.72;MQRankSum=-4.106;QD=9.72;ReadPosRankSum=-0.088;SOR=3.907;DP=19;AF=0.5;MLEAC=1;MLEAF=0.5;AN=2;AC=1;A./.OVAR_DATE=2016-05-11;Func.refGene=upstream;Gene.refGene=BnaETR2a;GeneDetail.refGene=.;ExonicFunc.refGene=.;AAChange.refGene=.;ALLELE_END	GT:AD:DP:GQ:PL	./.
scaffoldA01	27575266	.	TG	T	215.73	.	BaseQRankSum=0.789;ClippingRankSum=0;ExcessHet=3.0103;FS=6.864;MQ=56.98;MQRankSum=-3.905;QD=5.22;ReadPosRankSum=-1.64;SOR=2.81;DP=391;AF=0.5;MLEAC=1;MLEAF=0.5;AN=40;AC=20;A./.OVAR_DATE=2016-05-11;Func.refGene=upstream;Gene.refGene=BnaETR2a;GeneDetail.refGene=.;ExonicFunc.refGene=.;AAChange.refGene=.;ALLELE_END	GT:AD:DP:GQ:PL	./.
scaffoldA01	27575267	.	G	T	2088.77	.	ExcessHet=3.0103;FS=0;MQ=59.12;QD=43.72;SOR=1.022;BaseQRankSum=-0.605;ClippingRankSum=0;MQRankSum=4.599;ReadPosRankSum=1.56;RAW_MQandDP=68400,19;DP=5492;AF=0.5;MLEAC=2;MLEAF=1;AN=492;AC=417;A./.OVAR_DATE=2016-05-11;Func.refGene=upstream;Gene.refGene=BnaETR2a;GeneDetail.refGene=.;ExonicFunc.refGene=.;AAChange.refGene=.;ALLELE_END	GT:AD:DP:GQ:PL	./.
scaffoldA01	27575270	.	G	A	1694.77	.	ExcessHet=3.0103;FS=0;MQ=60;QD=39.06;SOR=1.022;BaseQRankSum=-0;ClippingRankSum=-0;MQRankSum=1.834;ReadPosRankSum=1.282;RAW_MQandDP=68400,19;DP=228;AF=0.5;MLEAC=2;MLEAF=1;AN=22;AC=19;A./.OVAR_DATE=2016-05-11;Func.refGene=upstream;Gene.refGene=BnaETR2a;GeneDetail.refGene=.;ExonicFunc.refGene=.;AAChange.refGene=.;ALLELE_END	GT:AD:DP:GQ:PL	./.
scaffoldA01	27575295	.	C	T	2086.77	.	ExcessHet=3.0103;FS=0;MQ=60;QD=36.22;SOR=1.061;BaseQRankSum=-0;ClippingRankSum=-0;MQRankSum=1.335;ReadPosRankSum=0.473;RAW_MQandDP=65482,19;DP=5339;AF=0.5;MLEAC=2;MLEAF=1;AN=494;AC=454;A./.OVAR_DATE=2016-05-11;Func.refGene=upstream;Gene.refGene=BnaETR2a;GeneDetail.refGene=.;ExonicFunc.refGene=.;AAChange.refGene=.;ALLELE_END	GT:AD:DP:GQ:PL	./.
scaffoldA01	27575313	.	CA	C	1909.73	.	ExcessHet=3.0103;FS=0;MQ=60;QD=43.86;SOR=2.049;BaseQRankSum=-0.282;ClippingRankSum=0;MQRankSum=0;ReadPosRankSum=1.107;RAW_MQandDP=78350,23;DP=712;AF=0.5;MLEAC=2;MLEAF=1;AN=62;AC=45;A./.OVAR_DATE=2016-05-11;Func.refGene=upstream;Gene.refGene=BnaETR2a;GeneDetail.refGene=.;ExonicFunc.refGene=.;AAChange.refGene=.;ALLELE_END	GT:AD:DP:GQ:PL	./.
scaffoldA01	27575349	.	A	T	107.28	.	ExcessHet=3.0103;FS=0;MQ=37.81;QD=35.76;SOR=2.833;BaseQRankSum=0.852;ClippingRankSum=0;MQRankSum=-4.261;ReadPosRankSum=2.307;DP=23;AF=0.5;MLEAC=1;MLEAF=0.5;AN=4;AC=3;A./.OVAR_DATE=2016-05-11;Func.refGene=upstream;Gene.refGene=BnaETR2a;GeneDetail.refGene=.;ExonicFunc.refGene=.;AAChange.refGene=.;ALLELE_END	GT:AD:DP:GQ:PL	./.
scaffoldA01	27575356	.	C	T	107.28	.	ExcessHet=3.0103;FS=0;MQ=37.81;QD=35.76;SOR=2.833;BaseQRankSum=0.881;ClippingRankSum=0;MQRankSum=-4.141;ReadPosRankSum=1.398;DP=22;AF=0.5;MLEAC=1;MLEAF=0.5;AN=4;AC=3;A./.OVAR_DATE=2016-05-11;Func.refGene=upstream;Gene.refGene=BnaETR2a;GeneDetail.refGene=.;ExonicFunc.refGene=.;AAChange.refGene=.;ALLELE_END	GT:AD:DP:GQ:PL	./.
scaffoldA01	27575385	.	A	T	152.03	.	BaseQRankSum=0.691;ClippingRankSum=0;ExcessHet=3.0103;FS=11.996;MQ=56.6;MQRankSum=-4.378;QD=2.08;ReadPosRankSum=0.656;SOR=2.791;DP=80;AF=0.5;MLEAC=1;MLEAF=0.5;AN=10;AC=6;A./.OVAR_DATE=2016-05-11;Func.refGene=upstream;Gene.refGene=BnaETR2a;GeneDetail.refGene=.;ExonicFunc.refGene=.;AAChange.refGene=.;ALLELE_END	GT:AD:DP:GQ:PL	./.
scaffoldA01	27575388	.	A	C	1687.77	.	ExcessHet=3.0103;FS=0;MQ=57.92;QD=40.74;SOR=0.941;BaseQRankSum=-0.484;ClippingRankSum=0;MQRankSum=5.572;ReadPosRankSum=1.047;RAW_MQandDP=97377,28;DP=6123;AF=0.5;MLEAC=2;MLEAF=1;AN=568;AC=523;A./.OVAR_DATE=2016-05-11;Func.refGene=upstream;Gene.refGene=BnaETR2a;GeneDetail.refGene=.;ExonicFunc.refGene=.;AAChange.refGene=.;ALLELE_END	GT:AD:DP:GQ:PL	./.
scaffoldA01	27575393	.	ATT	AT,A,ATTT	1343.73	.	ExcessHet=3.0103;FS=0;MQ=58.53;QD=29.61;SOR=2.124;BaseQRankSum=0.712;ClippingRankSum=0;MQRankSum=-4.261;ReadPosRankSum=1.537;RAW_MQandDP=24169,11;DP=1142;AF=1,1,1;MLEAC=2,2,2;MLEAF=1,1,1;AN=124;AC=106,4,5;A./.OVAR_DATE=2016-05-11;Func.refGene=upstream;Gene.refGene=BnaETR2a;GeneDetail.refGene=.;ExonicFunc.refGene=.;AAChange.refGene=.;ALLELE_END;A./.OVAR_DATE=2016-05-11;Func.refGene=upstream;Gene.r…	GT:AD:DP:GQ:PL	./.
scaffoldA01	27575407	.	T	C	152.03	.	BaseQRankSum=0;ClippingRankSum=0;ExcessHet=3.0103;FS=14.88;MQ=54.87;MQRankSum=-4.139;QD=4.3;ReadPosRankSum=1.001;SOR=3.231;DP=47;AF=0.5;MLEAC=1;MLEAF=0.5;AN=8;AC=5;A./.OVAR_DATE=2016-05-11;Func.refGene=upstream;Gene.refGene=BnaETR2a;GeneDetail.refGene=.;ExonicFunc.refGene=.;AAChange.refGene=.;ALLELE_END	GT:AD:DP:GQ:PL	./.
scaffoldA01	27575423	.	T	TA	1143.73	.	ExcessHet=3.0103;FS=0;MQ=60;QD=27.37;SOR=1.085;BaseQRankSum=0.826;ClippingRankSum=0;MQRankSum=0;ReadPosRankSum=-0.419;RAW_MQandDP=144000,40;DP=541;AF=1;MLEAC=2;MLEAF=1;AN=42;AC=35;A./.OVAR_DATE=2016-05-11;Func.refGene=upstream;Gene.refGene=BnaETR2a;GeneDetail.refGene=.;ExonicFunc.refGene=.;AAChange.refGene=.;ALLELE_END	GT:AD:DP:GQ:PL	./.
scaffoldA01	27575439	.	A	G	196.9	.	BaseQRankSum=-3.072;ClippingRankSum=0;ExcessHet=3.0103;FS=0;MQ=55.89;MQRankSum=-4.613;QD=3.6;ReadPosRankSum=0.244;SOR=1.179;RAW_MQandDP=61083,19;DP=175;AF=0.5;MLEAC=1;MLEAF=0.5;AN=22;AC=12;A./.OVAR_DATE=2016-05-11;Func.refGene=upstream;Gene.refGene=BnaETR2a;GeneDetail.refGene=.;ExonicFunc.refGene=.;AAChange.refGene=.;ALLELE_END	GT:AD:DP:GQ:PL	./.
scaffoldA01	27575440	.	A	T	196.9	.	BaseQRankSum=-1.293;ClippingRankSum=0;ExcessHet=3.0103;FS=0;MQ=55.89;MQRankSum=-4.613;QD=3.6;ReadPosRankSum=0.162;SOR=1.179;RAW_MQandDP=61083,19;DP=175;AF=0.5;MLEAC=1;MLEAF=0.5;AN=22;AC=12;A./.OVAR_DATE=2016-05-11;Func.refGene=upstream;Gene.refGene=BnaETR2a;GeneDetail.refGene=.;ExonicFunc.refGene=.;AAChange.refGene=.;ALLELE_END	GT:AD:DP:GQ:PL	./.
scaffoldA01	28627387	.	G	A	1186.06	.	BaseQRankSum=0.646;ClippingRankSum=0;ExcessHet=3.0103;FS=0;MQ=59.72;MQRankSum=1.022;QD=15.26;ReadPosRankSum=-1.765;SOR=0.627;RAW_MQandDP=25200,7;DP=172;AF=0.5;MLEAC=2;MLEAF=1;AN=14;AC=11;A./.OVAR_DATE=2016-05-11;Func.refGene=upstream;Gene.refGene=BnaHP1a;GeneDetail.refGene=.;ExonicFunc.refGene=.;AAChange.refGene=.;ALLELE_END	GT:AD:DP:GQ:PL	./.
scaffoldA01	28627418	.	AT	A	1549.73	.	BaseQRankSum=1.93;ClippingRankSum=0;ExcessHet=3.0103;FS=2.329;MQ=58.95;MQRankSum=0.437;QD=15;ReadPosRankSum=0.208;SOR=0.52;DP=6298;AF=0.5;MLEAC=1;MLEAF=0.5;AN=292;AC=148;A./.OVAR_DATE=2016-05-11;Func.refGene=upstream;Gene.refGene=BnaHP1a;GeneDetail.refGene=.;ExonicFunc.refGene=.;AAChange.refGene=.;ALLELE_END	GT:AD:DP:GQ:PL	./.
scaffoldA01	28627447	.	A	C	106.77	.	BaseQRankSum=0.431;ClippingRankSum=-0;ExcessHet=3.0103;FS=0;MQ=51.43;MQRankSum=-2.649;QD=8.9;ReadPosRankSum=-2.509;SOR=0.368;DP=12;AF=0.5;MLEAC=1;MLEAF=0.5;AN=2;AC=1;A./.OVAR_DATE=2016-05-11;Func.refGene=upstream;Gene.refGene=BnaHP1a;GeneDetail.refGene=.;ExonicFunc.refGene=.;AAChange.refGene=.;ALLELE_END	GT:AD:DP:GQ:PL	./.
scaffoldA01	28627448	.	C	T	106.77	.	BaseQRankSum=0.349;ClippingRankSum=-0;ExcessHet=3.0103;FS=2.632;MQ=52.13;MQRankSum=-2.509;QD=9.71;ReadPosRankSum=-2.362;SOR=0.991;DP=11;AF=0.5;MLEAC=1;MLEAF=0.5;AN=2;AC=1;A./.OVAR_DATE=2016-05-11;Func.refGene=upstream;Gene.refGene=BnaHP1a;GeneDetail.refGene=.;ExonicFunc.refGene=.;AAChange.refGene=.;ALLELE_END	GT:AD:DP:GQ:PL	./.
scaffoldA01	28627482	.	C	T	2294.77	.	ExcessHet=3.0103;FS=0;MQ=53.34;QD=38.39;SOR=1.358;BaseQRankSum=1.012;ClippingRankSum=0;MQRankSum=-3.065;ReadPosRankSum=1.355;RAW_MQandDP=23316,8;DP=10626;AF=0.5;MLEAC=2;MLEAF=1;AN=774;AC=684;A./.OVAR_DATE=2016-05-11;Func.refGene=upstream;Gene.refGene=BnaHP1a;GeneDetail.refGene=.;ExonicFunc.refGene=.;AAChange.refGene=.;ALLELE_END	GT:AD:DP:GQ:PL	./.
scaffoldA01	28627496	.	A	G	2297.77	.	ExcessHet=3.0103;FS=0;MQ=50.21;QD=36.03;SOR=1.329;BaseQRankSum=0.477;ClippingRankSum=0;MQRankSum=-3.548;ReadPosRankSum=-0.334;RAW_MQandDP=20445,8;DP=10583;AF=0.5;MLEAC=2;MLEAF=1;AN=774;AC=685;A./.OVAR_DATE=2016-05-11;Func.refGene=upstream;Gene.refGene=BnaHP1a;GeneDetail.refGene=.;ExonicFunc.refGene=.;AAChange.refGene=.;ALLELE_END	GT:AD:DP:GQ:PL	./.
scaffoldA01	28627516	.	A	T	868.77	.	BaseQRankSum=0.803;ClippingRankSum=0;ExcessHet=3.0103;FS=6.067;MQ=53.67;MQRankSum=0.495;QD=24.13;ReadPosRankSum=0.177;SOR=1.981;RAW_MQandDP=15629,6;DP=137;AF=0.5;MLEAC=2;MLEAF=1;AN=14;AC=11;A./.OVAR_DATE=2016-05-11;Func.refGene=upstream;Gene.refGene=BnaHP1a;GeneDetail.refGene=.;ExonicFunc.refGene=.;AAChange.refGene=.;ALLELE_END	GT:AD:DP:GQ:PL	./.
scaffoldA01	28627553	.	T	G	2078.77	.	ExcessHet=3.0103;FS=0;MQ=44.06;QD=35.9;SOR=1.329;BaseQRankSum=1.431;ClippingRankSum=0;MQRankSum=-4.831;ReadPosRankSum=0.841;RAW_MQandDP=5387,5;DP=9683;AF=0.5;MLEAC=1;MLEAF=0.5;AN=774;AC=686;A./.OVAR_DATE=2016-05-11;Func.refGene=upstream;Gene.refGene=BnaHP1a;GeneDetail.refGene=.;ExonicFunc.refGene=.;AAChange.refGene=.;ALLELE_END	GT:AD:DP:GQ:PL	./.
scaffoldA01	28627556	.	G	A	388.77	.	BaseQRankSum=0.938;ClippingRankSum=0;ExcessHet=3.0103;FS=6.152;MQ=49.82;MQRankSum=4.439;QD=13.88;ReadPosRankSum=-1.068;SOR=0.138;DP=28;AF=0.5;MLEAC=1;MLEAF=0.5;AN=2;AC=1;A./.OVAR_DATE=2016-05-11;Func.refGene=upstream;Gene.refGene=BnaHP1a;GeneDetail.refGene=.;ExonicFunc.refGene=.;AAChange.refGene=.;ALLELE_END	GT:AD:DP:GQ:PL	./.
scaffoldA01	28627570	.	C	A	1419.77	.	BaseQRankSum=-0.074;ClippingRankSum=0;ExcessHet=3.0103;FS=5.129;MQ=42.33;MQRankSum=1.464;QD=14.84;ReadPosRankSum=-0.677;SOR=1.845;DP=252;AF=0.5;MLEAC=1;MLEAF=0.5;AN=16;AC=10;A./.OVAR_DATE=2016-05-11;Func.refGene=upstream;Gene.refGene=BnaHP1a;GeneDetail.refGene=.;ExonicFunc.refGene=.;AAChange.refGene=.;ALLELE_END	GT:AD:DP:GQ:PL	./.
scaffoldA01	28627620	.	GT	G	1013.73	.	ExcessHet=3.0103;FS=0;MQ=40.89;QD=29.73;SOR=1.981;BaseQRankSum=-2.546;ClippingRankSum=0;MQRankSum=-0.377;ReadPosRankSum=-0.502;RAW_MQandDP=5103,7;DP=5182;AF=0.5;MLEAC=2;MLEAF=1;AN=450;AC=316;A./.OVAR_DATE=2016-05-11;Func.refGene=upstream;Gene.refGene=BnaHP1a;GeneDetail.refGene=.;ExonicFunc.refGene=.;AAChange.refGene=.;ALLELE_END	GT:AD:DP:GQ:PL	./.
scaffoldA01	28627633	.	A	C	64.77	.	BaseQRankSum=0;ClippingRankSum=0;ExcessHet=3.0103;FS=5.88;MQ=47.11;MQRankSum=-0.454;QD=4.63;ReadPosRankSum=-1.715;SOR=2.546;DP=14;AF=0.5;MLEAC=1;MLEAF=0.5;AN=2;AC=1;A./.OVAR_DATE=2016-05-11;Func.refGene=upstream;Gene.refGene=BnaHP1a;GeneDetail.refGene=.;ExonicFunc.refGene=.;AAChange.refGene=.;ALLELE_END	GT:AD:DP:GQ:PL	./.
scaffoldA01	28627637	.	G	A	64.77	.	BaseQRankSum=0;ClippingRankSum=0;ExcessHet=3.0103;FS=5.88;MQ=47.11;MQRankSum=-0.454;QD=4.63;ReadPosRankSum=-1.87;SOR=2.546;DP=14;AF=0.5;MLEAC=1;MLEAF=0.5;AN=2;AC=1;A./.OVAR_DATE=2016-05-11;Func.refGene=upstream;Gene.refGene=BnaHP1a;GeneDetail.refGene=.;ExonicFunc.refGene=.;AAChange.refGene=.;ALLELE_END	GT:AD:DP:GQ:PL	./.
scaffoldA01	28627639	.	T	TATTA	55.73	.	BaseQRankSum=0;ClippingRankSum=0;ExcessHet=3.0103;FS=2.881;MQ=46.43;MQRankSum=0.987;QD=4.64;ReadPosRankSum=-1.725;SOR=1.721;DP=12;AF=0.5;MLEAC=1;MLEAF=0.5;AN=2;AC=1;A./.OVAR_DATE=2016-05-11;Func.refGene=upstream;Gene.refGene=BnaHP1a;GeneDetail.refGene=.;ExonicFunc.refGene=.;AAChange.refGene=.;ALLELE_END	GT:AD:DP:GQ:PL	./.
scaffoldA01	28627656	.	T	C	618.06	.	BaseQRankSum=1.37;ClippingRankSum=0;ExcessHet=3.0103;FS=0;MQ=46.62;MQRankSum=0.486;QD=4.44;ReadPosRankSum=0.085;SOR=1.022;RAW_MQandDP=25232,18;DP=753;AF=0.5;MLEAC=2;MLEAF=1;AN=114;AC=80;A./.OVAR_DATE=2016-05-11;Func.refGene=upstream;Gene.refGene=BnaHP1a;GeneDetail.refGene=.;ExonicFunc.refGene=.;AAChange.refGene=.;ALLELE_END	GT:AD:DP:GQ:PL	./.
scaffoldA01	28627676	.	G	C	900.77	.	ExcessHet=3.0103;FS=0;MQ=43.59;QD=38.38;SOR=1.911;BaseQRankSum=-0.189;ClippingRankSum=0;MQRankSum=1.066;ReadPosRankSum=-0.263;RAW_MQandDP=11212,12;DP=68;AF=0.5;MLEAC=1;MLEAF=0.5;AN=8;AC=6;A./.OVAR_DATE=2016-05-11;Func.refGene=upstream;Gene.refGene=BnaHP1a;GeneDetail.refGene=.;ExonicFunc.refGene=.;AAChange.refGene=.;ALLELE_END	GT:AD:DP:GQ:PL	./.
scaffoldA01	28627717	.	A	T	43.77	.	BaseQRankSum=0.674;ClippingRankSum=-0;ExcessHet=3.0103;FS=0;MQ=46.52;MQRankSum=-1.383;QD=10.94;ReadPosRankSum=-0.674;SOR=0.693;DP=14;AF=0.5;MLEAC=1;MLEAF=0.5;AN=4;AC=2;A./.OVAR_DATE=2016-05-11;Func.refGene=upstream;Gene.refGene=BnaHP1a;GeneDetail.refGene=.;ExonicFunc.refGene=.;AAChange.refGene=.;ALLELE_END	GT:AD:DP:GQ:PL	./.
scaffoldA01	28627726	.	A	G	1090.77	.	BaseQRankSum=0.306;ClippingRankSum=0;ExcessHet=3.0103;FS=6.772;MQ=47.33;MQRankSum=0.789;QD=20.79;ReadPosRankSum=1.337;SOR=0.116;RAW_MQandDP=27661,17;DP=4598;AF=0.5;MLEAC=1;MLEAF=0.5;AN=296;AC=150;A./.OVAR_DATE=2016-05-11;Func.refGene=upstream;Gene.refGene=BnaHP1a;GeneDetail.refGene=.;ExonicFunc.refGene=.;AAChange.refGene=.;ALLELE_END	GT:AD:DP:GQ:PL	./.
scaffoldA01	28627772	.	T	C	684.06	.	BaseQRankSum=-0.489;ClippingRankSum=-0;ExcessHet=3.0103;FS=0;MQ=45.39;MQRankSum=-0.921;QD=15.6;ReadPosRankSum=0.703;SOR=1.179;RAW_MQandDP=38423,19;DP=545;AF=0.5;MLEAC=2;MLEAF=1;AN=110;AC=90;A./.OVAR_DATE=2016-05-11;Func.refGene=upstream;Gene.refGene=BnaHP1a;GeneDetail.refGene=.;ExonicFunc.refGene=.;AAChange.refGene=.;ALLELE_END	GT:AD:DP:GQ:PL	./.
scaffoldA01	28627799	.	T	C	424.77	.	ExcessHet=3.0103;FS=0;MQ=44.6;QD=23.37;SOR=2.303;BaseQRankSum=1.383;ClippingRankSum=-0;MQRankSum=-0.566;ReadPosRankSum=0.765;RAW_MQandDP=13062,8;DP=1804;AF=1;MLEAC=2;MLEAF=1;AN=328;AC=254;A./.OVAR_DATE=2016-05-11;Func.refGene=upstream;Gene.refGene=BnaHP1a;GeneDetail.refGene=.;ExonicFunc.refGene=.;AAChange.refGene=.;ALLELE_END	GT:AD:DP:GQ:PL	./.
scaffoldA01	28627861	.	T	G	56.74	.	BaseQRankSum=-0;ClippingRankSum=-0;ExcessHet=3.0103;FS=4.771;MQ=51.41;MQRankSum=0.967;QD=15.6;ReadPosRankSum=-0;SOR=2.225;DP=5;AF=1;MLEAC=2;MLEAF=1;AN=4;AC=3;A./.OVAR_DATE=2016-05-11;Func.refGene=upstream;Gene.refGene=BnaHP1a;GeneDetail.refGene=.;ExonicFunc.refGene=.;AAChange.refGene=.;ALLELE_END	GT:AD:DP:GQ:PL	./.
scaffoldA01	28627862	.	A	ATGAG	98.25	.	ExcessHet=3.0103;FS=0;MQ=40.67;QD=31.08;SOR=2.833;BaseQRankSum=-0.431;ClippingRankSum=-0;MQRankSum=-0.967;ReadPosRankSum=0.967;DP=12;AF=1;MLEAC=2;MLEAF=1;AN=8;AC=7;A./.OVAR_DATE=2016-05-11;Func.refGene=upstream;Gene.refGene=BnaHP1a;GeneDetail.refGene=.;ExonicFunc.refGene=.;AAChange.refGene=.;ALLELE_END	GT:AD:DP:GQ:PL	./.
scaffoldA01	28627867	.	A	AAT,T	1400.73	.	BaseQRankSum=-0.767;ClippingRankSum=0;ExcessHet=3.0103;FS=2.808;MQ=45.64;MQRankSum=-1.837;QD=31.38;ReadPosRankSum=2.21;SOR=0.223;RAW_MQandDP=9989,6;DP=3002;AF=1,1;MLEAC=1,2;MLEAF=0.5,1;AN=306;AC=211,7;A./.OVAR_DATE=2016-05-11;Func.refGene=upstream;Gene.refGene=BnaHP1a;GeneDetail.refGene=.;ExonicFunc.refGene=.;AAChange.refGene=.;ALLELE_END;A./.OVAR_DATE=2016-05-11;Func.refGene=upstream;Gene.refGen…	GT:AD:DP:GQ:PL	./.
scaffoldA01	28627868	.	A	T	107.28	.	ExcessHet=3.0103;FS=0;MQ=38.33;QD=31.37;SOR=2.303;DP=6;AF=1;MLEAC=2;MLEAF=1;AN=6;AC=6;A./.OVAR_DATE=2016-05-11;Func.refGene=upstream;Gene.refGene=BnaHP1a;GeneDetail.refGene=.;ExonicFunc.refGene=.;AAChange.refGene=.;ALLELE_END	GT:AD:DP:GQ:PL	./.
scaffoldA01	28627870	.	A	C	62.74	.	ExcessHet=3.0103;FS=0;MQ=38.94;QD=31.37;SOR=2.303;DP=2;AF=1;MLEAC=2;MLEAF=1;AN=2;AC=2;A./.OVAR_DATE=2016-05-11;Func.refGene=upstream;Gene.refGene=BnaHP1a;GeneDetail.refGene=.;ExonicFunc.refGene=.;AAChange.refGene=.;ALLELE_END	GT:AD:DP:GQ:PL	./.
scaffoldA01	28627875	.	AAT	A,GAT	53.7	.	BaseQRankSum=-0;ClippingRankSum=-0;ExcessHet=3.0103;FS=4.771;MQ=54.52;MQRankSum=-0.674;QD=7.93;ReadPosRankSum=0.967;SOR=2.209;DP=15;AF=1,0.5;MLEAC=2,1;MLEAF=1,0.5;AN=8;AC=5,1;A./.OVAR_DATE=2016-05-11;Func.refGene=upstream;Gene.refGene=BnaHP1a;GeneDetail.refGene=.;ExonicFunc.refGene=.;AAChange.refGene=.;ALLELE_END;A./.OVAR_DATE=2016-05-11;Func.refGene=upstream;Gene.refGene=BnaHP1a;GeneDetail.refGe…	GT:AD:DP:GQ:PL	./.
scaffoldA01	28627885	.	G	T	139.03	.	ExcessHet=3.0103;FS=0;MQ=60;QD=28.37;SOR=2.303;BaseQRankSum=-0;ClippingRankSum=-0;MQRankSum=0.674;ReadPosRankSum=0.967;RAW_MQandDP=14400,4;DP=54;AF=0.5;MLEAC=1;MLEAF=0.5;AN=24;AC=19;A./.OVAR_DATE=2016-05-11;Func.refGene=upstream;Gene.refGene=BnaHP1a;GeneDetail.refGene=.;ExonicFunc.refGene=.;AAChange.refGene=.;ALLELE_END	GT:AD:DP:GQ:PL	./.
scaffoldA01	28627939	.	G	T	1570.77	.	BaseQRankSum=1.637;ClippingRankSum=0;ExcessHet=3.0103;FS=13.778;MQ=54.66;MQRankSum=-1.781;QD=24.14;ReadPosRankSum=1.073;SOR=0.515;RAW_MQandDP=57958,18;DP=4693;AF=0.5;MLEAC=1;MLEAF=0.5;AN=298;AC=153;A./.OVAR_DATE=2016-05-11;Func.refGene=upstream;Gene.refGene=BnaHP1a;GeneDetail.refGene=.;ExonicFunc.refGene=.;AAChange.refGene=.;ALLELE_END	GT:AD:DP:GQ:PL	./.
scaffoldA01	28627974	.	T	C	1150.06	.	BaseQRankSum=-0;ClippingRankSum=-0;ExcessHet=3.0103;FS=0;MQ=59.73;MQRankSum=0.748;QD=17.25;ReadPosRankSum=0.473;SOR=0.859;RAW_MQandDP=133200,37;DP=757;AF=0.5;MLEAC=2;MLEAF=1;AN=114;AC=94;A./.OVAR_DATE=2016-05-11;Func.refGene=upstream;Gene.refGene=BnaHP1a;GeneDetail.refGene=.;ExonicFunc.refGene=.;AAChange.refGene=.;ALLELE_END	GT:AD:DP:GQ:PL	./.
scaffoldA01	28627981	.	T	C	1525.77	.	BaseQRankSum=-0.586;ClippingRankSum=0;ExcessHet=3.0103;FS=22.718;MQ=57.96;MQRankSum=-1.182;QD=23.44;ReadPosRankSum=-0.989;SOR=1.217;RAW_MQandDP=74209,21;DP=5152;AF=0.5;MLEAC=1;MLEAF=0.5;AN=298;AC=151;A./.OVAR_DATE=2016-05-11;Func.refGene=upstream;Gene.refGene=BnaHP1a;GeneDetail.refGene=.;ExonicFunc.refGene=.;AAChange.refGene=.;ALLELE_END	GT:AD:DP:GQ:PL	./.
scaffoldA01	28628162	.	A	G	2223.77	.	ExcessHet=3.0103;FS=0;MQ=40.72;QD=40.57;SOR=0.859;BaseQRankSum=1.148;ClippingRankSum=0;MQRankSum=-5.848;ReadPosRankSum=-1.407;RAW_MQandDP=15098,10;DP=11173;AF=0.5;MLEAC=2;MLEAF=1;AN=772;AC=682;A./.OVAR_DATE=2016-05-11;Func.refGene=upstream;Gene.refGene=BnaHP1a;GeneDetail.refGene=.;ExonicFunc.refGene=.;AAChange.refGene=.;ALLELE_END	GT:AD:DP:GQ:PL	./.
scaffoldA01	28628207	.	T	G	576.06	.	ExcessHet=3.0103;RAW_MQandDP=29397,14;DP=14;MLEAC=2;MLEAF=1;AN=2;AC=2;A./.OVAR_DATE=2016-05-11;Func.refGene=upstream;Gene.refGene=BnaHP1a;GeneDetail.refGene=.;ExonicFunc.refGene=.;AAChange.refGene=.;ALLELE_END	GT:AD:DP:GQ:PL	./.
scaffoldA01	28628218	.	C	T	1110.77	.	BaseQRankSum=2.159;ClippingRankSum=0;ExcessHet=3.0103;FS=0;MQ=50.07;MQRankSum=0.842;QD=16.88;ReadPosRankSum=0.23;SOR=0.976;RAW_MQandDP=53950,21;DP=1369;AF=0.5;MLEAC=2;MLEAF=1;AN=124;AC=101;A./.OVAR_DATE=2016-05-11;Func.refGene=upstream;Gene.refGene=BnaHP1a;GeneDetail.refGene=.;ExonicFunc.refGene=.;AAChange.refGene=.;ALLELE_END	GT:AD:DP:GQ:PL	./.
scaffoldA01	28628278	.	T	C	1505.77	.	BaseQRankSum=0.292;ClippingRankSum=0;ExcessHet=3.0103;FS=0;MQ=58.39;MQRankSum=0.473;QD=20.23;ReadPosRankSum=-1.194;SOR=0.941;RAW_MQandDP=77909,23;DP=1545;AF=0.5;MLEAC=2;MLEAF=1;AN=124;AC=101;A./.OVAR_DATE=2016-05-11;Func.refGene=upstream;Gene.refGene=BnaHP1a;GeneDetail.refGene=.;ExonicFunc.refGene=.;AAChange.refGene=.;ALLELE_END	GT:AD:DP:GQ:PL	./.
scaffoldA01	28628286	.	G	A	2249.77	.	ExcessHet=3.0103;FS=0;MQ=59.4;QD=39.85;SOR=0.784;RAW_MQandDP=36000,10;DP=123;AF=1;MLEAC=2;MLEAF=1;AN=8;AC=8;A./.OVAR_DATE=2016-05-11;Func.refGene=upstream;Gene.refGene=BnaHP1a;GeneDetail.refGene=.;ExonicFunc.refGene=.;AAChange.refGene=.;ALLELE_END	GT:AD:DP:GQ:PL	./.
scaffoldA01	28628391	.	G	A	1348.77	.	BaseQRankSum=-1.485;ClippingRankSum=0;ExcessHet=3.0103;FS=3.393;MQ=59.91;MQRankSum=1.447;QD=21.71;ReadPosRankSum=-1.271;SOR=0.733;RAW_MQandDP=101318,29;DP=1593;AF=0.5;MLEAC=2;MLEAF=1;AN=122;AC=100;A./.OVAR_DATE=2016-05-11;Func.refGene=exonic;Gene.refGene=BnaHP1a;GeneDetail.refGene=.;ExonicFunc.refGene=synonymous_SNV;AAChange.refGene=BnaHP1a:BnaHP1a:exon1:c.G6A:p.E2E;ALLELE_END	GT:AD:DP:GQ:PL	./.
scaffoldA01	28628405	.	A	T	1053.77	.	ExcessHet=3.0103;FS=0;MQ=60;QD=38.04;SOR=1.127;BaseQRankSum=-1.014;ClippingRankSum=0;MQRankSum=0;ReadPosRankSum=2.475;DP=547;AF=1;MLEAC=2;MLEAF=1;AN=48;AC=40;A./.OVAR_DATE=2016-05-11;Func.refGene=exonic;Gene.refGene=BnaHP1a;GeneDetail.refGene=.;ExonicFunc.refGene=nonsynonymous_SNV;AAChange.refGene=BnaHP1a:BnaHP1a:exon1:c.A20T:p.Q7L;ALLELE_END	GT:AD:DP:GQ:PL	./.
scaffoldA01	28628415	.	G	A	1349.77	.	BaseQRankSum=-0.421;ClippingRankSum=0;ExcessHet=3.0103;FS=1.301;MQ=59.92;MQRankSum=1.24;QD=18.41;ReadPosRankSum=1.391;SOR=0.459;RAW_MQandDP=58884,19;DP=6031;AF=0.5;MLEAC=1;MLEAF=0.5;AN=296;AC=150;A./.OVAR_DATE=2016-05-11;Func.refGene=exonic;Gene.refGene=BnaHP1a;GeneDetail.refGene=.;ExonicFunc.refGene=synonymous_SNV;AAChange.refGene=BnaHP1a:BnaHP1a:exon1:c.G30A:p.L10L;ALLELE_END	GT:AD:DP:GQ:PL	./.
scaffoldA01	28628730	.	G	T	1606.06	.	BaseQRankSum=-1.28;ClippingRankSum=0;ExcessHet=3.0103;FS=1.721;MQ=55.94;MQRankSum=0.987;QD=28.27;ReadPosRankSum=-0.212;SOR=0.758;RAW_MQandDP=102391,36;DP=1419;AF=0.5;MLEAC=2;MLEAF=1;AN=108;AC=86;A./.OVAR_DATE=2016-05-11;Func.refGene=exonic;Gene.refGene=BnaHP1a;GeneDetail.refGene=.;ExonicFunc.refGene=nonsynonymous_SNV;AAChange.refGene=BnaHP1a:BnaHP1a:exon2:c.G64T:p.V22F;ALLELE_END	GT:AD:DP:GQ:PL	./.
scaffoldA01	28628731	.	T	A	1606.06	.	BaseQRankSum=-0.837;ClippingRankSum=0;ExcessHet=3.0103;FS=1.721;MQ=55.94;MQRankSum=0.987;QD=28.27;ReadPosRankSum=-0.273;SOR=0.758;RAW_MQandDP=102391,36;DP=1405;AF=0.5;MLEAC=2;MLEAF=1;AN=108;AC=86;A./.OVAR_DATE=2016-05-11;Func.refGene=exonic;Gene.refGene=BnaHP1a;GeneDetail.refGene=.;ExonicFunc.refGene=nonsynonymous_SNV;AAChange.refGene=BnaHP1a:BnaHP1a:exon2:c.T65A:p.V22D;ALLELE_END	GT:AD:DP:GQ:PL	./.
scaffoldA01	28628784	.	G	C	542.77	.	BaseQRankSum=0;ClippingRankSum=0;ExcessHet=3.0103;FS=0;MQ=52.21;MQRankSum=1.021;QD=18.72;ReadPosRankSum=0.733;SOR=0.527;RAW_MQandDP=6825,4;DP=79;AF=0.5;MLEAC=2;MLEAF=1;AN=10;AC=8;A./.OVAR_DATE=2016-05-11;Func.refGene=exonic;Gene.refGene=BnaHP1a;GeneDetail.refGene=.;ExonicFunc.refGene=nonsynonymous_SNV;AAChange.refGene=BnaHP1a:BnaHP1a:exon2:c.G118C:p.D40H;ALLELE_END	GT:AD:DP:GQ:PL	./.
scaffoldA01	28628809	.	T	A	1172.77	.	ExcessHet=3.0103;FS=0;MQ=48.08;QD=37.04;SOR=1.721;BaseQRankSum=0.167;ClippingRankSum=0;MQRankSum=0.291;ReadPosRankSum=-0.83;DP=529;AF=1;MLEAC=2;MLEAF=1;AN=48;AC=39;A./.OVAR_DATE=2016-05-11;Func.refGene=exonic;Gene.refGene=BnaHP1a;GeneDetail.refGene=.;ExonicFunc.refGene=nonsynonymous_SNV;AAChange.refGene=BnaHP1a:BnaHP1a:exon2:c.T143A:p.L48H;ALLELE_END	GT:AD:DP:GQ:PL	./.
scaffoldA01	28628830	.	G	T	2275.77	.	ExcessHet=3.0103;FS=0;MQ=52.43;QD=38.49;SOR=0.826;RAW_MQandDP=30076,15;DP=140;AF=1;MLEAC=2;MLEAF=1;AN=8;AC=8;A./.OVAR_DATE=2016-05-11;Func.refGene=exonic;Gene.refGene=BnaHP1a;GeneDetail.refGene=.;ExonicFunc.refGene=nonsynonymous_SNV;AAChange.refGene=BnaHP1a:BnaHP1a:exon2:c.G164T:p.R55M;ALLELE_END	GT:AD:DP:GQ:PL	./.
scaffoldA01	28628990	.	G	T	411.06	.	BaseQRankSum=1.488;ClippingRankSum=0;ExcessHet=3.0103;FS=1.719;MQ=49.2;MQRankSum=-2.141;QD=11.56;ReadPosRankSum=-0.355;SOR=0.368;RAW_MQandDP=6400,4;DP=64;AF=0.5;MLEAC=2;MLEAF=1;AN=10;AC=8;A./.OVAR_DATE=2016-05-11;Func.refGene=exonic;Gene.refGene=BnaHP1a;GeneDetail.refGene=.;ExonicFunc.refGene=nonsynonymous_SNV;AAChange.refGene=BnaHP1a:BnaHP1a:exon3:c.G223T:p.D75Y;ALLELE_END	GT:AD:DP:GQ:PL	./.
scaffoldA01	28629170	.	G	C	2609.77	.	ExcessHet=3.0103;FS=0;MQ=57.75;QD=38.56;SOR=0.99;RAW_MQandDP=41877,13;DP=138;AF=1;MLEAC=2;MLEAF=1;AN=8;AC=8;A./.OVAR_DATE=2016-05-11;Func.refGene=exonic;Gene.refGene=BnaHP1a;GeneDetail.refGene=.;ExonicFunc.refGene=nonsynonymous_SNV;AAChange.refGene=BnaHP1a:BnaHP1a:exon4:c.G286C:p.A96P;ALLELE_END	GT:AD:DP:GQ:PL	./.
scaffoldA01	28629189	.	A	G	897.77	.	BaseQRankSum=0.951;ClippingRankSum=0;ExcessHet=3.0103;FS=11.139;MQ=54.2;MQRankSum=-3.469;QD=4.17;ReadPosRankSum=0.364;SOR=3.231;RAW_MQandDP=5387,5;DP=4557;AF=0.5;MLEAC=2;MLEAF=1;AN=340;AC=214;A./.OVAR_DATE=2016-05-11;Func.refGene=exonic;Gene.refGene=BnaHP1a;GeneDetail.refGene=.;ExonicFunc.refGene=nonsynonymous_SNV;AAChange.refGene=BnaHP1a:BnaHP1a:exon4:c.A305G:p.N102S;ALLELE_END	GT:AD:DP:GQ:PL	./.
scaffoldA01	28629491	.	C	T	964.77	.	BaseQRankSum=-0;ClippingRankSum=-0;ExcessHet=3.0103;FS=0;MQ=56.78;MQRankSum=-1.434;QD=11.73;ReadPosRankSum=-1.033;SOR=0.76;RAW_MQandDP=34456,16;DP=787;AF=0.5;MLEAC=2;MLEAF=1;AN=80;AC=69;A./.OVAR_DATE=2016-05-11;Func.refGene=exonic;Gene.refGene=BnaHP1a;GeneDetail.refGene=.;ExonicFunc.refGene=synonymous_SNV;AAChange.refGene=BnaHP1a:BnaHP1a:exon6:c.C426T:p.A142A;ALLELE_END	GT:AD:DP:GQ:PL	./.
scaffoldA01	35808412	.	A	G	1120.77	.	BaseQRankSum=0.667;ClippingRankSum=0;ExcessHet=3.0103;FS=10.93;MQ=53.59;MQRankSum=-5.3;QD=9.84;ReadPosRankSum=1.343;SOR=2.715;RAW_MQandDP=3330,2;DP=9252;AF=0.5;MLEAC=1;MLEAF=0.5;AN=768;AC=563;A./.OVAR_DATE=2016-05-11;Func.refGene=upstream;Gene.refGene=BnaEIN4a;GeneDetail.refGene=.;ExonicFunc.refGene=.;AAChange.refGene=.;ALLELE_END	GT:AD:DP:GQ:PL	./.
scaffoldA01	35808428	.	C	T	1488.77	.	BaseQRankSum=0.333;ClippingRankSum=0;ExcessHet=3.0103;FS=9.818;MQ=52.26;MQRankSum=-6.052;QD=14.29;ReadPosRankSum=-0.914;SOR=2.014;RAW_MQandDP=3330,2;DP=9932;AF=0.5;MLEAC=1;MLEAF=0.5;AN=784;AC=567;A./.OVAR_DATE=2016-05-11;Func.refGene=upstream;Gene.refGene=BnaEIN4a;GeneDetail.refGene=.;ExonicFunc.refGene=.;AAChange.refGene=.;ALLELE_END	GT:AD:DP:GQ:PL	./.
scaffoldA01	35808430	.	A	T	1488.77	.	BaseQRankSum=0.12;ClippingRankSum=0;ExcessHet=3.0103;FS=9.818;MQ=52.26;MQRankSum=-6.052;QD=14.22;ReadPosRankSum=-1.037;SOR=2.014;RAW_MQandDP=3330,2;DP=9984;AF=0.5;MLEAC=1;MLEAF=0.5;AN=784;AC=567;A./.OVAR_DATE=2016-05-11;Func.refGene=upstream;Gene.refGene=BnaEIN4a;GeneDetail.refGene=.;ExonicFunc.refGene=.;AAChange.refGene=.;ALLELE_END	GT:AD:DP:GQ:PL	./.
scaffoldA01	35808436	.	A	G	1281.77	.	ExcessHet=3.0103;FS=0;MQ=60;QD=38.84;SOR=1.179;BaseQRankSum=0.225;ClippingRankSum=0;MQRankSum=6.19;ReadPosRankSum=1.895;RAW_MQandDP=88208,25;DP=120;AF=0.5;MLEAC=1;MLEAF=0.5;AN=10;AC=7;A./.OVAR_DATE=2016-05-11;Func.refGene=upstream;Gene.refGene=BnaEIN4a;GeneDetail.refGene=.;ExonicFunc.refGene=.;AAChange.refGene=.;ALLELE_END	GT:AD:DP:GQ:PL	./.
scaffoldA01	35808437	.	A	T	573.06	.	ExcessHet=3.0103;RAW_MQandDP=57600,16;DP=16;MLEAC=2;MLEAF=1;AN=2;AC=2;A./.OVAR_DATE=2016-05-11;Func.refGene=upstream;Gene.refGene=BnaEIN4a;GeneDetail.refGene=.;ExonicFunc.refGene=.;AAChange.refGene=.;ALLELE_END	GT:AD:DP:GQ:PL	./.
scaffoldA01	35808451	.	A	G	558.06	.	ExcessHet=3.0103;RAW_MQandDP=57600,16;DP=16;MLEAC=2;MLEAF=1;AN=2;AC=2;A./.OVAR_DATE=2016-05-11;Func.refGene=upstream;Gene.refGene=BnaEIN4a;GeneDetail.refGene=.;ExonicFunc.refGene=.;AAChange.refGene=.;ALLELE_END	GT:AD:DP:GQ:PL	./.
scaffoldA01	35808474	.	AAT	A	1327.73	.	ExcessHet=3.0103;FS=0;MQ=57.29;QD=41.49;SOR=0.957;BaseQRankSum=-0.673;ClippingRankSum=0;MQRankSum=4.912;ReadPosRankSum=-0.995;RAW_MQandDP=48916,14;DP=122;AF=0.5;MLEAC=1;MLEAF=0.5;AN=12;AC=9;A./.OVAR_DATE=2016-05-11;Func.refGene=upstream;Gene.refGene=BnaEIN4a;GeneDetail.refGene=.;ExonicFunc.refGene=.;AAChange.refGene=.;ALLELE_END	GT:AD:DP:GQ:PL	./.
scaffoldA01	35808475	.	A	ACGG	1410.73	.	BaseQRankSum=1.45;ClippingRankSum=0;ExcessHet=3.0103;FS=5.391;MQ=51.68;MQRankSum=-4.871;QD=10.05;ReadPosRankSum=1.031;SOR=1.131;RAW_MQandDP=59130,18;DP=9430;AF=0.5;MLEAC=1;MLEAF=0.5;AN=770;AC=560;A./.OVAR_DATE=2016-05-11;Func.refGene=upstream;Gene.refGene=BnaEIN4a;GeneDetail.refGene=.;ExonicFunc.refGene=.;AAChange.refGene=.;ALLELE_END	GT:AD:DP:GQ:PL	./.
scaffoldA01	35808476	.	T	TGTA	1410.73	.	BaseQRankSum=1.45;ClippingRankSum=0;ExcessHet=3.0103;FS=5.391;MQ=51.68;MQRankSum=-4.871;QD=10.05;ReadPosRankSum=0.871;SOR=1.131;RAW_MQandDP=59130,18;DP=9470;AF=0.5;MLEAC=1;MLEAF=0.5;AN=770;AC=560;A./.OVAR_DATE=2016-05-11;Func.refGene=upstream;Gene.refGene=BnaEIN4a;GeneDetail.refGene=.;ExonicFunc.refGene=.;AAChange.refGene=.;ALLELE_END	GT:AD:DP:GQ:PL	./.
scaffoldA01	35808493	.	C	G	691.77	.	BaseQRankSum=0.674;ClippingRankSum=0;ExcessHet=3.0103;FS=0;MQ=55.49;MQRankSum=-4.724;QD=8.28;ReadPosRankSum=1.101;SOR=0.804;DP=167;AF=0.5;MLEAC=1;MLEAF=0.5;AN=10;AC=5;A./.OVAR_DATE=2016-05-11;Func.refGene=upstream;Gene.refGene=BnaEIN4a;GeneDetail.refGene=.;ExonicFunc.refGene=.;AAChange.refGene=.;ALLELE_END	GT:AD:DP:GQ:PL	./.
scaffoldA01	35808497	.	C	CTT,CT	998.73	.	ExcessHet=3.0103;FS=0;MQ=55.93;QD=36.99;SOR=0.77;BaseQRankSum=-1.222;ClippingRankSum=0;MQRankSum=-4.502;ReadPosRankSum=-1.451;RAW_MQandDP=29873,10;DP=9291;AF=0.5,0.5;MLEAC=2,1;MLEAF=1,0.5;AN=742;AC=5,546;A./.OVAR_DATE=2016-05-11;Func.refGene=upstream;Gene.refGene=BnaEIN4a;GeneDetail.refGene=.;ExonicFunc.refGene=.;AAChange.refGene=.;ALLELE_END;A./.OVAR_DATE=2016-05-11;Func.refGene=upstream;Gene.re…	GT:AD:DP:GQ:PL	./.
scaffoldA01	35808525	.	T	A	1262.77	.	BaseQRankSum=1.277;ClippingRankSum=0;ExcessHet=3.0103;FS=3.166;MQ=47.58;MQRankSum=-3.455;QD=13.14;ReadPosRankSum=-0.693;SOR=1.282;RAW_MQandDP=3058,3;DP=9619;AF=0.5;MLEAC=2;MLEAF=1;AN=786;AC=574;A./.OVAR_DATE=2016-05-11;Func.refGene=upstream;Gene.refGene=BnaEIN4a;GeneDetail.refGene=.;ExonicFunc.refGene=.;AAChange.refGene=.;ALLELE_END	GT:AD:DP:GQ:PL	./.
scaffoldA01	35808536	.	T	C	375.06	.	ExcessHet=3.0103;RAW_MQandDP=23504,10;DP=10;MLEAC=2;MLEAF=1;AN=2;AC=2;A./.OVAR_DATE=2016-05-11;Func.refGene=upstream;Gene.refGene=BnaEIN4a;GeneDetail.refGene=.;ExonicFunc.refGene=.;AAChange.refGene=.;ALLELE_END	GT:AD:DP:GQ:PL	./.
scaffoldA01	35808576	.	T	A	360.06	.	ExcessHet=3.0103;RAW_MQandDP=15790,10;BaseQRankSum=0.967;MQRankSum=0.842;ReadPosRankSum=0;DP=16;MLEAC=1;MLEAF=0.5;AN=4;AC=3;A./.OVAR_DATE=2016-05-11;Func.refGene=upstream;Gene.refGene=BnaEIN4a;GeneDetail.refGene=.;ExonicFunc.refGene=.;AAChange.refGene=.;ALLELE_END	GT:AD:DP:GQ:PL	./.
scaffoldA01	35808591	.	G	T	251.04	.	ExcessHet=3.0103;RAW_MQandDP=13294,8;BaseQRankSum=-0.842;MQRankSum=1.645;ReadPosRankSum=-1.645;DP=14;MLEAC=1;MLEAF=0.5;AN=4;AC=3;A./.OVAR_DATE=2016-05-11;Func.refGene=upstream;Gene.refGene=BnaEIN4a;GeneDetail.refGene=.;ExonicFunc.refGene=.;AAChange.refGene=.;ALLELE_END	GT:AD:DP:GQ:PL	./.
scaffoldA01	35808617	.	C	T	790.06	.	BaseQRankSum=-1.181;ExcessHet=3.0103;MQRankSum=-1.139;RAW_MQandDP=24225,13;ReadPosRankSum=0.079;DP=32;MLEAC=2;MLEAF=1;AN=4;AC=2;A./.OVAR_DATE=2016-05-11;Func.refGene=upstream;Gene.refGene=BnaEIN4a;GeneDetail.refGene=.;ExonicFunc.refGene=.;AAChange.refGene=.;ALLELE_END	GT:AD:DP:GQ:PL	./.
scaffoldA01	35808620	.	A	AT,AG	858.73	.	ExcessHet=3.0103;FS=0;MQ=44.85;QD=35.78;SOR=1.802;BaseQRankSum=0.085;ClippingRankSum=0;MQRankSum=0.209;ReadPosRankSum=0.536;RAW_MQandDP=24225,13;DP=126;AF=1,.;MLEAC=2,1;MLEAF=1,0.5;AN=14;AC=7,3;A./.OVAR_DATE=2016-05-11;Func.refGene=upstream;Gene.refGene=BnaEIN4a;GeneDetail.refGene=.;ExonicFunc.refGene=.;AAChange.refGene=.;ALLELE_END;A./.OVAR_DATE=2016-05-11;Func.refGene=upstream;Gene.refGene=BnaE…	GT:AD:DP:GQ:PL	./.
scaffoldA01	35808649	.	C	T	180.96	.	ExcessHet=3.0103;RAW_MQandDP=9363,6;BaseQRankSum=1.52;MQRankSum=0.566;ReadPosRankSum=2.45;DP=14;MLEAC=1;MLEAF=0.5;AN=4;AC=3;A./.OVAR_DATE=2016-05-11;Func.refGene=upstream;Gene.refGene=BnaEIN4a;GeneDetail.refGene=.;ExonicFunc.refGene=.;AAChange.refGene=.;ALLELE_END	GT:AD:DP:GQ:PL	./.
scaffoldA01	35808663	.	A	T	307.77	.	BaseQRankSum=1.225;ClippingRankSum=0;ExcessHet=3.0103;FS=1.744;MQ=46.45;MQRankSum=-1.026;QD=13.38;ReadPosRankSum=-0.429;SOR=1.402;DP=23;AF=0.5;MLEAC=1;MLEAF=0.5;AN=2;AC=1;A./.OVAR_DATE=2016-05-11;Func.refGene=upstream;Gene.refGene=BnaEIN4a;GeneDetail.refGene=.;ExonicFunc.refGene=.;AAChange.refGene=.;ALLELE_END	GT:AD:DP:GQ:PL	./.
scaffoldA01	35808664	.	A	T,AT	978.03	.	BaseQRankSum=1.225;ClippingRankSum=0;ExcessHet=3.0103;FS=1.744;MQ=46.45;MQRankSum=-1.026;QD=13.38;ReadPosRankSum=0.161;SOR=1.402;RAW_MQandDP=46774,25;DP=62;AF=0.5,1;MLEAC=1,2;MLEAF=0.5,1;AN=6;AC=1,3;A./.OVAR_DATE=2016-05-11;Func.refGene=upstream;Gene.refGene=BnaEIN4a;GeneDetail.refGene=.;ExonicFunc.refGene=.;AAChange.refGene=.;ALLELE_END;A./.OVAR_DATE=2016-05-11;Func.refGene=upstream;Gene.refGene…	GT:AD:DP:GQ:PL	./.
scaffoldA01	35808682	.	G	T	112.83	.	ExcessHet=3.0103;RAW_MQandDP=6305,3;BaseQRankSum=-0.524;MQRankSum=0;ReadPosRankSum=-1.645;DP=8;MLEAC=1;MLEAF=0.5;AN=4;AC=3;A./.OVAR_DATE=2016-05-11;Func.refGene=upstream;Gene.refGene=BnaEIN4a;GeneDetail.refGene=.;ExonicFunc.refGene=.;AAChange.refGene=.;ALLELE_END	GT:AD:DP:GQ:PL	./.
scaffoldA01	35808688	.	A	T	1111.06	.	ExcessHet=3.0103;FS=0;MQ=42.67;QD=43.51;SOR=1.23;BaseQRankSum=2.156;ClippingRankSum=0;MQRankSum=-0.478;ReadPosRankSum=0.664;RAW_MQandDP=51197,25;DP=99;AF=1;MLEAC=2;MLEAF=1;AN=8;AC=6;A./.OVAR_DATE=2016-05-11;Func.refGene=upstream;Gene.refGene=BnaEIN4a;GeneDetail.refGene=.;ExonicFunc.refGene=.;AAChange.refGene=.;ALLELE_END	GT:AD:DP:GQ:PL	./.
scaffoldA01	35808693	.	T	A	1111.06	.	ExcessHet=3.0103;FS=0;MQ=42.44;QD=45.84;SOR=1.402;BaseQRankSum=0;ClippingRankSum=0;MQRankSum=-0.262;ReadPosRankSum=0.191;RAW_MQandDP=35791,12;DP=115;AF=1;MLEAC=2;MLEAF=1;AN=14;AC=9;A./.OVAR_DATE=2016-05-11;Func.refGene=upstream;Gene.refGene=BnaEIN4a;GeneDetail.refGene=.;ExonicFunc.refGene=.;AAChange.refGene=.;ALLELE_END	GT:AD:DP:GQ:PL	./.
scaffoldA01	35808694	.	T	C	1111.06	.	ExcessHet=3.0103;FS=0;MQ=42.33;QD=43.66;SOR=1.23;BaseQRankSum=1.249;ClippingRankSum=0;MQRankSum=-0.262;ReadPosRankSum=0.127;RAW_MQandDP=51197,25;DP=98;AF=1;MLEAC=2;MLEAF=1;AN=8;AC=6;A./.OVAR_DATE=2016-05-11;Func.refGene=upstream;Gene.refGene=BnaEIN4a;GeneDetail.refGene=.;ExonicFunc.refGene=.;AAChange.refGene=.;ALLELE_END	GT:AD:DP:GQ:PL	./.
scaffoldA01	35808698	.	T	C	1931.77	.	ExcessHet=3.0103;FS=0;MQ=42.04;QD=48.25;SOR=1.022;BaseQRankSum=0.572;ClippingRankSum=0;MQRankSum=-3.717;ReadPosRankSum=0.375;RAW_MQandDP=67795,22;DP=11269;AF=0.5;MLEAC=2;MLEAF=1;AN=808;AC=587;A./.OVAR_DATE=2016-05-11;Func.refGene=upstream;Gene.refGene=BnaEIN4a;GeneDetail.refGene=.;ExonicFunc.refGene=.;AAChange.refGene=.;ALLELE_END	GT:AD:DP:GQ:PL	./.
scaffoldA01	35808708	.	T	C	2086.77	.	ExcessHet=3.0103;FS=0;MQ=43.11;QD=45.84;SOR=0.892;BaseQRankSum=0;ClippingRankSum=0;MQRankSum=-3.133;ReadPosRankSum=-1.351;RAW_MQandDP=67311,22;DP=11416;AF=0.5;MLEAC=2;MLEAF=1;AN=812;AC=588;A./.OVAR_DATE=2016-05-11;Func.refGene=upstream;Gene.refGene=BnaEIN4a;GeneDetail.refGene=.;ExonicFunc.refGene=.;AAChange.refGene=.;ALLELE_END	GT:AD:DP:GQ:PL	./.
scaffoldA01	35808720	.	T	C	1906.77	.	ExcessHet=3.0103;FS=0;MQ=44.97;QD=43.34;SOR=1.061;BaseQRankSum=0;ClippingRankSum=0;MQRankSum=-3.377;ReadPosRankSum=-2.173;RAW_MQandDP=67192,22;DP=11139;AF=0.5;MLEAC=2;MLEAF=1;AN=802;AC=582;A./.OVAR_DATE=2016-05-11;Func.refGene=upstream;Gene.refGene=BnaEIN4a;GeneDetail.refGene=.;ExonicFunc.refGene=.;AAChange.refGene=.;ALLELE_END	GT:AD:DP:GQ:PL	./.
scaffoldA01	35808725	.	T	A	1906.77	.	ExcessHet=3.0103;FS=0;MQ=45.47;QD=43.12;SOR=0.818;BaseQRankSum=0.922;ClippingRankSum=0;MQRankSum=-3.452;ReadPosRankSum=-1.83;RAW_MQandDP=63592,21;DP=11020;AF=0.5;MLEAC=2;MLEAF=1;AN=800;AC=581;A./.OVAR_DATE=2016-05-11;Func.refGene=upstream;Gene.refGene=BnaEIN4a;GeneDetail.refGene=.;ExonicFunc.refGene=.;AAChange.refGene=.;ALLELE_END	GT:AD:DP:GQ:PL	./.
scaffoldA01	35808730	.	T	A	1816.77	.	ExcessHet=3.0103;FS=0;MQ=45.47;QD=46.12;SOR=0.818;BaseQRankSum=0.944;ClippingRankSum=0;MQRankSum=-3.377;ReadPosRankSum=-1.928;RAW_MQandDP=67192,22;DP=10984;AF=0.5;MLEAC=2;MLEAF=1;AN=802;AC=582;A./.OVAR_DATE=2016-05-11;Func.refGene=upstream;Gene.refGene=BnaEIN4a;GeneDetail.refGene=.;ExonicFunc.refGene=.;AAChange.refGene=.;ALLELE_END	GT:AD:DP:GQ:PL	./.
scaffoldA01	35808731	.	T	A	1816.77	.	ExcessHet=3.0103;FS=0;MQ=45.47;QD=46.12;SOR=0.818;BaseQRankSum=0.944;ClippingRankSum=0;MQRankSum=-3.377;ReadPosRankSum=-2.026;RAW_MQandDP=67192,22;DP=10968;AF=0.5;MLEAC=2;MLEAF=1;AN=802;AC=580;A./.OVAR_DATE=2016-05-11;Func.refGene=upstream;Gene.refGene=BnaEIN4a;GeneDetail.refGene=.;ExonicFunc.refGene=.;AAChange.refGene=.;ALLELE_END	GT:AD:DP:GQ:PL	./.
scaffoldA01	35808732	.	T	A	466.77	.	ExcessHet=3.0103;FS=0;MQ=42.5;QD=46.68;SOR=1.609;DP=10;AF=1;MLEAC=2;MLEAF=1;AN=2;AC=2;A./.OVAR_DATE=2016-05-11;Func.refGene=upstream;Gene.refGene=BnaEIN4a;GeneDetail.refGene=.;ExonicFunc.refGene=.;AAChange.refGene=.;ALLELE_END	GT:AD:DP:GQ:PL	./.
scaffoldA01	35808738	.	C	A	841.06	.	ExcessHet=3.0103;RAW_MQandDP=45561,19;DP=19;MLEAC=2;MLEAF=1;AN=2;AC=1;A./.OVAR_DATE=2016-05-11;Func.refGene=upstream;Gene.refGene=BnaEIN4a;GeneDetail.refGene=.;ExonicFunc.refGene=.;AAChange.refGene=.;ALLELE_END	GT:AD:DP:GQ:PL	./.
scaffoldA01	35808756	.	C	T	769.77	.	ExcessHet=3.0103;FS=0;MQ=45.04;QD=43.12;SOR=0.818;BaseQRankSum=0.076;ClippingRankSum=0;MQRankSum=0.376;ReadPosRankSum=-0.472;RAW_MQandDP=28026,12;DP=81;AF=1;MLEAC=2;MLEAF=1;AN=8;AC=6;A./.OVAR_DATE=2016-05-11;Func.refGene=upstream;Gene.refGene=BnaEIN4a;GeneDetail.refGene=.;ExonicFunc.refGene=.;AAChange.refGene=.;ALLELE_END	GT:AD:DP:GQ:PL	./.
scaffoldA01	35808765	.	G	A	1845.77	.	ExcessHet=3.0103;FS=0;MQ=45.04;QD=46.2;SOR=0.693;BaseQRankSum=0.029;ClippingRankSum=0;MQRankSum=-3.676;ReadPosRankSum=1.692;RAW_MQandDP=39913,15;DP=9811;AF=0.5;MLEAC=1;MLEAF=0.5;AN=796;AC=579;A./.OVAR_DATE=2016-05-11;Func.refGene=upstream;Gene.refGene=BnaEIN4a;GeneDetail.refGene=.;ExonicFunc.refGene=.;AAChange.refGene=.;ALLELE_END	GT:AD:DP:GQ:PL	./.
scaffoldA01	35808769	.	T	TA	1764.73	.	BaseQRankSum=-0.614;ClippingRankSum=0;ExcessHet=3.0103;FS=6.884;MQ=47.96;MQRankSum=0.139;QD=18.24;ReadPosRankSum=0.551;SOR=1.116;RAW_MQandDP=36313,14;DP=9585;AF=0.5;MLEAC=1;MLEAF=0.5;AN=786;AC=571;A./.OVAR_DATE=2016-05-11;Func.refGene=upstream;Gene.refGene=BnaEIN4a;GeneDetail.refGene=.;ExonicFunc.refGene=.;AAChange.refGene=.;ALLELE_END	GT:AD:DP:GQ:PL	./.
scaffoldA01	35808773	.	T	G	1771.77	.	ExcessHet=3.0103;FS=0;MQ=47.17;QD=41.74;SOR=0.693;BaseQRankSum=-0.538;ClippingRankSum=0;MQRankSum=-3.607;ReadPosRankSum=2.452;RAW_MQandDP=31895,12;DP=9624;AF=0.5;MLEAC=1;MLEAF=0.5;AN=796;AC=579;A./.OVAR_DATE=2016-05-11;Func.refGene=upstream;Gene.refGene=BnaEIN4a;GeneDetail.refGene=.;ExonicFunc.refGene=.;AAChange.refGene=.;ALLELE_END	GT:AD:DP:GQ:PL	./.
scaffoldA01	35808785	.	G	A	691.77	.	ExcessHet=3.0103;FS=0;MQ=53.66;QD=49.41;SOR=1.765;DP=14;AF=1;MLEAC=2;MLEAF=1;AN=2;AC=2;A./.OVAR_DATE=2016-05-11;Func.refGene=upstream;Gene.refGene=BnaEIN4a;GeneDetail.refGene=.;ExonicFunc.refGene=.;AAChange.refGene=.;ALLELE_END	GT:AD:DP:GQ:PL	./.
scaffoldA01	35808804	.	G	T	239.64	.	BaseQRankSum=0.157;ExcessHet=3.0103;MQRankSum=0;RAW_MQandDP=28800,8;ReadPosRankSum=0.887;DP=8;MLEAC=1;MLEAF=0.5;AN=2;AC=1;A./.OVAR_DATE=2016-05-11;Func.refGene=upstream;Gene.refGene=BnaEIN4a;GeneDetail.refGene=.;ExonicFunc.refGene=.;AAChange.refGene=.;ALLELE_END	GT:AD:DP:GQ:PL	./.
scaffoldA01	35808812	.	T	C	1331.77	.	BaseQRankSum=0.023;ClippingRankSum=0;ExcessHet=3.0103;FS=10.627;MQ=49.88;MQRankSum=-2.144;QD=16.68;ReadPosRankSum=0.613;SOR=1.991;RAW_MQandDP=20558,7;DP=7968;AF=0.5;MLEAC=1;MLEAF=0.5;AN=750;AC=548;A./.OVAR_DATE=2016-05-11;Func.refGene=upstream;Gene.refGene=BnaEIN4a;GeneDetail.refGene=.;ExonicFunc.refGene=.;AAChange.refGene=.;ALLELE_END	GT:AD:DP:GQ:PL	./.
scaffoldA01	35808817	.	A	T	1314.77	.	BaseQRankSum=2.168;ClippingRankSum=0;ExcessHet=3.0103;FS=10.184;MQ=50.19;MQRankSum=-2.274;QD=16.13;ReadPosRankSum=0.733;SOR=2.009;RAW_MQandDP=17077,6;DP=7747;AF=0.5;MLEAC=1;MLEAF=0.5;AN=744;AC=544;A./.OVAR_DATE=2016-05-11;Func.refGene=upstream;Gene.refGene=BnaEIN4a;GeneDetail.refGene=.;ExonicFunc.refGene=.;AAChange.refGene=.;ALLELE_END	GT:AD:DP:GQ:PL	./.
scaffoldA01	35808820	.	C	G	1276.77	.	BaseQRankSum=2.328;ClippingRankSum=0;ExcessHet=3.0103;FS=7.552;MQ=50.48;MQRankSum=-2.398;QD=15.45;ReadPosRankSum=0.874;SOR=2.028;RAW_MQandDP=13477,5;DP=7497;AF=0.5;MLEAC=1;MLEAF=0.5;AN=734;AC=539;A./.OVAR_DATE=2016-05-11;Func.refGene=upstream;Gene.refGene=BnaEIN4a;GeneDetail.refGene=.;ExonicFunc.refGene=.;AAChange.refGene=.;ALLELE_END	GT:AD:DP:GQ:PL	./.
scaffoldA01	35808826	.	C	A	1276.77	.	BaseQRankSum=2.845;ClippingRankSum=0;ExcessHet=3.0103;FS=7.681;MQ=51.64;MQRankSum=-2.563;QD=14.66;ReadPosRankSum=1.575;SOR=2.17;RAW_MQandDP=9877,4;DP=7139;AF=0.5;MLEAC=1;MLEAF=0.5;AN=722;AC=532;A./.OVAR_DATE=2016-05-11;Func.refGene=upstream;Gene.refGene=BnaEIN4a;GeneDetail.refGene=.;ExonicFunc.refGene=.;AAChange.refGene=.;ALLELE_END	GT:AD:DP:GQ:PL	./.
scaffoldA01	35808829	.	A	T	1604.77	.	ExcessHet=3.0103;FS=0;MQ=56.3;QD=40.99;SOR=0.914;BaseQRankSum=-1.004;ClippingRankSum=0;MQRankSum=-3.536;ReadPosRankSum=-1.063;RAW_MQandDP=9877,4;DP=6978;AF=0.5;MLEAC=1;MLEAF=0.5;AN=722;AC=534;A./.OVAR_DATE=2016-05-11;Func.refGene=upstream;Gene.refGene=BnaEIN4a;GeneDetail.refGene=.;ExonicFunc.refGene=.;AAChange.refGene=.;ALLELE_END	GT:AD:DP:GQ:PL	./.
scaffoldA01	35808831	.	C	CA,CAA	1222.73	.	BaseQRankSum=2.467;ClippingRankSum=0;ExcessHet=3.0103;FS=5.403;MQ=51.14;MQRankSum=-2.68;QD=14.15;ReadPosRankSum=1.818;SOR=1.88;RAW_MQandDP=9877,4;DP=6527;AF=0.5,0.5;MLEAC=1,1;MLEAF=0.5,0.5;AN=698;AC=426,94;A./.OVAR_DATE=2016-05-11;Func.refGene=upstream;Gene.refGene=BnaEIN4a;GeneDetail.refGene=.;ExonicFunc.refGene=.;AAChange.refGene=.;ALLELE_END;A./.OVAR_DATE=2016-05-11;Func.refGene=upstream;Gene.…	GT:AD:DP:GQ:PL	./.
scaffoldA01	35808842	.	A	G	692.06	.	ExcessHet=3.0103;RAW_MQandDP=61293,19;DP=19;MLEAC=2;MLEAF=1;AN=2;AC=2;A./.OVAR_DATE=2016-05-11;Func.refGene=upstream;Gene.refGene=BnaEIN4a;GeneDetail.refGene=.;ExonicFunc.refGene=.;AAChange.refGene=.;ALLELE_END	GT:AD:DP:GQ:PL	./.
scaffoldA01	35808850	.	C	A	826.77	.	ExcessHet=3.0103;FS=0;MQ=57.28;QD=45.93;SOR=1.493;BaseQRankSum=-0.905;ClippingRankSum=0;MQRankSum=3.759;ReadPosRankSum=-0.644;DP=50;AF=0.5;MLEAC=1;MLEAF=0.5;AN=4;AC=3;A./.OVAR_DATE=2016-05-11;Func.refGene=upstream;Gene.refGene=BnaEIN4a;GeneDetail.refGene=.;ExonicFunc.refGene=.;AAChange.refGene=.;ALLELE_END	GT:AD:DP:GQ:PL	./.
scaffoldA01	35808862	.	T	C	643.77	.	BaseQRankSum=1.459;ClippingRankSum=0;ExcessHet=3.0103;FS=14.784;MQ=54.26;MQRankSum=-4;QD=9.89;ReadPosRankSum=0.685;SOR=3.89;RAW_MQandDP=4756,2;DP=3799;AF=0.5;MLEAC=1;MLEAF=0.5;AN=542;AC=427;A./.OVAR_DATE=2016-05-11;Func.refGene=upstream;Gene.refGene=BnaEIN4a;GeneDetail.refGene=.;ExonicFunc.refGene=.;AAChange.refGene=.;ALLELE_END	GT:AD:DP:GQ:PL	./.
scaffoldA01	35808865	.	C	T	643.77	.	BaseQRankSum=2.015;ClippingRankSum=0;ExcessHet=3.0103;FS=14.784;MQ=54.26;MQRankSum=-4;QD=9.89;ReadPosRankSum=0.071;SOR=3.89;RAW_MQandDP=4756,2;DP=3561;AF=0.5;MLEAC=1;MLEAF=0.5;AN=534;AC=422;A./.OVAR_DATE=2016-05-11;Func.refGene=upstream;Gene.refGene=BnaEIN4a;GeneDetail.refGene=.;ExonicFunc.refGene=.;AAChange.refGene=.;ALLELE_END	GT:AD:DP:GQ:PL	./.
scaffoldA01	35808870	.	A	AC	592.73	.	BaseQRankSum=2.016;ClippingRankSum=0;ExcessHet=3.0103;FS=18.835;MQ=54.82;MQRankSum=-4.256;QD=8.49;ReadPosRankSum=0.168;SOR=4.457;RAW_MQandDP=4756,2;DP=2739;AF=1;MLEAC=1;MLEAF=0.5;AN=470;AC=387;A./.OVAR_DATE=2016-05-11;Func.refGene=upstream;Gene.refGene=BnaEIN4a;GeneDetail.refGene=.;ExonicFunc.refGene=.;AAChange.refGene=.;ALLELE_END	GT:AD:DP:GQ:PL	./.
scaffoldA01	35808871	.	T	C	1006.77	.	ExcessHet=3.0103;FS=0;MQ=58.76;QD=45.76;SOR=0.874;BaseQRankSum=-0.987;ClippingRankSum=0;MQRankSum=4.306;ReadPosRankSum=0.021;RAW_MQandDP=32400,9;DP=121;AF=1;MLEAC=2;MLEAF=1;AN=14;AC=9;A./.OVAR_DATE=2016-05-11;Func.refGene=upstream;Gene.refGene=BnaEIN4a;GeneDetail.refGene=.;ExonicFunc.refGene=.;AAChange.refGene=.;ALLELE_END	GT:AD:DP:GQ:PL	./.
scaffoldA01	35808872	.	CG	C	592.73	.	BaseQRankSum=1.696;ClippingRankSum=0;ExcessHet=3.0103;FS=18.835;MQ=54.82;MQRankSum=-4.256;QD=8.49;ReadPosRankSum=-0.084;SOR=4.457;RAW_MQandDP=4756,2;DP=2406;AF=1;MLEAC=1;MLEAF=0.5;AN=442;AC=369;A./.OVAR_DATE=2016-05-11;Func.refGene=upstream;Gene.refGene=BnaEIN4a;GeneDetail.refGene=.;ExonicFunc.refGene=.;AAChange.refGene=.;ALLELE_END	GT:AD:DP:GQ:PL	./.
scaffoldA01	35808878	.	A	G	1411.77	.	ExcessHet=3.0103;FS=0;MQ=59.49;QD=48.42;SOR=0.776;BaseQRankSum=-0;ClippingRankSum=-0;MQRankSum=-3.067;ReadPosRankSum=0.263;RAW_MQandDP=28800,8;DP=2413;AF=1;MLEAC=2;MLEAF=1;AN=440;AC=364;A./.OVAR_DATE=2016-05-11;Func.refGene=upstream;Gene.refGene=BnaEIN4a;GeneDetail.refGene=.;ExonicFunc.refGene=.;AAChange.refGene=.;ALLELE_END	GT:AD:DP:GQ:PL	./.
scaffoldA01	35808882	.	A	G	1068.77	.	ExcessHet=3.0103;FS=0;MQ=59.53;QD=42.75;SOR=0.77;BaseQRankSum=-1.103;ClippingRankSum=0;MQRankSum=4.789;ReadPosRankSum=1.133;DP=56;AF=0.5;MLEAC=1;MLEAF=0.5;AN=4;AC=3;A./.OVAR_DATE=2016-05-11;Func.refGene=upstream;Gene.refGene=BnaEIN4a;GeneDetail.refGene=.;ExonicFunc.refGene=.;AAChange.refGene=.;ALLELE_END	GT:AD:DP:GQ:PL	./.
scaffoldA01	35808902	.	G	A	796.06	.	ExcessHet=3.0103;RAW_MQandDP=52363,18;DP=27;MLEAC=2;MLEAF=1;AN=4;AC=2;A./.OVAR_DATE=2016-05-11;Func.refGene=upstream;Gene.refGene=BnaEIN4a;GeneDetail.refGene=.;ExonicFunc.refGene=.;AAChange.refGene=.;ALLELE_END	GT:AD:DP:GQ:PL	./.
scaffoldA01	35808906	.	ATC	A	841.03	.	BaseQRankSum=1.656;ClippingRankSum=0;ExcessHet=3.0103;FS=14.997;MQ=54.89;MQRankSum=-5.245;QD=7.36;ReadPosRankSum=-2.409;SOR=4.003;RAW_MQandDP=53092,19;DP=619;AF=1;MLEAC=2;MLEAF=1;AN=174;AC=160;A./.OVAR_DATE=2016-05-11;Func.refGene=upstream;Gene.refGene=BnaEIN4a;GeneDetail.refGene=.;ExonicFunc.refGene=.;AAChange.refGene=.;ALLELE_END	GT:AD:DP:GQ:PL	./.
scaffoldA01	35808907	.	TC	T	135	.	ExcessHet=3.0103;FS=0;MQ=43.12;QD=33.75;SOR=3.258;DP=4;AF=1;MLEAC=2;MLEAF=1;AN=2;AC=2;A./.OVAR_DATE=2016-05-11;Func.refGene=upstream;Gene.refGene=BnaEIN4a;GeneDetail.refGene=.;ExonicFunc.refGene=.;AAChange.refGene=.;ALLELE_END	GT:AD:DP:GQ:PL	./.
scaffoldA01	35808908	.	C	T	858.77	.	ExcessHet=3.0103;FS=0;MQ=45.01;QD=22.37;SOR=2.303;DP=28;AF=1;MLEAC=2;MLEAF=1;AN=6;AC=6;A./.OVAR_DATE=2016-05-11;Func.refGene=upstream;Gene.refGene=BnaEIN4a;GeneDetail.refGene=.;ExonicFunc.refGene=.;AAChange.refGene=.;ALLELE_END	GT:AD:DP:GQ:PL	./.
scaffoldA01	35808913	.	T	TAAAA,A,TAA	886.03	.	BaseQRankSum=1.076;ClippingRankSum=0;ExcessHet=3.0103;FS=14.526;MQ=55.19;MQRankSum=-5.133;QD=6.55;ReadPosRankSum=-2.333;SOR=3.797;RAW_MQandDP=52181,20;DP=530;AF=1,1,.;MLEAC=2,2,2;MLEAF=1,1,1;AN=164;AC=146,2,2;A./.OVAR_DATE=2016-05-11;Func.refGene=upstream;Gene.refGene=BnaEIN4a;GeneDetail.refGene=.;ExonicFunc.refGene=.;AAChange.refGene=.;ALLELE_END;A./.OVAR_DATE=2016-05-11;Func.refGene=upstream;Ge…	GT:AD:DP:GQ:PL	./.
scaffoldA01	35808935	.	T	A	706.06	.	ExcessHet=3.0103;RAW_MQandDP=39302,17;DP=29;MLEAC=2;MLEAF=1;AN=4;AC=2;A./.OVAR_DATE=2016-05-11;Func.refGene=upstream;Gene.refGene=BnaEIN4a;GeneDetail.refGene=.;ExonicFunc.refGene=.;AAChange.refGene=.;ALLELE_END	GT:AD:DP:GQ:PL	./.
scaffoldA01	35808936	.	G	C	706.06	.	ExcessHet=3.0103;RAW_MQandDP=39302,17;DP=29;MLEAC=2;MLEAF=1;AN=4;AC=2;A./.OVAR_DATE=2016-05-11;Func.refGene=upstream;Gene.refGene=BnaEIN4a;GeneDetail.refGene=.;ExonicFunc.refGene=.;AAChange.refGene=.;ALLELE_END	GT:AD:DP:GQ:PL	./.
scaffoldA01	35808952	.	T	C	241.84	.	ExcessHet=3.0103;FS=0;MQ=33;QD=31.37;SOR=2.303;BaseQRankSum=0.349;ClippingRankSum=-0;MQRankSum=-2.744;ReadPosRankSum=2.093;RAW_MQandDP=3641,3;DP=116;AF=1;MLEAC=1;MLEAF=0.5;AN=64;AC=60;A./.OVAR_DATE=2016-05-11;Func.refGene=upstream;Gene.refGene=BnaEIN4a;GeneDetail.refGene=.;ExonicFunc.refGene=.;AAChange.refGene=.;ALLELE_END	GT:AD:DP:GQ:PL	./.
scaffoldA01	35808960	.	C	A	241.84	.	ExcessHet=3.0103;FS=0;MQ=33;QD=31.37;SOR=2.303;BaseQRankSum=-0.238;ClippingRankSum=-0;MQRankSum=-2.744;ReadPosRankSum=2.093;RAW_MQandDP=3641,3;DP=115;AF=1;MLEAC=1;MLEAF=0.5;AN=64;AC=60;A./.OVAR_DATE=2016-05-11;Func.refGene=upstream;Gene.refGene=BnaEIN4a;GeneDetail.refGene=.;ExonicFunc.refGene=.;AAChange.refGene=.;ALLELE_END	GT:AD:DP:GQ:PL	./.
scaffoldA01	35808966	.	CT	C	377.01	.	ExcessHet=3.0103;RAW_MQandDP=23412,9;DP=9;MLEAC=2;MLEAF=1;AN=2;AC=1;A./.OVAR_DATE=2016-05-11;Func.refGene=upstream;Gene.refGene=BnaEIN4a;GeneDetail.refGene=.;ExonicFunc.refGene=.;AAChange.refGene=.;ALLELE_END	GT:AD:DP:GQ:PL	./.
scaffoldA01	35808969	.	GT	G	377.01	.	ExcessHet=3.0103;RAW_MQandDP=23412,9;DP=9;MLEAC=2;MLEAF=1;AN=2;AC=1;A./.OVAR_DATE=2016-05-11;Func.refGene=upstream;Gene.refGene=BnaEIN4a;GeneDetail.refGene=.;ExonicFunc.refGene=.;AAChange.refGene=.;ALLELE_END	GT:AD:DP:GQ:PL	./.
scaffoldA01	35808972	.	ATTTT	ATTTTT,ATTT,AT,A	1803.73	.	ExcessHet=3.0103;FS=0;MQ=60;QD=29.4;SOR=0.735;BaseQRankSum=-0.624;ClippingRankSum=0;MQRankSum=2.764;ReadPosRankSum=-1.415;RAW_MQandDP=72000,20;DP=8369;AF=1,0.5,1,.;MLEAC=2,2,2,2;MLEAF=1,1,1,1;AN=696;AC=670,4,2,2;A./.OVAR_DATE=2016-05-11;Func.refGene=upstream;Gene.refGene=BnaEIN4a;GeneDetail.refGene=.;ExonicFunc.refGene=.;AAChange.refGene=.;ALLELE_END;A./.OVAR_DATE=2016-05-11;Func.refGene=upstream…	GT:AD:DP:GQ:PL	./.
scaffoldA01	35808979	.	TA	AA,T,TAAA,TAAAAAA	1054.73	.	ExcessHet=3.0103;FS=0;MQ=53.5;QD=43.72;SOR=1.931;BaseQRankSum=-1.15;ClippingRankSum=-0;MQRankSum=-2.838;ReadPosRankSum=1.767;RAW_MQandDP=19812,8;DP=224;AF=1,1,1,.;MLEAC=2,1,2,2;MLEAF=1,0.5,1,1;AN=78;AC=6,60,2,2;A./.OVAR_DATE=2016-05-11;Func.refGene=upstream;Gene.refGene=BnaEIN4a;GeneDetail.refGene=.;ExonicFunc.refGene=.;AAChange.refGene=.;ALLELE_END;A./.OVAR_DATE=2016-05-11;Func.refGene=upstream;…	GT:AD:DP:GQ:PL	./.
scaffoldA01	35808981	.	A	T	241.84	.	ExcessHet=3.0103;FS=0;MQ=33;QD=31.37;SOR=2.303;BaseQRankSum=0.319;ClippingRankSum=-0;MQRankSum=-2.838;ReadPosRankSum=1.74;RAW_MQandDP=3641,3;DP=116;AF=1;MLEAC=1;MLEAF=0.5;AN=64;AC=60;A./.OVAR_DATE=2016-05-11;Func.refGene=upstream;Gene.refGene=BnaEIN4a;GeneDetail.refGene=.;ExonicFunc.refGene=.;AAChange.refGene=.;ALLELE_END	GT:AD:DP:GQ:PL	./.
scaffoldA01	35808985	.	T	A	391.05	.	ExcessHet=3.0103;RAW_MQandDP=15746,9;DP=15;MLEAC=2;MLEAF=1;AN=4;AC=2;A./.OVAR_DATE=2016-05-11;Func.refGene=upstream;Gene.refGene=BnaEIN4a;GeneDetail.refGene=.;ExonicFunc.refGene=.;AAChange.refGene=.;ALLELE_END	GT:AD:DP:GQ:PL	./.
scaffoldA01	35808991	.	C	T	1186.77	.	ExcessHet=3.0103;FS=0;MQ=53.14;QD=43.82;SOR=2.124;BaseQRankSum=-1.046;ClippingRankSum=-0;MQRankSum=-2.838;ReadPosRankSum=0.98;RAW_MQandDP=27012,10;DP=224;AF=1;MLEAC=2;MLEAF=1;AN=78;AC=70;A./.OVAR_DATE=2016-05-11;Func.refGene=upstream;Gene.refGene=BnaEIN4a;GeneDetail.refGene=.;ExonicFunc.refGene=.;AAChange.refGene=.;ALLELE_END	GT:AD:DP:GQ:PL	./.
scaffoldA01	35808992	.	G	T	1186.77	.	ExcessHet=3.0103;FS=0;MQ=53.14;QD=43.82;SOR=2.124;BaseQRankSum=-0.674;ClippingRankSum=-0;MQRankSum=-2.838;ReadPosRankSum=0.98;RAW_MQandDP=27012,10;DP=224;AF=1;MLEAC=2;MLEAF=1;AN=78;AC=70;A./.OVAR_DATE=2016-05-11;Func.refGene=upstream;Gene.refGene=BnaEIN4a;GeneDetail.refGene=.;ExonicFunc.refGene=.;AAChange.refGene=.;ALLELE_END	GT:AD:DP:GQ:PL	./.
scaffoldA01	35808995	.	A	G	241.84	.	ExcessHet=3.0103;FS=0;MQ=33;QD=31.37;SOR=2.303;BaseQRankSum=-0.941;ClippingRankSum=0;MQRankSum=-3.315;ReadPosRankSum=1.269;RAW_MQandDP=3641,3;DP=119;AF=1;MLEAC=1;MLEAF=0.5;AN=64;AC=60;A./.OVAR_DATE=2016-05-11;Func.refGene=upstream;Gene.refGene=BnaEIN4a;GeneDetail.refGene=.;ExonicFunc.refGene=.;AAChange.refGene=.;ALLELE_END	GT:AD:DP:GQ:PL	./.
scaffoldA01	35809000	.	A	T	961.77	.	ExcessHet=3.0103;FS=0;MQ=54.88;QD=43.72;SOR=1.609;DP=22;AF=1;MLEAC=2;MLEAF=1;AN=2;AC=2;A./.OVAR_DATE=2016-05-11;Func.refGene=upstream;Gene.refGene=BnaEIN4a;GeneDetail.refGene=.;ExonicFunc.refGene=.;AAChange.refGene=.;ALLELE_END	GT:AD:DP:GQ:PL	./.
scaffoldA01	35809033	.	G	GAAAA	49.7	.	ExcessHet=3.0103;FS=0;MQ=29.95;QD=24.85;SOR=2.303;DP=3;AF=1;MLEAC=2;MLEAF=1;AN=2;AC=2;A./.OVAR_DATE=2016-05-11;Func.refGene=upstream;Gene.refGene=BnaEIN4a;GeneDetail.refGene=.;ExonicFunc.refGene=.;AAChange.refGene=.;ALLELE_END	GT:AD:DP:GQ:PL	./.
scaffoldA01	35809038	.	C	CA	1011.73	.	ExcessHet=3.0103;FS=0;MQ=53.14;QD=40.32;SOR=1.519;RAW_MQandDP=16168,8;DP=80;AF=1;MLEAC=2;MLEAF=1;AN=8;AC=8;A./.OVAR_DATE=2016-05-11;Func.refGene=upstream;Gene.refGene=BnaEIN4a;GeneDetail.refGene=.;ExonicFunc.refGene=.;AAChange.refGene=.;ALLELE_END	GT:AD:DP:GQ:PL	./.
scaffoldA01	35809041	.	AT	A	176.93	.	ExcessHet=3.0103;RAW_MQandDP=24336,8;DP=8;MLEAC=2;MLEAF=1;AN=2;AC=2;A./.OVAR_DATE=2016-05-11;Func.refGene=upstream;Gene.refGene=BnaEIN4a;GeneDetail.refGene=.;ExonicFunc.refGene=.;AAChange.refGene=.;ALLELE_END	GT:AD:DP:GQ:PL	./.
scaffoldA01	35809075	.	C	G	40.74	.	ExcessHet=3.0103;FS=0;MQ=31.95;QD=20.37;SOR=2.303;DP=2;AF=1;MLEAC=2;MLEAF=1;AN=2;AC=2;A./.OVAR_DATE=2016-05-11;Func.refGene=upstream;Gene.refGene=BnaEIN4a;GeneDetail.refGene=.;ExonicFunc.refGene=.;AAChange.refGene=.;ALLELE_END	GT:AD:DP:GQ:PL	./.
scaffoldA01	35809082	.	GCTCA	G	1577.73	.	ExcessHet=3.0103;FS=0;MQ=56.24;QD=43.83;SOR=1.547;DP=88;AF=1;MLEAC=2;MLEAF=1;AN=6;AC=6;A./.OVAR_DATE=2016-05-11;Func.refGene=upstream;Gene.refGene=BnaEIN4a;GeneDetail.refGene=.;ExonicFunc.refGene=.;AAChange.refGene=.;ALLELE_END	GT:AD:DP:GQ:PL	./.
scaffoldA01	35809103	.	G	T	241.97	.	ExcessHet=3.0103;RAW_MQandDP=17600,6;DP=6;MLEAC=2;MLEAF=1;AN=2;AC=2;A./.OVAR_DATE=2016-05-11;Func.refGene=upstream;Gene.refGene=BnaEIN4a;GeneDetail.refGene=.;ExonicFunc.refGene=.;AAChange.refGene=.;ALLELE_END	GT:AD:DP:GQ:PL	./.
scaffoldA01	35809112	.	G	A	1014.77	.	ExcessHet=3.0103;FS=0;MQ=58.01;QD=37.58;SOR=1.101;DP=27;AF=1;MLEAC=2;MLEAF=1;AN=2;AC=2;A./.OVAR_DATE=2016-05-11;Func.refGene=upstream;Gene.refGene=BnaEIN4a;GeneDetail.refGene=.;ExonicFunc.refGene=.;AAChange.refGene=.;ALLELE_END	GT:AD:DP:GQ:PL	./.
scaffoldA01	35809145	.	C	T	40.74	.	ExcessHet=3.0103;FS=0;MQ=31.95;QD=20.37;SOR=2.303;DP=2;AF=1;MLEAC=2;MLEAF=1;AN=2;AC=2;A./.OVAR_DATE=2016-05-11;Func.refGene=upstream;Gene.refGene=BnaEIN4a;GeneDetail.refGene=.;ExonicFunc.refGene=.;AAChange.refGene=.;ALLELE_END	GT:AD:DP:GQ:PL	./.
scaffoldA01	35809157	.	A	G	1261.77	.	ExcessHet=3.0103;FS=0;MQ=60;QD=39.73;SOR=1.143;BaseQRankSum=-0.431;MQRankSum=0;RAW_MQandDP=10800,3;ReadPosRankSum=0.967;DP=94;AF=1;MLEAC=1;MLEAF=0.5;AN=8;AC=7;A./.OVAR_DATE=2016-05-11;Func.refGene=upstream;Gene.refGene=BnaEIN4a;GeneDetail.refGene=.;ExonicFunc.refGene=.;AAChange.refGene=.;ALLELE_END	GT:AD:DP:GQ:PL	./.
scaffoldA01	35809162	.	A	C	39.74	.	ExcessHet=3.0103;FS=0;MQ=31.95;QD=19.87;SOR=2.303;DP=2;AF=1;MLEAC=2;MLEAF=1;AN=2;AC=2;A./.OVAR_DATE=2016-05-11;Func.refGene=upstream;Gene.refGene=BnaEIN4a;GeneDetail.refGene=.;ExonicFunc.refGene=.;AAChange.refGene=.;ALLELE_END	GT:AD:DP:GQ:PL	./.
scaffoldA01	35809183	.	T	TTTCTC	1185.73	.	ExcessHet=3.0103;FS=0;MQ=60;QD=43.25;SOR=0.922;DP=60;AF=1;MLEAC=2;MLEAF=1;AN=4;AC=4;A./.OVAR_DATE=2016-05-11;Func.refGene=upstream;Gene.refGene=BnaEIN4a;GeneDetail.refGene=.;ExonicFunc.refGene=.;AAChange.refGene=.;ALLELE_END	GT:AD:DP:GQ:PL	./.
scaffoldA01	35809217	.	G	A	1374.77	.	ExcessHet=3.0103;FS=0;MQ=60;QD=39.28;SOR=0.749;RAW_MQandDP=7200,2;DP=37;AF=1;MLEAC=1;MLEAF=0.5;AN=4;AC=3;A./.OVAR_DATE=2016-05-11;Func.refGene=upstream;Gene.refGene=BnaEIN4a;GeneDetail.refGene=.;ExonicFunc.refGene=.;AAChange.refGene=.;ALLELE_END	GT:AD:DP:GQ:PL	./.
scaffoldA01	35809221	.	G	GAA,GAAAA	53.7	.	ExcessHet=3.0103;FS=0;MQ=40;QD=21.35;SOR=2.303;DP=6;AF=1,1;MLEAC=2,2;MLEAF=1,1;AN=6;AC=4,2;A./.OVAR_DATE=2016-05-11;Func.refGene=upstream;Gene.refGene=BnaEIN4a;GeneDetail.refGene=.;ExonicFunc.refGene=.;AAChange.refGene=.;ALLELE_END;A./.OVAR_DATE=2016-05-11;Func.refGene=upstream;Gene.refGene=BnaEIN4a;GeneDetail.refGene=.;ExonicFunc.refGene=.;AAChange.refGene=.;ALLELE_END	GT:AD:DP:GQ:PL	./.
scaffoldA01	35809226	.	A	C	167.96	.	ExcessHet=3.0103;RAW_MQandDP=18000,5;DP=5;MLEAC=2;MLEAF=1;AN=2;AC=2;A./.OVAR_DATE=2016-05-11;Func.refGene=upstream;Gene.refGene=BnaEIN4a;GeneDetail.refGene=.;ExonicFunc.refGene=.;AAChange.refGene=.;ALLELE_END	GT:AD:DP:GQ:PL	./.
scaffoldA01	35809227	.	A	AT	481.02	.	ExcessHet=3.0103;RAW_MQandDP=46681,13;DP=13;MLEAC=2;MLEAF=1;AN=2;AC=1;A./.OVAR_DATE=2016-05-11;Func.refGene=upstream;Gene.refGene=BnaEIN4a;GeneDetail.refGene=.;ExonicFunc.refGene=.;AAChange.refGene=.;ALLELE_END	GT:AD:DP:GQ:PL	./.
scaffoldA01	35809228	.	A	AT,T	1238.73	.	ExcessHet=3.0103;FS=0;MQ=60;QD=33.48;SOR=0.859;RAW_MQandDP=46681,13;DP=50;AF=1,.;MLEAC=2,2;MLEAF=1,1;AN=4;AC=2,1;A./.OVAR_DATE=2016-05-11;Func.refGene=upstream;Gene.refGene=BnaEIN4a;GeneDetail.refGene=.;ExonicFunc.refGene=.;AAChange.refGene=.;ALLELE_END;A./.OVAR_DATE=2016-05-11;Func.refGene=upstream;Gene.refGene=BnaEIN4a;GeneDetail.refGene=.;ExonicFunc.refGene=.;AAChange.refGene=.;ALLELE_END	GT:AD:DP:GQ:PL	./.
scaffoldA01	35809229	.	T	A	1355.77	.	ExcessHet=3.0103;FS=0;MQ=60;QD=39.38;SOR=1.044;DP=61;AF=1;MLEAC=2;MLEAF=1;AN=4;AC=4;A./.OVAR_DATE=2016-05-11;Func.refGene=upstream;Gene.refGene=BnaEIN4a;GeneDetail.refGene=.;ExonicFunc.refGene=.;AAChange.refGene=.;ALLELE_END	GT:AD:DP:GQ:PL	./.
scaffoldA01	35809240	.	A	T	1451.77	.	ExcessHet=3.0103;FS=0;MQ=60;QD=40.86;SOR=1.214;DP=63;AF=1;MLEAC=2;MLEAF=1;AN=4;AC=4;A./.OVAR_DATE=2016-05-11;Func.refGene=upstream;Gene.refGene=BnaEIN4a;GeneDetail.refGene=.;ExonicFunc.refGene=.;AAChange.refGene=.;ALLELE_END	GT:AD:DP:GQ:PL	./.
scaffoldA01	35809316	.	G	A	135.13	.	ExcessHet=3.0103;RAW_MQandDP=7932,4;DP=4;MLEAC=2;MLEAF=1;AN=2;AC=2;A./.OVAR_DATE=2016-05-11;Func.refGene=upstream;Gene.refGene=BnaEIN4a;GeneDetail.refGene=.;ExonicFunc.refGene=.;AAChange.refGene=.;ALLELE_END	GT:AD:DP:GQ:PL	./.
scaffoldA01	35809324	.	T	G	1538.77	.	ExcessHet=3.0103;FS=0;MQ=60;QD=38.47;SOR=1.022;DP=75;AF=1;MLEAC=2;MLEAF=1;AN=4;AC=4;A./.OVAR_DATE=2016-05-11;Func.refGene=upstream;Gene.refGene=BnaEIN4a;GeneDetail.refGene=.;ExonicFunc.refGene=.;AAChange.refGene=.;ALLELE_END	GT:AD:DP:GQ:PL	./.
scaffoldA01	35809336	.	T	C	1569.77	.	ExcessHet=3.0103;FS=0;MQ=60;QD=38.29;SOR=0.741;RAW_MQandDP=93600,26;DP=111;AF=1;MLEAC=1;MLEAF=0.5;AN=10;AC=10;A./.OVAR_DATE=2016-05-11;Func.refGene=upstream;Gene.refGene=BnaEIN4a;GeneDetail.refGene=.;ExonicFunc.refGene=.;AAChange.refGene=.;ALLELE_END	GT:AD:DP:GQ:PL	./.
scaffoldA01	35809344	.	C	CT	98.25	.	ExcessHet=3.0103;FS=0;MQ=37.81;QD=32.75;SOR=2.833;DP=3;AF=1;MLEAC=2;MLEAF=1;AN=2;AC=2;A./.OVAR_DATE=2016-05-11;Func.refGene=upstream;Gene.refGene=BnaEIN4a;GeneDetail.refGene=.;ExonicFunc.refGene=.;AAChange.refGene=.;ALLELE_END	GT:AD:DP:GQ:PL	./.
scaffoldA01	35809345	.	C	T	107.28	.	ExcessHet=3.0103;FS=0;MQ=37.81;QD=35.76;SOR=2.833;DP=3;AF=1;MLEAC=2;MLEAF=1;AN=2;AC=2;A./.OVAR_DATE=2016-05-11;Func.refGene=upstream;Gene.refGene=BnaEIN4a;GeneDetail.refGene=.;ExonicFunc.refGene=.;AAChange.refGene=.;ALLELE_END	GT:AD:DP:GQ:PL	./.
scaffoldA01	35809396	.	T	C	81.28	.	ExcessHet=3.0103;FS=0;MQ=29.14;QD=27.09;SOR=2.833;DP=6;AF=1;MLEAC=2;MLEAF=1;AN=4;AC=4;A./.OVAR_DATE=2016-05-11;Func.refGene=exonic;Gene.refGene=BnaEIN4a;GeneDetail.refGene=.;ExonicFunc.refGene=synonymous_SNV;AAChange.refGene=BnaEIN4a:BnaEIN4a:exon1:c.T18C:p.G6G;ALLELE_END	GT:AD:DP:GQ:PL	./.
scaffoldA01	35809417	.	T	C	196.9	.	ExcessHet=3.0103;FS=0;MQ=39.5;QD=31.37;SOR=2.303;BaseQRankSum=0.851;ClippingRankSum=0;MQRankSum=-5.586;ReadPosRankSum=-0.647;RAW_MQandDP=1818,2;DP=202;AF=1;MLEAC=1;MLEAF=0.5;AN=66;AC=58;A./.OVAR_DATE=2016-05-11;Func.refGene=exonic;Gene.refGene=BnaEIN4a;GeneDetail.refGene=.;ExonicFunc.refGene=synonymous_SNV;AAChange.refGene=BnaEIN4a:BnaEIN4a:exon1:c.T39C:p.A13A;ALLELE_END	GT:AD:DP:GQ:PL	./.
scaffoldA01	35809426	.	C	T	235.84	.	ExcessHet=3.0103;FS=0;MQ=39.5;QD=31.37;SOR=2.303;BaseQRankSum=0.827;ClippingRankSum=0;MQRankSum=-5.298;ReadPosRankSum=-1.115;RAW_MQandDP=1818,2;DP=265;AF=1;MLEAC=1;MLEAF=0.5;AN=90;AC=81;A./.OVAR_DATE=2016-05-11;Func.refGene=exonic;Gene.refGene=BnaEIN4a;GeneDetail.refGene=.;ExonicFunc.refGene=synonymous_SNV;AAChange.refGene=BnaEIN4a:BnaEIN4a:exon1:c.C48T:p.A16A;ALLELE_END	GT:AD:DP:GQ:PL	./.
scaffoldA01	35809432	.	C	T	1290.77	.	BaseQRankSum=-0.501;ClippingRankSum=0;ExcessHet=3.0103;FS=3.079;MQ=59.17;MQRankSum=3.761;QD=33.97;ReadPosRankSum=3.165;SOR=0.129;RAW_MQandDP=7200,2;DP=50;AF=1;MLEAC=2;MLEAF=1;AN=6;AC=6;A./.OVAR_DATE=2016-05-11;Func.refGene=exonic;Gene.refGene=BnaEIN4a;GeneDetail.refGene=.;ExonicFunc.refGene=synonymous_SNV;AAChange.refGene=BnaEIN4a:BnaEIN4a:exon1:c.C54T:p.V18V;ALLELE_END	GT:AD:DP:GQ:PL	./.
scaffoldA01	35809558	.	C	A	1051.06	.	BaseQRankSum=-0.132;ClippingRankSum=0;ExcessHet=3.0103;FS=13.782;MQ=54.8;MQRankSum=2.795;QD=18.78;ReadPosRankSum=-1.581;SOR=0.349;RAW_MQandDP=86269,27;DP=107;AF=1;MLEAC=2;MLEAF=1;AN=8;AC=7;A./.OVAR_DATE=2016-05-11;Func.refGene=exonic;Gene.refGene=BnaEIN4a;GeneDetail.refGene=.;ExonicFunc.refGene=synonymous_SNV;AAChange.refGene=BnaEIN4a:BnaEIN4a:exon1:c.C180A:p.S60S;ALLELE_END	GT:AD:DP:GQ:PL	./.
scaffoldA01	35809598	.	GT	G	755.73	.	ExcessHet=3.0103;FS=0;MQ=33.9;QD=37.57;SOR=3.611;BaseQRankSum=0.68;ClippingRankSum=0;MQRankSum=-5.106;ReadPosRankSum=-0.156;DP=829;AF=1;MLEAC=2;MLEAF=1;AN=124;AC=100;A./.OVAR_DATE=2016-05-11;Func.refGene=exonic;Gene.refGene=BnaEIN4a;GeneDetail.refGene=.;ExonicFunc.refGene=frameshift_deletion;AAChange.refGene=BnaEIN4a:BnaEIN4a:exon1:c.221delT:p.V74fs;ALLELE_END	GT:AD:DP:GQ:PL	./.
scaffoldA01	35809606	.	T	TC	764.73	.	ExcessHet=3.0103;FS=0;MQ=33.9;QD=37.57;SOR=3.611;BaseQRankSum=0.694;ClippingRankSum=0;MQRankSum=-5.41;ReadPosRankSum=-0.726;DP=812;AF=0.5;MLEAC=1;MLEAF=0.5;AN=122;AC=98;A./.OVAR_DATE=2016-05-11;Func.refGene=exonic;Gene.refGene=BnaEIN4a;GeneDetail.refGene=.;ExonicFunc.refGene=frameshift_insertion;AAChange.refGene=BnaEIN4a:BnaEIN4a:exon1:c.228_229insC:p.F76fs;ALLELE_END	GT:AD:DP:GQ:PL	./.
scaffoldA01	35809609	.	A	G	736.77	.	BaseQRankSum=0.778;ClippingRankSum=0;ExcessHet=3.0103;FS=5.528;MQ=56.84;MQRankSum=-5.228;QD=2.23;ReadPosRankSum=-0.127;SOR=2.267;DP=905;AF=0.5;MLEAC=1;MLEAF=0.5;AN=126;AC=99;A./.OVAR_DATE=2016-05-11;Func.refGene=exonic;Gene.refGene=BnaEIN4a;GeneDetail.refGene=.;ExonicFunc.refGene=synonymous_SNV;AAChange.refGene=BnaEIN4a:BnaEIN4a:exon1:c.A231G:p.K77K;ALLELE_END	GT:AD:DP:GQ:PL	./.
scaffoldA01	35809615	.	A	T,C	1666.77	.	BaseQRankSum=1.432;ClippingRankSum=0;ExcessHet=3.0103;FS=9.205;MQ=59.45;MQRankSum=-2.864;QD=4.34;ReadPosRankSum=1.139;SOR=2.513;RAW_MQandDP=56115,20;DP=1278;AF=1,0.5;MLEAC=2,1;MLEAF=1,0.5;AN=174;AC=33,109;A./.OVAR_DATE=2016-05-11;Func.refGene=exonic;Gene.refGene=BnaEIN4a;GeneDetail.refGene=.;ExonicFunc.refGene=synonymous_SNV;AAChange.refGene=BnaEIN4a:BnaEIN4a:exon1:c.A237T:p.V79V;ALLELE_END;A./.O…	GT:AD:DP:GQ:PL	./.
scaffoldA01	35809657	.	C	T	1727.77	.	BaseQRankSum=0.519;ClippingRankSum=0;ExcessHet=3.0103;FS=9.503;MQ=59.4;MQRankSum=-3.109;QD=3.17;ReadPosRankSum=-0.226;SOR=2.584;RAW_MQandDP=31146,13;DP=2265;AF=1;MLEAC=2;MLEAF=1;AN=314;AC=259;A./.OVAR_DATE=2016-05-11;Func.refGene=exonic;Gene.refGene=BnaEIN4a;GeneDetail.refGene=.;ExonicFunc.refGene=synonymous_SNV;AAChange.refGene=BnaEIN4a:BnaEIN4a:exon1:c.C279T:p.T93T;ALLELE_END	GT:AD:DP:GQ:PL	./.
scaffoldA01	35809672	.	G	C	613.77	.	BaseQRankSum=-2.07;ClippingRankSum=0;ExcessHet=3.0103;FS=0;MQ=59.32;MQRankSum=-4.065;QD=3.74;ReadPosRankSum=-1.792;SOR=0.941;RAW_MQandDP=23419,8;DP=208;AF=1;MLEAC=2;MLEAF=1;AN=32;AC=25;A./.OVAR_DATE=2016-05-11;Func.refGene=exonic;Gene.refGene=BnaEIN4a;GeneDetail.refGene=.;ExonicFunc.refGene=synonymous_SNV;AAChange.refGene=BnaEIN4a:BnaEIN4a:exon1:c.G294C:p.A98A;ALLELE_END	GT:AD:DP:GQ:PL	./.
scaffoldA01	35809678	.	C	T	1411.77	.	ExcessHet=3.0103;FS=0;MQ=39.18;QD=30.76;SOR=3.258;BaseQRankSum=-0.808;ClippingRankSum=0;MQRankSum=-4.818;ReadPosRankSum=-1.179;RAW_MQandDP=17157,8;DP=2368;AF=1;MLEAC=2;MLEAF=1;AN=312;AC=257;A./.OVAR_DATE=2016-05-11;Func.refGene=exonic;Gene.refGene=BnaEIN4a;GeneDetail.refGene=.;ExonicFunc.refGene=synonymous_SNV;AAChange.refGene=BnaEIN4a:BnaEIN4a:exon1:c.C300T:p.T100T;ALLELE_END	GT:AD:DP:GQ:PL	./.
scaffoldA01	35809687	.	A	C	62.74	.	ExcessHet=3.0103;FS=0;MQ=46.01;QD=31.37;SOR=2.303;DP=2;AF=1;MLEAC=2;MLEAF=1;AN=2;AC=2;A./.OVAR_DATE=2016-05-11;Func.refGene=exonic;Gene.refGene=BnaEIN4a;GeneDetail.refGene=.;ExonicFunc.refGene=synonymous_SNV;AAChange.refGene=BnaEIN4a:BnaEIN4a:exon1:c.A309C:p.G103G;ALLELE_END	GT:AD:DP:GQ:PL	./.
scaffoldA01	35809705	.	C	G,A	1192.06	.	ExcessHet=3.0103;FS=0;MQ=39.59;QD=35.31;SOR=1.329;RAW_MQandDP=111600,31;DP=46;AF=1,.;MLEAC=2,2;MLEAF=1,1;AN=6;AC=2,4;A./.OVAR_DATE=2016-05-11;Func.refGene=exonic;Gene.refGene=BnaEIN4a;GeneDetail.refGene=.;ExonicFunc.refGene=synonymous_SNV;AAChange.refGene=BnaEIN4a:BnaEIN4a:exon1:c.C327G:p.L109L;ALLELE_END;A./.OVAR_DATE=2016-05-11;Func.refGene=exonic;Gene.refGene=BnaEIN4a;GeneDetail.refGene=.;Exon…	GT:AD:DP:GQ:PL	./.
scaffoldA01	35809720	.	G	A	887.77	.	BaseQRankSum=-1.746;ClippingRankSum=0;ExcessHet=3.0103;FS=1.857;MQ=58.86;MQRankSum=-5.646;QD=2.52;ReadPosRankSum=0.125;SOR=1.467;RAW_MQandDP=39443,13;DP=3153;AF=1;MLEAC=2;MLEAF=1;AN=360;AC=287;A./.OVAR_DATE=2016-05-11;Func.refGene=exonic;Gene.refGene=BnaEIN4a;GeneDetail.refGene=.;ExonicFunc.refGene=synonymous_SNV;AAChange.refGene=BnaEIN4a:BnaEIN4a:exon1:c.G342A:p.T114T;ALLELE_END	GT:AD:DP:GQ:PL	./.
scaffoldA01	35809741	.	G	T	1045.06	.	BaseQRankSum=0.26;ClippingRankSum=0;ExcessHet=3.0103;FS=10.182;MQ=53.06;MQRankSum=-0.738;QD=16.81;ReadPosRankSum=-1.79;SOR=0.1;RAW_MQandDP=29241,9;DP=108;AF=1;MLEAC=2;MLEAF=1;AN=10;AC=9;A./.OVAR_DATE=2016-05-11;Func.refGene=exonic;Gene.refGene=BnaEIN4a;GeneDetail.refGene=.;ExonicFunc.refGene=synonymous_SNV;AAChange.refGene=BnaEIN4a:BnaEIN4a:exon1:c.G363T:p.A121A;ALLELE_END	GT:AD:DP:GQ:PL	./.
scaffoldA01	35809762	.	C	G	775.77	.	BaseQRankSum=1.682;ClippingRankSum=0;ExcessHet=3.0103;FS=11.031;MQ=50.34;MQRankSum=-1.243;QD=14.43;ReadPosRankSum=-0.497;SOR=0.049;DP=51;AF=1;MLEAC=2;MLEAF=1;AN=4;AC=3;A./.OVAR_DATE=2016-05-11;Func.refGene=exonic;Gene.refGene=BnaEIN4a;GeneDetail.refGene=.;ExonicFunc.refGene=synonymous_SNV;AAChange.refGene=BnaEIN4a:BnaEIN4a:exon1:c.C384G:p.A128A;ALLELE_END	GT:AD:DP:GQ:PL	./.
scaffoldA01	35809765	.	C	T	736.77	.	BaseQRankSum=1.037;ClippingRankSum=0;ExcessHet=3.0103;FS=11.031;MQ=49.73;MQRankSum=-1.851;QD=13.38;ReadPosRankSum=-0.515;SOR=0.049;DP=51;AF=1;MLEAC=2;MLEAF=1;AN=4;AC=3;A./.OVAR_DATE=2016-05-11;Func.refGene=exonic;Gene.refGene=BnaEIN4a;GeneDetail.refGene=.;ExonicFunc.refGene=synonymous_SNV;AAChange.refGene=BnaEIN4a:BnaEIN4a:exon1:c.C387T:p.I129I;ALLELE_END	GT:AD:DP:GQ:PL	./.
scaffoldA01	35809768	.	G	T	736.77	.	BaseQRankSum=1.621;ClippingRankSum=0;ExcessHet=3.0103;FS=11.495;MQ=49.39;MQRankSum=-2.239;QD=12.51;ReadPosRankSum=-0.302;SOR=0.039;DP=50;AF=1;MLEAC=2;MLEAF=1;AN=4;AC=3;A./.OVAR_DATE=2016-05-11;Func.refGene=exonic;Gene.refGene=BnaEIN4a;GeneDetail.refGene=.;ExonicFunc.refGene=synonymous_SNV;AAChange.refGene=BnaEIN4a:BnaEIN4a:exon1:c.G390T:p.T130T;ALLELE_END	GT:AD:DP:GQ:PL	./.
scaffoldA01	35809777	.	T	G	307.64	.	BaseQRankSum=-0.084;ExcessHet=3.0103;MQRankSum=2.744;RAW_MQandDP=29556,12;ReadPosRankSum=-1.335;DP=12;MLEAC=1;MLEAF=0.5;AN=2;AC=1;A./.OVAR_DATE=2016-05-11;Func.refGene=exonic;Gene.refGene=BnaEIN4a;GeneDetail.refGene=.;ExonicFunc.refGene=synonymous_SNV;AAChange.refGene=BnaEIN4a:BnaEIN4a:exon1:c.T399G:p.T133T;ALLELE_END	GT:AD:DP:GQ:PL	./.
scaffoldA01	35809786	.	T	C	1006.77	.	BaseQRankSum=-0.646;ClippingRankSum=0;ExcessHet=3.0103;FS=0;MQ=57.26;MQRankSum=5.474;QD=32.48;ReadPosRankSum=-0.773;SOR=0.941;RAW_MQandDP=27556,12;DP=110;AF=0.5;MLEAC=1;MLEAF=0.5;AN=12;AC=6;A./.OVAR_DATE=2016-05-11;Func.refGene=exonic;Gene.refGene=BnaEIN4a;GeneDetail.refGene=.;ExonicFunc.refGene=synonymous_SNV;AAChange.refGene=BnaEIN4a:BnaEIN4a:exon1:c.T408C:p.P136P;ALLELE_END	GT:AD:DP:GQ:PL	./.
scaffoldA01	35809792	.	G	A	1276.77	.	BaseQRankSum=0.667;ClippingRankSum=0;ExcessHet=3.0103;FS=17.646;MQ=57.36;MQRankSum=-5.667;QD=6.43;ReadPosRankSum=1.136;SOR=4.161;RAW_MQandDP=23625,7;DP=1297;AF=1;MLEAC=2;MLEAF=1;AN=234;AC=198;A./.OVAR_DATE=2016-05-11;Func.refGene=exonic;Gene.refGene=BnaEIN4a;GeneDetail.refGene=.;ExonicFunc.refGene=synonymous_SNV;AAChange.refGene=BnaEIN4a:BnaEIN4a:exon1:c.G414A:p.L138L;ALLELE_END	GT:AD:DP:GQ:PL	./.
scaffoldA01	35809793	.	C	T	964.77	.	BaseQRankSum=0.959;ClippingRankSum=0;ExcessHet=3.0103;FS=0;MQ=56.67;MQRankSum=5.454;QD=31.12;ReadPosRankSum=0.356;SOR=0.495;RAW_MQandDP=77832,22;DP=89;AF=0.5;MLEAC=2;MLEAF=1;AN=8;AC=4;A./.OVAR_DATE=2016-05-11;Func.refGene=exonic;Gene.refGene=BnaEIN4a;GeneDetail.refGene=.;ExonicFunc.refGene=synonymous_SNV;AAChange.refGene=BnaEIN4a:BnaEIN4a:exon1:c.C415T:p.L139L;ALLELE_END	GT:AD:DP:GQ:PL	./.
scaffoldA01	35809807	.	C	G	1008.77	.	BaseQRankSum=1.215;ClippingRankSum=0;ExcessHet=3.0103;FS=18.365;MQ=57.88;MQRankSum=-5.484;QD=6.4;ReadPosRankSum=0.35;SOR=4.351;RAW_MQandDP=22844,13;DP=2774;AF=1;MLEAC=2;MLEAF=1;AN=334;AC=268;A./.OVAR_DATE=2016-05-11;Func.refGene=exonic;Gene.refGene=BnaEIN4a;GeneDetail.refGene=.;ExonicFunc.refGene=synonymous_SNV;AAChange.refGene=BnaEIN4a:BnaEIN4a:exon1:c.C429G:p.V143V;ALLELE_END	GT:AD:DP:GQ:PL	./.
scaffoldA01	35809855	.	T	C	484.64	.	BaseQRankSum=0.346;ExcessHet=3.0103;MQRankSum=2.406;RAW_MQandDP=28539,15;ReadPosRankSum=-1.019;DP=15;MLEAC=1;MLEAF=0.5;AN=2;AC=1;A./.OVAR_DATE=2016-05-11;Func.refGene=exonic;Gene.refGene=BnaEIN4a;GeneDetail.refGene=.;ExonicFunc.refGene=synonymous_SNV;AAChange.refGene=BnaEIN4a:BnaEIN4a:exon1:c.T477C:p.V159V;ALLELE_END	GT:AD:DP:GQ:PL	./.
scaffoldA01	35809888	.	G	T	1056.77	.	ExcessHet=3.0103;FS=0;MQ=48.23;QD=39.81;SOR=0.693;BaseQRankSum=1.088;ClippingRankSum=0;MQRankSum=-4.93;ReadPosRankSum=-2.551;RAW_MQandDP=27018,14;DP=94;AF=0.5;MLEAC=1;MLEAF=0.5;AN=12;AC=11;A./.OVAR_DATE=2016-05-11;Func.refGene=exonic;Gene.refGene=BnaEIN4a;GeneDetail.refGene=.;ExonicFunc.refGene=synonymous_SNV;AAChange.refGene=BnaEIN4a:BnaEIN4a:exon1:c.G510T:p.V170V;ALLELE_END	GT:AD:DP:GQ:PL	./.
scaffoldA01	35809894	.	T	G	920.06	.	BaseQRankSum=0;ClippingRankSum=0;ExcessHet=3.0103;FS=2.447;MQ=58.86;MQRankSum=4.161;QD=33.07;ReadPosRankSum=0.53;SOR=0.835;RAW_MQandDP=26990,14;DP=89;AF=0.5;MLEAC=2;MLEAF=1;AN=12;AC=9;A./.OVAR_DATE=2016-05-11;Func.refGene=exonic;Gene.refGene=BnaEIN4a;GeneDetail.refGene=.;ExonicFunc.refGene=synonymous_SNV;AAChange.refGene=BnaEIN4a:BnaEIN4a:exon1:c.T516G:p.V172V;ALLELE_END	GT:AD:DP:GQ:PL	./.
scaffoldA01	35809942	.	C	A	144.9	.	ExcessHet=3.0103;FS=0;MQ=40;QD=34.76;SOR=3.258;BaseQRankSum=0.586;ClippingRankSum=0;MQRankSum=-4.934;ReadPosRankSum=-2.574;RAW_MQandDP=2329,2;DP=54;AF=1;MLEAC=1;MLEAF=0.5;AN=22;AC=21;A./.OVAR_DATE=2016-05-11;Func.refGene=exonic;Gene.refGene=BnaEIN4a;GeneDetail.refGene=.;ExonicFunc.refGene=synonymous_SNV;AAChange.refGene=BnaEIN4a:BnaEIN4a:exon1:c.C564A:p.I188I;ALLELE_END	GT:AD:DP:GQ:PL	./.
scaffoldA01	35809957	.	C	T	50.74	.	ExcessHet=3.0103;FS=0;MQ=40;QD=25.37;SOR=2.303;DP=2;AF=1;MLEAC=2;MLEAF=1;AN=2;AC=2;A./.OVAR_DATE=2016-05-11;Func.refGene=exonic;Gene.refGene=BnaEIN4a;GeneDetail.refGene=.;ExonicFunc.refGene=synonymous_SNV;AAChange.refGene=BnaEIN4a:BnaEIN4a:exon1:c.C579T:p.L193L;ALLELE_END	GT:AD:DP:GQ:PL	./.
scaffoldA01	35810016	.	G	A	403.06	.	ExcessHet=3.0103;FS=0;MQ=35.14;QD=31.26;SOR=3.258;BaseQRankSum=-0.792;ClippingRankSum=-0;MQRankSum=-2.189;ReadPosRankSum=0.18;RAW_MQandDP=41622,13;DP=86;AF=1;MLEAC=2;MLEAF=1;AN=48;AC=47;A./.OVAR_DATE=2016-05-11;Func.refGene=exonic;Gene.refGene=BnaEIN4a;GeneDetail.refGene=.;ExonicFunc.refGene=nonsynonymous_SNV;AAChange.refGene=BnaEIN4a:BnaEIN4a:exon1:c.G638A:p.S213N;ALLELE_END	GT:AD:DP:GQ:PL	./.
scaffoldA01	35810059	.	T	G,A	1102.77	.	ExcessHet=3.0103;FS=0;MQ=59.63;QD=39.16;SOR=1.519;BaseQRankSum=-0.399;ClippingRankSum=0;MQRankSum=5.478;ReadPosRankSum=-0.729;RAW_MQandDP=30822,10;DP=147;AF=1,.;MLEAC=2,2;MLEAF=1,1;AN=18;AC=16,2;A./.OVAR_DATE=2016-05-11;Func.refGene=exonic;Gene.refGene=BnaEIN4a;GeneDetail.refGene=.;ExonicFunc.refGene=synonymous_SNV;AAChange.refGene=BnaEIN4a:BnaEIN4a:exon1:c.T681G:p.S227S;ALLELE_END;A./.OVAR_DATE=…	GT:AD:DP:GQ:PL	./.
scaffoldA01	35810071	.	T	C	135.03	.	ExcessHet=3.0103;FS=0;MQ=35.14;QD=31.26;SOR=3.258;BaseQRankSum=0.566;ClippingRankSum=-0;MQRankSum=-2.189;ReadPosRankSum=1.579;DP=66;AF=1;MLEAC=2;MLEAF=1;AN=46;AC=45;A./.OVAR_DATE=2016-05-11;Func.refGene=exonic;Gene.refGene=BnaEIN4a;GeneDetail.refGene=.;ExonicFunc.refGene=synonymous_SNV;AAChange.refGene=BnaEIN4a:BnaEIN4a:exon1:c.T693C:p.F231F;ALLELE_END	GT:AD:DP:GQ:PL	./.
scaffoldA01	35810098	.	T	C	119.03	.	ExcessHet=3.0103;FS=0;MQ=35.14;QD=28.26;SOR=3.258;BaseQRankSum=-0;ClippingRankSum=-0;MQRankSum=-1.645;ReadPosRankSum=-0.253;DP=70;AF=1;MLEAC=2;MLEAF=1;AN=48;AC=46;A./.OVAR_DATE=2016-05-11;Func.refGene=exonic;Gene.refGene=BnaEIN4a;GeneDetail.refGene=.;ExonicFunc.refGene=synonymous_SNV;AAChange.refGene=BnaEIN4a:BnaEIN4a:exon1:c.T720C:p.D240D;ALLELE_END	GT:AD:DP:GQ:PL	./.
scaffoldA01	35810110	.	T	G	363.05	.	ExcessHet=3.0103;RAW_MQandDP=31104,9;DP=9;MLEAC=2;MLEAF=1;AN=2;AC=1;A./.OVAR_DATE=2016-05-11;Func.refGene=exonic;Gene.refGene=BnaEIN4a;GeneDetail.refGene=.;ExonicFunc.refGene=synonymous_SNV;AAChange.refGene=BnaEIN4a:BnaEIN4a:exon1:c.T732G:p.V244V;ALLELE_END	GT:AD:DP:GQ:PL	./.
scaffoldA01	35810119	.	G	C	1276.77	.	ExcessHet=3.0103;FS=0;MQ=54.11;QD=37.37;SOR=0.784;BaseQRankSum=-0;ClippingRankSum=-0;MQRankSum=-1.383;ReadPosRankSum=-0;RAW_MQandDP=28800,8;DP=147;AF=1;MLEAC=2;MLEAF=1;AN=50;AC=47;A./.OVAR_DATE=2016-05-11;Func.refGene=exonic;Gene.refGene=BnaEIN4a;GeneDetail.refGene=.;ExonicFunc.refGene=synonymous_SNV;AAChange.refGene=BnaEIN4a:BnaEIN4a:exon1:c.G741C:p.A247A;ALLELE_END	GT:AD:DP:GQ:PL	./.
scaffoldA01	35810125	.	G	A	566.06	.	ExcessHet=3.0103;RAW_MQandDP=46800,13;DP=13;MLEAC=2;MLEAF=1;AN=2;AC=1;A./.OVAR_DATE=2016-05-11;Func.refGene=exonic;Gene.refGene=BnaEIN4a;GeneDetail.refGene=.;ExonicFunc.refGene=synonymous_SNV;AAChange.refGene=BnaEIN4a:BnaEIN4a:exon1:c.G747A:p.V249V;ALLELE_END	GT:AD:DP:GQ:PL	./.
scaffoldA01	35810131	.	G	C	1321.77	.	ExcessHet=3.0103;FS=0;MQ=52.86;QD=43.59;SOR=0.693;RAW_MQandDP=21600,6;DP=78;AF=1;MLEAC=2;MLEAF=1;AN=10;AC=7;A./.OVAR_DATE=2016-05-11;Func.refGene=exonic;Gene.refGene=BnaEIN4a;GeneDetail.refGene=.;ExonicFunc.refGene=synonymous_SNV;AAChange.refGene=BnaEIN4a:BnaEIN4a:exon1:c.G753C:p.A251A;ALLELE_END	GT:AD:DP:GQ:PL	./.
scaffoldA01	35810132	.	A	C	107.28	.	ExcessHet=3.0103;FS=0;MQ=30.15;QD=31.37;SOR=2.303;BaseQRankSum=-0;ClippingRankSum=-0;MQRankSum=-1.383;ReadPosRankSum=-0.674;DP=23;AF=1;MLEAC=2;MLEAF=1;AN=18;AC=17;A./.OVAR_DATE=2016-05-11;Func.refGene=exonic;Gene.refGene=BnaEIN4a;GeneDetail.refGene=.;ExonicFunc.refGene=nonsynonymous_SNV;AAChange.refGene=BnaEIN4a:BnaEIN4a:exon1:c.A754C:p.I252L;ALLELE_END	GT:AD:DP:GQ:PL	./.
scaffoldA01	35810134	.	T	C,G	1321.77	.	ExcessHet=3.0103;FS=0;MQ=52.86;QD=43.59;SOR=0.693;RAW_MQandDP=21600,6;DP=96;AF=1,1;MLEAC=2,2;MLEAF=1,1;AN=26;AC=7,16;A./.OVAR_DATE=2016-05-11;Func.refGene=exonic;Gene.refGene=BnaEIN4a;GeneDetail.refGene=.;ExonicFunc.refGene=synonymous_SNV;AAChange.refGene=BnaEIN4a:BnaEIN4a:exon1:c.T756C:p.I252I;ALLELE_END;A./.OVAR_DATE=2016-05-11;Func.refGene=exonic;Gene.refGene=BnaEIN4a;GeneDetail.refGene=.;Exon…	GT:AD:DP:GQ:PL	./.
scaffoldA01	35810159	.	A	G	1321.77	.	ExcessHet=3.0103;FS=0;MQ=51.16;QD=43.27;SOR=0.99;RAW_MQandDP=44446,14;DP=68;AF=1;MLEAC=1;MLEAF=0.5;AN=8;AC=6;A./.OVAR_DATE=2016-05-11;Func.refGene=exonic;Gene.refGene=BnaEIN4a;GeneDetail.refGene=.;ExonicFunc.refGene=nonsynonymous_SNV;AAChange.refGene=BnaEIN4a:BnaEIN4a:exon1:c.A781G:p.I261V;ALLELE_END	GT:AD:DP:GQ:PL	./.
scaffoldA01	35810161	.	T	C	1321.77	.	ExcessHet=3.0103;FS=0;MQ=50.68;QD=45.44;SOR=1.127;RAW_MQandDP=44446,14;DP=65;AF=1;MLEAC=1;MLEAF=0.5;AN=8;AC=6;A./.OVAR_DATE=2016-05-11;Func.refGene=exonic;Gene.refGene=BnaEIN4a;GeneDetail.refGene=.;ExonicFunc.refGene=synonymous_SNV;AAChange.refGene=BnaEIN4a:BnaEIN4a:exon1:c.T783C:p.I261I;ALLELE_END	GT:AD:DP:GQ:PL	./.
scaffoldA01	35810182	.	G	A	1276.77	.	ExcessHet=3.0103;FS=0;MQ=45.48;QD=43.09;SOR=2.531;RAW_MQandDP=24446,9;DP=67;AF=1;MLEAC=2;MLEAF=1;AN=8;AC=6;A./.OVAR_DATE=2016-05-11;Func.refGene=exonic;Gene.refGene=BnaEIN4a;GeneDetail.refGene=.;ExonicFunc.refGene=synonymous_SNV;AAChange.refGene=BnaEIN4a:BnaEIN4a:exon1:c.G804A:p.E268E;ALLELE_END	GT:AD:DP:GQ:PL	./.
scaffoldA01	35810188	.	T	C,A	1366.77	.	ExcessHet=3.0103;FS=0;MQ=44.79;QD=43.51;SOR=2.948;RAW_MQandDP=14900,5;DP=72;AF=1,.;MLEAC=2,2;MLEAF=1,1;AN=10;AC=6,2;A./.OVAR_DATE=2016-05-11;Func.refGene=exonic;Gene.refGene=BnaEIN4a;GeneDetail.refGene=.;ExonicFunc.refGene=synonymous_SNV;AAChange.refGene=BnaEIN4a:BnaEIN4a:exon1:c.T810C:p.G270G;ALLELE_END;A./.OVAR_DATE=2016-05-11;Func.refGene=exonic;Gene.refGene=BnaEIN4a;GeneDetail.refGene=.;Exoni…	GT:AD:DP:GQ:PL	./.
scaffoldA01	35810191	.	C	A	1366.77	.	ExcessHet=3.0103;FS=0;MQ=44.02;QD=45.93;SOR=2.833;RAW_MQandDP=15246,7;DP=65;AF=1;MLEAC=2;MLEAF=1;AN=8;AC=6;A./.OVAR_DATE=2016-05-11;Func.refGene=exonic;Gene.refGene=BnaEIN4a;GeneDetail.refGene=.;ExonicFunc.refGene=synonymous_SNV;AAChange.refGene=BnaEIN4a:BnaEIN4a:exon1:c.C813A:p.P271P;ALLELE_END	GT:AD:DP:GQ:PL	./.
scaffoldA01	35810227	.	G	T	140.9	.	ExcessHet=3.0103;FS=0;MQ=34.12;QD=23.37;SOR=2.303;RAW_MQandDP=1170,2;DP=27;AF=1;MLEAC=1;MLEAF=0.5;AN=16;AC=16;A./.OVAR_DATE=2016-05-11;Func.refGene=exonic;Gene.refGene=BnaEIN4a;GeneDetail.refGene=.;ExonicFunc.refGene=synonymous_SNV;AAChange.refGene=BnaEIN4a:BnaEIN4a:exon1:c.G849T:p.S283S;ALLELE_END	GT:AD:DP:GQ:PL	./.
scaffoldA01	35810257	.	T	G	202.97	.	ExcessHet=3.0103;RAW_MQandDP=15107,6;DP=6;MLEAC=2;MLEAF=1;AN=2;AC=2;A./.OVAR_DATE=2016-05-11;Func.refGene=exonic;Gene.refGene=BnaEIN4a;GeneDetail.refGene=.;ExonicFunc.refGene=synonymous_SNV;AAChange.refGene=BnaEIN4a:BnaEIN4a:exon1:c.T879G:p.V293V;ALLELE_END	GT:AD:DP:GQ:PL	./.
scaffoldA01	35810269	.	C	T	490.77	.	BaseQRankSum=-0.416;ClippingRankSum=0;ExcessHet=3.0103;FS=33.766;MQ=38.11;MQRankSum=1.904;QD=26.34;ReadPosRankSum=-0.936;SOR=5.278;RAW_MQandDP=6400,4;DP=35;AF=1;MLEAC=1;MLEAF=0.5;AN=6;AC=5;A./.OVAR_DATE=2016-05-11;Func.refGene=exonic;Gene.refGene=BnaEIN4a;GeneDetail.refGene=.;ExonicFunc.refGene=synonymous_SNV;AAChange.refGene=BnaEIN4a:BnaEIN4a:exon1:c.C891T:p.Y297Y;ALLELE_END	GT:AD:DP:GQ:PL	./.
scaffoldA01	35810293	.	AAACGCG	A	232.8	.	ExcessHet=3.0103;FS=0;MQ=50.72;QD=38.8;SOR=1.329;BaseQRankSum=0.321;ClippingRankSum=0;MQRankSum=-4.49;ReadPosRankSum=0.314;DP=37;AF=0.5;MLEAC=1;MLEAF=0.5;AN=8;AC=7;A./.OVAR_DATE=2016-05-11;Func.refGene=exonic;Gene.refGene=BnaEIN4a;GeneDetail.refGene=.;ExonicFunc.refGene=nonframeshift_deletion;AAChange.refGene=BnaEIN4a:BnaEIN4a:exon1:c.916_921del:p.306_307del;ALLELE_END	GT:AD:DP:GQ:PL	./.
scaffoldA01	35810302	.	C	T	601.77	.	BaseQRankSum=-1.782;ClippingRankSum=0;ExcessHet=3.0103;FS=33.331;MQ=38.66;MQRankSum=-0.789;QD=17.69;ReadPosRankSum=-1.155;SOR=2.774;DP=34;AF=1;MLEAC=2;MLEAF=1;AN=4;AC=3;A./.OVAR_DATE=2016-05-11;Func.refGene=exonic;Gene.refGene=BnaEIN4a;GeneDetail.refGene=.;ExonicFunc.refGene=synonymous_SNV;AAChange.refGene=BnaEIN4a:BnaEIN4a:exon1:c.C924T:p.N308N;ALLELE_END	GT:AD:DP:GQ:PL	./.
scaffoldA01	35810303	.	G	T	818.77	.	ExcessHet=3.0103;FS=0;MQ=38.66;QD=40.94;SOR=0.892;BaseQRankSum=-1.162;ClippingRankSum=0;MQRankSum=-4.629;ReadPosRankSum=1.705;RAW_MQandDP=5058,3;DP=417;AF=1;MLEAC=1;MLEAF=0.5;AN=130;AC=119;A./.OVAR_DATE=2016-05-11;Func.refGene=exonic;Gene.refGene=BnaEIN4a;GeneDetail.refGene=.;ExonicFunc.refGene=nonsynonymous_SNV;AAChange.refGene=BnaEIN4a:BnaEIN4a:exon1:c.G925T:p.A309S;ALLELE_END	GT:AD:DP:GQ:PL	./.
scaffoldA01	35810304	.	C	T	241.84	.	ExcessHet=3.0103;FS=0;MQ=50.72;QD=40.31;SOR=1.329;BaseQRankSum=1.051;ClippingRankSum=0;MQRankSum=-4.49;ReadPosRankSum=0.275;DP=38;AF=0.5;MLEAC=1;MLEAF=0.5;AN=8;AC=7;A./.OVAR_DATE=2016-05-11;Func.refGene=exonic;Gene.refGene=BnaEIN4a;GeneDetail.refGene=.;ExonicFunc.refGene=nonsynonymous_SNV;AAChange.refGene=BnaEIN4a:BnaEIN4a:exon1:c.C926T:p.A309V;ALLELE_END	GT:AD:DP:GQ:PL	./.
scaffoldA01	35810308	.	C	G	1159.03	.	BaseQRankSum=-0.458;ClippingRankSum=0;ExcessHet=3.0103;FS=3.128;MQ=57.92;MQRankSum=4.252;QD=34.09;ReadPosRankSum=-1.292;SOR=0.105;DP=34;AF=1;MLEAC=2;MLEAF=1;AN=2;AC=2;A./.OVAR_DATE=2016-05-11;Func.refGene=exonic;Gene.refGene=BnaEIN4a;GeneDetail.refGene=.;ExonicFunc.refGene=synonymous_SNV;AAChange.refGene=BnaEIN4a:BnaEIN4a:exon1:c.C930G:p.R310R;ALLELE_END	GT:AD:DP:GQ:PL	./.
scaffoldA01	35810323	.	A	G	286.8	.	BaseQRankSum=0;ClippingRankSum=0;ExcessHet=3.0103;FS=14.018;MQ=54.87;MQRankSum=-4.505;QD=7.85;ReadPosRankSum=-0.69;SOR=3.598;DP=310;AF=1;MLEAC=2;MLEAF=1;AN=90;AC=81;A./.OVAR_DATE=2016-05-11;Func.refGene=exonic;Gene.refGene=BnaEIN4a;GeneDetail.refGene=.;ExonicFunc.refGene=synonymous_SNV;AAChange.refGene=BnaEIN4a:BnaEIN4a:exon1:c.A945G:p.R315R;ALLELE_END	GT:AD:DP:GQ:PL	./.
scaffoldA01	35810329	.	C	T	733.77	.	BaseQRankSum=-0.674;ClippingRankSum=-0;ExcessHet=3.0103;FS=20.434;MQ=38.41;MQRankSum=0.135;QD=18.49;ReadPosRankSum=-0.562;SOR=1.122;DP=453;AF=1;MLEAC=2;MLEAF=1;AN=104;AC=91;A./.OVAR_DATE=2016-05-11;Func.refGene=exonic;Gene.refGene=BnaEIN4a;GeneDetail.refGene=.;ExonicFunc.refGene=synonymous_SNV;AAChange.refGene=BnaEIN4a:BnaEIN4a:exon1:c.C951T:p.I317I;ALLELE_END	GT:AD:DP:GQ:PL	./.
scaffoldA01	35810338	.	T	C	588.77	.	BaseQRankSum=0.932;ClippingRankSum=0;ExcessHet=3.0103;FS=18.978;MQ=57.6;MQRankSum=-4.069;QD=2.84;ReadPosRankSum=1.178;SOR=3.593;RAW_MQandDP=9963,6;DP=1192;AF=1;MLEAC=2;MLEAF=1;AN=204;AC=169;A./.OVAR_DATE=2016-05-11;Func.refGene=exonic;Gene.refGene=BnaEIN4a;GeneDetail.refGene=.;ExonicFunc.refGene=synonymous_SNV;AAChange.refGene=BnaEIN4a:BnaEIN4a:exon1:c.T960C:p.A320A;ALLELE_END	GT:AD:DP:GQ:PL	./.
scaffoldA01	35810347	.	C	T	640.77	.	BaseQRankSum=-1.109;ClippingRankSum=0;ExcessHet=3.0103;FS=17.638;MQ=37.39;MQRankSum=0.744;QD=14.72;ReadPosRankSum=0.701;SOR=0.007;RAW_MQandDP=2250,2;DP=39;AF=1;MLEAC=1;MLEAF=0.5;AN=6;AC=4;A./.OVAR_DATE=2016-05-11;Func.refGene=exonic;Gene.refGene=BnaEIN4a;GeneDetail.refGene=.;ExonicFunc.refGene=synonymous_SNV;AAChange.refGene=BnaEIN4a:BnaEIN4a:exon1:c.C969T:p.V323V;ALLELE_END	GT:AD:DP:GQ:PL	./.
scaffoldA01	35810359	.	A	G	619.77	.	BaseQRankSum=-0.769;ClippingRankSum=0;ExcessHet=3.0103;FS=7.647;MQ=57.74;MQRankSum=-4.329;QD=3.49;ReadPosRankSum=-0.091;SOR=2.258;RAW_MQandDP=12463,7;DP=1132;AF=1;MLEAC=2;MLEAF=1;AN=220;AC=186;A./.OVAR_DATE=2016-05-11;Func.refGene=exonic;Gene.refGene=BnaEIN4a;GeneDetail.refGene=.;ExonicFunc.refGene=synonymous_SNV;AAChange.refGene=BnaEIN4a:BnaEIN4a:exon1:c.A981G:p.V327V;ALLELE_END	GT:AD:DP:GQ:PL	./.
scaffoldA01	35810389	.	C	G	286.8	.	BaseQRankSum=0.586;ClippingRankSum=0;ExcessHet=3.0103;FS=9.161;MQ=56.84;MQRankSum=-4.916;QD=3.57;ReadPosRankSum=0.326;SOR=3.442;RAW_MQandDP=2628,4;DP=539;AF=0.5;MLEAC=2;MLEAF=1;AN=154;AC=139;A./.OVAR_DATE=2016-05-11;Func.refGene=exonic;Gene.refGene=BnaEIN4a;GeneDetail.refGene=.;ExonicFunc.refGene=synonymous_SNV;AAChange.refGene=BnaEIN4a:BnaEIN4a:exon1:c.C1011G:p.L337L;ALLELE_END	GT:AD:DP:GQ:PL	./.
scaffoldA01	35810404	.	G	T	376.78	.	ExcessHet=3.0103;FS=0;MQ=42.04;QD=39.38;SOR=1.981;BaseQRankSum=0.691;ClippingRankSum=0;MQRankSum=-3.887;ReadPosRankSum=-2.131;RAW_MQandDP=5566,6;DP=169;AF=1;MLEAC=2;MLEAF=1;AN=44;AC=36;A./.OVAR_DATE=2016-05-11;Func.refGene=exonic;Gene.refGene=BnaEIN4a;GeneDetail.refGene=.;ExonicFunc.refGene=synonymous_SNV;AAChange.refGene=BnaEIN4a:BnaEIN4a:exon1:c.G1026T:p.L342L;ALLELE_END	GT:AD:DP:GQ:PL	./.
scaffoldA01	35810413	.	A	G	421.77	.	BaseQRankSum=-0;ClippingRankSum=-0;ExcessHet=3.0103;FS=0;MQ=46;MQRankSum=-0;QD=19.88;ReadPosRankSum=0.674;SOR=0.693;RAW_MQandDP=7024,8;DP=185;AF=1;MLEAC=2;MLEAF=1;AN=46;AC=37;A./.OVAR_DATE=2016-05-11;Func.refGene=exonic;Gene.refGene=BnaEIN4a;GeneDetail.refGene=.;ExonicFunc.refGene=synonymous_SNV;AAChange.refGene=BnaEIN4a:BnaEIN4a:exon1:c.A1035G:p.E345E;ALLELE_END	GT:AD:DP:GQ:PL	./.
scaffoldA01	35810425	.	T	A	1096.77	.	BaseQRankSum=1.024;ClippingRankSum=0;ExcessHet=3.0103;FS=0;MQ=41.44;MQRankSum=1.963;QD=19.91;ReadPosRankSum=0.336;SOR=0.829;DP=51;AF=1;MLEAC=2;MLEAF=1;AN=4;AC=3;A./.OVAR_DATE=2016-05-11;Func.refGene=exonic;Gene.refGene=BnaEIN4a;GeneDetail.refGene=.;ExonicFunc.refGene=synonymous_SNV;AAChange.refGene=BnaEIN4a:BnaEIN4a:exon1:c.T1047A:p.I349I;ALLELE_END	GT:AD:DP:GQ:PL	./.
scaffoldA01	35810428	.	A	G	1096.77	.	BaseQRankSum=0.728;ClippingRankSum=0;ExcessHet=3.0103;FS=0;MQ=41.86;MQRankSum=2.239;QD=19.85;ReadPosRankSum=-0.207;SOR=1.051;RAW_MQandDP=7024,8;DP=329;AF=1;MLEAC=2;MLEAF=1;AN=84;AC=70;A./.OVAR_DATE=2016-05-11;Func.refGene=exonic;Gene.refGene=BnaEIN4a;GeneDetail.refGene=.;ExonicFunc.refGene=synonymous_SNV;AAChange.refGene=BnaEIN4a:BnaEIN4a:exon1:c.A1050G:p.Q350Q;ALLELE_END	GT:AD:DP:GQ:PL	./.
scaffoldA01	35810446	.	G	T,A	1091.77	.	ExcessHet=3.0103;FS=0;MQ=42.36;QD=40.44;SOR=1.528;BaseQRankSum=-0.679;ClippingRankSum=0;MQRankSum=-4.825;ReadPosRankSum=0.914;RAW_MQandDP=10883,11;DP=2757;AF=1,0.5;MLEAC=2,2;MLEAF=1,1;AN=358;AC=6,284;A./.OVAR_DATE=2016-05-11;Func.refGene=exonic;Gene.refGene=BnaEIN4a;GeneDetail.refGene=.;ExonicFunc.refGene=synonymous_SNV;AAChange.refGene=BnaEIN4a:BnaEIN4a:exon1:c.G1068T:p.R356R;ALLELE_END;A./.OVAR…	GT:AD:DP:GQ:PL	./.
scaffoldA01	35810460	.	C	G	58.64	.	BaseQRankSum=-1.282;ExcessHet=3.0103;MQRankSum=-0.967;RAW_MQandDP=10911,6;ReadPosRankSum=0;DP=6;MLEAC=1;MLEAF=0.5;AN=2;AC=1;A./.OVAR_DATE=2016-05-11;Func.refGene=exonic;Gene.refGene=BnaEIN4a;GeneDetail.refGene=.;ExonicFunc.refGene=nonsynonymous_SNV;AAChange.refGene=BnaEIN4a:BnaEIN4a:exon1:c.C1082G:p.A361G;ALLELE_END	GT:AD:DP:GQ:PL	./.
scaffoldA01	35810470	.	G	C	995.77	.	BaseQRankSum=0.907;ClippingRankSum=0;ExcessHet=3.0103;FS=11.22;MQ=49.26;MQRankSum=-2.213;QD=3.31;ReadPosRankSum=1.312;SOR=2.243;RAW_MQandDP=11612,12;DP=3089;AF=0.5;MLEAC=2;MLEAF=1;AN=372;AC=294;A./.OVAR_DATE=2016-05-11;Func.refGene=exonic;Gene.refGene=BnaEIN4a;GeneDetail.refGene=.;ExonicFunc.refGene=synonymous_SNV;AAChange.refGene=BnaEIN4a:BnaEIN4a:exon1:c.G1092C:p.A364A;ALLELE_END	GT:AD:DP:GQ:PL	./.
scaffoldA01	35810536	.	C	A	149.96	.	ExcessHet=3.0103;RAW_MQandDP=7290,5;DP=5;MLEAC=2;MLEAF=1;AN=2;AC=2;A./.OVAR_DATE=2016-05-11;Func.refGene=exonic;Gene.refGene=BnaEIN4a;GeneDetail.refGene=.;ExonicFunc.refGene=synonymous_SNV;AAChange.refGene=BnaEIN4a:BnaEIN4a:exon1:c.C1158A:p.I386I;ALLELE_END	GT:AD:DP:GQ:PL	./.
scaffoldA01	35810551	.	G	C	181.96	.	ExcessHet=3.0103;RAW_MQandDP=7290,5;DP=5;MLEAC=2;MLEAF=1;AN=2;AC=2;A./.OVAR_DATE=2016-05-11;Func.refGene=exonic;Gene.refGene=BnaEIN4a;GeneDetail.refGene=.;ExonicFunc.refGene=synonymous_SNV;AAChange.refGene=BnaEIN4a:BnaEIN4a:exon1:c.G1173C:p.S391S;ALLELE_END	GT:AD:DP:GQ:PL	./.
scaffoldA01	35810557	.	C	T	1231.77	.	BaseQRankSum=-1.582;ClippingRankSum=0;ExcessHet=3.0103;FS=18.512;MQ=38.67;MQRankSum=-3.015;QD=26.89;ReadPosRankSum=-1.572;SOR=1.029;DP=2719;AF=0.5;MLEAC=1;MLEAF=0.5;AN=246;AC=173;A./.OVAR_DATE=2016-05-11;Func.refGene=exonic;Gene.refGene=BnaEIN4a;GeneDetail.refGene=.;ExonicFunc.refGene=synonymous_SNV;AAChange.refGene=BnaEIN4a:BnaEIN4a:exon1:c.C1179T:p.F393F;ALLELE_END	GT:AD:DP:GQ:PL	./.
scaffoldA01	35810563	.	T	A	1271.77	.	BaseQRankSum=-1.367;ClippingRankSum=0;ExcessHet=3.0103;FS=18.512;MQ=38.67;MQRankSum=-3.015;QD=26.89;ReadPosRankSum=0.767;SOR=1.029;DP=2666;AF=0.5;MLEAC=1;MLEAF=0.5;AN=242;AC=170;A./.OVAR_DATE=2016-05-11;Func.refGene=exonic;Gene.refGene=BnaEIN4a;GeneDetail.refGene=.;ExonicFunc.refGene=synonymous_SNV;AAChange.refGene=BnaEIN4a:BnaEIN4a:exon1:c.T1185A:p.S395S;ALLELE_END	GT:AD:DP:GQ:PL	./.
scaffoldA01	35810575	.	C	T	389.03	.	BaseQRankSum=0.405;ClippingRankSum=0;ExcessHet=3.0103;FS=25.722;MQ=49.77;MQRankSum=-3.714;QD=7.05;ReadPosRankSum=0.426;SOR=4.399;RAW_MQandDP=1818,2;DP=190;AF=1;MLEAC=1;MLEAF=0.5;AN=34;AC=26;A./.OVAR_DATE=2016-05-11;Func.refGene=exonic;Gene.refGene=BnaEIN4a;GeneDetail.refGene=.;ExonicFunc.refGene=synonymous_SNV;AAChange.refGene=BnaEIN4a:BnaEIN4a:exon1:c.C1197T:p.S399S;ALLELE_END	GT:AD:DP:GQ:PL	./.
scaffoldA01	35810578	.	C	A	389.03	.	BaseQRankSum=0;ClippingRankSum=0;ExcessHet=3.0103;FS=24.606;MQ=49.94;MQRankSum=-3.695;QD=7.7;ReadPosRankSum=0.19;SOR=4.4;RAW_MQandDP=1818,2;DP=212;AF=1;MLEAC=1;MLEAF=0.5;AN=36;AC=27;A./.OVAR_DATE=2016-05-11;Func.refGene=exonic;Gene.refGene=BnaEIN4a;GeneDetail.refGene=.;ExonicFunc.refGene=synonymous_SNV;AAChange.refGene=BnaEIN4a:BnaEIN4a:exon1:c.C1200A:p.L400L;ALLELE_END	GT:AD:DP:GQ:PL	./.
scaffoldA01	35810620	.	A	T	1124.77	.	ExcessHet=3.0103;FS=0;MQ=37.03;QD=33.34;SOR=0.859;BaseQRankSum=-0.709;ClippingRankSum=0;MQRankSum=-4.06;ReadPosRankSum=-0.022;DP=2304;AF=0.5;MLEAC=1;MLEAF=0.5;AN=240;AC=189;A./.OVAR_DATE=2016-05-11;Func.refGene=exonic;Gene.refGene=BnaEIN4a;GeneDetail.refGene=.;ExonicFunc.refGene=synonymous_SNV;AAChange.refGene=BnaEIN4a:BnaEIN4a:exon1:c.A1242T:p.T414T;ALLELE_END	GT:AD:DP:GQ:PL	./.
scaffoldA01	35810633	.	T	C	195.97	.	ExcessHet=3.0103;RAW_MQandDP=18729,6;DP=6;MLEAC=2;MLEAF=1;AN=2;AC=2;A./.OVAR_DATE=2016-05-11;Func.refGene=exonic;Gene.refGene=BnaEIN4a;GeneDetail.refGene=.;ExonicFunc.refGene=synonymous_SNV;AAChange.refGene=BnaEIN4a:BnaEIN4a:exon1:c.T1255C:p.L419L;ALLELE_END	GT:AD:DP:GQ:PL	./.
scaffoldA01	35810650	.	T	A	1415.77	.	ExcessHet=3.0103;FS=0;MQ=45.65;QD=45.2;SOR=1.402;BaseQRankSum=1.426;ClippingRankSum=0;MQRankSum=-4.438;ReadPosRankSum=-0.389;DP=2676;AF=0.5;MLEAC=1;MLEAF=0.5;AN=248;AC=192;A./.OVAR_DATE=2016-05-11;Func.refGene=exonic;Gene.refGene=BnaEIN4a;GeneDetail.refGene=.;ExonicFunc.refGene=synonymous_SNV;AAChange.refGene=BnaEIN4a:BnaEIN4a:exon1:c.T1272A:p.I424I;ALLELE_END	GT:AD:DP:GQ:PL	./.
scaffoldA01	35810653	.	C	T	1407.77	.	ExcessHet=3.0103;FS=0;MQ=47.28;QD=40.68;SOR=1.609;BaseQRankSum=-1.226;ClippingRankSum=0;MQRankSum=-4.718;ReadPosRankSum=-0.039;DP=2704;AF=0.5;MLEAC=1;MLEAF=0.5;AN=242;AC=186;A./.OVAR_DATE=2016-05-11;Func.refGene=exonic;Gene.refGene=BnaEIN4a;GeneDetail.refGene=.;ExonicFunc.refGene=synonymous_SNV;AAChange.refGene=BnaEIN4a:BnaEIN4a:exon1:c.C1275T:p.D425D;ALLELE_END	GT:AD:DP:GQ:PL	./.
scaffoldA01	35810692	.	T	C	100.83	.	ExcessHet=3.0103;RAW_MQandDP=6201,2;DP=5;MLEAC=1;MLEAF=0.5;AN=4;AC=4;A./.OVAR_DATE=2016-05-11;Func.refGene=exonic;Gene.refGene=BnaEIN4a;GeneDetail.refGene=.;ExonicFunc.refGene=synonymous_SNV;AAChange.refGene=BnaEIN4a:BnaEIN4a:exon1:c.T1314C:p.V438V;ALLELE_END	GT:AD:DP:GQ:PL	./.
scaffoldA01	35810696	.	C	A	235.77	.	BaseQRankSum=-1.66;ClippingRankSum=0;ExcessHet=3.0103;FS=3.848;MQ=59.18;MQRankSum=-3.601;QD=7.37;ReadPosRankSum=-0.022;SOR=1.863;DP=32;AF=0.5;MLEAC=1;MLEAF=0.5;AN=2;AC=1;A./.OVAR_DATE=2016-05-11;Func.refGene=exonic;Gene.refGene=BnaEIN4a;GeneDetail.refGene=.;ExonicFunc.refGene=synonymous_SNV;AAChange.refGene=BnaEIN4a:BnaEIN4a:exon1:c.C1318A:p.R440R;ALLELE_END	GT:AD:DP:GQ:PL	./.
scaffoldA01	35810707	.	T	C,G	1835.77	.	ExcessHet=3.0103;FS=0;MQ=57.35;QD=42.83;SOR=0.836;BaseQRankSum=-1.433;ClippingRankSum=0;MQRankSum=-2.905;ReadPosRankSum=0.678;DP=3556;AF=0.5,0.5;MLEAC=1,1;MLEAF=0.5,0.5;AN=254;AC=193,1;A./.OVAR_DATE=2016-05-11;Func.refGene=exonic;Gene.refGene=BnaEIN4a;GeneDetail.refGene=.;ExonicFunc.refGene=synonymous_SNV;AAChange.refGene=BnaEIN4a:BnaEIN4a:exon1:c.T1329C:p.L443L;ALLELE_END;A./.OVAR_DATE=2016-05-1…	GT:AD:DP:GQ:PL	./.
scaffoldA01	35810728	.	T	C,A	2041.77	.	ExcessHet=3.0103;FS=0;MQ=56.05;QD=43.34;SOR=1.061;BaseQRankSum=-1.673;ClippingRankSum=0;MQRankSum=-2.314;ReadPosRankSum=-0.374;RAW_MQandDP=3922,5;DP=3846;AF=0.5,.;MLEAC=1,2;MLEAF=0.5,1;AN=256;AC=194,1;A./.OVAR_DATE=2016-05-11;Func.refGene=exonic;Gene.refGene=BnaEIN4a;GeneDetail.refGene=.;ExonicFunc.refGene=synonymous_SNV;AAChange.refGene=BnaEIN4a:BnaEIN4a:exon1:c.T1350C:p.A450A;ALLELE_END;A./.OVA…	GT:AD:DP:GQ:PL	./.
scaffoldA01	35810731	.	T	C	255.97	.	ExcessHet=3.0103;RAW_MQandDP=7171,6;DP=6;MLEAC=2;MLEAF=1;AN=2;AC=1;A./.OVAR_DATE=2016-05-11;Func.refGene=exonic;Gene.refGene=BnaEIN4a;GeneDetail.refGene=.;ExonicFunc.refGene=synonymous_SNV;AAChange.refGene=BnaEIN4a:BnaEIN4a:exon1:c.T1353C:p.A451A;ALLELE_END	GT:AD:DP:GQ:PL	./.
scaffoldA01	35810734	.	T	C	255.97	.	ExcessHet=3.0103;RAW_MQandDP=7171,6;DP=6;MLEAC=2;MLEAF=1;AN=2;AC=1;A./.OVAR_DATE=2016-05-11;Func.refGene=exonic;Gene.refGene=BnaEIN4a;GeneDetail.refGene=.;ExonicFunc.refGene=synonymous_SNV;AAChange.refGene=BnaEIN4a:BnaEIN4a:exon1:c.T1356C:p.C452C;ALLELE_END	GT:AD:DP:GQ:PL	./.
scaffoldA01	35810737	.	T	G	255.97	.	ExcessHet=3.0103;RAW_MQandDP=7171,6;DP=6;MLEAC=2;MLEAF=1;AN=2;AC=1;A./.OVAR_DATE=2016-05-11;Func.refGene=exonic;Gene.refGene=BnaEIN4a;GeneDetail.refGene=.;ExonicFunc.refGene=synonymous_SNV;AAChange.refGene=BnaEIN4a:BnaEIN4a:exon1:c.T1359G:p.V453V;ALLELE_END	GT:AD:DP:GQ:PL	./.
scaffoldA01	35810740	.	C	G	255.97	.	ExcessHet=3.0103;RAW_MQandDP=7171,6;DP=6;MLEAC=2;MLEAF=1;AN=2;AC=1;A./.OVAR_DATE=2016-05-11;Func.refGene=exonic;Gene.refGene=BnaEIN4a;GeneDetail.refGene=.;ExonicFunc.refGene=synonymous_SNV;AAChange.refGene=BnaEIN4a:BnaEIN4a:exon1:c.C1362G:p.A454A;ALLELE_END	GT:AD:DP:GQ:PL	./.
scaffoldA01	35810743	.	A	G	2221.77	.	ExcessHet=3.0103;FS=0;MQ=54.84;QD=43.43;SOR=0.914;BaseQRankSum=-1.196;ClippingRankSum=0;MQRankSum=-2.224;ReadPosRankSum=1.082;DP=3959;AF=0.5;MLEAC=1;MLEAF=0.5;AN=254;AC=194;A./.OVAR_DATE=2016-05-11;Func.refGene=exonic;Gene.refGene=BnaEIN4a;GeneDetail.refGene=.;ExonicFunc.refGene=synonymous_SNV;AAChange.refGene=BnaEIN4a:BnaEIN4a:exon1:c.A1365G:p.K455K;ALLELE_END	GT:AD:DP:GQ:PL	./.
scaffoldA01	35810746	.	C	T	2221.77	.	ExcessHet=3.0103;FS=0;MQ=54.84;QD=43.43;SOR=0.914;BaseQRankSum=-1.761;ClippingRankSum=0;MQRankSum=-2.224;ReadPosRankSum=1.028;DP=3977;AF=0.5;MLEAC=1;MLEAF=0.5;AN=256;AC=195;A./.OVAR_DATE=2016-05-11;Func.refGene=exonic;Gene.refGene=BnaEIN4a;GeneDetail.refGene=.;ExonicFunc.refGene=synonymous_SNV;AAChange.refGene=BnaEIN4a:BnaEIN4a:exon1:c.C1368T:p.C456C;ALLELE_END	GT:AD:DP:GQ:PL	./.
scaffoldA01	35810752	.	T	C	2218.77	.	ExcessHet=3.0103;FS=0;MQ=54.84;QD=43.43;SOR=0.914;BaseQRankSum=-0;ClippingRankSum=-0;MQRankSum=-1.645;ReadPosRankSum=-1.036;RAW_MQandDP=11365,8;DP=4009;AF=0.5;MLEAC=1;MLEAF=0.5;AN=286;AC=224;A./.OVAR_DATE=2016-05-11;Func.refGene=exonic;Gene.refGene=BnaEIN4a;GeneDetail.refGene=.;ExonicFunc.refGene=synonymous_SNV;AAChange.refGene=BnaEIN4a:BnaEIN4a:exon1:c.T1374C:p.S458S;ALLELE_END	GT:AD:DP:GQ:PL	./.
scaffoldA01	35810773	.	T	C	2124.77	.	ExcessHet=3.0103;FS=0;MQ=54.17;QD=42.54;SOR=1.179;BaseQRankSum=-0.431;ClippingRankSum=-0;MQRankSum=-2.965;ReadPosRankSum=-1.308;RAW_MQandDP=2916,4;DP=4420;AF=0.5;MLEAC=1;MLEAF=0.5;AN=416;AC=346;A./.OVAR_DATE=2016-05-11;Func.refGene=exonic;Gene.refGene=BnaEIN4a;GeneDetail.refGene=.;ExonicFunc.refGene=synonymous_SNV;AAChange.refGene=BnaEIN4a:BnaEIN4a:exon1:c.T1395C:p.F465F;ALLELE_END	GT:AD:DP:GQ:PL	./.
scaffoldA01	35810791	.	G	A	252.02	.	ExcessHet=3.0103;RAW_MQandDP=14392,7;DP=11;MLEAC=2;MLEAF=1;AN=4;AC=4;A./.OVAR_DATE=2016-05-11;Func.refGene=exonic;Gene.refGene=BnaEIN4a;GeneDetail.refGene=.;ExonicFunc.refGene=synonymous_SNV;AAChange.refGene=BnaEIN4a:BnaEIN4a:exon1:c.G1413A:p.T471T;ALLELE_END	GT:AD:DP:GQ:PL	./.
scaffoldA01	35810803	.	T	C	520.77	.	BaseQRankSum=1.103;ClippingRankSum=0;ExcessHet=3.0103;FS=2.884;MQ=52.03;MQRankSum=-0.819;QD=2.1;ReadPosRankSum=0.947;SOR=2.368;RAW_MQandDP=2916,4;DP=1694;AF=1;MLEAC=2;MLEAF=1;AN=352;AC=297;A./.OVAR_DATE=2016-05-11;Func.refGene=exonic;Gene.refGene=BnaEIN4a;GeneDetail.refGene=.;ExonicFunc.refGene=synonymous_SNV;AAChange.refGene=BnaEIN4a:BnaEIN4a:exon1:c.T1425C:p.S475S;ALLELE_END	GT:AD:DP:GQ:PL	./.
scaffoldA01	35810863	.	C	A,T	1004.77	.	BaseQRankSum=1.041;ClippingRankSum=-0;ExcessHet=3.0103;FS=5.756;MQ=43.58;MQRankSum=0.901;QD=18.7;ReadPosRankSum=-1.531;SOR=1.17;RAW_MQandDP=6310,7;DP=4435;AF=0.5,1;MLEAC=1,2;MLEAF=0.5,1;AN=524;AC=154,242;A./.OVAR_DATE=2016-05-11;Func.refGene=exonic;Gene.refGene=BnaEIN4a;GeneDetail.refGene=.;ExonicFunc.refGene=synonymous_SNV;AAChange.refGene=BnaEIN4a:BnaEIN4a:exon1:c.C1485A:p.I495I;ALLELE_END;A./.…	GT:AD:DP:GQ:PL	./.
scaffoldA01	35810875	.	C	T	1122.77	.	ExcessHet=3.0103;FS=0;MQ=39.83;QD=34.07;SOR=0.859;BaseQRankSum=-1.465;ClippingRankSum=-0;MQRankSum=-3.719;ReadPosRankSum=-0.343;RAW_MQandDP=5581,6;DP=6564;AF=0.5;MLEAC=1;MLEAF=0.5;AN=702;AC=536;A./.OVAR_DATE=2016-05-11;Func.refGene=exonic;Gene.refGene=BnaEIN4a;GeneDetail.refGene=.;ExonicFunc.refGene=synonymous_SNV;AAChange.refGene=BnaEIN4a:BnaEIN4a:exon1:c.C1497T:p.S499S;ALLELE_END	GT:AD:DP:GQ:PL	./.
scaffoldA01	35810917	.	G	C	705.77	.	BaseQRankSum=-0;ClippingRankSum=-0;ExcessHet=3.0103;FS=12.632;MQ=40.84;MQRankSum=0.768;QD=24.8;ReadPosRankSum=-0.778;SOR=4.4;DP=1886;AF=1;MLEAC=2;MLEAF=1;AN=206;AC=133;A./.OVAR_DATE=2016-05-11;Func.refGene=exonic;Gene.refGene=BnaEIN4a;GeneDetail.refGene=.;ExonicFunc.refGene=synonymous_SNV;AAChange.refGene=BnaEIN4a:BnaEIN4a:exon1:c.G1539C:p.G513G;ALLELE_END	GT:AD:DP:GQ:PL	./.
scaffoldA01	35810927	.	G	A	1035.77	.	ExcessHet=3.0103;FS=0;MQ=38.67;QD=42.06;SOR=3.611;BaseQRankSum=-2.373;ClippingRankSum=0;MQRankSum=-4.06;ReadPosRankSum=-0.939;RAW_MQandDP=4123,4;DP=5750;AF=1;MLEAC=2;MLEAF=1;AN=602;AC=463;A./.OVAR_DATE=2016-05-11;Func.refGene=exonic;Gene.refGene=BnaEIN4a;GeneDetail.refGene=.;ExonicFunc.refGene=nonsynonymous_SNV;AAChange.refGene=BnaEIN4a:BnaEIN4a:exon1:c.G1549A:p.G517S;ALLELE_END	GT:AD:DP:GQ:PL	./.
scaffoldA01	35810932	.	G	A	775.77	.	BaseQRankSum=1.346;ClippingRankSum=0;ExcessHet=3.0103;FS=29.352;MQ=53.52;MQRankSum=-5.147;QD=11.54;ReadPosRankSum=-0.33;SOR=4.799;DP=1539;AF=1;MLEAC=2;MLEAF=1;AN=170;AC=113;A./.OVAR_DATE=2016-05-11;Func.refGene=exonic;Gene.refGene=BnaEIN4a;GeneDetail.refGene=.;ExonicFunc.refGene=synonymous_SNV;AAChange.refGene=BnaEIN4a:BnaEIN4a:exon1:c.G1554A:p.Q518Q;ALLELE_END	GT:AD:DP:GQ:PL	./.
scaffoldA01	35810944	.	G	A	638.77	.	BaseQRankSum=-0.493;ClippingRankSum=-0;ExcessHet=3.0103;FS=6.99;MQ=37.34;MQRankSum=2.287;QD=25.18;ReadPosRankSum=-0.253;SOR=4.407;DP=1790;AF=0.5;MLEAC=1;MLEAF=0.5;AN=194;AC=129;A./.OVAR_DATE=2016-05-11;Func.refGene=exonic;Gene.refGene=BnaEIN4a;GeneDetail.refGene=.;ExonicFunc.refGene=synonymous_SNV;AAChange.refGene=BnaEIN4a:BnaEIN4a:exon1:c.G1566A:p.K522K;ALLELE_END	GT:AD:DP:GQ:PL	./.
scaffoldA01	35810947	.	G	A	1198.77	.	BaseQRankSum=0.253;ClippingRankSum=-0;ExcessHet=3.0103;FS=6.99;MQ=37.34;MQRankSum=-2.287;QD=3.18;ReadPosRankSum=-0;SOR=0.012;RAW_MQandDP=4086,6;DP=1679;AF=0.5;MLEAC=1;MLEAF=0.5;AN=230;AC=180;A./.OVAR_DATE=2016-05-11;Func.refGene=exonic;Gene.refGene=BnaEIN4a;GeneDetail.refGene=.;ExonicFunc.refGene=synonymous_SNV;AAChange.refGene=BnaEIN4a:BnaEIN4a:exon1:c.G1569A:p.R523R;ALLELE_END	GT:AD:DP:GQ:PL	./.
scaffoldA01	35810968	.	G	T	1456.77	.	BaseQRankSum=1.335;ClippingRankSum=-0;ExcessHet=3.0103;FS=3.424;MQ=38.23;MQRankSum=0.525;QD=17.25;ReadPosRankSum=3.067;SOR=2.179;DP=4916;AF=0.5;MLEAC=1;MLEAF=0.5;AN=414;AC=269;A./.OVAR_DATE=2016-05-11;Func.refGene=exonic;Gene.refGene=BnaEIN4a;GeneDetail.refGene=.;ExonicFunc.refGene=synonymous_SNV;AAChange.refGene=BnaEIN4a:BnaEIN4a:exon1:c.G1590T:p.S530S;ALLELE_END	GT:AD:DP:GQ:PL	./.
scaffoldA01	35810995	.	T	G,A	1426.77	.	BaseQRankSum=-1.195;ClippingRankSum=0;ExcessHet=3.0103;FS=8.383;MQ=48.7;MQRankSum=-3.244;QD=6.86;ReadPosRankSum=0.712;SOR=2.252;RAW_MQandDP=6264,8;DP=5109;AF=1,0.5;MLEAC=1,1;MLEAF=0.5,0.5;AN=486;AC=213,149;A./.OVAR_DATE=2016-05-11;Func.refGene=exonic;Gene.refGene=BnaEIN4a;GeneDetail.refGene=.;ExonicFunc.refGene=synonymous_SNV;AAChange.refGene=BnaEIN4a:BnaEIN4a:exon1:c.T1617G:p.V539V;ALLELE_END;A.…	GT:AD:DP:GQ:PL	./.
scaffoldA01	35811036	.	T	C	62.77	.	BaseQRankSum=-0;ClippingRankSum=-0;ExcessHet=3.0103;FS=0;MQ=40.47;MQRankSum=0.703;QD=7.85;ReadPosRankSum=2.369;SOR=0.368;RAW_MQandDP=1458,2;DP=21;AF=0.5;MLEAC=1;MLEAF=0.5;AN=8;AC=5;A./.OVAR_DATE=2016-05-11;Func.refGene=exonic;Gene.refGene=BnaEIN4a;GeneDetail.refGene=.;ExonicFunc.refGene=nonsynonymous_SNV;AAChange.refGene=BnaEIN4a:BnaEIN4a:exon1:c.T1658C:p.L553S;ALLELE_END	GT:AD:DP:GQ:PL	./.
scaffoldA01	35811053	.	G	C	309.05	.	ExcessHet=3.0103;RAW_MQandDP=12588,9;DP=15;MLEAC=2;MLEAF=1;AN=4;AC=4;A./.OVAR_DATE=2016-05-11;Func.refGene=exonic;Gene.refGene=BnaEIN4a;GeneDetail.refGene=.;ExonicFunc.refGene=nonsynonymous_SNV;AAChange.refGene=BnaEIN4a:BnaEIN4a:exon1:c.G1675C:p.A559P;ALLELE_END	GT:AD:DP:GQ:PL	./.
scaffoldA01	35811065	.	G	A	363.74	.	BaseQRankSum=-0;ClippingRankSum=-0;ExcessHet=3.0103;FS=0;MQ=41.32;MQRankSum=-0.674;QD=7.95;ReadPosRankSum=-1.645;SOR=0.446;DP=1109;AF=0.5;MLEAC=1;MLEAF=0.5;AN=156;AC=100;A./.OVAR_DATE=2016-05-11;Func.refGene=exonic;Gene.refGene=BnaEIN4a;GeneDetail.refGene=.;ExonicFunc.refGene=nonsynonymous_SNV;AAChange.refGene=BnaEIN4a:BnaEIN4a:exon1:c.G1687A:p.V563I;ALLELE_END	GT:AD:DP:GQ:PL	./.
scaffoldA01	35811130	.	A	G	3335.77	.	BaseQRankSum=-0.607;ClippingRankSum=0;ExcessHet=3.0103;FS=4.929;MQ=55.61;MQRankSum=1.799;QD=38.67;ReadPosRankSum=0.743;SOR=1.646;RAW_MQandDP=54750,18;DP=6466;AF=0.5;MLEAC=2;MLEAF=1;AN=378;AC=276;A./.OVAR_DATE=2016-05-11;Func.refGene=exonic;Gene.refGene=BnaEIN4a;GeneDetail.refGene=.;ExonicFunc.refGene=synonymous_SNV;AAChange.refGene=BnaEIN4a:BnaEIN4a:exon1:c.A1752G:p.K584K;ALLELE_END	GT:AD:DP:GQ:PL	./.
scaffoldA01	35811739	.	G	T	34.64	.	BaseQRankSum=0.086;ExcessHet=3.0103;MQRankSum=-2.283;RAW_MQandDP=51695,17;ReadPosRankSum=-0.51;DP=17;MLEAC=1;MLEAF=0.5;AN=2;AC=1;A./.OVAR_DATE=2016-05-11;Func.refGene=exonic;Gene.refGene=BnaEIN4a;GeneDetail.refGene=.;ExonicFunc.refGene=nonsynonymous_SNV;AAChange.refGene=BnaEIN4a:BnaEIN4a:exon2:c.G1771T:p.G591W;ALLELE_END	GT:AD:DP:GQ:PL	./.
scaffoldA01	35811741	.	G	A	166.13	.	ExcessHet=3.0103;RAW_MQandDP=5529,4;BaseQRankSum=0.086;MQRankSum=-2.283;ReadPosRankSum=-0.425;DP=23;MLEAC=1;MLEAF=0.5;AN=6;AC=3;A./.OVAR_DATE=2016-05-11;Func.refGene=exonic;Gene.refGene=BnaEIN4a;GeneDetail.refGene=.;ExonicFunc.refGene=synonymous_SNV;AAChange.refGene=BnaEIN4a:BnaEIN4a:exon2:c.G1773A:p.G591G;ALLELE_END	GT:AD:DP:GQ:PL	./.
scaffoldA01	35811759	.	G	A,T	246.97	.	ExcessHet=3.0103;RAW_MQandDP=10939,6;BaseQRankSum=-0.112;MQRankSum=-1.677;ReadPosRankSum=0.215;DP=22;MLEAC=1,1;MLEAF=0.5,0.5;AN=6;AC=2,1;A./.OVAR_DATE=2016-05-11;Func.refGene=exonic;Gene.refGene=BnaEIN4a;GeneDetail.refGene=.;ExonicFunc.refGene=synonymous_SNV;AAChange.refGene=BnaEIN4a:BnaEIN4a:exon2:c.G1791A:p.P597P;ALLELE_END;A./.OVAR_DATE=2016-05-11;Func.refGene=exonic;Gene.refGene=BnaEIN4a;Gene…	GT:AD:DP:GQ:PL	./.
scaffoldA01	35811762	.	G	A	46.64	.	BaseQRankSum=-0.112;ExcessHet=3.0103;MQRankSum=-1.677;RAW_MQandDP=31695,12;ReadPosRankSum=0.215;DP=12;MLEAC=1;MLEAF=0.5;AN=2;AC=1;A./.OVAR_DATE=2016-05-11;Func.refGene=exonic;Gene.refGene=BnaEIN4a;GeneDetail.refGene=.;ExonicFunc.refGene=synonymous_SNV;AAChange.refGene=BnaEIN4a:BnaEIN4a:exon2:c.G1794A:p.K598K;ALLELE_END	GT:AD:DP:GQ:PL	./.
scaffoldA01	35811765	.	A	G	1277.77	.	ExcessHet=3.0103;FS=0;MQ=45.52;QD=37.56;SOR=5.136;BaseQRankSum=-1.093;ClippingRankSum=0;MQRankSum=-2.644;ReadPosRankSum=1.251;RAW_MQandDP=31695,12;DP=3596;AF=1;MLEAC=2;MLEAF=1;AN=350;AC=266;A./.OVAR_DATE=2016-05-11;Func.refGene=exonic;Gene.refGene=BnaEIN4a;GeneDetail.refGene=.;ExonicFunc.refGene=synonymous_SNV;AAChange.refGene=BnaEIN4a:BnaEIN4a:exon2:c.A1797G:p.S599S;ALLELE_END	GT:AD:DP:GQ:PL	./.
scaffoldA01	35811792	.	G	A	276.02	.	ExcessHet=3.0103;FS=0;MQ=39;QD=31.37;SOR=2.303;RAW_MQandDP=13340,7;DP=14;AF=1;MLEAC=2;MLEAF=1;AN=6;AC=6;A./.OVAR_DATE=2016-05-11;Func.refGene=exonic;Gene.refGene=BnaEIN4a;GeneDetail.refGene=.;ExonicFunc.refGene=synonymous_SNV;AAChange.refGene=BnaEIN4a:BnaEIN4a:exon2:c.G1824A:p.L608L;ALLELE_END	GT:AD:DP:GQ:PL	./.
scaffoldA01	35811798	.	G	T	62.74	.	ExcessHet=3.0103;FS=0;MQ=39;QD=31.37;SOR=2.303;DP=2;AF=1;MLEAC=2;MLEAF=1;AN=2;AC=2;A./.OVAR_DATE=2016-05-11;Func.refGene=exonic;Gene.refGene=BnaEIN4a;GeneDetail.refGene=.;ExonicFunc.refGene=synonymous_SNV;AAChange.refGene=BnaEIN4a:BnaEIN4a:exon2:c.G1830T:p.L610L;ALLELE_END	GT:AD:DP:GQ:PL	./.
scaffoldA01	35811807	.	G	A	62.74	.	ExcessHet=3.0103;FS=0;MQ=39;QD=31.37;SOR=2.303;DP=2;AF=1;MLEAC=2;MLEAF=1;AN=2;AC=2;A./.OVAR_DATE=2016-05-11;Func.refGene=exonic;Gene.refGene=BnaEIN4a;GeneDetail.refGene=.;ExonicFunc.refGene=synonymous_SNV;AAChange.refGene=BnaEIN4a:BnaEIN4a:exon2:c.G1839A:p.Q613Q;ALLELE_END	GT:AD:DP:GQ:PL	./.
scaffoldA01	35811819	.	T	C	62.74	.	ExcessHet=3.0103;FS=0;MQ=39;QD=31.37;SOR=2.303;DP=2;AF=1;MLEAC=2;MLEAF=1;AN=2;AC=2;A./.OVAR_DATE=2016-05-11;Func.refGene=exonic;Gene.refGene=BnaEIN4a;GeneDetail.refGene=.;ExonicFunc.refGene=synonymous_SNV;AAChange.refGene=BnaEIN4a:BnaEIN4a:exon2:c.T1851C:p.S617S;ALLELE_END	GT:AD:DP:GQ:PL	./.
scaffoldA01	35811820	.	A	G	62.74	.	ExcessHet=3.0103;FS=0;MQ=39;QD=31.37;SOR=2.303;DP=2;AF=1;MLEAC=2;MLEAF=1;AN=2;AC=2;A./.OVAR_DATE=2016-05-11;Func.refGene=exonic;Gene.refGene=BnaEIN4a;GeneDetail.refGene=.;ExonicFunc.refGene=nonsynonymous_SNV;AAChange.refGene=BnaEIN4a:BnaEIN4a:exon2:c.A1852G:p.I618V;ALLELE_END	GT:AD:DP:GQ:PL	./.
scaffoldA01	35811822	.	C	T	578.77	.	ExcessHet=3.0103;FS=0;MQ=39.54;QD=41.53;SOR=4.615;BaseQRankSum=1.117;ClippingRankSum=0;MQRankSum=-3.025;ReadPosRankSum=-0.094;RAW_MQandDP=33470,12;DP=1656;AF=1;MLEAC=1;MLEAF=0.5;AN=258;AC=211;A./.OVAR_DATE=2016-05-11;Func.refGene=exonic;Gene.refGene=BnaEIN4a;GeneDetail.refGene=.;ExonicFunc.refGene=synonymous_SNV;AAChange.refGene=BnaEIN4a:BnaEIN4a:exon2:c.C1854T:p.I618I;ALLELE_END	GT:AD:DP:GQ:PL	./.
scaffoldA01	35811830	.	C	T	62.74	.	ExcessHet=3.0103;FS=0;MQ=39;QD=31.37;SOR=2.303;DP=2;AF=1;MLEAC=2;MLEAF=1;AN=2;AC=2;A./.OVAR_DATE=2016-05-11;Func.refGene=exonic;Gene.refGene=BnaEIN4a;GeneDetail.refGene=.;ExonicFunc.refGene=nonsynonymous_SNV;AAChange.refGene=BnaEIN4a:BnaEIN4a:exon2:c.C1862T:p.S621L;ALLELE_END	GT:AD:DP:GQ:PL	./.
scaffoldA01	35811834	.	C	G	62.74	.	ExcessHet=3.0103;FS=0;MQ=39;QD=31.37;SOR=2.303;DP=2;AF=1;MLEAC=2;MLEAF=1;AN=2;AC=2;A./.OVAR_DATE=2016-05-11;Func.refGene=exonic;Gene.refGene=BnaEIN4a;GeneDetail.refGene=.;ExonicFunc.refGene=nonsynonymous_SNV;AAChange.refGene=BnaEIN4a:BnaEIN4a:exon2:c.C1866G:p.I622M;ALLELE_END	GT:AD:DP:GQ:PL	./.
scaffoldA01	35811835	.	T	C	62.74	.	ExcessHet=3.0103;FS=0;MQ=39;QD=31.37;SOR=2.303;DP=2;AF=1;MLEAC=2;MLEAF=1;AN=2;AC=2;A./.OVAR_DATE=2016-05-11;Func.refGene=exonic;Gene.refGene=BnaEIN4a;GeneDetail.refGene=.;ExonicFunc.refGene=synonymous_SNV;AAChange.refGene=BnaEIN4a:BnaEIN4a:exon2:c.T1867C:p.L623L;ALLELE_END	GT:AD:DP:GQ:PL	./.
scaffoldA01	35811840	.	C	A	463.77	.	ExcessHet=3.0103;FS=0;MQ=36.17;QD=41.47;SOR=4.407;BaseQRankSum=0;ClippingRankSum=0;MQRankSum=-4.139;ReadPosRankSum=0.452;DP=1014;AF=1;MLEAC=2;MLEAF=1;AN=196;AC=166;A./.OVAR_DATE=2016-05-11;Func.refGene=exonic;Gene.refGene=BnaEIN4a;GeneDetail.refGene=.;ExonicFunc.refGene=synonymous_SNV;AAChange.refGene=BnaEIN4a:BnaEIN4a:exon2:c.C1872A:p.A624A;ALLELE_END	GT:AD:DP:GQ:PL	./.
scaffoldA01	35811846	.	T	C,G	421.77	.	ExcessHet=3.0103;FS=0;MQ=36.17;QD=41.47;SOR=4.407;BaseQRankSum=0.845;ClippingRankSum=0;MQRankSum=-4.139;ReadPosRankSum=-0.407;DP=811;AF=1,1;MLEAC=2,2;MLEAF=1,1;AN=172;AC=145,2;A./.OVAR_DATE=2016-05-11;Func.refGene=exonic;Gene.refGene=BnaEIN4a;GeneDetail.refGene=.;ExonicFunc.refGene=synonymous_SNV;AAChange.refGene=BnaEIN4a:BnaEIN4a:exon2:c.T1878C:p.N626N;ALLELE_END;A./.OVAR_DATE=2016-05-11;Func.re…	GT:AD:DP:GQ:PL	./.
scaffoldA01	35811852	.	A	G	62.74	.	ExcessHet=3.0103;FS=0;MQ=39;QD=31.37;SOR=2.303;DP=2;AF=1;MLEAC=2;MLEAF=1;AN=2;AC=2;A./.OVAR_DATE=2016-05-11;Func.refGene=exonic;Gene.refGene=BnaEIN4a;GeneDetail.refGene=.;ExonicFunc.refGene=synonymous_SNV;AAChange.refGene=BnaEIN4a:BnaEIN4a:exon2:c.A1884G:p.P628P;ALLELE_END	GT:AD:DP:GQ:PL	./.
scaffoldA01	35811854	.	A	G	62.74	.	ExcessHet=3.0103;FS=0;MQ=39;QD=31.37;SOR=2.303;DP=2;AF=1;MLEAC=2;MLEAF=1;AN=2;AC=2;A./.OVAR_DATE=2016-05-11;Func.refGene=exonic;Gene.refGene=BnaEIN4a;GeneDetail.refGene=.;ExonicFunc.refGene=nonsynonymous_SNV;AAChange.refGene=BnaEIN4a:BnaEIN4a:exon2:c.A1886G:p.E629G;ALLELE_END	GT:AD:DP:GQ:PL	./.
scaffoldA01	35811867	.	A	T	62.74	.	ExcessHet=3.0103;FS=0;MQ=39;QD=31.37;SOR=2.303;DP=2;AF=1;MLEAC=2;MLEAF=1;AN=2;AC=2;A./.OVAR_DATE=2016-05-11;Func.refGene=exonic;Gene.refGene=BnaEIN4a;GeneDetail.refGene=.;ExonicFunc.refGene=synonymous_SNV;AAChange.refGene=BnaEIN4a:BnaEIN4a:exon2:c.A1899T:p.P633P;ALLELE_END	GT:AD:DP:GQ:PL	./.
scaffoldA01	35811870	.	C	T	62.74	.	ExcessHet=3.0103;FS=0;MQ=39;QD=31.37;SOR=2.303;DP=2;AF=1;MLEAC=2;MLEAF=1;AN=2;AC=2;A./.OVAR_DATE=2016-05-11;Func.refGene=exonic;Gene.refGene=BnaEIN4a;GeneDetail.refGene=.;ExonicFunc.refGene=synonymous_SNV;AAChange.refGene=BnaEIN4a:BnaEIN4a:exon2:c.C1902T:p.N634N;ALLELE_END	GT:AD:DP:GQ:PL	./.
scaffoldA01	35811876	.	C	T	62.74	.	ExcessHet=3.0103;FS=0;MQ=39;QD=31.37;SOR=2.303;DP=2;AF=1;MLEAC=2;MLEAF=1;AN=2;AC=2;A./.OVAR_DATE=2016-05-11;Func.refGene=exonic;Gene.refGene=BnaEIN4a;GeneDetail.refGene=.;ExonicFunc.refGene=synonymous_SNV;AAChange.refGene=BnaEIN4a:BnaEIN4a:exon2:c.C1908T:p.N636N;ALLELE_END	GT:AD:DP:GQ:PL	./.
scaffoldA01	35811879	.	A	T,G	62.74	.	ExcessHet=3.0103;FS=0;MQ=39;QD=31.37;SOR=2.303;RAW_MQandDP=3042,2;DP=4;AF=1,.;MLEAC=2,1;MLEAF=1,0.5;AN=4;AC=2,2;A./.OVAR_DATE=2016-05-11;Func.refGene=exonic;Gene.refGene=BnaEIN4a;GeneDetail.refGene=.;ExonicFunc.refGene=synonymous_SNV;AAChange.refGene=BnaEIN4a:BnaEIN4a:exon2:c.A1911T:p.S637S;ALLELE_END;A./.OVAR_DATE=2016-05-11;Func.refGene=exonic;Gene.refGene=BnaEIN4a;GeneDetail.refGene=.;ExonicFu…	GT:AD:DP:GQ:PL	./.
scaffoldA01	35811924	.	A	G	173.97	.	ExcessHet=3.0103;RAW_MQandDP=2671,4;DP=17;MLEAC=2;MLEAF=1;AN=8;AC=8;A./.OVAR_DATE=2016-05-11;Func.refGene=exonic;Gene.refGene=BnaEIN4a;GeneDetail.refGene=.;ExonicFunc.refGene=synonymous_SNV;AAChange.refGene=BnaEIN4a:BnaEIN4a:exon2:c.A1956G:p.V652V;ALLELE_END	GT:AD:DP:GQ:PL	./.
scaffoldA01	35811966	.	T	C	67.64	.	BaseQRankSum=0;ExcessHet=3.0103;MQRankSum=0.253;RAW_MQandDP=4552,5;ReadPosRankSum=0;DP=5;MLEAC=1;MLEAF=0.5;AN=2;AC=1;A./.OVAR_DATE=2016-05-11;Func.refGene=exonic;Gene.refGene=BnaEIN4a;GeneDetail.refGene=.;ExonicFunc.refGene=synonymous_SNV;AAChange.refGene=BnaEIN4a:BnaEIN4a:exon2:c.T1998C:p.C666C;ALLELE_END	GT:AD:DP:GQ:PL	./.
scaffoldA01	35811972	.	G	C	67.64	.	BaseQRankSum=0.674;ExcessHet=3.0103;MQRankSum=0.253;RAW_MQandDP=4552,5;ReadPosRankSum=0;DP=5;MLEAC=1;MLEAF=0.5;AN=2;AC=1;A./.OVAR_DATE=2016-05-11;Func.refGene=exonic;Gene.refGene=BnaEIN4a;GeneDetail.refGene=.;ExonicFunc.refGene=synonymous_SNV;AAChange.refGene=BnaEIN4a:BnaEIN4a:exon2:c.G2004C:p.V668V;ALLELE_END	GT:AD:DP:GQ:PL	./.
scaffoldA01	35811981	.	G	T	67.64	.	ExcessHet=3.0103;FS=0;MQ=21;QD=31.37;SOR=0.693;BaseQRankSum=1.645;MQRankSum=0.253;RAW_MQandDP=4552,5;ReadPosRankSum=1.645;DP=7;AF=1;MLEAC=1;MLEAF=0.5;AN=4;AC=3;A./.OVAR_DATE=2016-05-11;Func.refGene=exonic;Gene.refGene=BnaEIN4a;GeneDetail.refGene=.;ExonicFunc.refGene=synonymous_SNV;AAChange.refGene=BnaEIN4a:BnaEIN4a:exon2:c.G2013T:p.V671V;ALLELE_END	GT:AD:DP:GQ:PL	./.
scaffoldA01	35811984	.	T	G	67.64	.	ExcessHet=3.0103;FS=0;MQ=21;QD=31.37;SOR=0.693;BaseQRankSum=1.645;MQRankSum=0.253;RAW_MQandDP=4552,5;ReadPosRankSum=1.645;DP=7;AF=1;MLEAC=1;MLEAF=0.5;AN=4;AC=3;A./.OVAR_DATE=2016-05-11;Func.refGene=exonic;Gene.refGene=BnaEIN4a;GeneDetail.refGene=.;ExonicFunc.refGene=synonymous_SNV;AAChange.refGene=BnaEIN4a:BnaEIN4a:exon2:c.T2016G:p.S672S;ALLELE_END	GT:AD:DP:GQ:PL	./.
scaffoldA01	35811990	.	A	T	115.64	.	ExcessHet=3.0103;RAW_MQandDP=1458,2;BaseQRankSum=0;MQRankSum=1.15;ReadPosRankSum=0.967;DP=6;MLEAC=1;MLEAF=0.5;AN=4;AC=2;A./.OVAR_DATE=2016-05-11;Func.refGene=exonic;Gene.refGene=BnaEIN4a;GeneDetail.refGene=.;ExonicFunc.refGene=synonymous_SNV;AAChange.refGene=BnaEIN4a:BnaEIN4a:exon2:c.A2022T:p.G674G;ALLELE_END	GT:AD:DP:GQ:PL	./.
scaffoldA01	35811993	.	T	C	78.31	.	ExcessHet=3.0103;FS=0;MQ=21;QD=31.37;SOR=0.693;RAW_MQandDP=1458,2;DP=4;AF=1;MLEAC=1;MLEAF=0.5;AN=4;AC=3;A./.OVAR_DATE=2016-05-11;Func.refGene=exonic;Gene.refGene=BnaEIN4a;GeneDetail.refGene=.;ExonicFunc.refGene=synonymous_SNV;AAChange.refGene=BnaEIN4a:BnaEIN4a:exon2:c.T2025C:p.F675F;ALLELE_END	GT:AD:DP:GQ:PL	./.
scaffoldA01	35812000	.	T	C	78.31	.	ExcessHet=3.0103;RAW_MQandDP=1458,2;DP=2;MLEAC=1;MLEAF=0.5;AN=2;AC=1;A./.OVAR_DATE=2016-05-11;Func.refGene=exonic;Gene.refGene=BnaEIN4a;GeneDetail.refGene=.;ExonicFunc.refGene=synonymous_SNV;AAChange.refGene=BnaEIN4a:BnaEIN4a:exon2:c.T2032C:p.L678L;ALLELE_END	GT:AD:DP:GQ:PL	./.
scaffoldA01	35812008	.	G	C,T	115.64	.	ExcessHet=3.0103;RAW_MQandDP=1458,2;MQRankSum=-1.15;DP=6;MLEAC=1,1;MLEAF=0.5,0.5;AN=4;AC=1,1;A./.OVAR_DATE=2016-05-11;Func.refGene=exonic;Gene.refGene=BnaEIN4a;GeneDetail.refGene=.;ExonicFunc.refGene=synonymous_SNV;AAChange.refGene=BnaEIN4a:BnaEIN4a:exon2:c.G2040C:p.A680A;ALLELE_END;A./.OVAR_DATE=2016-05-11;Func.refGene=exonic;Gene.refGene=BnaEIN4a;GeneDetail.refGene=.;ExonicFunc.refGene=synonymo…	GT:AD:DP:GQ:PL	./.
scaffoldA01	35812014	.	T	A	112.64	.	BaseQRankSum=1.645;ExcessHet=3.0103;MQRankSum=-1.645;RAW_MQandDP=8418,5;ReadPosRankSum=1.645;DP=5;MLEAC=1;MLEAF=0.5;AN=2;AC=1;A./.OVAR_DATE=2016-05-11;Func.refGene=exonic;Gene.refGene=BnaEIN4a;GeneDetail.refGene=.;ExonicFunc.refGene=synonymous_SNV;AAChange.refGene=BnaEIN4a:BnaEIN4a:exon2:c.T2046A:p.S682S;ALLELE_END	GT:AD:DP:GQ:PL	./.
scaffoldA01	35812017	.	T	C	112.64	.	BaseQRankSum=1.282;ExcessHet=3.0103;MQRankSum=-1.645;RAW_MQandDP=8418,5;ReadPosRankSum=0.524;DP=5;MLEAC=1;MLEAF=0.5;AN=2;AC=1;A./.OVAR_DATE=2016-05-11;Func.refGene=exonic;Gene.refGene=BnaEIN4a;GeneDetail.refGene=.;ExonicFunc.refGene=synonymous_SNV;AAChange.refGene=BnaEIN4a:BnaEIN4a:exon2:c.T2049C:p.N683N;ALLELE_END	GT:AD:DP:GQ:PL	./.
scaffoldA01	35812027	.	T	C	70.64	.	ExcessHet=3.0103;FS=0;MQ=34.12;QD=23.37;SOR=2.303;BaseQRankSum=1.383;MQRankSum=-1.383;RAW_MQandDP=7329,4;ReadPosRankSum=1.383;DP=6;AF=1;MLEAC=1;MLEAF=0.5;AN=4;AC=3;A./.OVAR_DATE=2016-05-11;Func.refGene=exonic;Gene.refGene=BnaEIN4a;GeneDetail.refGene=.;ExonicFunc.refGene=nonsynonymous_SNV;AAChange.refGene=BnaEIN4a:BnaEIN4a:exon2:c.T2059C:p.S687P;ALLELE_END	GT:AD:DP:GQ:PL	./.
scaffoldA01	35812062	.	A	T	123.13	.	BaseQRankSum=-2.737;ClippingRankSum=0;ExcessHet=3.0103;FS=1.64;MQ=56.6;MQRankSum=-5.743;QD=3.51;ReadPosRankSum=-1.074;SOR=1.11;RAW_MQandDP=4538,3;DP=184;AF=1;MLEAC=1;MLEAF=0.5;AN=66;AC=59;A./.OVAR_DATE=2016-05-11;Func.refGene=exonic;Gene.refGene=BnaEIN4a;GeneDetail.refGene=.;ExonicFunc.refGene=synonymous_SNV;AAChange.refGene=BnaEIN4a:BnaEIN4a:exon2:c.A2094T:p.P698P;ALLELE_END	GT:AD:DP:GQ:PL	./.
scaffoldA01	35812106	.	G	A	457.64	.	BaseQRankSum=-3.56;ClippingRankSum=0;ExcessHet=3.0103;FS=0;MQ=55.96;MQRankSum=-5.192;QD=7.1;ReadPosRankSum=0.355;SOR=0.743;RAW_MQandDP=6396,6;DP=706;AF=1;MLEAC=1;MLEAF=0.5;AN=154;AC=121;A./.OVAR_DATE=2016-05-11;Func.refGene=exonic;Gene.refGene=BnaEIN4a;GeneDetail.refGene=.;ExonicFunc.refGene=nonsynonymous_SNV;AAChange.refGene=BnaEIN4a:BnaEIN4a:exon2:c.G2138A:p.C713Y;ALLELE_END	GT:AD:DP:GQ:PL	./.
scaffoldA01	35812109	.	G	A	391.05	.	BaseQRankSum=-2.28;ClippingRankSum=0;ExcessHet=3.0103;FS=0;MQ=57.75;MQRankSum=-4.602;QD=3.47;ReadPosRankSum=-0.334;SOR=0.399;RAW_MQandDP=6396,6;DP=641;AF=1;MLEAC=2;MLEAF=1;AN=144;AC=116;A./.OVAR_DATE=2016-05-11;Func.refGene=exonic;Gene.refGene=BnaEIN4a;GeneDetail.refGene=.;ExonicFunc.refGene=nonsynonymous_SNV;AAChange.refGene=BnaEIN4a:BnaEIN4a:exon2:c.G2141A:p.G714E;ALLELE_END	GT:AD:DP:GQ:PL	./.
scaffoldA01	35812111	.	C	T	583.64	.	BaseQRankSum=-4.691;ClippingRankSum=0;ExcessHet=3.0103;FS=0;MQ=55.85;MQRankSum=-5.108;QD=7.38;ReadPosRankSum=0.366;SOR=0.838;RAW_MQandDP=6396,6;DP=740;AF=1;MLEAC=1;MLEAF=0.5;AN=156;AC=122;A./.OVAR_DATE=2016-05-11;Func.refGene=exonic;Gene.refGene=BnaEIN4a;GeneDetail.refGene=.;ExonicFunc.refGene=nonsynonymous_SNV;AAChange.refGene=BnaEIN4a:BnaEIN4a:exon2:c.C2143T:p.H715Y;ALLELE_END	GT:AD:DP:GQ:PL	./.
scaffoldA01	35812116	.	T	C	622.64	.	BaseQRankSum=-3.994;ClippingRankSum=0;ExcessHet=3.0103;FS=0;MQ=55.85;MQRankSum=-5.108;QD=7.3;ReadPosRankSum=0.493;SOR=0.813;RAW_MQandDP=9996,7;DP=818;AF=1;MLEAC=1;MLEAF=0.5;AN=164;AC=128;A./.OVAR_DATE=2016-05-11;Func.refGene=exonic;Gene.refGene=BnaEIN4a;GeneDetail.refGene=.;ExonicFunc.refGene=synonymous_SNV;AAChange.refGene=BnaEIN4a:BnaEIN4a:exon2:c.T2148C:p.H716H;ALLELE_END	GT:AD:DP:GQ:PL	./.
scaffoldA01	35812122	.	G	A	652.64	.	BaseQRankSum=-4.18;ClippingRankSum=0;ExcessHet=3.0103;FS=0;MQ=55.27;MQRankSum=-4.706;QD=7.18;ReadPosRankSum=0.921;SOR=0.611;RAW_MQandDP=13596,8;DP=759;AF=1;MLEAC=1;MLEAF=0.5;AN=154;AC=120;A./.OVAR_DATE=2016-05-11;Func.refGene=exonic;Gene.refGene=BnaEIN4a;GeneDetail.refGene=.;ExonicFunc.refGene=synonymous_SNV;AAChange.refGene=BnaEIN4a:BnaEIN4a:exon2:c.G2154A:p.P718P;ALLELE_END	GT:AD:DP:GQ:PL	./.
scaffoldA01	35812134	.	T	C	1008.06	.	ExcessHet=3.0103;RAW_MQandDP=78255,25;DP=33;MLEAC=2;MLEAF=1;AN=4;AC=4;A./.OVAR_DATE=2016-05-11;Func.refGene=exonic;Gene.refGene=BnaEIN4a;GeneDetail.refGene=.;ExonicFunc.refGene=synonymous_SNV;AAChange.refGene=BnaEIN4a:BnaEIN4a:exon2:c.T2166C:p.A722A;ALLELE_END	GT:AD:DP:GQ:PL	./.
scaffoldA01	35812137	.	G	A	578.64	.	BaseQRankSum=-1.122;ExcessHet=3.0103;MQRankSum=1.668;RAW_MQandDP=23021,10;ReadPosRankSum=-0.409;DP=31;MLEAC=1;MLEAF=0.5;AN=4;AC=2;A./.OVAR_DATE=2016-05-11;Func.refGene=exonic;Gene.refGene=BnaEIN4a;GeneDetail.refGene=.;ExonicFunc.refGene=synonymous_SNV;AAChange.refGene=BnaEIN4a:BnaEIN4a:exon2:c.G2169A:p.L723L;ALLELE_END	GT:AD:DP:GQ:PL	./.
scaffoldA01	35812142	.	C	T	62.74	.	ExcessHet=3.0103;FS=0;MQ=48.66;QD=31.37;SOR=0.693;DP=2;AF=1;MLEAC=2;MLEAF=1;AN=2;AC=2;A./.OVAR_DATE=2016-05-11;Func.refGene=exonic;Gene.refGene=BnaEIN4a;GeneDetail.refGene=.;ExonicFunc.refGene=nonsynonymous_SNV;AAChange.refGene=BnaEIN4a:BnaEIN4a:exon2:c.C2174T:p.A725V;ALLELE_END	GT:AD:DP:GQ:PL	./.
scaffoldA01	35812152	.	A	G	104.65	.	BaseQRankSum=1.383;ClippingRankSum=-0;ExcessHet=3.0103;FS=0;MQ=39.6;MQRankSum=-1.383;QD=12.44;ReadPosRankSum=-0;SOR=2.303;RAW_MQandDP=3645,5;DP=19;AF=1;MLEAC=1;MLEAF=0.5;AN=10;AC=6;A./.OVAR_DATE=2016-05-11;Func.refGene=exonic;Gene.refGene=BnaEIN4a;GeneDetail.refGene=.;ExonicFunc.refGene=synonymous_SNV;AAChange.refGene=BnaEIN4a:BnaEIN4a:exon2:c.A2184G:p.E728E;ALLELE_END	GT:AD:DP:GQ:PL	./.
scaffoldA01	35812161	.	T	C	1157.77	.	BaseQRankSum=3.428;ClippingRankSum=0;ExcessHet=3.0103;FS=3.375;MQ=56.4;MQRankSum=5.931;QD=25.78;ReadPosRankSum=-1.445;SOR=0.923;DP=71;AF=1;MLEAC=2;MLEAF=1;AN=4;AC=3;A./.OVAR_DATE=2016-05-11;Func.refGene=exonic;Gene.refGene=BnaEIN4a;GeneDetail.refGene=.;ExonicFunc.refGene=synonymous_SNV;AAChange.refGene=BnaEIN4a:BnaEIN4a:exon2:c.T2193C:p.V731V;ALLELE_END	GT:AD:DP:GQ:PL	./.
scaffoldA01	35812167	.	A	G	52.77	.	BaseQRankSum=1.383;ClippingRankSum=-0;ExcessHet=3.0103;FS=0;MQ=39.6;MQRankSum=-1.383;QD=12.44;ReadPosRankSum=0.674;SOR=2.303;DP=7;AF=0.5;MLEAC=1;MLEAF=0.5;AN=4;AC=2;A./.OVAR_DATE=2016-05-11;Func.refGene=exonic;Gene.refGene=BnaEIN4a;GeneDetail.refGene=.;ExonicFunc.refGene=synonymous_SNV;AAChange.refGene=BnaEIN4a:BnaEIN4a:exon2:c.A2199G:p.E733E;ALLELE_END	GT:AD:DP:GQ:PL	./.
scaffoldA01	35812179	.	A	G	74.77	.	BaseQRankSum=1.383;ClippingRankSum=-0;ExcessHet=3.0103;FS=0;MQ=39.6;MQRankSum=-1.383;QD=12.44;ReadPosRankSum=0.674;SOR=2.303;RAW_MQandDP=2187,3;DP=17;AF=1;MLEAC=1;MLEAF=0.5;AN=10;AC=6;A./.OVAR_DATE=2016-05-11;Func.refGene=exonic;Gene.refGene=BnaEIN4a;GeneDetail.refGene=.;ExonicFunc.refGene=synonymous_SNV;AAChange.refGene=BnaEIN4a:BnaEIN4a:exon2:c.A2211G:p.Q737Q;ALLELE_END	GT:AD:DP:GQ:PL	./.
scaffoldA01	35812182	.	G	A	190.96	.	BaseQRankSum=-1.95;ClippingRankSum=0;ExcessHet=3.0103;FS=7.454;MQ=57.15;MQRankSum=-4.694;QD=3.24;ReadPosRankSum=0.928;SOR=2.272;RAW_MQandDP=16609,5;DP=66;AF=0.5;MLEAC=1;MLEAF=0.5;AN=8;AC=4;A./.OVAR_DATE=2016-05-11;Func.refGene=exonic;Gene.refGene=BnaEIN4a;GeneDetail.refGene=.;ExonicFunc.refGene=nonsynonymous_SNV;AAChange.refGene=BnaEIN4a:BnaEIN4a:exon2:c.G2214A:p.M738I;ALLELE_END	GT:AD:DP:GQ:PL	./.
scaffoldA01	35812186	.	A	G	543.64	.	BaseQRankSum=-1.562;ClippingRankSum=0;ExcessHet=3.0103;FS=7.454;MQ=57.15;MQRankSum=-4.694;QD=3.24;ReadPosRankSum=0.459;SOR=2.272;RAW_MQandDP=14021,8;DP=325;AF=1;MLEAC=2;MLEAF=1;AN=94;AC=74;A./.OVAR_DATE=2016-05-11;Func.refGene=exonic;Gene.refGene=BnaEIN4a;GeneDetail.refGene=.;ExonicFunc.refGene=nonsynonymous_SNV;AAChange.refGene=BnaEIN4a:BnaEIN4a:exon2:c.A2218G:p.M740V;ALLELE_END	GT:AD:DP:GQ:PL	./.
scaffoldA01	35812192	.	G	A	121.83	.	BaseQRankSum=0.319;ExcessHet=3.0103;MQRankSum=0.319;RAW_MQandDP=5983,4;ReadPosRankSum=-0.319;DP=7;MLEAC=1;MLEAF=0.5;AN=4;AC=2;A./.OVAR_DATE=2016-05-11;Func.refGene=exonic;Gene.refGene=BnaEIN4a;GeneDetail.refGene=.;ExonicFunc.refGene=nonsynonymous_SNV;AAChange.refGene=BnaEIN4a:BnaEIN4a:exon2:c.G2224A:p.G742S;ALLELE_END	GT:AD:DP:GQ:PL	./.
scaffoldA01	35812210	.	G	A	210.96	.	ExcessHet=3.0103;FS=0;MQ=39.61;QD=44.01;SOR=2.833;BaseQRankSum=0.709;ClippingRankSum=0;MQRankSum=-4.82;ReadPosRankSum=0.452;RAW_MQandDP=12163,5;DP=139;AF=1;MLEAC=1;MLEAF=0.5;AN=56;AC=46;A./.OVAR_DATE=2016-05-11;Func.refGene=exonic;Gene.refGene=BnaEIN4a;GeneDetail.refGene=.;ExonicFunc.refGene=nonsynonymous_SNV;AAChange.refGene=BnaEIN4a:BnaEIN4a:exon2:c.G2242A:p.V748I;ALLELE_END	GT:AD:DP:GQ:PL	./.
scaffoldA01	35812224	.	C	T	482.06	.	ExcessHet=3.0103;FS=0;MQ=44.6;QD=31.37;SOR=2.303;BaseQRankSum=-1.175;ClippingRankSum=0;MQRankSum=-4.711;ReadPosRankSum=-0.398;RAW_MQandDP=8563,4;DP=202;AF=1;MLEAC=1;MLEAF=0.5;AN=64;AC=49;A./.OVAR_DATE=2016-05-11;Func.refGene=exonic;Gene.refGene=BnaEIN4a;GeneDetail.refGene=.;ExonicFunc.refGene=synonymous_SNV;AAChange.refGene=BnaEIN4a:BnaEIN4a:exon2:c.C2256T:p.V752V;ALLELE_END	GT:AD:DP:GQ:PL	./.
scaffoldA01	35812229	.	C	A	121.83	.	ExcessHet=3.0103;FS=0;MQ=44.6;QD=31.37;SOR=2.303;BaseQRankSum=0.589;ClippingRankSum=0;MQRankSum=-4.493;ReadPosRankSum=-1.58;RAW_MQandDP=4963,3;DP=146;AF=1;MLEAC=1;MLEAF=0.5;AN=52;AC=39;A./.OVAR_DATE=2016-05-11;Func.refGene=exonic;Gene.refGene=BnaEIN4a;GeneDetail.refGene=.;ExonicFunc.refGene=nonsynonymous_SNV;AAChange.refGene=BnaEIN4a:BnaEIN4a:exon2:c.C2261A:p.A754D;ALLELE_END	GT:AD:DP:GQ:PL	./.
scaffoldA01	35812239	.	T	A	121.83	.	ExcessHet=3.0103;FS=0;MQ=49.28;QD=35.76;SOR=1.179;BaseQRankSum=0.734;ClippingRankSum=0;MQRankSum=-4.136;ReadPosRankSum=-2.288;RAW_MQandDP=2938,2;DP=79;AF=1;MLEAC=1;MLEAF=0.5;AN=28;AC=21;A./.OVAR_DATE=2016-05-11;Func.refGene=exonic;Gene.refGene=BnaEIN4a;GeneDetail.refGene=.;ExonicFunc.refGene=synonymous_SNV;AAChange.refGene=BnaEIN4a:BnaEIN4a:exon2:c.T2271A:p.L757L;ALLELE_END	GT:AD:DP:GQ:PL	./.
scaffoldA01	35812243	.	A	C	107.28	.	ExcessHet=3.0103;FS=0;MQ=49.28;QD=35.76;SOR=1.179;BaseQRankSum=-0;ClippingRankSum=-0;MQRankSum=-2.287;ReadPosRankSum=-0.557;RAW_MQandDP=2938,2;DP=57;AF=1;MLEAC=1;MLEAF=0.5;AN=24;AC=19;A./.OVAR_DATE=2016-05-11;Func.refGene=exonic;Gene.refGene=BnaEIN4a;GeneDetail.refGene=.;ExonicFunc.refGene=synonymous_SNV;AAChange.refGene=BnaEIN4a:BnaEIN4a:exon2:c.A2275C:p.R759R;ALLELE_END	GT:AD:DP:GQ:PL	./.
scaffoldA01	35812268	.	A	G	62.74	.	ExcessHet=3.0103;FS=0;MQ=44.28;QD=31.37;SOR=2.303;DP=4;AF=1;MLEAC=2;MLEAF=1;AN=4;AC=4;A./.OVAR_DATE=2016-05-11;Func.refGene=exonic;Gene.refGene=BnaEIN4a;GeneDetail.refGene=.;ExonicFunc.refGene=synonymous_SNV;AAChange.refGene=BnaEIN4a:BnaEIN4a:exon2:c.A2300G:p.X767X;ALLELE_END	GT:AD:DP:GQ:PL	./.
scaffoldA02	806162	.	TTTAC	T	201.92	.	BaseQRankSum=-1.772;ClippingRankSum=0;ExcessHet=3.0103;FS=0;MQ=55.92;MQRankSum=-5.257;QD=4.05;ReadPosRankSum=1.751;SOR=0.507;RAW_MQandDP=6829,5;DP=112;AF=0.5;MLEAC=1;MLEAF=0.5;AN=14;AC=7;A./.OVAR_DATE=2016-05-11;Func.refGene=exonic;Gene.refGene=BnaPRR7a;GeneDetail.refGene=.;ExonicFunc.refGene=frameshift_deletion;AAChange.refGene=BnaPRR7a:BnaPRR7a:exon8:c.2163_2166del:p.Q721fs;ALLELE_END	GT:AD:DP:GQ:PL	./.
scaffoldA02	806171	.	A	AG	1991.73	.	BaseQRankSum=0.797;ClippingRankSum=0;ExcessHet=3.0103;FS=2.687;MQ=59.39;MQRankSum=0.323;QD=10.85;ReadPosRankSum=-0.556;SOR=1.15;RAW_MQandDP=35315,11;DP=1744;AF=0.5;MLEAC=1;MLEAF=0.5;AN=96;AC=59;A./.OVAR_DATE=2016-05-11;Func.refGene=exonic;Gene.refGene=BnaPRR7a;GeneDetail.refGene=.;ExonicFunc.refGene=frameshift_insertion;AAChange.refGene=BnaPRR7a:BnaPRR7a:exon8:c.2157dupC:p.Y720fs;ALLELE_END	GT:AD:DP:GQ:PL	./.
scaffoldA02	806212	.	A	G	210.96	.	BaseQRankSum=0.23;ClippingRankSum=-0;ExcessHet=3.0103;FS=0;MQ=54.91;MQRankSum=-2.362;QD=2.07;ReadPosRankSum=-0.66;SOR=0.283;RAW_MQandDP=6829,5;DP=70;AF=0.5;MLEAC=2;MLEAF=1;AN=8;AC=4;A./.OVAR_DATE=2016-05-11;Func.refGene=exonic;Gene.refGene=BnaPRR7a;GeneDetail.refGene=.;ExonicFunc.refGene=nonsynonymous_SNV;AAChange.refGene=BnaPRR7a:BnaPRR7a:exon8:c.T2117C:p.L706S;ALLELE_END	GT:AD:DP:GQ:PL	./.
scaffoldA02	806214	.	G	GT	210.92	.	BaseQRankSum=0;ClippingRankSum=0;ExcessHet=3.0103;FS=1.96;MQ=56.12;MQRankSum=-4.576;QD=2.87;ReadPosRankSum=-0.52;SOR=0.307;RAW_MQandDP=6829,5;DP=59;AF=0.5;MLEAC=2;MLEAF=1;AN=6;AC=3;A./.OVAR_DATE=2016-05-11;Func.refGene=exonic;Gene.refGene=BnaPRR7a;GeneDetail.refGene=.;ExonicFunc.refGene=frameshift_insertion;AAChange.refGene=BnaPRR7a:BnaPRR7a:exon8:c.2114_2115insA:p.S705fs;ALLELE_END	GT:AD:DP:GQ:PL	./.
scaffoldA02	806224	.	A	G	121.83	.	ExcessHet=3.0103;RAW_MQandDP=4219,3;DP=3;MLEAC=1;MLEAF=0.5;AN=2;AC=1;A./.OVAR_DATE=2016-05-11;Func.refGene=exonic;Gene.refGene=BnaPRR7a;GeneDetail.refGene=.;ExonicFunc.refGene=nonsynonymous_SNV;AAChange.refGene=BnaPRR7a:BnaPRR7a:exon8:c.T2105C:p.I702T;ALLELE_END	GT:AD:DP:GQ:PL	./.
scaffoldA02	806260	.	A	C	2709.77	.	ExcessHet=3.0103;FS=0;MQ=45.21;QD=45.93;SOR=0.95;DP=59;AF=1;MLEAC=2;MLEAF=1;AN=2;AC=2;A./.OVAR_DATE=2016-05-11;Func.refGene=exonic;Gene.refGene=BnaPRR7a;GeneDetail.refGene=.;ExonicFunc.refGene=nonsynonymous_SNV;AAChange.refGene=BnaPRR7a:BnaPRR7a:exon8:c.T2069G:p.L690W;ALLELE_END	GT:AD:DP:GQ:PL	./.
scaffoldA02	806261	.	A	G	196.9	.	ExcessHet=3.0103;FS=0;MQ=34.79;QD=39.38;SOR=3.611;BaseQRankSum=0;ClippingRankSum=0;MQRankSum=-3.752;ReadPosRankSum=0.605;DP=45;AF=1;MLEAC=2;MLEAF=1;AN=6;AC=5;A./.OVAR_DATE=2016-05-11;Func.refGene=exonic;Gene.refGene=BnaPRR7a;GeneDetail.refGene=.;ExonicFunc.refGene=synonymous_SNV;AAChange.refGene=BnaPRR7a:BnaPRR7a:exon8:c.T2068C:p.L690L;ALLELE_END	GT:AD:DP:GQ:PL	./.
scaffoldA02	806263	.	G	GT	3097.73	.	ExcessHet=3.0103;FS=0;MQ=34.79;QD=37.57;SOR=3.611;BaseQRankSum=-0.322;ClippingRankSum=0;MQRankSum=-0.78;ReadPosRankSum=0.565;RAW_MQandDP=10890,5;DP=19121;AF=1;MLEAC=2;MLEAF=1;AN=1108;AC=1107;A./.OVAR_DATE=2016-05-11;Func.refGene=exonic;Gene.refGene=BnaPRR7a;GeneDetail.refGene=.;ExonicFunc.refGene=frameshift_insertion;AAChange.refGene=BnaPRR7a:BnaPRR7a:exon8:c.2065dupA:p.T689fs;ALLELE_END	GT:AD:DP:GQ:PL	./.
scaffoldA02	806269	.	G	A	2897.77	.	ExcessHet=3.0103;FS=0;MQ=36.2;QD=40.97;SOR=4.174;BaseQRankSum=1.152;ClippingRankSum=0;MQRankSum=-4.048;ReadPosRankSum=-0.156;RAW_MQandDP=10841,5;DP=4211;AF=0.5;MLEAC=1;MLEAF=0.5;AN=238;AC=164;A./.OVAR_DATE=2016-05-11;Func.refGene=exonic;Gene.refGene=BnaPRR7a;GeneDetail.refGene=.;ExonicFunc.refGene=nonsynonymous_SNV;AAChange.refGene=BnaPRR7a:BnaPRR7a:exon8:c.C2060T:p.T687I;ALLELE_END	GT:AD:DP:GQ:PL	./.
scaffoldA02	806272	.	T	A	286.8	.	ExcessHet=3.0103;FS=0;MQ=36.2;QD=40.97;SOR=4.174;BaseQRankSum=1.04;ClippingRankSum=0;MQRankSum=-4.048;ReadPosRankSum=-0.195;DP=48;AF=1;MLEAC=2;MLEAF=1;AN=6;AC=5;A./.OVAR_DATE=2016-05-11;Func.refGene=exonic;Gene.refGene=BnaPRR7a;GeneDetail.refGene=.;ExonicFunc.refGene=nonsynonymous_SNV;AAChange.refGene=BnaPRR7a:BnaPRR7a:exon8:c.A2057T:p.D686V;ALLELE_END	GT:AD:DP:GQ:PL	./.
scaffoldA02	806304	.	C	T	328.78	.	ExcessHet=3.0103;FS=0;MQ=35.81;QD=41.1;SOR=4.407;DP=13;AF=1;MLEAC=2;MLEAF=1;AN=4;AC=4;A./.OVAR_DATE=2016-05-11;Func.refGene=exonic;Gene.refGene=BnaPRR7a;GeneDetail.refGene=.;ExonicFunc.refGene=synonymous_SNV;AAChange.refGene=BnaPRR7a:BnaPRR7a:exon8:c.G2025A:p.V675V;ALLELE_END	GT:AD:DP:GQ:PL	./.
scaffoldA02	806328	.	G	T	417.77	.	ExcessHet=3.0103;FS=0;MQ=36.25;QD=41.78;SOR=3.258;BaseQRankSum=1.158;ClippingRankSum=0;MQRankSum=-4.415;ReadPosRankSum=-1.011;RAW_MQandDP=37636,13;DP=212;AF=0.5;MLEAC=1;MLEAF=0.5;AN=20;AC=12;A./.OVAR_DATE=2016-05-11;Func.refGene=exonic;Gene.refGene=BnaPRR7a;GeneDetail.refGene=.;ExonicFunc.refGene=synonymous_SNV;AAChange.refGene=BnaPRR7a:BnaPRR7a:exon8:c.C2001A:p.R667R;ALLELE_END	GT:AD:DP:GQ:PL	./.
scaffoldA02	806342	.	G	A	633.77	.	ExcessHet=3.0103;FS=0;MQ=38.73;QD=40.34;SOR=2.985;BaseQRankSum=-0.468;ClippingRankSum=0;MQRankSum=-4.335;ReadPosRankSum=-0.053;RAW_MQandDP=33600,11;DP=93;AF=1;MLEAC=1;MLEAF=0.5;AN=12;AC=10;A./.OVAR_DATE=2016-05-11;Func.refGene=exonic;Gene.refGene=BnaPRR7a;GeneDetail.refGene=.;ExonicFunc.refGene=synonymous_SNV;AAChange.refGene=BnaPRR7a:BnaPRR7a:exon8:c.C1987T:p.L663L;ALLELE_END	GT:AD:DP:GQ:PL	./.
scaffoldA02	806351	.	G	T	1028.77	.	ExcessHet=3.0103;FS=0;MQ=38.23;QD=40.89;SOR=3.442;BaseQRankSum=-0.115;ClippingRankSum=0;MQRankSum=-4.171;ReadPosRankSum=0.051;RAW_MQandDP=36100,12;DP=913;AF=1;MLEAC=1;MLEAF=0.5;AN=76;AC=54;A./.OVAR_DATE=2016-05-11;Func.refGene=exonic;Gene.refGene=BnaPRR7a;GeneDetail.refGene=.;ExonicFunc.refGene=synonymous_SNV;AAChange.refGene=BnaPRR7a:BnaPRR7a:exon8:c.C1978A:p.R660R;ALLELE_END	GT:AD:DP:GQ:PL	./.
scaffoldA02	806513	.	G	T	765.77	.	BaseQRankSum=-0;ClippingRankSum=-0;ExcessHet=3.0103;FS=0;MQ=52.94;MQRankSum=-3.588;QD=14.27;ReadPosRankSum=-0.125;SOR=0.368;RAW_MQandDP=10121,6;DP=538;AF=0.5;MLEAC=2;MLEAF=1;AN=66;AC=47;A./.OVAR_DATE=2016-05-11;Func.refGene=exonic;Gene.refGene=BnaPRR7a;GeneDetail.refGene=.;ExonicFunc.refGene=synonymous_SNV;AAChange.refGene=BnaPRR7a:BnaPRR7a:exon7:c.C1920A:p.T640T;ALLELE_END	GT:AD:DP:GQ:PL	./.
scaffoldA02	806519	.	A	C	726.77	.	BaseQRankSum=-0;ClippingRankSum=-0;ExcessHet=3.0103;FS=0;MQ=52.94;MQRankSum=-3.588;QD=14.27;ReadPosRankSum=-0.249;SOR=0.368;RAW_MQandDP=10121,6;DP=423;AF=0.5;MLEAC=2;MLEAF=1;AN=56;AC=41;A./.OVAR_DATE=2016-05-11;Func.refGene=exonic;Gene.refGene=BnaPRR7a;GeneDetail.refGene=.;ExonicFunc.refGene=synonymous_SNV;AAChange.refGene=BnaPRR7a:BnaPRR7a:exon7:c.T1914G:p.A638A;ALLELE_END	GT:AD:DP:GQ:PL	./.
scaffoldA02	806543	.	G	A	415.77	.	BaseQRankSum=-0.114;ClippingRankSum=-0;ExcessHet=3.0103;FS=2.616;MQ=54.42;MQRankSum=-3.087;QD=9.65;ReadPosRankSum=-0.163;SOR=0.169;DP=176;AF=0.5;MLEAC=1;MLEAF=0.5;AN=36;AC=30;A./.OVAR_DATE=2016-05-11;Func.refGene=exonic;Gene.refGene=BnaPRR7a;GeneDetail.refGene=.;ExonicFunc.refGene=synonymous_SNV;AAChange.refGene=BnaPRR7a:BnaPRR7a:exon7:c.C1890T:p.N630N;ALLELE_END	GT:AD:DP:GQ:PL	./.
scaffoldA02	806576	.	G	A	2401.77	.	ExcessHet=3.0103;FS=0;MQ=60;QD=43.43;SOR=0.914;BaseQRankSum=1.037;ClippingRankSum=0;MQRankSum=6.929;ReadPosRankSum=-1.523;RAW_MQandDP=68400,19;DP=2445;AF=0.5;MLEAC=2;MLEAF=1;AN=138;AC=100;A./.OVAR_DATE=2016-05-11;Func.refGene=exonic;Gene.refGene=BnaPRR7a;GeneDetail.refGene=.;ExonicFunc.refGene=synonymous_SNV;AAChange.refGene=BnaPRR7a:BnaPRR7a:exon7:c.C1857T:p.S619S;ALLELE_END	GT:AD:DP:GQ:PL	./.
scaffoldA02	806582	.	G	A	2397.77	.	ExcessHet=3.0103;FS=0;MQ=47.73;QD=43.24;SOR=3.258;BaseQRankSum=0.448;ClippingRankSum=0;MQRankSum=0;ReadPosRankSum=0.566;RAW_MQandDP=68400,19;DP=2618;AF=0.5;MLEAC=2;MLEAF=1;AN=154;AC=110;A./.OVAR_DATE=2016-05-11;Func.refGene=exonic;Gene.refGene=BnaPRR7a;GeneDetail.refGene=.;ExonicFunc.refGene=synonymous_SNV;AAChange.refGene=BnaPRR7a:BnaPRR7a:exon7:c.C1851T:p.S617S;ALLELE_END	GT:AD:DP:GQ:PL	./.
scaffoldA02	806584	.	T	C	691.77	.	ExcessHet=3.0103;FS=0;MQ=47.73;QD=43.24;SOR=3.258;BaseQRankSum=1.083;ClippingRankSum=0;MQRankSum=-5.243;ReadPosRankSum=-0.041;RAW_MQandDP=52041,17;DP=170;AF=0.5;MLEAC=1;MLEAF=0.5;AN=16;AC=10;A./.OVAR_DATE=2016-05-11;Func.refGene=exonic;Gene.refGene=BnaPRR7a;GeneDetail.refGene=.;ExonicFunc.refGene=nonsynonymous_SNV;AAChange.refGene=BnaPRR7a:BnaPRR7a:exon7:c.A1849G:p.S617G;ALLELE_END	GT:AD:DP:GQ:PL	./.
scaffoldA02	806603	.	G	T	646.77	.	ExcessHet=3.0103;FS=0;MQ=46.8;QD=43.12;SOR=4.047;BaseQRankSum=0.734;ClippingRankSum=0;MQRankSum=-5.585;ReadPosRankSum=-0.957;RAW_MQandDP=44841,15;DP=139;AF=0.5;MLEAC=1;MLEAF=0.5;AN=14;AC=9;A./.OVAR_DATE=2016-05-11;Func.refGene=exonic;Gene.refGene=BnaPRR7a;GeneDetail.refGene=.;ExonicFunc.refGene=synonymous_SNV;AAChange.refGene=BnaPRR7a:BnaPRR7a:exon7:c.C1830A:p.G610G;ALLELE_END	GT:AD:DP:GQ:PL	./.
scaffoldA02	806609	.	TCCA	T	592.73	.	ExcessHet=3.0103;FS=0;MQ=45.71;QD=42.34;SOR=3.912;BaseQRankSum=0.763;ClippingRankSum=0;MQRankSum=-5.4;ReadPosRankSum=-1.626;RAW_MQandDP=44841,15;DP=117;AF=0.5;MLEAC=1;MLEAF=0.5;AN=12;AC=8;A./.OVAR_DATE=2016-05-11;Func.refGene=exonic;Gene.refGene=BnaPRR7a;GeneDetail.refGene=.;ExonicFunc.refGene=nonframeshift_deletion;AAChange.refGene=BnaPRR7a:BnaPRR7a:exon7:c.1821_1823del:p.607_608del;ALLELE_END	GT:AD:DP:GQ:PL	./.
scaffoldA02	806615	.	A	G	601.77	.	ExcessHet=3.0103;FS=0;MQ=45.71;QD=42.98;SOR=3.912;BaseQRankSum=-0.038;ClippingRankSum=0;MQRankSum=-5.494;ReadPosRankSum=-1.788;RAW_MQandDP=37641,13;DP=135;AF=0.5;MLEAC=1;MLEAF=0.5;AN=14;AC=9;A./.OVAR_DATE=2016-05-11;Func.refGene=exonic;Gene.refGene=BnaPRR7a;GeneDetail.refGene=.;ExonicFunc.refGene=synonymous_SNV;AAChange.refGene=BnaPRR7a:BnaPRR7a:exon7:c.T1818C:p.G606G;ALLELE_END	GT:AD:DP:GQ:PL	./.
scaffoldA02	806619	.	T	G	556.77	.	ExcessHet=3.0103;FS=0;MQ=43.1;QD=46.4;SOR=3.611;BaseQRankSum=0.733;ClippingRankSum=0;MQRankSum=-5.585;ReadPosRankSum=-1.798;RAW_MQandDP=37641,13;DP=63;AF=1;MLEAC=1;MLEAF=0.5;AN=8;AC=6;A./.OVAR_DATE=2016-05-11;Func.refGene=exonic;Gene.refGene=BnaPRR7a;GeneDetail.refGene=.;ExonicFunc.refGene=nonsynonymous_SNV;AAChange.refGene=BnaPRR7a:BnaPRR7a:exon7:c.A1814C:p.D605A;ALLELE_END	GT:AD:DP:GQ:PL	./.
scaffoldA02	806633	.	A	C	376.78	.	ExcessHet=3.0103;FS=0;MQ=38.3;QD=41.86;SOR=4.615;BaseQRankSum=1.593;MQRankSum=-3.295;RAW_MQandDP=41641,13;ReadPosRankSum=0.37;DP=33;AF=1;MLEAC=1;MLEAF=0.5;AN=12;AC=11;A./.OVAR_DATE=2016-05-11;Func.refGene=exonic;Gene.refGene=BnaPRR7a;GeneDetail.refGene=.;ExonicFunc.refGene=synonymous_SNV;AAChange.refGene=BnaPRR7a:BnaPRR7a:exon7:c.T1800G:p.G600G;ALLELE_END	GT:AD:DP:GQ:PL	./.
scaffoldA02	806634	.	C	A	376.78	.	ExcessHet=3.0103;FS=0;MQ=38.3;QD=41.86;SOR=4.615;BaseQRankSum=0.959;ClippingRankSum=0;MQRankSum=-4.378;ReadPosRankSum=-0.101;RAW_MQandDP=41641,13;DP=48;AF=0.5;MLEAC=1;MLEAF=0.5;AN=8;AC=6;A./.OVAR_DATE=2016-05-11;Func.refGene=exonic;Gene.refGene=BnaPRR7a;GeneDetail.refGene=.;ExonicFunc.refGene=nonsynonymous_SNV;AAChange.refGene=BnaPRR7a:BnaPRR7a:exon7:c.G1799T:p.G600V;ALLELE_END	GT:AD:DP:GQ:PL	./.
scaffoldA02	806663	.	C	G	231.84	.	ExcessHet=3.0103;FS=0;MQ=33.75;QD=27.76;SOR=2.833;BaseQRankSum=0.849;ClippingRankSum=0;MQRankSum=-3.619;ReadPosRankSum=-1.41;DP=67;AF=0.5;MLEAC=1;MLEAF=0.5;AN=22;AC=19;A./.OVAR_DATE=2016-05-11;Func.refGene=exonic;Gene.refGene=BnaPRR7a;GeneDetail.refGene=.;ExonicFunc.refGene=synonymous_SNV;AAChange.refGene=BnaPRR7a:BnaPRR7a:exon7:c.G1770C:p.G590G;ALLELE_END	GT:AD:DP:GQ:PL	./.
scaffoldA02	806666	.	A	G	231.84	.	BaseQRankSum=0.849;ClippingRankSum=0;ExcessHet=3.0103;FS=5.497;MQ=53.62;MQRankSum=-3.619;QD=10.12;ReadPosRankSum=-1.103;SOR=1.911;DP=98;AF=0.5;MLEAC=1;MLEAF=0.5;AN=20;AC=16;A./.OVAR_DATE=2016-05-11;Func.refGene=exonic;Gene.refGene=BnaPRR7a;GeneDetail.refGene=.;ExonicFunc.refGene=synonymous_SNV;AAChange.refGene=BnaPRR7a:BnaPRR7a:exon7:c.T1767C:p.N589N;ALLELE_END	GT:AD:DP:GQ:PL	./.
scaffoldA02	806672	.	G	A	62.74	.	ExcessHet=3.0103;FS=0;MQ=40;QD=31.37;SOR=2.303;DP=2;AF=1;MLEAC=2;MLEAF=1;AN=2;AC=2;A./.OVAR_DATE=2016-05-11;Func.refGene=exonic;Gene.refGene=BnaPRR7a;GeneDetail.refGene=.;ExonicFunc.refGene=synonymous_SNV;AAChange.refGene=BnaPRR7a:BnaPRR7a:exon7:c.C1761T:p.S587S;ALLELE_END	GT:AD:DP:GQ:PL	./.
scaffoldA02	806693	.	C	T	328.78	.	BaseQRankSum=0;ClippingRankSum=0;ExcessHet=3.0103;FS=5.497;MQ=54.04;MQRankSum=-3.76;QD=9.3;ReadPosRankSum=2.097;SOR=1.893;DP=150;AF=0.5;MLEAC=1;MLEAF=0.5;AN=30;AC=25;A./.OVAR_DATE=2016-05-11;Func.refGene=exonic;Gene.refGene=BnaPRR7a;GeneDetail.refGene=.;ExonicFunc.refGene=synonymous_SNV;AAChange.refGene=BnaPRR7a:BnaPRR7a:exon7:c.G1740A:p.G580G;ALLELE_END	GT:AD:DP:GQ:PL	./.
scaffoldA02	806705	.	T	A	395.77	.	BaseQRankSum=-0.792;ClippingRankSum=-0;ExcessHet=3.0103;FS=8.616;MQ=51.72;MQRankSum=-3.588;QD=14.05;ReadPosRankSum=1.339;SOR=2.245;DP=231;AF=0.5;MLEAC=1;MLEAF=0.5;AN=44;AC=36;A./.OVAR_DATE=2016-05-11;Func.refGene=exonic;Gene.refGene=BnaPRR7a;GeneDetail.refGene=.;ExonicFunc.refGene=synonymous_SNV;AAChange.refGene=BnaPRR7a:BnaPRR7a:exon7:c.A1728T:p.G576G;ALLELE_END	GT:AD:DP:GQ:PL	./.
scaffoldA02	806739	.	T	G	1027.77	.	BaseQRankSum=-0.37;ClippingRankSum=0;ExcessHet=3.0103;FS=6.923;MQ=54.62;MQRankSum=-2.144;QD=23.51;ReadPosRankSum=-0.543;SOR=1.492;DP=845;AF=1;MLEAC=2;MLEAF=1;AN=84;AC=60;A./.OVAR_DATE=2016-05-11;Func.refGene=exonic;Gene.refGene=BnaPRR7a;GeneDetail.refGene=.;ExonicFunc.refGene=nonsynonymous_SNV;AAChange.refGene=BnaPRR7a:BnaPRR7a:exon7:c.A1694C:p.K565T;ALLELE_END	GT:AD:DP:GQ:PL	./.
scaffoldA02	806740	.	T	C	1026.77	.	BaseQRankSum=-0.146;ClippingRankSum=0;ExcessHet=3.0103;FS=6.923;MQ=54.62;MQRankSum=-2.144;QD=23.51;ReadPosRankSum=-0.435;SOR=1.492;DP=857;AF=1;MLEAC=2;MLEAF=1;AN=84;AC=60;A./.OVAR_DATE=2016-05-11;Func.refGene=exonic;Gene.refGene=BnaPRR7a;GeneDetail.refGene=.;ExonicFunc.refGene=nonsynonymous_SNV;AAChange.refGene=BnaPRR7a:BnaPRR7a:exon7:c.A1693G:p.K565E;ALLELE_END	GT:AD:DP:GQ:PL	./.
scaffoldA02	806763	.	A	G	1227.77	.	BaseQRankSum=-0.367;ClippingRankSum=0;ExcessHet=3.0103;FS=4.652;MQ=54.88;MQRankSum=-1.85;QD=26.4;ReadPosRankSum=-0.529;SOR=1.856;DP=1043;AF=1;MLEAC=2;MLEAF=1;AN=88;AC=62;A./.OVAR_DATE=2016-05-11;Func.refGene=exonic;Gene.refGene=BnaPRR7a;GeneDetail.refGene=.;ExonicFunc.refGene=nonsynonymous_SNV;AAChange.refGene=BnaPRR7a:BnaPRR7a:exon7:c.T1670C:p.V557A;ALLELE_END	GT:AD:DP:GQ:PL	./.
scaffoldA02	806808	.	T	C	1488.77	.	BaseQRankSum=0.281;ClippingRankSum=0;ExcessHet=3.0103;FS=5.379;MQ=56.82;MQRankSum=-1.378;QD=31.44;ReadPosRankSum=-0.7;SOR=1.844;DP=1242;AF=1;MLEAC=2;MLEAF=1;AN=94;AC=66;A./.OVAR_DATE=2016-05-11;Func.refGene=exonic;Gene.refGene=BnaPRR7a;GeneDetail.refGene=.;ExonicFunc.refGene=nonsynonymous_SNV;AAChange.refGene=BnaPRR7a:BnaPRR7a:exon7:c.A1625G:p.Q542R;ALLELE_END	GT:AD:DP:GQ:PL	./.
scaffoldA02	806823	.	G	A	1653.77	.	BaseQRankSum=-0.919;ClippingRankSum=0;ExcessHet=3.0103;FS=11.29;MQ=59.03;MQRankSum=-1.182;QD=26.4;ReadPosRankSum=1.059;SOR=1.793;DP=1251;AF=1;MLEAC=2;MLEAF=1;AN=92;AC=65;A./.OVAR_DATE=2016-05-11;Func.refGene=exonic;Gene.refGene=BnaPRR7a;GeneDetail.refGene=.;ExonicFunc.refGene=nonsynonymous_SNV;AAChange.refGene=BnaPRR7a:BnaPRR7a:exon7:c.C1610T:p.A537V;ALLELE_END	GT:AD:DP:GQ:PL	./.
scaffoldA02	806826	.	G	T	1818.77	.	BaseQRankSum=0;ClippingRankSum=0;ExcessHet=3.0103;FS=11.29;MQ=59.03;MQRankSum=-1.182;QD=30.22;ReadPosRankSum=1.2;SOR=1.793;DP=1307;AF=1;MLEAC=2;MLEAF=1;AN=94;AC=66;A./.OVAR_DATE=2016-05-11;Func.refGene=exonic;Gene.refGene=BnaPRR7a;GeneDetail.refGene=.;ExonicFunc.refGene=nonsynonymous_SNV;AAChange.refGene=BnaPRR7a:BnaPRR7a:exon7:c.C1607A:p.P536H;ALLELE_END	GT:AD:DP:GQ:PL	./.
scaffoldA02	806834	.	G	T	781.77	.	BaseQRankSum=0.723;ClippingRankSum=0;ExcessHet=3.0103;FS=4.645;MQ=57.99;MQRankSum=-5.218;QD=3.79;ReadPosRankSum=0.404;SOR=1.981;DP=499;AF=0.5;MLEAC=1;MLEAF=0.5;AN=36;AC=21;A./.OVAR_DATE=2016-05-11;Func.refGene=exonic;Gene.refGene=BnaPRR7a;GeneDetail.refGene=.;ExonicFunc.refGene=synonymous_SNV;AAChange.refGene=BnaPRR7a:BnaPRR7a:exon7:c.C1599A:p.S533S;ALLELE_END	GT:AD:DP:GQ:PL	./.
scaffoldA02	806837	.	T	C	2922.77	.	ExcessHet=3.0103;FS=0;MQ=60;QD=37.66;SOR=1.828;BaseQRankSum=-0.134;ClippingRankSum=0;MQRankSum=0;ReadPosRankSum=-1.049;RAW_MQandDP=100800,28;DP=5879;AF=0.5;MLEAC=1;MLEAF=0.5;AN=324;AC=240;A./.OVAR_DATE=2016-05-11;Func.refGene=exonic;Gene.refGene=BnaPRR7a;GeneDetail.refGene=.;ExonicFunc.refGene=synonymous_SNV;AAChange.refGene=BnaPRR7a:BnaPRR7a:exon7:c.A1596G:p.S532S;ALLELE_END	GT:AD:DP:GQ:PL	./.
scaffoldA02	806838	.	G	A	826.77	.	BaseQRankSum=-0.601;ClippingRankSum=0;ExcessHet=3.0103;FS=4.645;MQ=57.99;MQRankSum=-5.218;QD=3.68;ReadPosRankSum=0.26;SOR=1.981;DP=468;AF=0.5;MLEAC=1;MLEAF=0.5;AN=34;AC=20;A./.OVAR_DATE=2016-05-11;Func.refGene=exonic;Gene.refGene=BnaPRR7a;GeneDetail.refGene=.;ExonicFunc.refGene=nonsynonymous_SNV;AAChange.refGene=BnaPRR7a:BnaPRR7a:exon7:c.C1595T:p.S532L;ALLELE_END	GT:AD:DP:GQ:PL	./.
scaffoldA02	806840	.	GTGA	G	1806.73	.	BaseQRankSum=1.828;ClippingRankSum=0;ExcessHet=3.0103;FS=8.235;MQ=59.11;MQRankSum=-0.986;QD=29.2;ReadPosRankSum=0.434;SOR=1.759;DP=1325;AF=1;MLEAC=2;MLEAF=1;AN=90;AC=64;A./.OVAR_DATE=2016-05-11;Func.refGene=exonic;Gene.refGene=BnaPRR7a;GeneDetail.refGene=.;ExonicFunc.refGene=nonframeshift_deletion;AAChange.refGene=BnaPRR7a:BnaPRR7a:exon7:c.1590_1592del:p.530_531del;ALLELE_END	GT:AD:DP:GQ:PL	./.
scaffoldA02	806850	.	T	TGATTAC	1625.73	.	ExcessHet=3.0103;FS=0;MQ=60;QD=44.7;SOR=0.997;BaseQRankSum=1.524;ClippingRankSum=0;MQRankSum=0;ReadPosRankSum=-0.464;DP=294;AF=1;MLEAC=2;MLEAF=1;AN=14;AC=9;A./.OVAR_DATE=2016-05-11;Func.refGene=exonic;Gene.refGene=BnaPRR7a;GeneDetail.refGene=.;ExonicFunc.refGene=nonframeshift_insertion;AAChange.refGene=BnaPRR7a:BnaPRR7a:exon7:c.1582_1583insGTAATC:p.H528delinsRNH;ALLELE_END	GT:AD:DP:GQ:PL	./.
scaffoldA02	806856	.	C	T	1958.77	.	BaseQRankSum=0;ClippingRankSum=0;ExcessHet=3.0103;FS=8.606;MQ=59.18;MQRankSum=-0.933;QD=30.3;ReadPosRankSum=0.061;SOR=2.011;DP=1426;AF=1;MLEAC=2;MLEAF=1;AN=92;AC=65;A./.OVAR_DATE=2016-05-11;Func.refGene=exonic;Gene.refGene=BnaPRR7a;GeneDetail.refGene=.;ExonicFunc.refGene=nonsynonymous_SNV;AAChange.refGene=BnaPRR7a:BnaPRR7a:exon7:c.G1577A:p.R526H;ALLELE_END	GT:AD:DP:GQ:PL	./.
scaffoldA02	806874	.	A	G	997.77	.	BaseQRankSum=0.723;ClippingRankSum=0;ExcessHet=3.0103;FS=4.821;MQ=58.09;MQRankSum=-5.218;QD=3.79;ReadPosRankSum=-1.048;SOR=1.944;DP=614;AF=0.5;MLEAC=1;MLEAF=0.5;AN=40;AC=23;A./.OVAR_DATE=2016-05-11;Func.refGene=exonic;Gene.refGene=BnaPRR7a;GeneDetail.refGene=.;ExonicFunc.refGene=nonsynonymous_SNV;AAChange.refGene=BnaPRR7a:BnaPRR7a:exon7:c.T1559C:p.L520P;ALLELE_END	GT:AD:DP:GQ:PL	./.
scaffoldA02	806875	.	G	A	952.77	.	BaseQRankSum=0.548;ClippingRankSum=0;ExcessHet=3.0103;FS=4.821;MQ=58.09;MQRankSum=-5.218;QD=3.79;ReadPosRankSum=-1.15;SOR=1.944;DP=616;AF=0.5;MLEAC=1;MLEAF=0.5;AN=40;AC=23;A./.OVAR_DATE=2016-05-11;Func.refGene=exonic;Gene.refGene=BnaPRR7a;GeneDetail.refGene=.;ExonicFunc.refGene=nonsynonymous_SNV;AAChange.refGene=BnaPRR7a:BnaPRR7a:exon7:c.C1558T:p.L520F;ALLELE_END	GT:AD:DP:GQ:PL	./.
scaffoldA02	806942	.	A	G	1854.77	.	BaseQRankSum=1.085;ClippingRankSum=0;ExcessHet=3.0103;FS=9.455;MQ=58.7;MQRankSum=-3.308;QD=4.18;ReadPosRankSum=-1.348;SOR=3.258;RAW_MQandDP=18845,8;DP=1768;AF=1;MLEAC=1;MLEAF=0.5;AN=118;AC=78;A./.OVAR_DATE=2016-05-11;Func.refGene=exonic;Gene.refGene=BnaPRR7a;GeneDetail.refGene=.;ExonicFunc.refGene=synonymous_SNV;AAChange.refGene=BnaPRR7a:BnaPRR7a:exon7:c.T1491C:p.S497S;ALLELE_END	GT:AD:DP:GQ:PL	./.
scaffoldA02	806945	.	G	A	1906.77	.	BaseQRankSum=-0.559;ClippingRankSum=0;ExcessHet=3.0103;FS=9.04;MQ=58.8;MQRankSum=-3.024;QD=3.88;ReadPosRankSum=-1.75;SOR=3.456;RAW_MQandDP=18845,8;DP=1802;AF=1;MLEAC=1;MLEAF=0.5;AN=120;AC=79;A./.OVAR_DATE=2016-05-11;Func.refGene=exonic;Gene.refGene=BnaPRR7a;GeneDetail.refGene=.;ExonicFunc.refGene=synonymous_SNV;AAChange.refGene=BnaPRR7a:BnaPRR7a:exon7:c.C1488T:p.S496S;ALLELE_END	GT:AD:DP:GQ:PL	./.
scaffoldA02	806957	.	G	A	1959.77	.	BaseQRankSum=-1.317;ClippingRankSum=0;ExcessHet=3.0103;FS=3.948;MQ=54.19;MQRankSum=-2.104;QD=31.47;ReadPosRankSum=0.81;SOR=1.229;RAW_MQandDP=25629,12;DP=1054;AF=0.5;MLEAC=1;MLEAF=0.5;AN=64;AC=47;A./.OVAR_DATE=2016-05-11;Func.refGene=exonic;Gene.refGene=BnaPRR7a;GeneDetail.refGene=.;ExonicFunc.refGene=synonymous_SNV;AAChange.refGene=BnaPRR7a:BnaPRR7a:exon7:c.C1476T:p.N492N;ALLELE_END	GT:AD:DP:GQ:PL	./.
scaffoldA02	806991	.	C	G	2224.77	.	BaseQRankSum=-0.283;ClippingRankSum=0;ExcessHet=3.0103;FS=16.163;MQ=58.88;MQRankSum=-2.552;QD=7.63;ReadPosRankSum=-0.123;SOR=4.172;RAW_MQandDP=23245,7;DP=2080;AF=0.5;MLEAC=1;MLEAF=0.5;AN=134;AC=87;A./.OVAR_DATE=2016-05-11;Func.refGene=exonic;Gene.refGene=BnaPRR7a;GeneDetail.refGene=.;ExonicFunc.refGene=nonsynonymous_SNV;AAChange.refGene=BnaPRR7a:BnaPRR7a:exon7:c.G1442C:p.R481P;ALLELE_END	GT:AD:DP:GQ:PL	./.
scaffoldA02	806998	.	C	T	461.77	.	BaseQRankSum=-0.038;ClippingRankSum=0;ExcessHet=3.0103;FS=18.687;MQ=58.95;MQRankSum=-2.438;QD=7.06;ReadPosRankSum=-0.109;SOR=4.407;RAW_MQandDP=16000,5;DP=373;AF=0.5;MLEAC=1;MLEAF=0.5;AN=28;AC=14;A./.OVAR_DATE=2016-05-11;Func.refGene=exonic;Gene.refGene=BnaPRR7a;GeneDetail.refGene=.;ExonicFunc.refGene=nonsynonymous_SNV;AAChange.refGene=BnaPRR7a:BnaPRR7a:exon7:c.G1435A:p.G479S;ALLELE_END	GT:AD:DP:GQ:PL	./.
scaffoldA02	807011	.	C	T	2311.77	.	BaseQRankSum=0;ClippingRankSum=0;ExcessHet=3.0103;FS=0;MQ=51.46;MQRankSum=-3.322;QD=31.47;ReadPosRankSum=0.23;SOR=0.813;RAW_MQandDP=40367,18;DP=1097;AF=0.5;MLEAC=1;MLEAF=0.5;AN=64;AC=47;A./.OVAR_DATE=2016-05-11;Func.refGene=exonic;Gene.refGene=BnaPRR7a;GeneDetail.refGene=.;ExonicFunc.refGene=synonymous_SNV;AAChange.refGene=BnaPRR7a:BnaPRR7a:exon7:c.G1422A:p.L474L;ALLELE_END	GT:AD:DP:GQ:PL	./.
scaffoldA02	807017	.	A	G	2620.77	.	BaseQRankSum=-0.445;ClippingRankSum=0;ExcessHet=3.0103;FS=0;MQ=50.77;MQRankSum=-3.235;QD=32.36;ReadPosRankSum=0.146;SOR=0.99;RAW_MQandDP=38767,17;DP=1110;AF=0.5;MLEAC=1;MLEAF=0.5;AN=64;AC=47;A./.OVAR_DATE=2016-05-11;Func.refGene=exonic;Gene.refGene=BnaPRR7a;GeneDetail.refGene=.;ExonicFunc.refGene=synonymous_SNV;AAChange.refGene=BnaPRR7a:BnaPRR7a:exon7:c.T1416C:p.C472C;ALLELE_END	GT:AD:DP:GQ:PL	./.
scaffoldA02	807026	.	T	C	2546.77	.	BaseQRankSum=0;ClippingRankSum=0;ExcessHet=3.0103;FS=0;MQ=51.4;MQRankSum=-3.076;QD=30.81;ReadPosRankSum=0.613;SOR=0.99;RAW_MQandDP=42367,18;DP=1114;AF=0.5;MLEAC=1;MLEAF=0.5;AN=64;AC=47;A./.OVAR_DATE=2016-05-11;Func.refGene=exonic;Gene.refGene=BnaPRR7a;GeneDetail.refGene=.;ExonicFunc.refGene=synonymous_SNV;AAChange.refGene=BnaPRR7a:BnaPRR7a:exon7:c.A1407G:p.A469A;ALLELE_END	GT:AD:DP:GQ:PL	./.
scaffoldA02	807029	.	C	A	587.77	.	BaseQRankSum=1.493;ClippingRankSum=0;ExcessHet=3.0103;FS=28.568;MQ=58.98;MQRankSum=-2.297;QD=7.54;ReadPosRankSum=0.829;SOR=4.609;RAW_MQandDP=46474,14;DP=509;AF=0.5;MLEAC=1;MLEAF=0.5;AN=32;AC=17;A./.OVAR_DATE=2016-05-11;Func.refGene=exonic;Gene.refGene=BnaPRR7a;GeneDetail.refGene=.;ExonicFunc.refGene=synonymous_SNV;AAChange.refGene=BnaPRR7a:BnaPRR7a:exon7:c.G1404T:p.A468A;ALLELE_END	GT:AD:DP:GQ:PL	./.
scaffoldA02	807086	.	C	T	2707.77	.	BaseQRankSum=-0.813;ClippingRankSum=0;ExcessHet=3.0103;FS=20.25;MQ=60;MQRankSum=0;QD=14.96;ReadPosRankSum=-1.223;SOR=2.791;RAW_MQandDP=53649,15;DP=2781;AF=0.5;MLEAC=1;MLEAF=0.5;AN=142;AC=91;A./.OVAR_DATE=2016-05-11;Func.refGene=exonic;Gene.refGene=BnaPRR7a;GeneDetail.refGene=.;ExonicFunc.refGene=synonymous_SNV;AAChange.refGene=BnaPRR7a:BnaPRR7a:exon7:c.G1347A:p.A449A;ALLELE_END	GT:AD:DP:GQ:PL	./.
scaffoldA02	807089	.	G	C	1246.06	.	BaseQRankSum=-1.692;ClippingRankSum=0;ExcessHet=3.0103;FS=19.346;MQ=60;MQRankSum=0;QD=14.4;ReadPosRankSum=-0.963;SOR=2.796;RAW_MQandDP=86877,28;DP=551;AF=0.5;MLEAC=1;MLEAF=0.5;AN=32;AC=16;A./.OVAR_DATE=2016-05-11;Func.refGene=exonic;Gene.refGene=BnaPRR7a;GeneDetail.refGene=.;ExonicFunc.refGene=synonymous_SNV;AAChange.refGene=BnaPRR7a:BnaPRR7a:exon7:c.C1344G:p.A448A;ALLELE_END	GT:AD:DP:GQ:PL	./.
scaffoldA02	807191	.	A	G	1615.77	.	BaseQRankSum=1.447;ClippingRankSum=0;ExcessHet=3.0103;FS=1.421;MQ=59.35;MQRankSum=-2.597;QD=9.25;ReadPosRankSum=-0.107;SOR=0.426;RAW_MQandDP=45026,16;DP=925;AF=0.5;MLEAC=2;MLEAF=1;AN=48;AC=28;A./.OVAR_DATE=2016-05-11;Func.refGene=exonic;Gene.refGene=BnaPRR7a;GeneDetail.refGene=.;ExonicFunc.refGene=synonymous_SNV;AAChange.refGene=BnaPRR7a:BnaPRR7a:exon6:c.T1317C:p.G439G;ALLELE_END	GT:AD:DP:GQ:PL	./.
scaffoldA02	807235	.	C	T	1919.77	.	BaseQRankSum=0;ClippingRankSum=0;ExcessHet=3.0103;FS=11.103;MQ=58.98;MQRankSum=-2.285;QD=11.96;ReadPosRankSum=0.385;SOR=2.088;RAW_MQandDP=37526,17;DP=1498;AF=0.5;MLEAC=1;MLEAF=0.5;AN=84;AC=47;A./.OVAR_DATE=2016-05-11;Func.refGene=exonic;Gene.refGene=BnaPRR7a;GeneDetail.refGene=.;ExonicFunc.refGene=nonsynonymous_SNV;AAChange.refGene=BnaPRR7a:BnaPRR7a:exon6:c.G1273A:p.A425T;ALLELE_END	GT:AD:DP:GQ:PL	./.
scaffoldA02	807236	.	C	T	3013.77	.	BaseQRankSum=-0.914;ClippingRankSum=0;ExcessHet=3.0103;FS=4.499;MQ=60;MQRankSum=0;QD=29.88;ReadPosRankSum=1.498;SOR=0.166;RAW_MQandDP=64421,25;DP=1414;AF=0.5;MLEAC=1;MLEAF=0.5;AN=66;AC=48;A./.OVAR_DATE=2016-05-11;Func.refGene=exonic;Gene.refGene=BnaPRR7a;GeneDetail.refGene=.;ExonicFunc.refGene=synonymous_SNV;AAChange.refGene=BnaPRR7a:BnaPRR7a:exon6:c.G1272A:p.G424G;ALLELE_END	GT:AD:DP:GQ:PL	./.
scaffoldA02	807254	.	A	T	763.06	.	BaseQRankSum=1.618;ClippingRankSum=0;ExcessHet=3.0103;FS=15.632;MQ=57.88;MQRankSum=-3.12;QD=11.78;ReadPosRankSum=-1.566;SOR=3.442;RAW_MQandDP=32332,22;DP=520;AF=0.5;MLEAC=1;MLEAF=0.5;AN=32;AC=17;A./.OVAR_DATE=2016-05-11;Func.refGene=exonic;Gene.refGene=BnaPRR7a;GeneDetail.refGene=.;ExonicFunc.refGene=synonymous_SNV;AAChange.refGene=BnaPRR7a:BnaPRR7a:exon6:c.T1254A:p.R418R;ALLELE_END	GT:AD:DP:GQ:PL	./.
scaffoldA02	807271	.	T	C	938.06	.	BaseQRankSum=-0.669;ClippingRankSum=0;ExcessHet=3.0103;FS=19.447;MQ=57.58;MQRankSum=-3.546;QD=9.99;ReadPosRankSum=-0.922;SOR=4.615;RAW_MQandDP=40353,27;DP=539;AF=0.5;MLEAC=1;MLEAF=0.5;AN=34;AC=18;A./.OVAR_DATE=2016-05-11;Func.refGene=exonic;Gene.refGene=BnaPRR7a;GeneDetail.refGene=.;ExonicFunc.refGene=nonsynonymous_SNV;AAChange.refGene=BnaPRR7a:BnaPRR7a:exon6:c.A1237G:p.S413G;ALLELE_END	GT:AD:DP:GQ:PL	./.
scaffoldA02	807277	.	C	T	717.77	.	BaseQRankSum=1.283;ClippingRankSum=0;ExcessHet=3.0103;FS=20.081;MQ=57.49;MQRankSum=-3.464;QD=11.81;ReadPosRankSum=-1.355;SOR=4.613;RAW_MQandDP=45503,21;DP=498;AF=0.5;MLEAC=1;MLEAF=0.5;AN=30;AC=15;A./.OVAR_DATE=2016-05-11;Func.refGene=exonic;Gene.refGene=BnaPRR7a;GeneDetail.refGene=.;ExonicFunc.refGene=nonsynonymous_SNV;AAChange.refGene=BnaPRR7a:BnaPRR7a:exon6:c.G1231A:p.E411K;ALLELE_END	GT:AD:DP:GQ:PL	./.
scaffoldA02	807297	.	G	A	895.06	.	BaseQRankSum=-0.062;ClippingRankSum=0;ExcessHet=3.0103;FS=13.365;MQ=55.98;MQRankSum=-4.472;QD=6.99;ReadPosRankSum=-0.553;SOR=3.905;RAW_MQandDP=38633,25;DP=544;AF=0.5;MLEAC=1;MLEAF=0.5;AN=34;AC=18;A./.OVAR_DATE=2016-05-11;Func.refGene=exonic;Gene.refGene=BnaPRR7a;GeneDetail.refGene=.;ExonicFunc.refGene=nonsynonymous_SNV;AAChange.refGene=BnaPRR7a:BnaPRR7a:exon6:c.C1211T:p.S404F;ALLELE_END	GT:AD:DP:GQ:PL	./.
scaffoldA02	807298	.	A	T	2345.77	.	BaseQRankSum=-1.327;ClippingRankSum=0;ExcessHet=3.0103;FS=2.68;MQ=59.16;MQRankSum=-3.753;QD=15.48;ReadPosRankSum=0.016;SOR=1.141;RAW_MQandDP=44949,14;DP=999;AF=0.5;MLEAC=2;MLEAF=1;AN=50;AC=28;A./.OVAR_DATE=2016-05-11;Func.refGene=exonic;Gene.refGene=BnaPRR7a;GeneDetail.refGene=.;ExonicFunc.refGene=nonsynonymous_SNV;AAChange.refGene=BnaPRR7a:BnaPRR7a:exon6:c.T1210A:p.S404T;ALLELE_END	GT:AD:DP:GQ:PL	./.
scaffoldA02	807316	.	C	T	2207.77	.	BaseQRankSum=-0.038;ClippingRankSum=0;ExcessHet=3.0103;FS=1.342;MQ=59.04;MQRankSum=-3.529;QD=17.39;ReadPosRankSum=0.438;SOR=0.399;RAW_MQandDP=47407,15;DP=1012;AF=0.5;MLEAC=2;MLEAF=1;AN=50;AC=28;A./.OVAR_DATE=2016-05-11;Func.refGene=exonic;Gene.refGene=BnaPRR7a;GeneDetail.refGene=.;ExonicFunc.refGene=nonsynonymous_SNV;AAChange.refGene=BnaPRR7a:BnaPRR7a:exon6:c.G1192A:p.E398K;ALLELE_END	GT:AD:DP:GQ:PL	./.
scaffoldA02	807320	.	T	G	714.06	.	BaseQRankSum=0.994;ClippingRankSum=0;ExcessHet=3.0103;FS=17.311;MQ=55.78;MQRankSum=-4.354;QD=8.04;ReadPosRankSum=0.39;SOR=3.902;RAW_MQandDP=32233,21;DP=493;AF=0.5;MLEAC=1;MLEAF=0.5;AN=32;AC=17;A./.OVAR_DATE=2016-05-11;Func.refGene=exonic;Gene.refGene=BnaPRR7a;GeneDetail.refGene=.;ExonicFunc.refGene=synonymous_SNV;AAChange.refGene=BnaPRR7a:BnaPRR7a:exon6:c.A1188C:p.T396T;ALLELE_END	GT:AD:DP:GQ:PL	./.
scaffoldA02	807339	.	T	G	660.06	.	BaseQRankSum=0.911;ClippingRankSum=0;ExcessHet=3.0103;FS=6.245;MQ=55.9;MQRankSum=-3.897;QD=5.52;ReadPosRankSum=1.755;SOR=3.003;RAW_MQandDP=28329,19;DP=443;AF=0.5;MLEAC=1;MLEAF=0.5;AN=28;AC=15;A./.OVAR_DATE=2016-05-11;Func.refGene=exonic;Gene.refGene=BnaPRR7a;GeneDetail.refGene=.;ExonicFunc.refGene=nonsynonymous_SNV;AAChange.refGene=BnaPRR7a:BnaPRR7a:exon6:c.A1169C:p.H390P;ALLELE_END	GT:AD:DP:GQ:PL	./.
scaffoldA02	807352	.	C	G	571.06	.	ExcessHet=3.0103;RAW_MQandDP=19357,14;DP=14;MLEAC=2;MLEAF=1;AN=2;AC=1;A./.OVAR_DATE=2016-05-11;Func.refGene=exonic;Gene.refGene=BnaPRR7a;GeneDetail.refGene=.;ExonicFunc.refGene=nonsynonymous_SNV;AAChange.refGene=BnaPRR7a:BnaPRR7a:exon6:c.G1156C:p.A386P;ALLELE_END	GT:AD:DP:GQ:PL	./.
scaffoldA02	807354	.	T	G,A	2267.77	.	BaseQRankSum=-0.451;ClippingRankSum=0;ExcessHet=3.0103;FS=1.316;MQ=56.34;MQRankSum=-3.348;QD=22.12;ReadPosRankSum=-0.849;SOR=0.392;RAW_MQandDP=37658,13;DP=995;AF=0.5,.;MLEAC=2,2;MLEAF=1,1;AN=50;AC=27,1;A./.OVAR_DATE=2016-05-11;Func.refGene=exonic;Gene.refGene=BnaPRR7a;GeneDetail.refGene=.;ExonicFunc.refGene=nonsynonymous_SNV;AAChange.refGene=BnaPRR7a:BnaPRR7a:exon6:c.A1154C:p.E385A;ALLELE_END;A./…	GT:AD:DP:GQ:PL	./.
scaffoldA02	807355	.	C	G	2267.77	.	BaseQRankSum=-1.762;ClippingRankSum=0;ExcessHet=3.0103;FS=1.316;MQ=56.34;MQRankSum=-3.348;QD=22.12;ReadPosRankSum=-0.835;SOR=0.392;RAW_MQandDP=37658,13;DP=976;AF=0.5;MLEAC=2;MLEAF=1;AN=48;AC=27;A./.OVAR_DATE=2016-05-11;Func.refGene=exonic;Gene.refGene=BnaPRR7a;GeneDetail.refGene=.;ExonicFunc.refGene=nonsynonymous_SNV;AAChange.refGene=BnaPRR7a:BnaPRR7a:exon6:c.G1153C:p.E385Q;ALLELE_END	GT:AD:DP:GQ:PL	./.
scaffoldA02	807356	.	C	G	2267.77	.	BaseQRankSum=-1.144;ClippingRankSum=0;ExcessHet=3.0103;FS=1.316;MQ=56.34;MQRankSum=-3.348;QD=22.12;ReadPosRankSum=-0.726;SOR=0.392;RAW_MQandDP=34058,12;DP=991;AF=0.5;MLEAC=2;MLEAF=1;AN=50;AC=28;A./.OVAR_DATE=2016-05-11;Func.refGene=exonic;Gene.refGene=BnaPRR7a;GeneDetail.refGene=.;ExonicFunc.refGene=synonymous_SNV;AAChange.refGene=BnaPRR7a:BnaPRR7a:exon6:c.G1152C:p.P384P;ALLELE_END	GT:AD:DP:GQ:PL	./.
scaffoldA02	807364	.	T	G	2613.77	.	BaseQRankSum=1.351;ClippingRankSum=0;ExcessHet=3.0103;FS=0;MQ=60;MQRankSum=0;QD=27.96;ReadPosRankSum=1.128;SOR=0.818;RAW_MQandDP=39787,14;DP=1352;AF=0.5;MLEAC=1;MLEAF=0.5;AN=68;AC=49;A./.OVAR_DATE=2016-05-11;Func.refGene=exonic;Gene.refGene=BnaPRR7a;GeneDetail.refGene=.;ExonicFunc.refGene=synonymous_SNV;AAChange.refGene=BnaPRR7a:BnaPRR7a:exon6:c.A1144C:p.R382R;ALLELE_END	GT:AD:DP:GQ:PL	./.
scaffoldA02	807365	.	G	T	468.06	.	ExcessHet=3.0103;RAW_MQandDP=14299,11;DP=11;MLEAC=2;MLEAF=1;AN=2;AC=1;A./.OVAR_DATE=2016-05-11;Func.refGene=exonic;Gene.refGene=BnaPRR7a;GeneDetail.refGene=.;ExonicFunc.refGene=nonsynonymous_SNV;AAChange.refGene=BnaPRR7a:BnaPRR7a:exon6:c.C1143A:p.N381K;ALLELE_END	GT:AD:DP:GQ:PL	./.
scaffoldA02	807388	.	A	T	1914.77	.	BaseQRankSum=0;ClippingRankSum=0;ExcessHet=3.0103;FS=5.842;MQ=55.9;MQRankSum=-3.897;QD=5.93;ReadPosRankSum=-0.57;SOR=2.494;RAW_MQandDP=16903,9;DP=1308;AF=0.5;MLEAC=2;MLEAF=1;AN=72;AC=39;A./.OVAR_DATE=2016-05-11;Func.refGene=exonic;Gene.refGene=BnaPRR7a;GeneDetail.refGene=.;ExonicFunc.refGene=nonsynonymous_SNV;AAChange.refGene=BnaPRR7a:BnaPRR7a:exon6:c.T1120A:p.L374M;ALLELE_END	GT:AD:DP:GQ:PL	./.
scaffoldA02	807389	.	C	A,T	283.77	.	BaseQRankSum=0.693;ClippingRankSum=0;ExcessHet=3.0103;FS=5.842;MQ=55.9;MQRankSum=-3.897;QD=5.93;ReadPosRankSum=-0.697;SOR=2.494;RAW_MQandDP=10967,7;DP=349;AF=0.5,.;MLEAC=1,2;MLEAF=0.5,1;AN=24;AC=11,1;A./.OVAR_DATE=2016-05-11;Func.refGene=exonic;Gene.refGene=BnaPRR7a;GeneDetail.refGene=.;ExonicFunc.refGene=synonymous_SNV;AAChange.refGene=BnaPRR7a:BnaPRR7a:exon6:c.G1119T:p.A373A;ALLELE_END;A./.OVAR…	GT:AD:DP:GQ:PL	./.
scaffoldA02	807404	.	T	G	3055.77	.	BaseQRankSum=1.4;ClippingRankSum=0;ExcessHet=3.0103;FS=0;MQ=59.92;MQRankSum=-0.32;QD=35.34;ReadPosRankSum=1.797;SOR=0.693;RAW_MQandDP=13303,8;DP=2344;AF=0.5;MLEAC=1;MLEAF=0.5;AN=118;AC=78;A./.OVAR_DATE=2016-05-11;Func.refGene=exonic;Gene.refGene=BnaPRR7a;GeneDetail.refGene=.;ExonicFunc.refGene=synonymous_SNV;AAChange.refGene=BnaPRR7a:BnaPRR7a:exon6:c.A1104C:p.G368G;ALLELE_END	GT:AD:DP:GQ:PL	./.
scaffoldA02	807428	.	A	G	2622.77	.	BaseQRankSum=-0.692;ClippingRankSum=0;ExcessHet=3.0103;FS=1.798;MQ=59.94;MQRankSum=-0.445;QD=31.11;ReadPosRankSum=2.224;SOR=1.349;RAW_MQandDP=9245,6;DP=2127;AF=0.5;MLEAC=1;MLEAF=0.5;AN=106;AC=68;A./.OVAR_DATE=2016-05-11;Func.refGene=exonic;Gene.refGene=BnaPRR7a;GeneDetail.refGene=.;ExonicFunc.refGene=synonymous_SNV;AAChange.refGene=BnaPRR7a:BnaPRR7a:exon6:c.T1080C:p.S360S;ALLELE_END	GT:AD:DP:GQ:PL	./.
scaffoldA02	807455	.	C	T	766.06	.	ExcessHet=3.0103;RAW_MQandDP=46991,23;DP=23;MLEAC=2;MLEAF=1;AN=2;AC=2;A./.OVAR_DATE=2016-05-11;Func.refGene=exonic;Gene.refGene=BnaPRR7a;GeneDetail.refGene=.;ExonicFunc.refGene=synonymous_SNV;AAChange.refGene=BnaPRR7a:BnaPRR7a:exon6:c.G1053A:p.L351L;ALLELE_END	GT:AD:DP:GQ:PL	./.
scaffoldA02	807491	.	A	C	676.06	.	ExcessHet=3.0103;RAW_MQandDP=53866,26;DP=26;MLEAC=2;MLEAF=1;AN=2;AC=2;A./.OVAR_DATE=2016-05-11;Func.refGene=exonic;Gene.refGene=BnaPRR7a;GeneDetail.refGene=.;ExonicFunc.refGene=synonymous_SNV;AAChange.refGene=BnaPRR7a:BnaPRR7a:exon6:c.T1017G:p.S339S;ALLELE_END	GT:AD:DP:GQ:PL	./.
scaffoldA02	807498	.	T	A	2693.77	.	BaseQRankSum=2.063;ClippingRankSum=0;ExcessHet=3.0103;FS=3.467;MQ=59.08;MQRankSum=-1.577;QD=26.24;ReadPosRankSum=-0.738;SOR=0.904;RAW_MQandDP=63409,18;DP=1161;AF=0.5;MLEAC=1;MLEAF=0.5;AN=58;AC=42;A./.OVAR_DATE=2016-05-11;Func.refGene=exonic;Gene.refGene=BnaPRR7a;GeneDetail.refGene=.;ExonicFunc.refGene=nonsynonymous_SNV;AAChange.refGene=BnaPRR7a:BnaPRR7a:exon6:c.A1010T:p.K337M;ALLELE_END	GT:AD:DP:GQ:PL	./.
scaffoldA02	807505	.	G	A	2676.77	.	ExcessHet=3.0103;FS=0;MQ=60;QD=35.58;SOR=0.922;BaseQRankSum=-0.781;ClippingRankSum=0;MQRankSum=0;ReadPosRankSum=1.028;RAW_MQandDP=48134,16;DP=6428;AF=0.5;MLEAC=2;MLEAF=1;AN=324;AC=237;A./.OVAR_DATE=2016-05-11;Func.refGene=exonic;Gene.refGene=BnaPRR7a;GeneDetail.refGene=.;ExonicFunc.refGene=nonsynonymous_SNV;AAChange.refGene=BnaPRR7a:BnaPRR7a:exon6:c.C1003T:p.L335F;ALLELE_END	GT:AD:DP:GQ:PL	./.
scaffoldA02	807523	.	C	T	2013.77	.	BaseQRankSum=-0.92;ClippingRankSum=0;ExcessHet=3.0103;FS=8.918;MQ=58.85;MQRankSum=-1.762;QD=23.37;ReadPosRankSum=-0.468;SOR=1.108;RAW_MQandDP=50438,17;DP=2038;AF=0.5;MLEAC=1;MLEAF=0.5;AN=110;AC=72;A./.OVAR_DATE=2016-05-11;Func.refGene=exonic;Gene.refGene=BnaPRR7a;GeneDetail.refGene=.;ExonicFunc.refGene=nonsynonymous_SNV;AAChange.refGene=BnaPRR7a:BnaPRR7a:exon6:c.G985A:p.V329M;ALLELE_END	GT:AD:DP:GQ:PL	./.
scaffoldA02	807524	.	G	A	706.06	.	ExcessHet=3.0103;RAW_MQandDP=20183,16;DP=16;MLEAC=2;MLEAF=1;AN=2;AC=1;A./.OVAR_DATE=2016-05-11;Func.refGene=exonic;Gene.refGene=BnaPRR7a;GeneDetail.refGene=.;ExonicFunc.refGene=synonymous_SNV;AAChange.refGene=BnaPRR7a:BnaPRR7a:exon6:c.C984T:p.I328I;ALLELE_END	GT:AD:DP:GQ:PL	./.
scaffoldA02	807525	.	A	G	706.06	.	ExcessHet=3.0103;RAW_MQandDP=20183,16;DP=16;MLEAC=2;MLEAF=1;AN=2;AC=1;A./.OVAR_DATE=2016-05-11;Func.refGene=exonic;Gene.refGene=BnaPRR7a;GeneDetail.refGene=.;ExonicFunc.refGene=nonsynonymous_SNV;AAChange.refGene=BnaPRR7a:BnaPRR7a:exon6:c.T983C:p.I328T;ALLELE_END	GT:AD:DP:GQ:PL	./.
scaffoldA02	807542	.	T	C	1894.77	.	BaseQRankSum=-0.692;ClippingRankSum=0;ExcessHet=3.0103;FS=8.787;MQ=58.13;MQRankSum=-1.86;QD=21.46;ReadPosRankSum=0.861;SOR=1.479;RAW_MQandDP=45542,16;DP=2015;AF=0.5;MLEAC=1;MLEAF=0.5;AN=108;AC=71;A./.OVAR_DATE=2016-05-11;Func.refGene=exonic;Gene.refGene=BnaPRR7a;GeneDetail.refGene=.;ExonicFunc.refGene=synonymous_SNV;AAChange.refGene=BnaPRR7a:BnaPRR7a:exon6:c.A966G:p.L322L;ALLELE_END	GT:AD:DP:GQ:PL	./.
scaffoldA02	807548	.	T	C	433.06	.	ExcessHet=3.0103;RAW_MQandDP=13818,10;DP=10;MLEAC=2;MLEAF=1;AN=2;AC=1;A./.OVAR_DATE=2016-05-11;Func.refGene=exonic;Gene.refGene=BnaPRR7a;GeneDetail.refGene=.;ExonicFunc.refGene=synonymous_SNV;AAChange.refGene=BnaPRR7a:BnaPRR7a:exon6:c.A960G:p.E320E;ALLELE_END	GT:AD:DP:GQ:PL	./.
scaffoldA02	807557	.	G	T	2208.77	.	BaseQRankSum=1.902;ClippingRankSum=0;ExcessHet=3.0103;FS=5.366;MQ=57.15;MQRankSum=-2.414;QD=24.96;ReadPosRankSum=1.052;SOR=0.559;RAW_MQandDP=40367,15;DP=2006;AF=0.5;MLEAC=1;MLEAF=0.5;AN=108;AC=71;A./.OVAR_DATE=2016-05-11;Func.refGene=exonic;Gene.refGene=BnaPRR7a;GeneDetail.refGene=.;ExonicFunc.refGene=synonymous_SNV;AAChange.refGene=BnaPRR7a:BnaPRR7a:exon6:c.C951A:p.P317P;ALLELE_END	GT:AD:DP:GQ:PL	./.
scaffoldA02	807567	.	T	G	2241.77	.	BaseQRankSum=2.741;ClippingRankSum=0;ExcessHet=3.0103;FS=1.377;MQ=57.12;MQRankSum=-2.961;QD=21.93;ReadPosRankSum=1.877;SOR=0.596;RAW_MQandDP=47402,17;DP=1109;AF=0.5;MLEAC=1;MLEAF=0.5;AN=58;AC=42;A./.OVAR_DATE=2016-05-11;Func.refGene=exonic;Gene.refGene=BnaPRR7a;GeneDetail.refGene=.;ExonicFunc.refGene=nonsynonymous_SNV;AAChange.refGene=BnaPRR7a:BnaPRR7a:exon6:c.A941C:p.N314T;ALLELE_END	GT:AD:DP:GQ:PL	./.
scaffoldA02	807578	.	A	G	2046.77	.	BaseQRankSum=1.852;ClippingRankSum=0;ExcessHet=3.0103;FS=0;MQ=56.34;MQRankSum=-2.817;QD=22.42;ReadPosRankSum=0.432;SOR=0.914;RAW_MQandDP=28748,14;DP=1921;AF=0.5;MLEAC=1;MLEAF=0.5;AN=102;AC=68;A./.OVAR_DATE=2016-05-11;Func.refGene=exonic;Gene.refGene=BnaPRR7a;GeneDetail.refGene=.;ExonicFunc.refGene=synonymous_SNV;AAChange.refGene=BnaPRR7a:BnaPRR7a:exon6:c.T930C:p.S310S;ALLELE_END	GT:AD:DP:GQ:PL	./.
scaffoldA02	807740	.	C	G	863.77	.	BaseQRankSum=0.915;ClippingRankSum=0;ExcessHet=3.0103;FS=3.18;MQ=49.49;MQRankSum=-4.074;QD=11.38;ReadPosRankSum=-1.073;SOR=0.56;RAW_MQandDP=16784,8;DP=677;AF=0.5;MLEAC=2;MLEAF=1;AN=46;AC=27;A./.OVAR_DATE=2016-05-11;Func.refGene=exonic;Gene.refGene=BnaPRR7a;GeneDetail.refGene=.;ExonicFunc.refGene=nonsynonymous_SNV;AAChange.refGene=BnaPRR7a:BnaPRR7a:exon5:c.G870C:p.E290D;ALLELE_END	GT:AD:DP:GQ:PL	./.
scaffoldA02	807759	.	G	A	53.64	.	BaseQRankSum=1.848;ExcessHet=3.0103;MQRankSum=-1.875;RAW_MQandDP=54012,26;ReadPosRankSum=1.339;DP=35;MLEAC=1;MLEAF=0.5;AN=6;AC=4;A./.OVAR_DATE=2016-05-11;Func.refGene=exonic;Gene.refGene=BnaPRR7a;GeneDetail.refGene=.;ExonicFunc.refGene=nonsynonymous_SNV;AAChange.refGene=BnaPRR7a:BnaPRR7a:exon5:c.C851T:p.A284V;ALLELE_END	GT:AD:DP:GQ:PL	./.
scaffoldA02	807822	.	G	A	439.77	.	ExcessHet=3.0103;FS=0;MQ=43.73;QD=28.37;SOR=2.303;BaseQRankSum=-1.65;ClippingRankSum=0;MQRankSum=-4.557;ReadPosRankSum=-0.44;RAW_MQandDP=1899,3;DP=383;AF=0.5;MLEAC=1;MLEAF=0.5;AN=34;AC=22;A./.OVAR_DATE=2016-05-11;Func.refGene=exonic;Gene.refGene=BnaPRR7a;GeneDetail.refGene=.;ExonicFunc.refGene=nonsynonymous_SNV;AAChange.refGene=BnaPRR7a:BnaPRR7a:exon5:c.C788T:p.A263V;ALLELE_END	GT:AD:DP:GQ:PL	./.
scaffoldA02	807834	.	A	G	593.77	.	BaseQRankSum=-2.077;ClippingRankSum=0;ExcessHet=3.0103;FS=3.565;MQ=49.98;MQRankSum=-4.798;QD=13.99;ReadPosRankSum=-1.956;SOR=1.765;DP=499;AF=0.5;MLEAC=1;MLEAF=0.5;AN=38;AC=22;A./.OVAR_DATE=2016-05-11;Func.refGene=exonic;Gene.refGene=BnaPRR7a;GeneDetail.refGene=.;ExonicFunc.refGene=nonsynonymous_SNV;AAChange.refGene=BnaPRR7a:BnaPRR7a:exon5:c.T776C:p.L259P;ALLELE_END	GT:AD:DP:GQ:PL	./.
scaffoldA02	807863	.	T	C	562.77	.	BaseQRankSum=0;ClippingRankSum=0;ExcessHet=3.0103;FS=13.829;MQ=50.72;MQRankSum=-4.552;QD=17.03;ReadPosRankSum=-1.226;SOR=2.631;DP=396;AF=0.5;MLEAC=1;MLEAF=0.5;AN=32;AC=19;A./.OVAR_DATE=2016-05-11;Func.refGene=exonic;Gene.refGene=BnaPRR7a;GeneDetail.refGene=.;ExonicFunc.refGene=synonymous_SNV;AAChange.refGene=BnaPRR7a:BnaPRR7a:exon5:c.A747G:p.E249E;ALLELE_END	GT:AD:DP:GQ:PL	./.
scaffoldA02	807866	.	C	T	562.77	.	BaseQRankSum=-1.09;ClippingRankSum=0;ExcessHet=3.0103;FS=12.961;MQ=51.85;MQRankSum=-4.736;QD=14.95;ReadPosRankSum=-0.208;SOR=2.451;DP=417;AF=0.5;MLEAC=1;MLEAF=0.5;AN=34;AC=20;A./.OVAR_DATE=2016-05-11;Func.refGene=exonic;Gene.refGene=BnaPRR7a;GeneDetail.refGene=.;ExonicFunc.refGene=synonymous_SNV;AAChange.refGene=BnaPRR7a:BnaPRR7a:exon5:c.G744A:p.V248V;ALLELE_END	GT:AD:DP:GQ:PL	./.
scaffoldA02	807878	.	T	C	407.77	.	BaseQRankSum=-1.769;ClippingRankSum=0;ExcessHet=3.0103;FS=6.621;MQ=53.01;MQRankSum=-4.786;QD=13.22;ReadPosRankSum=-0.026;SOR=2.303;DP=322;AF=0.5;MLEAC=1;MLEAF=0.5;AN=28;AC=17;A./.OVAR_DATE=2016-05-11;Func.refGene=exonic;Gene.refGene=BnaPRR7a;GeneDetail.refGene=.;ExonicFunc.refGene=synonymous_SNV;AAChange.refGene=BnaPRR7a:BnaPRR7a:exon5:c.A732G:p.T244T;ALLELE_END	GT:AD:DP:GQ:PL	./.
scaffoldA02	807884	.	A	G	430.77	.	BaseQRankSum=-0.95;ClippingRankSum=0;ExcessHet=3.0103;FS=6.621;MQ=53.01;MQRankSum=-4.786;QD=13.22;ReadPosRankSum=0.712;SOR=2.303;DP=347;AF=0.5;MLEAC=1;MLEAF=0.5;AN=30;AC=18;A./.OVAR_DATE=2016-05-11;Func.refGene=exonic;Gene.refGene=BnaPRR7a;GeneDetail.refGene=.;ExonicFunc.refGene=synonymous_SNV;AAChange.refGene=BnaPRR7a:BnaPRR7a:exon5:c.T726C:p.S242S;ALLELE_END	GT:AD:DP:GQ:PL	./.
scaffoldA02	807983	.	A	G	442.77	.	BaseQRankSum=-0.687;ClippingRankSum=0;ExcessHet=3.0103;FS=0;MQ=53.92;MQRankSum=-4.352;QD=10.51;ReadPosRankSum=-0.623;SOR=0.399;DP=368;AF=0.5;MLEAC=1;MLEAF=0.5;AN=30;AC=18;A./.OVAR_DATE=2016-05-11;Func.refGene=exonic;Gene.refGene=BnaPRR7a;GeneDetail.refGene=.;ExonicFunc.refGene=synonymous_SNV;AAChange.refGene=BnaPRR7a:BnaPRR7a:exon4:c.T717C:p.A239A;ALLELE_END	GT:AD:DP:GQ:PL	./.
scaffoldA02	808004	.	T	A	343.77	.	BaseQRankSum=0;ClippingRankSum=0;ExcessHet=3.0103;FS=4.419;MQ=53.64;MQRankSum=-4.354;QD=6.04;ReadPosRankSum=-0.586;SOR=1.184;RAW_MQandDP=1530,2;DP=372;AF=0.5;MLEAC=1;MLEAF=0.5;AN=34;AC=21;A./.OVAR_DATE=2016-05-11;Func.refGene=exonic;Gene.refGene=BnaPRR7a;GeneDetail.refGene=.;ExonicFunc.refGene=synonymous_SNV;AAChange.refGene=BnaPRR7a:BnaPRR7a:exon4:c.A696T:p.G232G;ALLELE_END	GT:AD:DP:GQ:PL	./.
scaffoldA02	808016	.	G	A	455.77	.	BaseQRankSum=-1.417;ClippingRankSum=0;ExcessHet=3.0103;FS=7.144;MQ=53.41;MQRankSum=-4.569;QD=7.9;ReadPosRankSum=0;SOR=1.483;RAW_MQandDP=1530,2;DP=381;AF=0.5;MLEAC=1;MLEAF=0.5;AN=34;AC=21;A./.OVAR_DATE=2016-05-11;Func.refGene=exonic;Gene.refGene=BnaPRR7a;GeneDetail.refGene=.;ExonicFunc.refGene=synonymous_SNV;AAChange.refGene=BnaPRR7a:BnaPRR7a:exon4:c.C684T:p.N228N;ALLELE_END	GT:AD:DP:GQ:PL	./.
scaffoldA02	808026	.	A	G	2264.77	.	ExcessHet=3.0103;FS=0;MQ=60;QD=38.25;SOR=1.302;BaseQRankSum=0.619;ClippingRankSum=0;MQRankSum=0;ReadPosRankSum=0.332;DP=787;AF=0.5;MLEAC=1;MLEAF=0.5;AN=36;AC=26;A./.OVAR_DATE=2016-05-11;Func.refGene=exonic;Gene.refGene=BnaPRR7a;GeneDetail.refGene=.;ExonicFunc.refGene=nonsynonymous_SNV;AAChange.refGene=BnaPRR7a:BnaPRR7a:exon4:c.T674C:p.I225T;ALLELE_END	GT:AD:DP:GQ:PL	./.
scaffoldA02	808037	.	C	T	56.31	.	ExcessHet=3.0103;RAW_MQandDP=2041,2;DP=2;MLEAC=1;MLEAF=0.5;AN=2;AC=2;A./.OVAR_DATE=2016-05-11;Func.refGene=exonic;Gene.refGene=BnaPRR7a;GeneDetail.refGene=.;ExonicFunc.refGene=synonymous_SNV;AAChange.refGene=BnaPRR7a:BnaPRR7a:exon4:c.G663A:p.E221E;ALLELE_END	GT:AD:DP:GQ:PL	./.
scaffoldA02	808088	.	G	T	483.77	.	BaseQRankSum=-1.636;ClippingRankSum=0;ExcessHet=3.0103;FS=1.935;MQ=54.71;MQRankSum=-4.69;QD=4.49;ReadPosRankSum=2.07;SOR=1.238;RAW_MQandDP=6984,8;DP=418;AF=0.5;MLEAC=2;MLEAF=1;AN=36;AC=23;A./.OVAR_DATE=2016-05-11;Func.refGene=exonic;Gene.refGene=BnaPRR7a;GeneDetail.refGene=.;ExonicFunc.refGene=synonymous_SNV;AAChange.refGene=BnaPRR7a:BnaPRR7a:exon4:c.C612A:p.S204S;ALLELE_END	GT:AD:DP:GQ:PL	./.
scaffoldA02	808115	.	T	A	1333.06	.	BaseQRankSum=-2.255;ClippingRankSum=0;ExcessHet=3.0103;FS=1.729;MQ=59.65;MQRankSum=-2.037;QD=3.05;ReadPosRankSum=0.646;SOR=0.33;RAW_MQandDP=131121,37;DP=97;AF=0.5;MLEAC=1;MLEAF=0.5;AN=10;AC=9;A./.OVAR_DATE=2016-05-11;Func.refGene=exonic;Gene.refGene=BnaPRR7a;GeneDetail.refGene=.;ExonicFunc.refGene=synonymous_SNV;AAChange.refGene=BnaPRR7a:BnaPRR7a:exon4:c.A585T:p.T195T;ALLELE_END	GT:AD:DP:GQ:PL	./.
scaffoldA02	808122	.	C	A	2024.77	.	BaseQRankSum=1.361;ClippingRankSum=0;ExcessHet=3.0103;FS=4.803;MQ=60;MQRankSum=0;QD=15.43;ReadPosRankSum=-0.081;SOR=0.445;DP=1507;AF=0.5;MLEAC=1;MLEAF=0.5;AN=86;AC=65;A./.OVAR_DATE=2016-05-11;Func.refGene=exonic;Gene.refGene=BnaPRR7a;GeneDetail.refGene=.;ExonicFunc.refGene=nonsynonymous_SNV;AAChange.refGene=BnaPRR7a:BnaPRR7a:exon4:c.G578T:p.S193I;ALLELE_END	GT:AD:DP:GQ:PL	./.
scaffoldA02	808142	.	A	T	1233.06	.	BaseQRankSum=1.069;ClippingRankSum=0;ExcessHet=3.0103;FS=0;MQ=60;MQRankSum=0;QD=2.68;ReadPosRankSum=0.171;SOR=0.974;RAW_MQandDP=108000,30;DP=85;AF=0.5;MLEAC=1;MLEAF=0.5;AN=10;AC=9;A./.OVAR_DATE=2016-05-11;Func.refGene=exonic;Gene.refGene=BnaPRR7a;GeneDetail.refGene=.;ExonicFunc.refGene=synonymous_SNV;AAChange.refGene=BnaPRR7a:BnaPRR7a:exon4:c.T558A:p.S186S;ALLELE_END	GT:AD:DP:GQ:PL	./.
scaffoldA02	808291	.	G	A	2886.77	.	ExcessHet=3.0103;FS=0;MQ=44.87;QD=45.88;SOR=1.981;BaseQRankSum=0;ClippingRankSum=0;MQRankSum=-3.364;ReadPosRankSum=-1.012;RAW_MQandDP=33532,17;DP=3655;AF=0.5;MLEAC=2;MLEAF=1;AN=230;AC=163;A./.OVAR_DATE=2016-05-11;Func.refGene=exonic;Gene.refGene=BnaPRR7a;GeneDetail.refGene=.;ExonicFunc.refGene=synonymous_SNV;AAChange.refGene=BnaPRR7a:BnaPRR7a:exon3:c.C510T:p.N170N;ALLELE_END	GT:AD:DP:GQ:PL	./.
scaffoldA02	808294	.	T	C	2886.77	.	ExcessHet=3.0103;FS=0;MQ=44.35;QD=43.59;SOR=2.093;BaseQRankSum=0.575;ClippingRankSum=0;MQRankSum=-3.364;ReadPosRankSum=-0.889;RAW_MQandDP=30283,16;DP=3638;AF=0.5;MLEAC=2;MLEAF=1;AN=226;AC=161;A./.OVAR_DATE=2016-05-11;Func.refGene=exonic;Gene.refGene=BnaPRR7a;GeneDetail.refGene=.;ExonicFunc.refGene=synonymous_SNV;AAChange.refGene=BnaPRR7a:BnaPRR7a:exon3:c.A507G:p.K169K;ALLELE_END	GT:AD:DP:GQ:PL	./.
scaffoldA02	808297	.	C	T	2874.77	.	ExcessHet=3.0103;FS=0;MQ=44.35;QD=43.59;SOR=2.093;BaseQRankSum=-0.619;ClippingRankSum=0;MQRankSum=-3.364;ReadPosRankSum=-0.399;RAW_MQandDP=30724,17;DP=3676;AF=0.5;MLEAC=2;MLEAF=1;AN=232;AC=164;A./.OVAR_DATE=2016-05-11;Func.refGene=exonic;Gene.refGene=BnaPRR7a;GeneDetail.refGene=.;ExonicFunc.refGene=synonymous_SNV;AAChange.refGene=BnaPRR7a:BnaPRR7a:exon3:c.G504A:p.R168R;ALLELE_END	GT:AD:DP:GQ:PL	./.
scaffoldA02	808303	.	C	A	2832.77	.	ExcessHet=3.0103;FS=0;MQ=44.35;QD=45.69;SOR=2.093;BaseQRankSum=-0.667;ClippingRankSum=0;MQRankSum=-3.525;ReadPosRankSum=0.34;RAW_MQandDP=25124,16;DP=3640;AF=0.5;MLEAC=2;MLEAF=1;AN=230;AC=162;A./.OVAR_DATE=2016-05-11;Func.refGene=exonic;Gene.refGene=BnaPRR7a;GeneDetail.refGene=.;ExonicFunc.refGene=synonymous_SNV;AAChange.refGene=BnaPRR7a:BnaPRR7a:exon3:c.G498T:p.P166P;ALLELE_END	GT:AD:DP:GQ:PL	./.
scaffoldA02	808306	.	T	C	2748.77	.	ExcessHet=3.0103;FS=0;MQ=43.97;QD=43.4;SOR=1.609;BaseQRankSum=0;ClippingRankSum=0;MQRankSum=-3.873;ReadPosRankSum=0.948;RAW_MQandDP=3121,2;DP=3668;AF=0.5;MLEAC=2;MLEAF=1;AN=232;AC=164;A./.OVAR_DATE=2016-05-11;Func.refGene=exonic;Gene.refGene=BnaPRR7a;GeneDetail.refGene=.;ExonicFunc.refGene=synonymous_SNV;AAChange.refGene=BnaPRR7a:BnaPRR7a:exon3:c.A495G:p.K165K;ALLELE_END	GT:AD:DP:GQ:PL	./.
scaffoldA02	808321	.	A	C	2930.77	.	BaseQRankSum=0.061;ClippingRankSum=0;ExcessHet=3.0103;FS=0;MQ=60;MQRankSum=0;QD=6.84;ReadPosRankSum=0.923;SOR=0.693;RAW_MQandDP=3121,2;DP=2428;AF=0.5;MLEAC=1;MLEAF=0.5;AN=114;AC=79;A./.OVAR_DATE=2016-05-11;Func.refGene=exonic;Gene.refGene=BnaPRR7a;GeneDetail.refGene=.;ExonicFunc.refGene=synonymous_SNV;AAChange.refGene=BnaPRR7a:BnaPRR7a:exon3:c.T480G:p.V160V;ALLELE_END	GT:AD:DP:GQ:PL	./.
scaffoldA02	808324	.	T	C	559.06	.	BaseQRankSum=-1.289;ClippingRankSum=0;ExcessHet=3.0103;FS=0;MQ=55.81;MQRankSum=-4.852;QD=2.43;ReadPosRankSum=-1.177;SOR=0.941;RAW_MQandDP=19629,14;DP=72;AF=0.5;MLEAC=2;MLEAF=1;AN=8;AC=4;A./.OVAR_DATE=2016-05-11;Func.refGene=exonic;Gene.refGene=BnaPRR7a;GeneDetail.refGene=.;ExonicFunc.refGene=synonymous_SNV;AAChange.refGene=BnaPRR7a:BnaPRR7a:exon3:c.A477G:p.A159A;ALLELE_END	GT:AD:DP:GQ:PL	./.
scaffoldA02	808372	.	C	T	58.64	.	BaseQRankSum=0.992;ExcessHet=3.0103;MQRankSum=-2.1;RAW_MQandDP=12642,8;ReadPosRankSum=2.1;DP=8;MLEAC=1;MLEAF=0.5;AN=2;AC=1;A./.OVAR_DATE=2016-05-11;Func.refGene=exonic;Gene.refGene=BnaPRR7a;GeneDetail.refGene=.;ExonicFunc.refGene=synonymous_SNV;AAChange.refGene=BnaPRR7a:BnaPRR7a:exon3:c.G429A:p.S143S;ALLELE_END	GT:AD:DP:GQ:PL	./.
scaffoldA02	808477	.	G	A	2272.77	.	ExcessHet=3.0103;FS=0;MQ=60;QD=45.34;SOR=0.693;BaseQRankSum=-0.998;ClippingRankSum=0;MQRankSum=0;ReadPosRankSum=-0.156;RAW_MQandDP=85401,24;DP=1137;AF=0.5;MLEAC=2;MLEAF=1;AN=62;AC=37;A./.OVAR_DATE=2016-05-11;Func.refGene=exonic;Gene.refGene=BnaPRR7a;GeneDetail.refGene=.;ExonicFunc.refGene=synonymous_SNV;AAChange.refGene=BnaPRR7a:BnaPRR7a:exon2:c.C420T:p.I140I;ALLELE_END	GT:AD:DP:GQ:PL	./.
scaffoldA02	808498	.	A	T	2414.77	.	ExcessHet=3.0103;FS=0;MQ=60;QD=43.29;SOR=1.127;BaseQRankSum=0.679;ClippingRankSum=0;MQRankSum=0;ReadPosRankSum=0.413;RAW_MQandDP=81801,23;DP=1149;AF=0.5;MLEAC=2;MLEAF=1;AN=62;AC=37;A./.OVAR_DATE=2016-05-11;Func.refGene=exonic;Gene.refGene=BnaPRR7a;GeneDetail.refGene=.;ExonicFunc.refGene=synonymous_SNV;AAChange.refGene=BnaPRR7a:BnaPRR7a:exon2:c.T399A:p.S133S;ALLELE_END	GT:AD:DP:GQ:PL	./.
scaffoldA02	808528	.	G	A	1223.77	.	ExcessHet=3.0103;FS=0;MQ=60;QD=47.4;SOR=0.941;BaseQRankSum=1.307;ClippingRankSum=0;MQRankSum=1.306;ReadPosRankSum=0.96;RAW_MQandDP=25871,9;DP=1281;AF=0.5;MLEAC=2;MLEAF=1;AN=122;AC=94;A./.OVAR_DATE=2016-05-11;Func.refGene=exonic;Gene.refGene=BnaPRR7a;GeneDetail.refGene=.;ExonicFunc.refGene=synonymous_SNV;AAChange.refGene=BnaPRR7a:BnaPRR7a:exon2:c.C369T:p.G123G;ALLELE_END	GT:AD:DP:GQ:PL	./.
scaffoldA02	808534	.	A	G	2592.77	.	ExcessHet=3.0103;FS=0;MQ=60;QD=40.1;SOR=1.493;BaseQRankSum=-0.116;ClippingRankSum=0;MQRankSum=0;ReadPosRankSum=-0.094;RAW_MQandDP=74601,21;DP=1160;AF=0.5;MLEAC=2;MLEAF=1;AN=62;AC=40;A./.OVAR_DATE=2016-05-11;Func.refGene=exonic;Gene.refGene=BnaPRR7a;GeneDetail.refGene=.;ExonicFunc.refGene=synonymous_SNV;AAChange.refGene=BnaPRR7a:BnaPRR7a:exon2:c.T363C:p.G121G;ALLELE_END	GT:AD:DP:GQ:PL	./.
scaffoldA02	808552	.	G	A	1861.77	.	ExcessHet=3.0103;FS=0;MQ=60;QD=42.43;SOR=1.27;BaseQRankSum=1.453;ClippingRankSum=0;MQRankSum=0;ReadPosRankSum=1.411;RAW_MQandDP=36230,11;DP=2073;AF=0.5;MLEAC=2;MLEAF=1;AN=160;AC=118;A./.OVAR_DATE=2016-05-11;Func.refGene=exonic;Gene.refGene=BnaPRR7a;GeneDetail.refGene=.;ExonicFunc.refGene=synonymous_SNV;AAChange.refGene=BnaPRR7a:BnaPRR7a:exon2:c.C345T:p.V115V;ALLELE_END	GT:AD:DP:GQ:PL	./.
scaffoldA02	808561	.	A	G	2747.77	.	ExcessHet=3.0103;FS=0;MQ=60;QD=42.65;SOR=1.445;BaseQRankSum=0.962;ClippingRankSum=0;MQRankSum=0;ReadPosRankSum=-1.759;RAW_MQandDP=38149,11;DP=4387;AF=0.5;MLEAC=1;MLEAF=0.5;AN=268;AC=194;A./.OVAR_DATE=2016-05-11;Func.refGene=exonic;Gene.refGene=BnaPRR7a;GeneDetail.refGene=.;ExonicFunc.refGene=synonymous_SNV;AAChange.refGene=BnaPRR7a:BnaPRR7a:exon2:c.T336C:p.T112T;ALLELE_END	GT:AD:DP:GQ:PL	./.
scaffoldA02	808564	.	C	T	1948.77	.	ExcessHet=3.0103;FS=0;MQ=60;QD=42.29;SOR=1.609;BaseQRankSum=1.946;ClippingRankSum=0;MQRankSum=0;ReadPosRankSum=0.529;RAW_MQandDP=41749,12;DP=2189;AF=0.5;MLEAC=1;MLEAF=0.5;AN=160;AC=118;A./.OVAR_DATE=2016-05-11;Func.refGene=exonic;Gene.refGene=BnaPRR7a;GeneDetail.refGene=.;ExonicFunc.refGene=synonymous_SNV;AAChange.refGene=BnaPRR7a:BnaPRR7a:exon2:c.G333A:p.L111L;ALLELE_END	GT:AD:DP:GQ:PL	./.
scaffoldA02	808573	.	A	G	51.64	.	BaseQRankSum=1.501;ExcessHet=3.0103;MQRankSum=-0.557;RAW_MQandDP=31050,10;ReadPosRankSum=0;DP=10;MLEAC=1;MLEAF=0.5;AN=2;AC=1;A./.OVAR_DATE=2016-05-11;Func.refGene=exonic;Gene.refGene=BnaPRR7a;GeneDetail.refGene=.;ExonicFunc.refGene=synonymous_SNV;AAChange.refGene=BnaPRR7a:BnaPRR7a:exon2:c.T324C:p.D108D;ALLELE_END	GT:AD:DP:GQ:PL	./.
scaffoldA02	808588	.	A	T	2794.77	.	ExcessHet=3.0103;FS=0;MQ=59.87;QD=39.9;SOR=0.773;BaseQRankSum=0.085;ClippingRankSum=0;MQRankSum=-1.701;ReadPosRankSum=-2.072;RAW_MQandDP=28323,9;DP=2185;AF=0.5;MLEAC=1;MLEAF=0.5;AN=102;AC=69;A./.OVAR_DATE=2016-05-11;Func.refGene=exonic;Gene.refGene=BnaPRR7a;GeneDetail.refGene=.;ExonicFunc.refGene=synonymous_SNV;AAChange.refGene=BnaPRR7a:BnaPRR7a:exon2:c.T309A:p.L103L;ALLELE_END	GT:AD:DP:GQ:PL	./.
scaffoldA02	808594	.	T	C	2504.77	.	ExcessHet=3.0103;FS=0;MQ=60;QD=39.04;SOR=2.419;BaseQRankSum=0;ClippingRankSum=0;MQRankSum=0;ReadPosRankSum=-0.392;RAW_MQandDP=79200,22;DP=1167;AF=0.5;MLEAC=2;MLEAF=1;AN=70;AC=48;A./.OVAR_DATE=2016-05-11;Func.refGene=exonic;Gene.refGene=BnaPRR7a;GeneDetail.refGene=.;ExonicFunc.refGene=synonymous_SNV;AAChange.refGene=BnaPRR7a:BnaPRR7a:exon2:c.A303G:p.E101E;ALLELE_END	GT:AD:DP:GQ:PL	./.
scaffoldA02	808729	.	A	G	2118.77	.	ExcessHet=3.0103;FS=0;MQ=60;QD=38.21;SOR=1.781;BaseQRankSum=1.299;ClippingRankSum=0;MQRankSum=0;ReadPosRankSum=-1.208;DP=195;AF=1;MLEAC=2;MLEAF=1;AN=10;AC=8;A./.OVAR_DATE=2016-05-11;Func.refGene=exonic;Gene.refGene=BnaPRR7a;GeneDetail.refGene=.;ExonicFunc.refGene=synonymous_SNV;AAChange.refGene=BnaPRR7a:BnaPRR7a:exon1:c.T249C:p.C83C;ALLELE_END	GT:AD:DP:GQ:PL	./.
scaffoldA02	808744	.	G	T	58.64	.	BaseQRankSum=0.464;ExcessHet=3.0103;MQRankSum=-2.1;RAW_MQandDP=24721,8;ReadPosRankSum=-0.619;DP=8;MLEAC=1;MLEAF=0.5;AN=2;AC=1;A./.OVAR_DATE=2016-05-11;Func.refGene=exonic;Gene.refGene=BnaPRR7a;GeneDetail.refGene=.;ExonicFunc.refGene=synonymous_SNV;AAChange.refGene=BnaPRR7a:BnaPRR7a:exon1:c.C234A:p.A78A;ALLELE_END	GT:AD:DP:GQ:PL	./.
scaffoldA02	808753	.	G	A	2203.77	.	ExcessHet=3.0103;FS=0;MQ=60;QD=38.44;SOR=0.906;BaseQRankSum=2.028;ClippingRankSum=0;MQRankSum=0;ReadPosRankSum=-0.855;RAW_MQandDP=56578,21;DP=1263;AF=0.5;MLEAC=1;MLEAF=0.5;AN=72;AC=50;A./.OVAR_DATE=2016-05-11;Func.refGene=exonic;Gene.refGene=BnaPRR7a;GeneDetail.refGene=.;ExonicFunc.refGene=synonymous_SNV;AAChange.refGene=BnaPRR7a:BnaPRR7a:exon1:c.C225T:p.I75I;ALLELE_END	GT:AD:DP:GQ:PL	./.
scaffoldA02	808765	.	A	G	1906.77	.	ExcessHet=3.0103;FS=0;MQ=54.28;QD=39.72;SOR=1.562;BaseQRankSum=1.727;ClippingRankSum=0;MQRankSum=-4.014;ReadPosRankSum=0.623;RAW_MQandDP=54578,21;DP=126;AF=0.5;MLEAC=2;MLEAF=1;AN=6;AC=5;A./.OVAR_DATE=2016-05-11;Func.refGene=exonic;Gene.refGene=BnaPRR7a;GeneDetail.refGene=.;ExonicFunc.refGene=synonymous_SNV;AAChange.refGene=BnaPRR7a:BnaPRR7a:exon1:c.T213C:p.C71C;ALLELE_END	GT:AD:DP:GQ:PL	./.
scaffoldA02	808783	.	G	C	2352.77	.	ExcessHet=3.0103;FS=0;MQ=58.58;QD=43.51;SOR=0.793;BaseQRankSum=-0.123;ClippingRankSum=0;MQRankSum=-2.916;ReadPosRankSum=0.602;RAW_MQandDP=41645,18;DP=3261;AF=0.5;MLEAC=2;MLEAF=1;AN=170;AC=123;A./.OVAR_DATE=2016-05-11;Func.refGene=exonic;Gene.refGene=BnaPRR7a;GeneDetail.refGene=.;ExonicFunc.refGene=synonymous_SNV;AAChange.refGene=BnaPRR7a:BnaPRR7a:exon1:c.C195G:p.L65L;ALLELE_END	GT:AD:DP:GQ:PL	./.
scaffoldA02	808786	.	A	C	2352.77	.	ExcessHet=3.0103;FS=0;MQ=58.58;QD=43.51;SOR=0.793;BaseQRankSum=0.234;ClippingRankSum=0;MQRankSum=-3.182;ReadPosRankSum=1.542;RAW_MQandDP=38045,17;DP=2370;AF=0.5;MLEAC=2;MLEAF=1;AN=128;AC=93;A./.OVAR_DATE=2016-05-11;Func.refGene=exonic;Gene.refGene=BnaPRR7a;GeneDetail.refGene=.;ExonicFunc.refGene=synonymous_SNV;AAChange.refGene=BnaPRR7a:BnaPRR7a:exon1:c.T192G:p.L64L;ALLELE_END	GT:AD:DP:GQ:PL	./.
scaffoldA02	808804	.	G	C	1840.77	.	ExcessHet=3.0103;FS=0;MQ=52.75;QD=39.17;SOR=1.659;RAW_MQandDP=48845,20;DP=67;AF=1;MLEAC=2;MLEAF=1;AN=4;AC=4;A./.OVAR_DATE=2016-05-11;Func.refGene=exonic;Gene.refGene=BnaPRR7a;GeneDetail.refGene=.;ExonicFunc.refGene=synonymous_SNV;AAChange.refGene=BnaPRR7a:BnaPRR7a:exon1:c.C174G:p.V58V;ALLELE_END	GT:AD:DP:GQ:PL	./.
scaffoldA02	808866	.	A	G	2802.77	.	ExcessHet=3.0103;FS=0;MQ=58.83;QD=43.77;SOR=0.776;BaseQRankSum=1.097;ClippingRankSum=0;MQRankSum=0;ReadPosRankSum=1.598;RAW_MQandDP=43200,12;DP=6517;AF=0.5;MLEAC=2;MLEAF=1;AN=348;AC=247;A./.OVAR_DATE=2016-05-11;Func.refGene=exonic;Gene.refGene=BnaPRR7a;GeneDetail.refGene=.;ExonicFunc.refGene=synonymous_SNV;AAChange.refGene=BnaPRR7a:BnaPRR7a:exon1:c.T112C:p.L38L;ALLELE_END	GT:AD:DP:GQ:PL	./.
scaffoldA02	808873	.	T	C	2664.77	.	BaseQRankSum=-0.692;ClippingRankSum=0;ExcessHet=3.0103;FS=18.042;MQ=60;MQRankSum=0;QD=34.55;ReadPosRankSum=-0.073;SOR=0.93;RAW_MQandDP=39600,11;DP=2381;AF=0.5;MLEAC=1;MLEAF=0.5;AN=132;AC=87;A./.OVAR_DATE=2016-05-11;Func.refGene=exonic;Gene.refGene=BnaPRR7a;GeneDetail.refGene=.;ExonicFunc.refGene=synonymous_SNV;AAChange.refGene=BnaPRR7a:BnaPRR7a:exon1:c.A105G:p.S35S;ALLELE_END	GT:AD:DP:GQ:PL	./.
scaffoldA02	808876	.	G	A	2664.77	.	BaseQRankSum=-0.967;ClippingRankSum=0;ExcessHet=3.0103;FS=17.351;MQ=60;MQRankSum=0;QD=34.33;ReadPosRankSum=0.025;SOR=0.823;RAW_MQandDP=74989,23;DP=2440;AF=0.5;MLEAC=1;MLEAF=0.5;AN=136;AC=91;A./.OVAR_DATE=2016-05-11;Func.refGene=exonic;Gene.refGene=BnaPRR7a;GeneDetail.refGene=.;ExonicFunc.refGene=synonymous_SNV;AAChange.refGene=BnaPRR7a:BnaPRR7a:exon1:c.C102T:p.S34S;ALLELE_END	GT:AD:DP:GQ:PL	./.
scaffoldA02	808886	.	C	CCAG	2347.73	.	BaseQRankSum=-0.579;ClippingRankSum=0;ExcessHet=3.0103;FS=18.524;MQ=60;MQRankSum=0;QD=33.26;ReadPosRankSum=0.39;SOR=1.071;RAW_MQandDP=43200,12;DP=2368;AF=0.5;MLEAC=1;MLEAF=0.5;AN=132;AC=93;A./.OVAR_DATE=2016-05-11;Func.refGene=exonic;Gene.refGene=BnaPRR7a;GeneDetail.refGene=.;ExonicFunc.refGene=nonframeshift_insertion;AAChange.refGene=BnaPRR7a:BnaPRR7a:exon1:c.91_92insCTG:p.G31delinsAG;ALLELE_END	GT:AD:DP:GQ:PL	./.
scaffoldA02	808921	.	G	C	1387.77	.	ExcessHet=3.0103;FS=0;MQ=59.67;QD=39.65;SOR=1.885;BaseQRankSum=1.569;ClippingRankSum=0;MQRankSum=0.65;ReadPosRankSum=-0.196;RAW_MQandDP=51184,15;DP=82;AF=0.5;MLEAC=2;MLEAF=1;AN=6;AC=5;A./.OVAR_DATE=2016-05-11;Func.refGene=exonic;Gene.refGene=BnaPRR7a;GeneDetail.refGene=.;ExonicFunc.refGene=synonymous_SNV;AAChange.refGene=BnaPRR7a:BnaPRR7a:exon1:c.C57G:p.A19A;ALLELE_END	GT:AD:DP:GQ:PL	./.
scaffoldA02	808987	.	C	T	1210.77	.	ExcessHet=3.0103;FS=0;MQ=59.58;QD=43.24;SOR=1.609;RAW_MQandDP=36000,10;DP=38;AF=1;MLEAC=2;MLEAF=1;AN=4;AC=3;A./.OVAR_DATE=2016-05-11;Func.refGene=upstream;Gene.refGene=BnaPRR7a;GeneDetail.refGene=.;ExonicFunc.refGene=.;AAChange.refGene=.;ALLELE_END	GT:AD:DP:GQ:PL	./.
scaffoldA02	808991	.	C	A	2429.77	.	ExcessHet=3.0103;FS=0;MQ=60;QD=43.49;SOR=1.022;BaseQRankSum=-0.666;ClippingRankSum=0;MQRankSum=0;ReadPosRankSum=-0.578;RAW_MQandDP=36000,10;DP=2267;AF=1;MLEAC=2;MLEAF=1;AN=128;AC=94;A./.OVAR_DATE=2016-05-11;Func.refGene=upstream;Gene.refGene=BnaPRR7a;GeneDetail.refGene=.;ExonicFunc.refGene=.;AAChange.refGene=.;ALLELE_END	GT:AD:DP:GQ:PL	./.
scaffoldA02	808999	.	C	T	2493.77	.	ExcessHet=3.0103;FS=0;MQ=60;QD=43.77;SOR=1.179;BaseQRankSum=-1.32;ClippingRankSum=0;MQRankSum=0;ReadPosRankSum=-0.901;RAW_MQandDP=25200,7;DP=2236;AF=1;MLEAC=2;MLEAF=1;AN=128;AC=94;A./.OVAR_DATE=2016-05-11;Func.refGene=upstream;Gene.refGene=BnaPRR7a;GeneDetail.refGene=.;ExonicFunc.refGene=.;AAChange.refGene=.;ALLELE_END	GT:AD:DP:GQ:PL	./.
scaffoldA02	809025	.	G	A	2292.77	.	ExcessHet=3.0103;FS=0;MQ=60;QD=39.94;SOR=1.609;BaseQRankSum=-1.394;ClippingRankSum=0;MQRankSum=0;ReadPosRankSum=0.599;RAW_MQandDP=14400,4;DP=6633;AF=0.5;MLEAC=2;MLEAF=1;AN=418;AC=315;A./.OVAR_DATE=2016-05-11;Func.refGene=upstream;Gene.refGene=BnaPRR7a;GeneDetail.refGene=.;ExonicFunc.refGene=.;AAChange.refGene=.;ALLELE_END	GT:AD:DP:GQ:PL	./.
scaffoldA02	809052	.	A	T	736.77	.	ExcessHet=3.0103;FS=0;MQ=59.27;QD=46.05;SOR=0.941;RAW_MQandDP=7200,2;DP=18;AF=1;MLEAC=1;MLEAF=0.5;AN=4;AC=4;A./.OVAR_DATE=2016-05-11;Func.refGene=upstream;Gene.refGene=BnaPRR7a;GeneDetail.refGene=.;ExonicFunc.refGene=.;AAChange.refGene=.;ALLELE_END	GT:AD:DP:GQ:PL	./.
scaffoldA02	809082	.	AGTT	A	772.73	.	ExcessHet=3.0103;FS=0;MQ=59.35;QD=42.93;SOR=1.179;DP=18;AF=1;MLEAC=2;MLEAF=1;AN=2;AC=2;A./.OVAR_DATE=2016-05-11;Func.refGene=upstream;Gene.refGene=BnaPRR7a;GeneDetail.refGene=.;ExonicFunc.refGene=.;AAChange.refGene=.;ALLELE_END	GT:AD:DP:GQ:PL	./.
scaffoldA02	809088	.	T	G	916.77	.	ExcessHet=3.0103;FS=0;MQ=59.41;QD=45.84;SOR=1.127;DP=20;AF=1;MLEAC=2;MLEAF=1;AN=2;AC=2;A./.OVAR_DATE=2016-05-11;Func.refGene=upstream;Gene.refGene=BnaPRR7a;GeneDetail.refGene=.;ExonicFunc.refGene=.;AAChange.refGene=.;ALLELE_END	GT:AD:DP:GQ:PL	./.
scaffoldA02	809090	.	CA	C	907.73	.	ExcessHet=3.0103;FS=0;MQ=59.41;QD=45.39;SOR=1.127;DP=20;AF=1;MLEAC=2;MLEAF=1;AN=2;AC=2;A./.OVAR_DATE=2016-05-11;Func.refGene=upstream;Gene.refGene=BnaPRR7a;GeneDetail.refGene=.;ExonicFunc.refGene=.;AAChange.refGene=.;ALLELE_END	GT:AD:DP:GQ:PL	./.
scaffoldA02	809092	.	G	C	871.77	.	ExcessHet=3.0103;FS=0;MQ=59.41;QD=43.59;SOR=1.127;DP=20;AF=1;MLEAC=2;MLEAF=1;AN=2;AC=2;A./.OVAR_DATE=2016-05-11;Func.refGene=upstream;Gene.refGene=BnaPRR7a;GeneDetail.refGene=.;ExonicFunc.refGene=.;AAChange.refGene=.;ALLELE_END	GT:AD:DP:GQ:PL	./.
scaffoldA02	809096	.	C	T	2058.77	.	ExcessHet=3.0103;FS=0;MQ=60;QD=39.3;SOR=1.445;BaseQRankSum=1.35;ClippingRankSum=0;MQRankSum=0;ReadPosRankSum=1.796;RAW_MQandDP=46800,13;DP=859;AF=1;MLEAC=1;MLEAF=0.5;AN=44;AC=31;A./.OVAR_DATE=2016-05-11;Func.refGene=upstream;Gene.refGene=BnaPRR7a;GeneDetail.refGene=.;ExonicFunc.refGene=.;AAChange.refGene=.;ALLELE_END	GT:AD:DP:GQ:PL	./.
scaffoldA02	809148	.	A	T	2614.77	.	ExcessHet=3.0103;FS=0;MQ=60;QD=43.04;SOR=1.493;BaseQRankSum=0.593;ClippingRankSum=0;MQRankSum=0;ReadPosRankSum=-0.609;RAW_MQandDP=50400,14;DP=4175;AF=0.5;MLEAC=2;MLEAF=1;AN=222;AC=159;A./.OVAR_DATE=2016-05-11;Func.refGene=upstream;Gene.refGene=BnaPRR7a;GeneDetail.refGene=.;ExonicFunc.refGene=.;AAChange.refGene=.;ALLELE_END	GT:AD:DP:GQ:PL	./.
scaffoldA02	809168	.	A	T	2428.77	.	ExcessHet=3.0103;FS=0;MQ=60;QD=43.43;SOR=1.493;BaseQRankSum=1.588;ClippingRankSum=0;MQRankSum=0;ReadPosRankSum=-0.176;RAW_MQandDP=68400,19;DP=2174;AF=0.5;MLEAC=2;MLEAF=1;AN=126;AC=91;A./.OVAR_DATE=2016-05-11;Func.refGene=upstream;Gene.refGene=BnaPRR7a;GeneDetail.refGene=.;ExonicFunc.refGene=.;AAChange.refGene=.;ALLELE_END	GT:AD:DP:GQ:PL	./.
scaffoldA02	809176	.	C	T	2395.77	.	ExcessHet=3.0103;FS=0;MQ=60;QD=42.46;SOR=1.609;BaseQRankSum=-2.525;ClippingRankSum=0;MQRankSum=0;ReadPosRankSum=0.306;RAW_MQandDP=72000,20;DP=2168;AF=0.5;MLEAC=2;MLEAF=1;AN=126;AC=91;A./.OVAR_DATE=2016-05-11;Func.refGene=upstream;Gene.refGene=BnaPRR7a;GeneDetail.refGene=.;ExonicFunc.refGene=.;AAChange.refGene=.;ALLELE_END	GT:AD:DP:GQ:PL	./.
scaffoldA02	809224	.	A	AG	2517.73	.	ExcessHet=3.0103;FS=0;MQ=60;QD=41.98;SOR=1.911;BaseQRankSum=-2.234;ClippingRankSum=0;MQRankSum=0;ReadPosRankSum=-0.566;RAW_MQandDP=72000,20;DP=2224;AF=0.5;MLEAC=2;MLEAF=1;AN=130;AC=94;A./.OVAR_DATE=2016-05-11;Func.refGene=upstream;Gene.refGene=BnaPRR7a;GeneDetail.refGene=.;ExonicFunc.refGene=.;AAChange.refGene=.;ALLELE_END	GT:AD:DP:GQ:PL	./.
scaffoldA02	809225	.	T	TGAA	2789.73	.	ExcessHet=3.0103;FS=0;MQ=60;QD=44.98;SOR=1.765;BaseQRankSum=1.555;ClippingRankSum=0;MQRankSum=0;ReadPosRankSum=1.098;RAW_MQandDP=75600,21;DP=2794;AF=1;MLEAC=2;MLEAF=1;AN=162;AC=117;A./.OVAR_DATE=2016-05-11;Func.refGene=upstream;Gene.refGene=BnaPRR7a;GeneDetail.refGene=.;ExonicFunc.refGene=.;AAChange.refGene=.;ALLELE_END	GT:AD:DP:GQ:PL	./.
scaffoldA02	809231	.	AT	A	2795.73	.	ExcessHet=3.0103;FS=0;MQ=60;QD=42.52;SOR=1.473;BaseQRankSum=0.577;ClippingRankSum=0;MQRankSum=0;ReadPosRankSum=0.968;RAW_MQandDP=72000,20;DP=2793;AF=1;MLEAC=2;MLEAF=1;AN=162;AC=117;A./.OVAR_DATE=2016-05-11;Func.refGene=upstream;Gene.refGene=BnaPRR7a;GeneDetail.refGene=.;ExonicFunc.refGene=.;AAChange.refGene=.;ALLELE_END	GT:AD:DP:GQ:PL	./.
scaffoldA02	809252	.	T	A	2391.77	.	ExcessHet=3.0103;FS=0;MQ=60;QD=42.98;SOR=1.329;BaseQRankSum=-0.889;ClippingRankSum=0;MQRankSum=0;ReadPosRankSum=0.049;RAW_MQandDP=108000,30;DP=2089;AF=0.5;MLEAC=2;MLEAF=1;AN=126;AC=91;A./.OVAR_DATE=2016-05-11;Func.refGene=upstream;Gene.refGene=BnaPRR7a;GeneDetail.refGene=.;ExonicFunc.refGene=.;AAChange.refGene=.;ALLELE_END	GT:AD:DP:GQ:PL	./.
scaffoldA02	809269	.	T	C	2241.77	.	ExcessHet=3.0103;FS=0;MQ=60;QD=42.65;SOR=1.022;BaseQRankSum=0;ClippingRankSum=0;MQRankSum=0;ReadPosRankSum=0.667;RAW_MQandDP=75813,22;DP=2054;AF=0.5;MLEAC=2;MLEAF=1;AN=128;AC=94;A./.OVAR_DATE=2016-05-11;Func.refGene=upstream;Gene.refGene=BnaPRR7a;GeneDetail.refGene=.;ExonicFunc.refGene=.;AAChange.refGene=.;ALLELE_END	GT:AD:DP:GQ:PL	./.
scaffoldA02	809325	.	GTA	G	1248.73	.	ExcessHet=3.0103;FS=0;MQ=60;QD=43.06;SOR=0.906;RAW_MQandDP=39813,12;DP=42;AF=1;MLEAC=2;MLEAF=1;AN=4;AC=3;A./.OVAR_DATE=2016-05-11;Func.refGene=upstream;Gene.refGene=BnaPRR7a;GeneDetail.refGene=.;ExonicFunc.refGene=.;AAChange.refGene=.;ALLELE_END	GT:AD:DP:GQ:PL	./.
scaffoldA02	809328	.	GA	G	1248.73	.	ExcessHet=3.0103;FS=0;MQ=60;QD=43.06;SOR=0.906;RAW_MQandDP=39813,12;DP=41;AF=1;MLEAC=2;MLEAF=1;AN=4;AC=3;A./.OVAR_DATE=2016-05-11;Func.refGene=upstream;Gene.refGene=BnaPRR7a;GeneDetail.refGene=.;ExonicFunc.refGene=.;AAChange.refGene=.;ALLELE_END	GT:AD:DP:GQ:PL	./.
scaffoldA02	809332	.	GATAGAT	G	1830.73	.	BaseQRankSum=0.432;ClippingRankSum=0;ExcessHet=3.0103;FS=3.674;MQ=60;MQRankSum=0;QD=24.3;ReadPosRankSum=-0.243;SOR=0.445;DP=931;AF=1;MLEAC=2;MLEAF=1;AN=54;AC=40;A./.OVAR_DATE=2016-05-11;Func.refGene=upstream;Gene.refGene=BnaPRR7a;GeneDetail.refGene=.;ExonicFunc.refGene=.;AAChange.refGene=.;ALLELE_END	GT:AD:DP:GQ:PL	./.
scaffoldA02	809336	.	GATATAGAT	G	1808.73	.	ExcessHet=3.0103;FS=0;MQ=60;QD=41.89;SOR=1.022;BaseQRankSum=1.151;ClippingRankSum=0;MQRankSum=0;ReadPosRankSum=-0.56;RAW_MQandDP=86400,24;DP=293;AF=0.5;MLEAC=2;MLEAF=1;AN=20;AC=16;A./.OVAR_DATE=2016-05-11;Func.refGene=upstream;Gene.refGene=BnaPRR7a;GeneDetail.refGene=.;ExonicFunc.refGene=.;AAChange.refGene=.;ALLELE_END	GT:AD:DP:GQ:PL	./.
scaffoldA02	809345	.	A	AAT	1306.73	.	ExcessHet=3.0103;FS=0;MQ=60;QD=48.4;SOR=0.922;RAW_MQandDP=39813,12;DP=39;AF=1;MLEAC=2;MLEAF=1;AN=4;AC=3;A./.OVAR_DATE=2016-05-11;Func.refGene=upstream;Gene.refGene=BnaPRR7a;GeneDetail.refGene=.;ExonicFunc.refGene=.;AAChange.refGene=.;ALLELE_END	GT:AD:DP:GQ:PL	./.
scaffoldA02	809352	.	T	TAGA	253.73	.	BaseQRankSum=0.717;ClippingRankSum=0;ExcessHet=3.0103;FS=0;MQ=59.91;MQRankSum=-1.278;QD=11.03;ReadPosRankSum=-1.035;SOR=0.963;DP=23;AF=0.5;MLEAC=1;MLEAF=0.5;AN=2;AC=1;A./.OVAR_DATE=2016-05-11;Func.refGene=upstream;Gene.refGene=BnaPRR7a;GeneDetail.refGene=.;ExonicFunc.refGene=.;AAChange.refGene=.;ALLELE_END	GT:AD:DP:GQ:PL	./.
[truncated: 19,965 more rows]

## Sheet: Table S9
Table S9. Genetic diversity (π) and fixation index (Fst) between the three ecotypes of each BnaTCS gene
[truncated: 179 more rows]

## Sheet: Table S10
Table S10. Significant SNPs of BnaTCS genes with salinity related traits
[truncated: 101 more rows]
[truncated: 466 more columns]
